# Supplementary material for: Analysis of the senescence‐associated cell surfaceome reveals potential senotherapeutic targets
Source: Aging Cell. 2024 Sep 3;23(12):e14312. doi: 10.1111/acel.14312 (PMC11634743; doi:10.1111/acel.14312)
Supplement: Supplementary file 1 — Table S1. [file ACEL-23-e14312-s005.xlsx]

## Sheet: Primer_seq
Table S1. List of qPCR primers used in molecular analysis.
Gene name	Oligo sequence Forward (5' to 3')	Oligo sequence Reverse (5’ to 3’)
CDKN2A/P16INK4A (Homo sapiens)	GGGTCGGGTAGAGGAGGTG	GCTGCCCATCATCATGACCT
CDKN1A (Homo sapiens)	ACCTGTCACTGTCTTGTACCC	CGTTTGGAGTGGTAGAAATCTGTC
TP53 (Homo sapiens)	CCTGAGGTTGGCTCTGACTG	CTTCTTTGGCTGGGGAGAGG
PLXNA1 (Homo sapiens)	TGGAGGACAACGAGAAGTGC	TTAGCGGCATAGTCCAGCAG
PLXNA3 (Homo sapiens)	GGTGCTCAAGGAGCTGGATA	GGATGAAGGTAAGCACGAACG
CYB5R1 (Homo sapiens)	GAGTGGCGAAGAAACTGGGA	TCCTCTAAGTCCTCCCGCAA
PTK7 (Homo sapiens)	AGCGCGATGGAGAAAAAGGA	TCAACCTCACAGCGAAGCAG
IL6 (Homo sapiens)	TGAACTCCTTCTCCACAAGCG	GGGCGGCTACATCTTTGGAA
CXCL8 (IL8) (Homo sapiens)	CACTGCGCCAACACAGAAAT	ATGAATTCTCAGCCCTCTTCAAA
IL1B (Homo sapiens)	TGAGCTCGCCAGTGAAATGA	TGAAGCCCTTGCTGTAGTGG
TNF (Homo sapiens)	CCTCTCTGCCATCAAGAGCC	TCCCAAAGTAGACCTGCCCA
CCL2 (Homo sapiens)	CAGCCACCTTCATTCCCCAA	GGACACTTGCTGCTGGTGAT
CXCL10 (Homo sapiens)	TGCCATTCTGATTTGCTGCCT	TGATGCAGGTACAGCGTACAG
MMP3 (Homo sapiens)	GAGGACACCAGCATGAACCT	CTTCCCCGTCACCTCCAATC
MMP9 (Homo sapiens)	CGCAGACATCGTCATCCAGT	GGACCACAACTCGTCATCGT
MKI67 (Homo sapiens)	CTGACCCTGATGAGAGTGAGGG	TCTCCCCTTTTGAGAGGCGT
ACTB (Homo sapiens)	AACCGCGAGAAGATGACCCA	GGATAGCACAGCCTGGATAGCA
cdkn2a/p16ink4a (Mus musculus)	CCCAACGCCCCGAACT	GCAGAAGAGCTGCTACGTGAA
cdkn2a/p19arf (Mus musculus)	CTCTGGCTTTCGTGAACATG	TCGAATCTGCACCGTAGTTG
cdkn1a (Mus musculus)	CAGATCCACAGCGATATCCAG	AGAGACAACGGCACACTTTG
trp53 (Mus musculus)	ATGTTCCGGGAGCTGAATG	CCCCACTTTCTTGACCATTG
plxna1 (Mus musculus)	CTGGAAGGCCGAGTCAACAT	AAAAGGCACTCGTACCCTCG
plxna3 (Mus musculus)	TAACACATGCCAGGGCAAGAA	ACCCACCAGCACCATAACAG
ptk7 (Mus musculus)	ACTCTGCTCAGAGCCCTGCTTCT	CCTCCACTTCACAACGGAGCA
cyb5r1 (Mus musculus)	GGGATCCAGCCGGTTACTCT	GGAACCTCCTGGTGTTGTGG
il6 (Mus musculus)	AGTCCGGAGAGGAGACTTCA	ATTTCCACGATTTCCCAGAG
cxcl15 (Mus musculus)	TCCGTCCCTGTGACACTCAA	CCAACAGTAGCCTTCACCCAT
il1b (Mus musculus)	GAAGAAGAGCCCATCCTCTG	TCATCTCGGAGCCTGTAGTG
tnf (Mus musculus)	CTTCTGTCTACTGAACTTCGGG	CAGGCTTGTCACTCGAATTTTG
ccl2 (Mus musculus)	AAGAGATCAGGGAGTTTGCT	CTGCCTCCATCAACCACTTT
cxcl10 (Mus musculus)	GTGCTGCCGTCATTTTCTGC	AAGCTTCCCTATGGCCCTCA
mmp3 (Mus musculus)	GTTCTGGGCTATACGAGGGC	TTCTTCACGGTTGCAGGGAG
mmp9 (Mus musculus)	GAAAACCTCCAACCTCACGGA	TTTGGAATCGACCCACGTCT
mki67 (Mus musculus)	TGCCCGACCCTACAAAATG	GAGCCTGTATCACTCATCTGC
actb (Mus musculus)	CCCTGAAGTACCCCATTGAAC	CCATGTCGTCCCAGTTGGTAA
