# Supplementary material for: Analysis of the senescence‐associated cell surfaceome reveals potential senotherapeutic targets
Source: Aging Cell. 2024 Sep 3;23(12):e14312. doi: 10.1111/acel.14312 (PMC11634743; doi:10.1111/acel.14312)
Supplement: Supplementary file 2 — Table S2. [file ACEL-23-e14312-s011.xlsx]

## Sheet: 2091_PSMs
Table S2_A. Peptide spectral matches (PSMs) of all identified cell surface proteins (overlapping among three technical replicates within each cell condition) across twelve cell conditions.
Three technical replicates were used for each condition
Description: The following primary cells were used: human- human umbilical vein endothelial cells (HUVEC) and normal human lung fibroblasts (NHLF); mouse- mouse embryonic fibroblasts (MEF) and AST (astrocytes). Conditions are denoted as follows: CTRL- control, H2O2- hydrogen peroxide treatment, ETO- etoposide treatment and EPO- epoxomicin treatment. The three technical replicates are indicated as…
Gene Symbol	HUVEC_CTRL_1	HUVEC_CTRL_2	HUVEC_CTRL_3	HUVEC_H2O2_1	HUVEC_H2O2_2	HUVEC_H2O2_3	NHLF_CTRL_1	NHLF_CTRL_2	NHLF_CTRL_3	NHLF_ETO_1	NHLF_ETO_2	NHLF_ETO_3	NHLF_H2O2_1	NHLF_H2O2_2	NHLF_H2O2_3	AST_CTRL_1	AST_CTRL_2	AST_CTRL_3	AST_ETO_1	AST_ETO_2	AST_ETO_3	AST_H2O2_1	AST_H2O2_2	AST_H2O2_3	AST_EPO_1	AST_EPO_2	AST_EPO_3	MEF_CTRL_1	MEF_CTRL_2	MEF_CTRL_3	MEF_ETO_1	MEF_ETO_2	MEF_ETO_3	MEF_H2O2_1	MEF_H2O2_2	MEF_H2O2_3
A2M	0	0	0	0	0	0	0	0	0	0	0	0	0	0	0	13	15	12	6	7	1	4	8	6	1	1	1	5	5	5	0	0	0	0	0	0
AAK1	0	0	0	1	1.5	2	1	1	1	3	5	4	8	7	10	14	12	17	8	12	8	15	17	14	17	21	22	11	6	9	14	16	18	17	11	15
ABCA1	0	0	0	0	0	0	0	0	0	0	0	0	0	0	0	33	44	55	38	36	42	65	57	58	28	20	34	9	6	5	4	6	1	1	1	1
ABCA2	0	0	0	0	0	0	0	0	0	0	0	0	0	0	0	1	1	1	3	3	3	0	0	0	4	4	8	0	0	0	4	4	4	1	1	1
ABCA3	0	0	0	0	0	0	0	0	0	0	0	0	0	0	0	5	8	4	1	2	1	1	3	5	6	6	5	8	5	6	3	1	3	10	10	10
ABCA8A	0	0	0	0	0	0	0	0	0	0	0	0	0	0	0	0	0	0	2	2	2	2	2	2	1	1	1	0	0	0	1	2	1	1	1	1
ABCB1	1.5	1	2	2	2	2	0	0	0	5	3	1	2	2	2	0	0	0	0	0	0	0	0	0	0	0	0	0	0	0	0	0	0	0	0	0
ABCB1B	0	0	0	0	0	0	0	0	0	0	0	0	0	0	0	4	2.5	1	2	2	2	1	1	1	2	2	2	8	7	5	3	7	5	1	5	2
ABCB6	6	6	6	1	1	1	9	7	10	0	0	0	1.5	1	2	3	8	1	3	2.5	2	2	1	3	6	4	3	2	2	2	1	1	1	1	1	1
ABCC1	1	1	1	4	4	4	1	1	1	7	21	12	22	23	38	2	1	1.5	3	4	3.5	5	9	8	4	1	5	7	5	4	14	13	13	15	14	10
ABCC4	0	0	0	3	3	3	1	1	1	4	15	6	11	11	6	0	0	0	0	0	0	0	0	0	0	0	0	0	0	0	0	0	0	0	0	0
ABCD4	0	0	0	0	0	0	0	0	0	0	0	0	1	1	1	0	0	0	0	0	0	0	0	0	0	0	0	0	0	0	0	0	0	0	0	0
ABCG2	0	0	0	0	0	0	0	0	0	0	0	0	0	0	0	1	1	1	0	0	0	1	1	1	1	1	2	3	2	3	5	2	8	2	3	6
ABHD12	0	0	0	1	1	1	4	2	1	22	22	21	27	22	26	34	28	32	28	34	33	32	27	29	18	23	25	21	23	23	19	22	28	9	8	15
ABHD2	0	0	0	0	0	0	0	0	0	0	0	0	0	0	0	0	0	0	0	0	0	0	0	0	5	5	5	0	0	0	0	0	0	0	0	0
ABHD6	0	0	0	0	0	0	0	0	0	0	0	0	0	0	0	3	3	3	1	3	4	2	3	1	2	2	2	1	1	1	1	1	1	0	0	0
ABL2	0	0	0	0	0	0	0	0	0	0	0	0	0	0	0	2	3	1	1	2	1.5	1	2	2	3	4	2	1	1	1	2.5	3	2	1	1	1
ABR	0	0	0	0	0	0	0	0	0	0	0	0	0	0	0	4	4	5	1	5	4	2	5	6	5	6	6	2	1	5	1	1	1	2	2	2
ACAA1	1	2	3	20	11	11	1	2	3	19	24	18	35	30	31	0	0	0	0	0	0	0	0	0	0	0	0	0	0	0	0	0	0	0	0	0
ACIN1	6	7	8	11	7	8	2	1	1.5	8	10	3	9	9	8	14	23	16	7	8	12	4	6	5	15	15	20	15	21	19	16	12	16	15	15	18
ACLY	80	91	86	66	54	53	46	46	46	170	159	161	203	213	231	0	0	0	0	0	0	0	0	0	0	0	0	0	0	0	0	0	0	0	0	0
ACP1	10	3	3	6	1	3	7	4	5	8	10	6	11	10	14	10	9	9	9	11	11	7	11	10	15	14	17	14	15	13	15	13	15	12	15	13
ACSBG1	0	0	0	0	0	0	0	0	0	0	0	0	0	0	0	116	118	117	109	106	110	107	99	94	94	92	87	68	70	66	37	31	39	0	0	0
ACSL1	1	1	1	2	2	2	2	1	1	3	4	4	1	2	5	6	4	7	7	5	6	6	3	8	7	6	6	5.5	7	4	10	7	7	3	6	4
ACSL3	9	14	8	16	13	12	5.5	5	6	35	33	41	53	55	58	8	16	10	5	4	5	5	7	2	5	6	6	7	4	7	5	4	4	3	3	3
ACSL4	6	11	9	4	4	4	7	3	3	30	29	21	43	50	44	1	1	1	0	0	0	3	3	3	4	3	1	2	2	2	1	1	1	0	0	0
ACSL5	0	0	0	0	0	0	0	0	0	0	0	0	0	0	0	4	2	6	4	4	4	0	0	0	3	3	3	10	7	2	6	2	7	4	4	3
ACTA2	0	0	0	0	0	0	0	0	0	0	0	0	0	0	0	1519	1494	1594	1514.5	1511	1518	1588	1662	1631	1463	1477	1499	1826	1887	1961	2053	2140	2163	1921	2081	2067
ACTL6A	4	3	4	7	3	5	3	1	2	12	13	9	14	13	18	9	10	15	5	9	9	10	11	7	9	18	16	16	16	12	12	14	8	10	14	13
ACTN1	218	218	186	421	406	398	268	251	238	469	468	450	508	514	539	431	489	487	578	589	590	452	468	493	594	594	615	647	658	634	889	812	855	776	771	810
ACTN2	0	0	0	0	0	0	0	0	0	0	0	0	0	0	0	100	100	100	74	92	83	0	0	0	0	0	0	130	141	156	168	159	178	0	0	0
ACTN4	306	305	303	474	473	473	374	354	366	487	486	505	528	585	600	314	334	339	381	403	392	310	340	323	428	419	399	601	624	575	678	688	704	622	606	645
ACTR1NA	1	2	1.5	1	4	1	2	2	2	5	6	5	8	4	8	0	0	0	0	0	0	0	0	0	0	0	0	0	0	0	0	0	0	0	0	0
ACTR1B	8.5	8	9	18	18	18	14	14	14	30	39	31	42	38	44	0	0	0	0	0	0	0	0	0	0	0	0	0	0	0	0	0	0	0	0	0
ACTR2	15	10	12	37	33	31	24	12	19	50	59	47	80	76	71	0	0	0	0	0	0	0	0	0	0	0	0	0	0	0	0	0	0	0	0	0
ACVR1	1	1	1	1	1	1	5	4	6	0	0	0	0	0	0	0	0	0	0	0	0	1	1	1	0	0	0	1	1	1	1	1	1	1	2	4
ACY1	0	0	0	0	0	0	0	0	0	1	2	3	3	1	2	2	2	2	1	1	1	0	0	0	0	0	0	1.5	1	2	1	1	1	2	3	1
ADA	0	0	0	0	0	0	0	0	0	0	0	0	0	0	0	4	4	1	0	0	0	1	1	1	3	3	3	9	9	11	3	3	4	20	12	16
ADAM1NA	4	3	3	4	3.5	3	0	0	0	2	8	12	19	11	7	6	9	4	13	11	8	9	10	9	4	6	5	11	9	10	7	4	3	4	3	3.5
ADAM17	0	0	0	0	0	0	0	0	0	0	0	0	0	0	0	1	1	1	1	1	1	1	1	4	1	1	1	1	2	1	3	2	4	1	1.5	2
ADAM7	0	0	0	0	0	0	0	0	0	0	0	0	0	0	0	0	0	0	2	2	2	0	0	0	1	2	2	1	1	1	0	0	0	0	0	0
ADAM9	1	1	1	3	4	5	2	2	2	1	4	6	3	4	7	1	1	1	1	2	2	3	1	1	2	2	1	2	2	2	1	1	1	3	2	1
ADCK1	0	0	0	0	0	0	0	0	0	0	0	0	0	0	0	2	3	3	1	1.5	2	2	2	2	1	1	1	2	2	2	3	3	3	1	1	1
ADD1	1	1	1	3	2	2.5	3	3	1	17	12	19	33	26	32	58	52	50	57	62	62	65	64	60	50	52	47	40	36	38	30	30	31	18	11	12
ADD3	0	0	0	0	0	0	1.5	1	2	7	6	9	26	12	17	44	51	44	59	63	56	48	44	48	38	35	33	8	19	13	12	13	14	11	10	11
ADGRB1	0	0	0	0	0	0	0	0	0	0	0	0	0	0	0	1	1	1	1	1	1	0	0	0	2	1	1.5	1	3	1	1	1	1	2	2	2
ADGRB3	0	0	0	1	1	1	1	1	1	1	1	2	0	0	0	0	0	0	0	0	0	0	0	0	0	0	0	0	0	0	0	0	0	0	0	0
ADGRE5	0	0	0	0	0	0	2	2	2	2	4	4	5	5	8	3	4	8	0	0	0	1.5	2	1	0	0	0	2	4	6	2	1	2	3	2	2
ADGRG1	0	0	0	0	0	0	0	0	0	0	0	0	0	0	0	1	2	2	2	1	1.5	0	0	0	0	0	0	1	1	1	0	0	0	0	0	0
ADGRL2	0	0	0	0	0	0	0	0	0	0	0	0	0	0	0	1.5	1	2	1	1	1	2	4	4	1	1	1	3	3	3	5	8	4	14	14	12
ADGRL3	0	0	0	0	0	0	0	0	0	0	0	0	0	0	0	0	0	0	1	1	1	0	0	0	0	0	0	1	1	1	0	0	0	1	1	2
ADGRL4	1	1	3	2	3	4	0	0	0	0	0	0	0	0	0	0	0	0	0	0	0	0	0	0	0	0	0	0	0	0	0	0	0	0	0	0
ADGRV1	4	1	2	1	1	1	1	1	1	3	4	1	3.5	1	6	1	1	3	3	3	7	4	2	1	1	1	3	5	2	3.5	3	3	3	4	1	2
ADH1	0	0	0	0	0	0	0	0	0	0	0	0	0	0	0	2	2	2	1	2	1	3	4	1	1	1	1	2	1.5	1	4	4	4	1	3	1
ADI1	0	0	0	0	0	0	0	0	0	2	3	2	6	4	5	1	1	1	1	1	1	1	4	1	12	12	17	1	1	2	5	1	1	8	3	6
ADISSP	0	0	0	0	0	0	0	0	0	0	0	0	0	0	0	1	2	4	2	1	2	2	4	3	1	3	3	1.5	2	1	2.5	2	3	1	4	1
ADK	3	2	2.5	0	0	0	1	1	1	3	5	12	8	5	10	18	20	8	13	12	15	12	10	11	9	8	11	15	12	6	12	21	9	11	8	14
ADNP	0	0	0	0	0	0	0	0	0	0	0	0	0	0	0	2	3	4	1	2	2	3	1	1	2	3	1	3	3	4	4	2	4	6	2	3
ADPGK	0	0	0	1	1	1	0	0	0	1	3	6	5	4	4	8	13	7	6	5	9	2	6	9	10	5	9	17	14	15	12	14	21	29	24	27
ADPRH	0	0	0	0	0	0	0	0	0	0	0	0	0	0	0	14	13	12	10	11	13	11	12	9	13	22	23	16	16	18	19	23	17	24	19	21
ADRM1	3	5	7	5	5	2	5	5	6	5	6	3	3	4	4	2	1	3	1	1	1	1	1	1	4	3	2	2	2	3	1	3	2	1	3	4
AFAP1L2	0	0	0	0	0	0	0	0	0	0	0	0	0	0	0	20	23	24	32	35	35	26	33	29	37	31	30	15	19	13	3	4	5	1	1	1
AFDN	0	0	0	0	0	0	0	0	0	0	0	0	0	0	0	21	14	15	16	13	12	20	18	20	12	15	16	10	13	18	6	6	11	8	7	3
AGA	0	0	0	1	2	3	0	0	0	1	1	1	4	4	3	7	5	12	19	23	29	16	13	17	17	20	16	15	18	14	72	45	62	60	55	47
AGL	0	0	0	0	0	0	0	0	0	1	1.5	2	4	3	2	0	0	0	0	0	0	0	0	0	0	0	0	0	0	0	0	0	0	0	0	0
AGO2	0	0	0	0	0	0	0	0	0	0	0	0	0	0	0	9	9	11	9	8	10	6	8	10	17	18	9	23	18	24	26	20	28	26	26	24
AGRN	0	0	0	1	1	1	0	0	0	1	1	1	3	1	1	0	0	0	0	0	0	0	0	0	0	0	0	0	0	0	0	0	0	0	0	0
AGTR2	0	0	0	0	0	0	0	0	0	0	0	0	0	0	0	0	0	0	0	0	0	0	0	0	0	0	0	0	0	0	2	2	2	4	7	3
AGTRAP	0	0	0	1	1.5	2	1	2	2	4	2	2	2	3	4	0	0	0	0	0	0	0	0	0	0	0	0	0	0	0	0	0	0	0	0	0
AHCYL1	1	1	1	1	1	1	0	0	0	11	14	11	22	9	10	37	37	29	53	43	53	20	30	29	44	43	56	49	47	42	51	43	39	35	40	41
AHNAK	1209	1244	1287	1094	1094	1102	1644	1604	1580	1862	1900	1854	2218	2289	2334	0	0	0	0	0	0	0	0	0	0	0	0	0	0	0	0	0	0	0	0	0
AHNAK2	20	28	18	51	45	49	4	2	6	28	32	31	68	49	63	0	0	0	0	0	0	0	0	0	0	0	0	0	0	0	0	0	0	0	0	0
AIF1	0	0	0	0	0	0	0	0	0	0	0	0	0	0	0	5	7	5	3	7	6	8	10	7	5	4	5	3	2	8	0	0	0	0	0	0
AIF1L	0	0	0	0	0	0	0	0	0	0	0	0	0	0	0	3	3	2	2	2	3	2	6	2	3	5	4	9	8	8	1	3	4	4	4	4
AIMP1	7	10	9	13	13	9	6	5	5	14	17	17	19	13	17	15	16	11	13	13	15	12	12	8	11	10	12	24	21	26	17	19	11	23	24	20
AIP	0	0	0	0	0	0	0	0	0	0	0	0	0	0	0	7	6	8	4	5	7	11	4	7	5	4	11	12	11	9	8	5	7	21	17	27
AKAP1	0	0	0	0	0	0	0	0	0	0	0	0	0	0	0	1	1	1	1	1	1	0	0	0	1	2	1.5	2	6	4	2	2	2	1	1	2
AKAP1NA	0	0	0	1	1	1	0	0	0	4	1	1	3	3	3	0	0	0	0	0	0	0	0	0	0	0	0	0	0	0	0	0	0	0	0	0
AKAP12	110	137	132	138	129	129	5	8	12	31	34	34	34	36	32	110	111	95	94	104	112	88	97	104	144	131	125	83	79	84	82	92	90	50	57	64
AKAP9	0	0	0	3	1	1	0	0	0	2	2	2	1	1	2	1	4	4	3	2	6	1	1	3	4	5	5	4	4	3	6	3	3	2	7	3
AKR1A1	13	17	17	21	25	20	9	6	9	32	31	34	55	53	44	52	49	66	47	47	40	60	57	58	58	53	68	74	82	65	89	86	91	84	96	106
AKR1B1	30	18	28	22	29	23	22	20	18	36	40	37	52	41	54	61	67	52	63	54	42	44	53	50	66	72	58	53	47	55	56	53	40	57	55	54
AKR1B7	0	0	0	0	0	0	0	0	0	0	0	0	0	0	0	11	18	13	16	16	17	15	15	15	19	18	20	14	14	14	14.5	16	13	13	19	16
AKR1B8	0	0	0	0	0	0	0	0	0	0	0	0	0	0	0	0	0	0	13	16	17	12	13	12.5	23	22	24	18	18	19	18	21	18	22	23	30
AKT1	1	1	1	2	2	2	3	3	3	2	1.5	1	2	3	4	1	8	3	2	2	2	2	1	4	4	2	4	9	10	9	15	21	13	25	16	18
AKT2	0	0	0	0	0	0	0	0	0	0	0	0	0	0	0	5	4	2	2	3	6	5	5	1	3	3	5	3.5	4	3	5	6	4	7	7	10
AKTIP	0	0	0	0	0	0	0	0	0	0	0	0	0	0	0	1	1	1	2	2	2	0	0	0	1	1	4	1	2	1	1	1	1	1	1	1
ALAD	0	0	0	1	1	1	0	0	0	1	4	4	1	5	2	2	3	4	2	1	3	2	1	1	2	1	2	4	2	5	2	2	1	3	2	3
ALB	0	0	0	0	0	0	0	0	0	0	0	0	0	0	0	18	16	16	12	16	8	11	7	6	4	9	8	7	8	9	7	13	8	13	14	11
ALCAM	3	7	12	1	1	1	9	6	5	12	8	11	18	15	13	2	4	3	2	2	4	5	3	3	1	1	1	29	20	27	23	29	25	36	27	26
ALDH3A1	0	0	0	0	0	0	0	0	0	0	0	0	0	0	0	8	10	9	10	12	11	14	11	9	5	7	9	4	3.5	3	3	6	4	10	9	8
ALDH3B1	0	0	0	0	0	0	0	0	0	0	0	0	0	0	0	5	6	6	8	7	7	4	6	6	2	6	9	0	0	0	1	1	1	0	0	0
ALDOA	262	260	281	243	232	245	318	322	309	264	243	229	277	319	295	309	328	350	288	270	278	255	249	276	358	322	341	288	322	327	259	271	275	306	313	313
ALDOC	37	30	41	37	44	32	60	66	56	52	52	53	48	59	64	0	0	0	0	0	0	0	0	0	0	0	0	0	0	0	0	0	0	0	0	0
ALG1NAB	0	0	0	0	0	0	0	0	0	0	0	0	0	0	0	1	1	1	0	0	0	1	1	1	2	2	2	1	1	1	1	1	1	1	2	5
ALK	0	0	0	0	0	0	0	0	0	0	0	0	0	0	0	0	0	0	0	0	0	0	0	0	1	1	1	0	0	0	1	1	1	2	4	3
ALPL	0	0	0	0	0	0	0	0	0	0	0	0	0	0	0	1	2	1	0	0	0	1	1	1	1	1	1	2	2	2	0	0	0	2	1	2
AMACR	0	0	0	0	0	0	0	0	0	0	0	0	0	0	0	2	4	1	2	2	2	2	2	2	2	1.5	1	6	6	6	4	3	5	7	10	8
AMFR	0	0	0	0	0	0	0	0	0	0	0	0	0	0	0	7	3	1	2	3	4	4	1	1	22	12	15	3	5	2	6	5	6	4	3	2
AMOT	1	1	1	3	2	6	0	0	0	10	4	5	4	4	4	1	1	1	0	0	0	1	1.5	2	1.5	2	1	1	2	2	5	1	3	3	4	2
AMOTL1	0	0	0	0	0	0	0	0	0	1	1	1	1	1	3	1	1	1	1	1	1	2	2	2	0	0	0	2	1	1	1	1	1	1	1	1
ANGPT2	1	1	1	20	15	16	0	0	0	1	1	1	0	0	0	0	0	0	0	0	0	0	0	0	0	0	0	0	0	0	0	0	0	0	0	0
ANGPTL2	0	0	0	0	0	0	0	0	0	0	0	0	0	0	0	0	0	0	1	1	1	0	0	0	0	0	0	1	1	1	1	1	1	1	1	1
ANK1	0	0	0	0	0	0	0	0	0	0	0	0	0	0	0	0	0	0	1	1	1	1	1	1	1	1	1	2	2	2	1	1	1	0	0	0
ANK2	0	0	0	0	0	0	0	0	0	0	0	0	0	0	0	31	37	34	23	25	26	28	29	25	35	31	30	20	20	19	20	14	12	9.5	11	8
ANK3	0	0	0	0	0	0	0	0	0	3	3	2	1	3	2	10	10	10	0	0	0	0	0	0	0	0	0	6	7	6.5	10	10	10	6	4	3
ANKH	0	0	0	0	0	0	0	0	0	0	0	0	0	0	0	3	4	5	1	1	2	2	2	2	0	0	0	1	2	5	1	1	5	3	3	3
ANKRD13A	0	0	0	0	0	0	1	1	1	1	4	3	12	10	12	1	1	1	2	2	2	1.5	2	1	0	0	0	1	2	1.5	2	2	1	1	1	1
ANKS1B	0	0	0	0	0	0	0	0	0	0	0	0	0	0	0	2	2	2	4	3	2	0	0	0	4	1	1	2	2	2	1	1.5	2	2.5	1	4
ANO1NA	1	3	2	7	5	2	1	2	4	21	29	33	29	29	27	4	4	4	2	6	6	4	4	3	13	12	10	7	9	9	12	11	11	7	11	10
ANO6	1	1	1	1	3	1	0	0	0	1	1	1	1	1	1	3	8	8	5	8	7	10	6	12	10	8	7	12	13	9	12	12	11	13	11	14
ANPEP	69	72	76	209	202	228	11	18	13	81	78	79	127	131	133	2	1	6	12	8	13	13	13	22	4	4	1	82	60	70	96	83	78	158	174	174
ANTXR1	0	0	0	0	0	0	0	0	0	2	1	2	2	1.5	1	2	2	2	0	0	0	0	0	0	1	1	1	3	1	2	5	3	2	5	7	3
ANTXR2	0	0	0	0	0	0	0	0	0	0	0	0	0	0	0	0	0	0	1	1	1	1	1	1	1	1	1	1	2	1	1	1	1	2	1	3
ANXA1	297	302	276	355	337	356	290	301	273	356	300	286	374	347	369	35	27	25	45	45	40	36	37	38	57	43	45	259	246	269	297	322	311	261	293	286
ANXA13	0	0	0	3	3	3	0	0	0	3	8	4	15	7	7	0	0	0	0	0	0	0	0	0	0	0	0	0	0	0	0	0	0	0	0	0
ANXA2	954	910	878	964	973	952	918	930	818	875	809	825	840	854	878	283	280	289	314	288	280	266	284	257	264	281	245	363	345	349	407	402	410	480	473	476
ANXA3	17	12	23	27	39	31	2	1	1.5	5	8	3	4	5	2	137	134	125	189	196	201	163	167	146	175	166	183	183	178	168	154	163	148	123	118	111
ANXA4	5	11	16	55	49	68	7	12	11	115	112	110	125	99	136	37	40	46	51	52	46	42	37	37	61	64	60	67	52	61	62	46	60	73	81	72
ANXA5	0	0	0	0	0	0	0	0	0	0	0	0	0	0	0	313	352	338	313	301	281	230	203	239	283	287	289	351	352	354	361	351	374	427	450	444
ANXA6	0	0	0	0	0	0	0	0	0	0	0	0	0	0	0	286	286	285	244	228	224	193	190	212	267	255	241	376	374	374	400	421	416	579	544	569
ANXA7	0	0	0	0	0	0	0	0	0	0	0	0	0	0	0	39	46	49	46	36	53	43	48	45	62	60	47	49	44	47	54	56	62	53	56	53
ANXA8	0	0	0	0	0	0	0	0	0	2	2	3	1	1	1	0	0	0	0	0	0	0	0	0	0	0	0	43	44	51	30	28	33	34	29	28
AOC3	0	0	0	0	0	0	0	0	0	0	0	0	0	0	0	0	0	0	0	0	0	0	0	0	0	0	0	1	1	1	2	2	1	3	7	4
AP1G1	1	2	3	6	4	8	1	1	1	18	13	18	29	31	24	18	14	24	8	4	5	7	7	11	12	9	14	22	17	22	8	20	14	10	16	14
AP1M1	5	4	7	6	3	3	2	3	4	16	20	24	23	26	25	0	0	0	0	0	0	0	0	0	0	0	0	0	0	0	0	0	0	0	0	0
AP1S1	1	1	1	0	0	0	0	0	0	2	4	3	2	3	3	5	5	4	6	6	3	3	1	2	5	4	4	5	7	3	2	6	6	5	7	7
AP1S2	0	0	0	0	0	0	0	0	0	1	6	4	5	3	4	0	0	0	0	0	0	0	0	0	0	0	0	0	0	0	0	0	0	0	0	0
AP2A1	12	14	11	28	28	19	20	21	18	76	93	103	108	132	119	62	73	74	44	58	43	47	45	48	61	59	73	55	47	51	65	59	63	60	68	74
AP2A2	3	2	4	22	20	12	10	9.5	9	29	46	27	46	52	41	73	50	64	46	49	47	57	38	46	50	50	50	53	51	56	59	63	80	63	75	67
AP2B1	19	20	24	27	22	25	20	16	28	73	71	59	84	96	86	83	85	93	78	78	79	76	66	61	97	93	92	101	95	96	106	98	110	114	118	108
AP2M1	1	4	4	34	25	25	5	10	6	45	65	46	51	63	63	38	45	38	40	41	35	39	41	36	50	55	49	50	40	46	52	43	49	50	51	54
AP2S1	1	1	1	0	0	0	1	1.5	2	12	15	15	12	10	13	15	15	10	13	6	7	6	9	3	20	19	18	21	15	18	15	20	13	13	18	25
APBA3	0	0	0	0	0	0	0	0	0	0	0	0	0	0	0	0	0	0	0	0	0	0	0	0	2	1	1	1	1	1	0	0	0	1	1	1
APBB1IP	0	0	0	0	0	0	0	0	0	0	0	0	0	0	0	1	1	1	2	2	2	6	7	4	1	1	1	1	3	1	1	1	4	0	0	0
APC	0	0	0	0	0	0	0	0	0	0	0	0	0	0	0	2	2	2	0	0	0	2	2	2	2	1	1	1	1	1	1	1	1	1	1	1
APC2	0	0	0	0	0	0	0	0	0	4	9	8	6	2	4	0	0	0	0	0	0	0	0	0	0	0	0	0	0	0	0	0	0	0	0	0
APEH	3	2	4	2	1	1.5	8	5	8	11	11	13	23	21	21	0	0	0	0	0	0	0	0	0	0	0	0	0	0	0	0	0	0	0	0	0
APH1B	0	0	0	0	0	0	0	0	0	2	1	2	2	2	2	0	0	0	0	0	0	0	0	0	0	0	0	0	0	0	0	0	0	0	0	0
APLP2	0	0	0	2	4	7	0	0	0	6	9	4	12	5	5	0	0	0	0	0	0	0	0	0	0	0	0	0	0	0	0	0	0	0	0	0
APOB	8	7	9	0	0	0	3	3	3	6	9	11	6	11	5	16	9	7	15	13	9	10	16	13	11	3	14	10	13	7	2	11	7	1	2	1
APOBR	0	0	0	0	0	0	0	0	0	0	0	0	0	0	0	1.5	1	2	1	2	1	1	2	1	1.5	2	1	1	1	1	2	1	1	1	1	1
APOC3	4	6	4	0	0	0	1	1	1	0	0	0	0	0	0	0	0	0	0	0	0	0	0	0	0	0	0	0	0	0	0	0	0	0	0	0
APOE	0	0	0	0	0	0	0	0	0	0	0	0	0	0	0	58	49	54	44	43	39	48	49	55	22	19	27	29	25	28	20	20	18	0	0	0
APOL2	4	2	3	3	8	6	2	1	2	26	19	26	30	40	28	0	0	0	0	0	0	0	0	0	0	0	0	0	0	0	0	0	0	0	0	0
APOO	1.5	2	1	1	1	1	0	0	0	1	1	1	0	0	0	4	8	4	6	7	6	5	4	2	4	5	5	4	5	7	3	4	2	4	2	2
APP	1	2	2	5	5	9	0	0	0	7	14	10	16	7	7	7	4	5	6	4	1	4	3	3	1	2	3	9	3	9	18	10	11	14	10	17
APPL1	0	0	0	0	0	0	0	0	0	1	1	1	5	3	5	14	8	11	7	5	9	5	7	3	4	7	7	9	8	12	8	14	16	18	19	18
APPL2	0	0	0	0	0	0	0	0	0	4	3	7	3	8	7	10	9	8	3	11	5	11	9	12	5	5	1	4	4	4	1	4	2.5	2	2	1
APRT	5	4	7	4	3	3	4	3	5	25	30	21	29	41	39	0	0	0	0	0	0	0	0	0	0	0	0	0	0	0	0	0	0	0	0	0
AQP1	0	0	0	0	0	0	0	0	0	1.5	1	2	2	1	3	0	0	0	0	0	0	0	0	0	0	0	0	5	2	4	6	5	5	10	10	7
AQP4	0	0	0	0	0	0	0	0	0	0	0	0	0	0	0	32	28	29	28	29	26	22	18	25	26	21	21	6	8	8	10	7	12	0	0	0
ARAP1	2	2	2	1	1	1	2	2	2	3	3	1	4	3	3	2	1	3	1	1	1	1	2	2	3	1	1	2	4	3	5	5	7	9	10	8
ARF3	49	44	33	24	32	36	30	32	38	63	56	61	82	77	87	103	94	101	79	87	58	61	49	50	109	101	100	138	151	144	153	145	138	144	137	140
ARF4	64	71	66	56	69	74	65	55	65	62	70	56	82	83	86	65	61	65	42	44	43	40	30	32	75	83	67	104	105	107	110	112	101	112	115	104
ARF5	32	37	27	18	26	27	30	32	37	45	46	31	54	58	62	73	69	70	42	44	35	40	26	34	69	66	62	100	94	98	104	101	96	113	111	123
ARF6	4	4	10	11	6	5	4	4	10	12	12	15	15	19	23	16	16	15	6	9	16	11	10	9	17	11	15	14	17	14	17	19	20	20	25	17
ARFGAP2	2	1	1	0	0	0	2	2	2	1	4	4	7	2	2	13	11	12	7	7	7	3	1	1	9	8	12	12	18	14	8	14	10	15	7	12
ARFIP2	0	0	0	0	0	0	0	0	0	4	4	4	3	5	4	0	0	0	0	0	0	0	0	0	0	0	0	0	0	0	0	0	0	0	0	0
ARG1	3	3	3	7	6	3	9	8	12	7	11	13	4	6	7	2	2	2	12	12	10	10	8	2	4	3	5	2	1	1	3	2	2.5	1	1	1
ARHGAP1	0	0	0	0	0	0	0	0	0	0	0	0	0	0	0	30	43	37	30	32	25	26	26	21	34	36	41	38	42	44	30	42	31	51	52	44
ARHGAP12	0	0	0	0	0	0	0	0	0	0	0	0	0	0	0	4	5	1	3	5	6	7	5	4	5	2	3	4	1	5	1	6	3	0	0	0
ARHGAP17	1.5	1	2	6	5	7	2	2	2	4	3	3	10	8	6	5	5	13	4	2	6	5	3	2	5	7	8	7	8	9	9	7	8	7	5	6
ARHGAP18	4	5	6	4	5	4	3	3	5	16	13	12	22	24	17	2	6	4	1	2	2	1	1	4	2	2	2	1	1	1	2	1.5	1	1	1	1
ARHGAP21	0	0	0	0	0	0	0	0	0	0	0	0	0	0	0	1	2	6	4	3	8	5	4	5	5	6	11	2	5	1	1	3	3	1	1	1
ARHGAP25	0	0	0	0	0	0	0	0	0	0	0	0	0	0	0	4	1	1	4	3	4	4	11	10	3	3	3	4	3	4	1	1	1	0	0	0
ARHGAP33	0	0	0	0	0	0	0	0	0	0	0	0	1	1	1	0	0	0	0	0	0	0	0	0	0	0	0	0	0	0	0	0	0	0	0	0
ARHGAP35	0	0	0	0	0	0	0	0	0	0	0	0	0	0	0	1	1	5	3	2	5	5	4	4	6	11	6	4	6	3	6	3	5	6	6	7
ARHGAP45	0	0	0	0	0	0	0	0	0	4	2	1	2	1.5	1	3	10	7	1	5	1	3	3	4	5	5	4	1	1	1	1	1	1	0	0	0
ARHGAP5	0	0	0	0	0	0	0	0	0	0	0	0	0	0	0	15	14	9	12	9	14	14	16	9	5	5	3	8	7	11	6	4	9	4	5	3
ARHGDIA	51	46	59	53	39	46	63	52	48	95	111	92	105	102	95	74	81	87	81	86	89	60	69	80	70	63	83	91	93	86	79	95	80	89	92	80
ARHGEF1	0	0	0	3	3	3	1	1	1	4	2	3	13	7	11	5	4	8	4	5	4	6	5	11	1	8	10	12	13	19	18	14	13	21	23	19
ARHGEF18	0	0	0	0	0	0	0	0	0	0	0	0	0	0	0	4	2	2	3	6	3	2	1	2	7	7	8	1	1	3	1	2	3	3	2	1
ARHGEF2	1	2	1	11	8	10	1	1	1	4	3	5	3	2	5	15	10	11	1	3	6	5	5	9	34	29	29	24	21	19	17	16	15	33	33	31
ARHGEF25	0	0	0	0	0	0	0	0	0	0	0	0	0	0	0	0	0	0	0	0	0	0	0	0	0	0	0	1	1	2	1	1	2	2	2	1
ARHGEF4NA	0	0	0	0	0	0	0	0	0	0	0	0	0	0	0	2	2	2	2	1	1	4	1	1	10	3	6	7	8	6	19	9	6	7	7	9
ARHGEF7	0	0	0	0	0	0	0	0	0	0	0	0	0	0	0	9	18	10	7	7	7	4	3.5	3	12	12	12	8	7	6	8	11	6	12	11	6
ARID1B	0	0	0	0	0	0	0	0	0	0	0	0	0	0	0	0	0	0	2	2	2	1	1	1	2	2	2	0	0	0	2	2	2	2	2	2
ARL2	1	1	1	0	0	0	2	2	2	2	5	3	6	7	8	7	11	8	3	7	4	7	5	4	8	10	11	10	10	7	15	5	10	8	8	7
ARL6	0	0	0	0	0	0	0	0	0	0	0	0	0	0	0	1	1	1	0	0	0	0	0	0	2	2	2	2	2	2	1	1	1	0	0	0
ARL6IP5	11	8	10	22	23	22	3	6	5	28	29	35	29	40	30	12	10	13	17	19	16	9	11	9	28	31	33	19	27	22	27	22	20	20	30	23
ARL8A	0	0	0	4	3	2	0	0	0	15	15	15	15	15	15	0	0	0	0	0	0	0	0	0	0	0	0	0	0	0	0	0	0	0	0	0
ARMC8	1	1	1	0	0	0	1	1	1	1	3	1	2	1	2	0	0	0	0	0	0	0	0	0	0	0	0	0	0	0	0	0	0	0	0	0
ARPC1A	1	1	1	3	11	3	1	1	1	25	19	25	35	31	24	21	15	26	23	16	18	9	16	16	14	18	17	18	13	11	12	12	16	4	2	7
ARPC2	16	26	20	34	35	27	11	15	14	57	64	61	84	77	64	53	53	55	54	68	85	62	72	57	74	70	72	81	71	81	62	67	89	78	64	76
ARPC5	6	5	6	17	9	8	5	1	6	18	20	21	26	24	25	0	0	0	0	0	0	0	0	0	0	0	0	0	0	0	0	0	0	0	0	0
ARRB1	2	2	2	4	2	1	0	0	0	0	0	0	0	0	0	2	2	2	2	1	2	2	2	2	2	3	2	1	1	1	0	0	0	1	1	1
ARRB2	0	0	0	0	0	0	0	0	0	0	0	0	0	0	0	3	4	6	1	5	6	4	6	7	1	1	1	3	1	5	1	1	1	0	0	0
ARRDC2	5.5	5	6	9	8	5	6	6	6	1	1	1	7	4	1	0	0	0	0	0	0	0	0	0	0	0	0	0	0	0	0	0	0	0	0	0
ARSA	0	0	0	4	5	4	0	0	0	8	11	15	18	13	17	2	2	2	8	10	7	4	7	6	3	1	2	6	5	5	5	13	6	10	11	10
ARSB	0	0	0	4	3	4	0	0	0	5	9	7	10	17	11	0	0	0	0	0	0	0	0	0	0	0	0	0	0	0	0	0	0	0	0	0
ARSK	0	0	0	0	0	0	0	0	0	0	0	0	0	0	0	3.5	1	6	4	8	2	6	3	6	5	5	3	6	5	6	10	5	5	5	7	5
ARVCF	0	0	0	0	0	0	0	0	0	0	0	0	0	0	0	27	32	32	34	36	40	28	28	24	34	39	35	16	10	16	10	11	10	1	1	1
ASAH1	0	0	0	1	1	1	1	1	1	38	37	25	20	25	32	40	45	46	63	65	75	57	43	48	45	51	53	44	46	40	77	80	79	96	113	105
ASAP2	0	0	0	0	0	0	0	0	0	0	0	0	0	0	0	3	2	2	1	1	1	4	1	1	0	0	0	1	1.5	2	1	1	1	1	1	1
ASPH	4	5	4	15	11	16	7	13	16	36	46	40	54	42	53	15	12	10	14	17	14	17	21	19	9	12	12	35	34	37	47	46	62	74	68	74
ASPM	0	0	0	5	5	5	1	1	1	2	2	3	4	5	3	0	0	0	0	0	0	0	0	0	0	0	0	0	0	0	0	0	0	0	0	0
ASPSCR1	0	0	0	0	0	0	0	0	0	1	1	1	1	1	2	3	2.5	2	1.5	1	2	2	2	2	4	2	1	2	4	3	1	1	1	1	1	1
ASTN1	0	0	0	0	0	0	0	0	0	0	0	0	0	0	0	1	1	1	1	1	1	0	0	0	1	1	1	1	1	1	0	0	0	2.5	1	4
ATAD1	0	0	0	0	0	0	0	0	0	0	0	0	0	0	0	6	8	8	6	7	7	3	3	2	18	13	17	7	7	9	6	7	7	2	2	2
ATAD3B	9	9	9	0	0	0	3	3	3	21	27.5	34	42	41	43	0	0	0	0	0	0	0	0	0	0	0	0	0	0	0	0	0	0	0	0	0
ATAT1	0	0	0	0	0	0	0	0	0	0	0	0	0	0	0	6	3	2	1	3	2	1	2	3	2	3	3	1	1	1	0	0	0	0	0	0
ATG7	1	1.5	2	2	1	1	1	1	1	1	4	2.5	4	6	4	0	0	0	0	0	0	0	0	0	0	0	0	0	0	0	0	0	0	0	0	0
ATIC	23	21	28	18	17	14	17	22	18	53	53	53	96	65	75	54	48	47	59	50	57	48	38	45	61	63	81	96	96	115	78	85	83	86	78	88
ATP1NAA	0	0	0	0	0	0	0	0	0	0	0	0	0	0	0	3	4	3.5	0	0	0	1	1	1	1	1	1	1	3	1	2	2	2	2	2	2
ATP1NAD	0	0	0	0	0	0	0	0	0	0	0	0	0	0	0	2	2	3	1	1	1	0	0	0	1	1	1	0	0	0	2	2	2	0	0	0
ATP11A	0	0	0	0	0	0	0	0	0	0	0	0	0	0	0	2	2	2	0	0	0	1	1	1	2	1.5	1	5	2	1	2	2.5	3	3	1	1
ATP11B	0	0	0	0	0	0	0	0	0	0	0	0	0	0	0	2	1	3	5	5	5	4.5	7	2	0	0	0	5	5	5	2	1	2	0	0	0
ATP1A1	71	60	60	27	23	25	21	22	28	72	77	68	102	104	93	233	239	238	265	261	252	211	217	206	204	199	196	166	154	164	147	146	139	92	96	92
ATP1A2	0	0	0	0	0	0	0	0	0	0	0	0	0	0	0	178	172	182	178	175	165	163	178	157	116	115	100	97	93	101	74	73	78	0	0	0
ATP1A4	0	0	0	0	0	0	0	0	0	0	0	0	0	0	0	70	72	72	64	64	64	56	58.5	61	54	49	44	38	44	46	44	41	48	23	23	29
ATP1B1	2	1	2	0	0	0	0	0	0	1	1.5	2	1.5	1	2	49	47	52	47	44	43	38	39	45	47	45	36	31	24	33	26	28	22	16	19	13
ATP1B2	0	0	0	0	0	0	0	0	0	0	0	0	0	0	0	20	28	35	25	22	24	19	19	21	7	13	13	11	8	10	3	4	4	0	0	0
ATP1B3	14	17	12	7	6	7	5	9	9	9	13	8	20	17	15	8	2	10	5	8	2	4	2	4	5	6	7	11	8	6	7	7	6	7	2	1
ATP2A2	31	54	52	72	70	74	45	34	39	121	122	138	132	148	149	125	120	142	97	114	117	88	76	116	114	114	121	115	97	118	119	110	106	88	112	107
ATP2B1	1	1	1	4	4	4	7	8.5	10	44	57	52	65	59	51	37	26	37	30	36	34	30	17	41	19	25	25	29	26	32	31	32	31	29	32	28
ATP2B4	1	6	1	11	11	10	16	14	18	78	97	85	107	104	95	57	36	41	60	69	63	56	47	62	55	55	47	40	38	39	38	37	34	16	25	19
ATP2C1	0	0	0	3	2	2	0	0	0	6	5	4	9	13	3	3	3	2	3	1	1	2	1.5	1	1	2	3	4	4	4	3	2	2	1	3	3
ATP4A	0	0	0	0	0	0	0	0	0	8	19	8	0	0	0	0	0	0	0	0	0	0	0	0	0	0	0	0	0	0	0	0	0	0	0	0
ATP5F1A	237	219	223	259	246	240	175	177	151	372	344	311	349	345	350	393	462	428	400	433	405	367	373	371	304	300	297	285	318	273	295	295	285	325	367	359
ATP5F1B	226	235	204	235	239	240	167	169	143	372	391	391	424	423	420	478	501	538	463	467	441	352	348	371	398	390	391	444	424	425	375	411	392	454	496	446
ATP5PF	0	0	0	0	0	0	0	0	0	0	0	0	0	0	0	36	36	40	32	28	22	26	23	27	24	25	25	23	23	24	25	28	23	21	25	25
ATP5PO	40	46	43	21	25	17	13	15	14	64	59	64	61	61	73	82	72	61	78	57	62	54	55	51	67	59	49	58	59	50	43	52	54	55	53	54
ATP6AP2	0	0	0	1	1	1	0	0	0	6	6	8	3	3	3	1	3	2	2	2	2	1	1	1	1	1	1	1	1	1	1	1	1	0	0	0
ATP6VNAA1	1	1	1	9	6	8	1	1	1	23	38	34	43	33	32	16	21	21	19	18	18	13	15	20	15	19	25	16	16	13	24	19	30	17	12	13
ATP6VNAA2	0	0	0	0	0	0	0	0	0	1	3	2	1	2.5	4	5	7	7	4	3	2	1	3	5	5	7	10	4	3	5	3	4	3.5	8	7	8
ATP6VNAC	9	9	5	7	6	8	6	4	4	16	22	24	29	30	34	0	0	0	0	0	0	0	0	0	0	0	0	0	0	0	0	0	0	0	0	0
ATP6VNAD1	1	1	2	9	6	8	2	3	2.5	39	37	35	46	35	44	33	26	30	23	26	24	22	29	32	20	21	21	17	19	16	19	27	19	20	14	12
ATP6V1A	6	10	11	23	26	20	14	11	11	100	103	103	115	108	112	130	126	120	116	120	111	76	110	91	143	122	140	103	114	120	104	124	119	94	79	80
ATP6V1B2	13	15	15	28	26	33	8	10	11	74	78	66	103	104	90	79	70	69	67	65	75	42	63	56	105	94	94	47	43	51	48	42	37	43	46	50
ATP6V1C1	1	1	1	6	2	1	1	1	1	14	17	15	25	18	14	18	17	23	16	16	16	18	16	17	17	10	9	14	10	15	12	11	9	6	6	11
ATP6V1D	2	1.5	1	2	1	4	1.5	2	1	9	8	6	20	13	4	10	12	5	15	9	18	16	14	15	28	23	20	8	5	5	3	4	4	8	6	2
ATP6V1E1	3	6	5	13	12	8	2	4	2	44	45	39	42	54	48	38	59	57	42	35	35	33	41	31	33	41	43	30	23	36	36	33	25	34	37	32
ATP6V1G1	0	0	0	5	2	5	0	0	0	12	8	4	8	8	7	6	6	7	4	9	7	4	7	3	9	6	10	3	3	3	4	4	4	4	3	2
ATP6V1H	1	2	1	5	8	8	3	1	2	18	17	10	7	7	13	0	0	0	0	0	0	0	0	0	0	0	0	0	0	0	0	0	0	0	0	0
ATP7B	0	0	0	0	0	0	0	0	0	0	0	0	0	0	0	1	1	1	1	1	1	0	0	0	2	3	2.5	2	2	2	2	1	1.5	2	2	3
ATP8A1	0	0	0	0	0	0	0	0	0	0	0	0	0	0	0	7	5	5	2	4	2	2	7	8	3	4	2	1	1	1	0	0	0	0	0	0
ATP8B1	0	0	0	0	0	0	0	0	0	3	6	3	7	4	6	0	0	0	0	0	0	0	0	0	0	0	0	0	0	0	0	0	0	0	0	0
ATP9A	0	0	0	1	1	1	0	0	0	2	3	2	3	3	2	0	0	0	0	0	0	0	0	0	1	1	1	0	0	0	2	2	1	1	1	1
ATP9B	0	0	0	0	0	0	0	0	0	0	0	0	0	0	0	1	1	1	1.5	2	1	2	3	2	2	2	2	1	2	2	3	2	1	2	3	2.5
ATRN	0	0	0	0	0	0	0	0	0	1	1	3	1	1	1	0	0	0	0	0	0	0	0	0	0	0	0	0	0	0	0	0	0	0	0	0
ATXN1NA	3	7	3	2	2.5	3	6	7	1	10	9	9	9	13	9	35	40	38	25	26	29	21	22	23	64	57	62	57	59	52	40	42	42	39	36	30
AXL	1.5	1	2	1	1	1	1	1	1	1	1	1	3	4	3	0	0	0	0	0	0	1	1	1	0	0	0	3	5	3	0	0	0	0	0	0
AZGP1	1	1	1	7	8	6	1	5	6	6	2	4	1	1	1	0	0	0	0	0	0	0	0	0	0	0	0	0	0	0	0	0	0	0	0	0
B2M	0	0	0	0	0	0	0	0	0	0	0	0	0	0	0	3	7	4	6	10	8	4	4	6	12	10	11	6	10	9	5	10	8	3	6	10
B4GALT1	0	0	0	0	0	0	0	0	0	0	0	0	0	0	0	0	0	0	0	0	0	0	0	0	0	0	0	1	2	1	1	3	1	3	3.5	4
BAG6	2.5	3	2	4	3	3	1	1	3	11	6	10	19	20	12	16	23	17	12	18	14	12	13	13	29	25	20	22	17	20	27	22	21	22	21	25
BAIAP2	0	0	0	0	0	0	0	0	0	0	0	0	0	0	0	11	9	10	1	1	1	1	1	1	17	6	8	6	3	8	5	3	4	10	5	7
BASP1	58	62	52	63	74	64	44	39	30	57	61	53	78	87	63	20	21	23	21	22	24	22	21	27	16	20	24	19	21	22	22	25	37	21	16	26
BBS1	0	0	0	0	0	0	0	0	0	0	0	0	0	0	0	1	1	3	1	1	1	1	1	1	1	1	1	0	0	0	1	1	1	0	0	0
BBS4	0	0	0	0	0	0	0	0	0	0	0	0	0	0	0	1	2	2	2	1	2	1	1	1	2	2	2	3	2	2	1	2	1	0	0	0
BBS9	0	0	0	5	5	5	0	0	0	5	5	5	9	9	7	0	0	0	0	0	0	0	0	0	0	0	0	0	0	0	0	0	0	0	0	0
BCAP31	33	34	34	85	83	86	5	13	9	82	76	61	79	90	76	25	24	28	26	33	29	21	22	27	31	30	33	23	22	21	30	33	34	32	35	29
BCAR1	0	0	0	0	0	0	0	0	0	0	0	0	0	0	0	1	5	5	1	1	1	1	1	1	7	3	5	2	4	4	2	1	1.5	1	1	1
BCL1NA	0	0	0	0	0	0	0	0	0	0	0	0	0	0	0	1	1	1	0	0	0	1	1	1	1	1	1	2	2	2	0	0	0	4	1	1
BCL2L1	0	0	0	0	0	0	0	0	0	0	0	0	0	0	0	9	11	3	4	6	7	4	5	6	8	7	5	8	3	10	5	3	4	4	3	2
BCR	0	0	0	1	3	4	0	0	0	1	1	1	1	1	1	2	3	2.5	2	4	6	3	3	3	6	7	8	3	2	2.5	1	1	4	1	1	1
BGN	0	0	0	0	0	0	0	0	0	0	0	0	0	0	0	0	0	0	1	1	1	0	0	0	0	0	0	28	32	28	33	29	21	28	28	31
BHMT	0	0	0	0	0	0	0	0	0	0	0	0	0	0	0	2	1.5	1	2	1	3	0	0	0	1	1	1	0	0	0	1	1	1	1	1	1
BICD2	2	2	2	1	1	1	1	1.5	2	6.5	7	6	3	1	2	2	3	8	5	6	12	3	8	2	15	24	8	13	9	11	11	8	3	10	7	7
BIN1	2	2	2	0	0	0	0	0	0	0	0	0	3	5	1	15	22	21	29	31	26	25	18	16	30	34	23	35	30	35	20	14	21	19	25	32
BIN2	0	0	0	0	0	0	0	0	0	0	0	0	0	0	0	10	8	10	14	9	18	15	11	12	5	6	6	5	6	8	4	2	3	1	1	1
BLTP1	0	0	0	0	0	0	0	0	0	0	0	0	0	0	0	2	2	2	1	1	1	1	4	2	4	4	4	1	1	1	1	2	1.5	1	3	9
BLVRB	8	2	7	8	20	14	1	3	6	6	3	11	10	7	16	16	18	15	27	27	28	29	28	24	70	58	71	33	26	26	22	16	18	14	9	8
BMP15	0	0	0	1	1	1	0	0	0	4	1	1	2	3	1	0	0	0	0	0	0	0	0	0	0	0	0	0	0	0	0	0	0	0	0	0
BMP6	0	0	0	2	1	1	0	0	0	0	0	0	0	0	0	0	0	0	0	0	0	0	0	0	0	0	0	0	0	0	0	0	0	0	0	0
BRPF1	4	4	2	0	0	0	3	3	3	1	1	1	1	1	1	3	1	2	1	1	1	1	1	1	2	2	2	2	2	2	1	1	1	2	3	1
BSG	34	22	22	25	25	18	9	7	7	41	43	41	42	41	48	16	19	20	28	35	29	26	23	26	15	16	17	18	19	11	12	12	11	6	9	12
BST2	0	0	0	2	3	3	0	0	0	0	0	0	0	0	0	0	0	0	0	0	0	0	0	0	0	0	0	0	0	0	0	0	0	0	0	0
BTK	0	0	0	0	0	0	0	0	0	0	0	0	0	0	0	1	1.5	2	6	3	4.5	1	1	1	5.5	6	5	7	7	7	6	6	6	5	4	5
BTNL2	0	0	0	0	0	0	0	0	0	0	0	0	0	0	0	0	0	0	1	2	1.5	1	1	1	2	2	2	1	1.5	2	3	3	3	1	1	1
C1QA	0	0	0	0	0	0	0	0	0	0	0	0	0	0	0	3	5	3	3	2.5	2	1	2	3	0	0	0	0	0	0	1	1	1	0	0	0
C1QB	0	0	0	0	0	0	0	0	0	0	0	0	0	0	0	3	6	5	7	8	6	6	5	10	4	1	2.5	5	2	4	1	3	3	2	1.5	1
C1QBP	13	15	17	15	13	12	8	5	8	14	28	19	24	19	27	13	15	16	13	17	9	10	11	14	8	13	10	20	15	13	13	12	27	20	14	15
C1QC	0	0	0	0	0	0	0	0	0	0	0	0	0	0	0	10	10	8	6	14	7	11	9	7	2	1	1.5	6	4	3	1	2	2	1	1	1
C1QTNF1	0	0	0	0	0	0	0	0	0	0	0	0	0	0	0	1	1	1	0	0	0	2	2	2	0	0	0	1	1	1	4	3	3.5	5	1	5
C1QTNF5	0	0	0	0	0	0	0	0	0	0	0	0	0	0	0	3	1	1	1	2	2	1	1	1	2	1.5	1	1	1	1	3	6	5	2	2	2
C2CD6	0	0	0	0	0	0	0	0	0	1	1	1	1	1	1	1	1	1	2	2	2	1	3	2	1	1	1	0	0	0	0	0	0	1	1	1
C3	0	0	0	0	0	0	0	0	0	0	0	0	0	0	0	2.5	1	4	6	7	5	5	3	5	1	1	1	2	3	1	0	0	0	0	0	0
C5AR1	0	0	0	0	0	0	0	0	0	0	0	0	0	0	0	6	8	4	5	4	1	4	5	3	0	0	0	1	1	1	0	0	0	0	0	0
CA2	0	0	0	0	0	0	0	0	0	0	0	0	0	0	0	21	30	21	15	13	19	10	14	12	20	17	8	8	9	12	4	5	7	0	0	0
CAB39	1	1	1	2	1.5	1	1	1	2	10	6	7	5	14	11	0	0	0	0	0	0	0	0	0	0	0	0	0	0	0	0	0	0	0	0	0
CABP7	0	0	0	0	0	0	0	0	0	0	0	0	0	0	0	0	0	0	0	0	0	1	1	1	0	0	0	1	1	1	2	1.5	1	2	1	2
CACHD1	0	0	0	0	0	0	0	0	0	0	0	0	0	0	0	1	1	2	1.5	1	2	2	1	1	2	2.5	3	0	0	0	0	0	0	1	2	1.5
CACNA1A	0	0	0	0	0	0	0	0	0	0	0	0	0	0	0	1	1	2	0	0	0	0	0	0	1	1.5	2	2	2	2	0	0	0	2	2	2
CACNA1B	0	0	0	0	0	0	0	0	0	0	0	0	0	0	0	0	0	0	1	1	1	1	1	1	3	3	3	1	2	1	0	0	0	1	1	1
CACNA1S	0	0	0	0	0	0	0	0	0	0	0	0	0	0	0	1	1	1	1	1	1	1	1	1	1	1	1	0	0	0	3	3	3	1	1	1
CACNA2D1	1	1	1	2	2	2	0	0	0	5	5	4	9	10	7	0	0	0	0	0	0	0	0	0	0	0	0	12	14	13	50	40	44	54	58	74
CACNG6	3	3	1	4	9	4	3	4	2	3	4	6	4	5	7	0	0	0	0	0	0	0	0	0	0	0	0	0	0	0	0	0	0	0	0	0
CADM2	0	0	0	0	0	0	0	0	0	0	0	0	0	0	0	2	2.5	3	2	4	8	2	4	6	1	1	1	0	0	0	0	0	0	0	0	0
CALCRL	5	5	2	0	0	0	0	0	0	0	0	0	0	0	0	0	0	0	0	0	0	0	0	0	0	0	0	0	0	0	0	0	0	0	0	0
CALD1	78	82	69	90	93	92	86	92	111	158	170	152	179	178	170	0	0	0	0	0	0	0	0	0	0	0	0	0	0	0	0	0	0	0	0	0
CALM1	61	69	72	115	101	93	74	57	66	221	218	190	218	233	245	0	0	0	0	0	0	0	0	0	0	0	0	0	0	0	0	0	0	0	0	0
CALM2	0	0	0	0	0	0	0	0	0	0	0	0	0	0	0	105	124	118	114	111	108	124	114	117	82	97	76	89	80	71	97	94	105	124	129	120
CALML5	0	0	0	9	11	12	29	32	28	6	12	10	1	2.5	4	0	0	0	0	0	0	0	0	0	0	0	0	0	0	0	0	0	0	0	0	0
CALR	211	198	204	181	156	164	209	204	204	242	241	221	226	238	253	122	120	116	121	103	116	101	107	104	102	98	96	181	178	196	179	196	197	254	253	276
CALU	55	54	41	57	66	70	77	71	82	146	118	112	144	139	142	50	59	48	60	41	45	38	49	38	48	48	60	116	100	121	133	147	145	144	157	136
CAMK2A	0	0	0	0	0	0	0	0	0	0	0	0	0	0	0	22	32	27	35	36	33	29	27	28	20	21	17	17	19	16	19	20	17	0	0	0
CAMK2D	1.5	1	2	8	3	7	14	15	14	62	61	74	75	76	87	58	57	50	46	59	60	56	53	59	57	55	51	38	48	37	51	52	58	43	47	55
CAND1	27	25	20	26	27	24	11	7	14	54	43	39	76	56	60	0	0	0	0	0	0	0	0	0	0	0	0	0	0	0	0	0	0	0	0	0
CANX	99	105	83	104	78	91	51	50	49	116	125	132	158	163	157	114	135	119	109	96	96	91	68	70	124	134	143	147	174	172	177	175	176	189	186	198
CAP1	97	93	78	80	77	82	102	103	107	158	155	144	178	158	167	118	121	107	129	113	134	128	107	101	126	123	138	120	118	121	111	100	102	113	120	128
CAP2	0	0	0	0	0	0	3	1	5	15	18	16	20	24	24	28	18	20	26	23	28	20	19	26	29	26	27	28	18	30	18	15	23	7	6	12
CAPN1	22	16	10	28	21	22	16	19	20	74	66	88	80	77	78	5	8	4	1	7	11	7	9	6	12	7	11	23	19	16	29	28	32	41	38	38
CAPN1NA	0	0	0	0	0	0	0	0	0	0	0	0	0	0	0	0	0	0	0	0	0	0	0	0	0	0	0	0	0	0	0	0	0	1	1	1
CAPN2	19	27	14	58	45	56	24	24	24	86	75	87	94	115	107	48	49	50	51	39	53	43	37	47	59	53	50	84	73	78	95	79	89	95	89	74
CAPNS1	27	30	31	54	42	41	32	25	28	42	46	35	55	51	57	33	35	26	27	30	24	30	31	29	35	30	42	33	37	36	39	26	36	50	32	47
CAPZA1	32	31	43	39	44	37	28	38	32	41	46	39	59	58	57	0	0	0	0	0	0	0	0	0	0	0	0	0	0	0	0	0	0	0	0	0
CAPZA2	20	28	19	25	26	25	12	17	13	26	22	27	28	25	43	0	0	0	0	0	0	0	0	0	0	0	0	0	0	0	0	0	0	0	0	0
CARMIL1	0	0	0	0	0	0	0	0	0	0	0	0	0	0	0	7	3	5	0	0	0	1	1	2	1	2	4	4	3	3	1	3	3	3	7	4
CARMIL2	1	2	2	1	1	1	1	1	1	1	3	2	4	3	2	1	2	1.5	4	1	2.5	2	2	2	3	1	2	3	1	2	2	2	2	2	2	2
CASK	0	0	0	0	0	0	0	0	0	0	0	0	2	3	5	16	10	15	12	17	18	9	15	14	16	19	16	10	11	11	17	18	24	25	20	22
CASP1	1	1	1	3	3	3	2	2	2	5	4	3	14	13	14	1	3	5	4	3	3	1	2	1.5	6	3	6	2	2	2	2	2	2	0	0	0
CASP14	0	0	0	4	5	7	2	3	6	6	7	7	2	1	4	0	0	0	0	0	0	0	0	0	0	0	0	0	0	0	0	0	0	0	0	0
CASP3	7	8	7	3	3	5	1	1	1	3	7	6	3	3	6	8	9	5	4	8	9	10	6	6	15	7	8	12	9	12	8	7	9	9	7	13
CASP4	0	0	0	2	2	2	0	0	0	2.5	1	4	3	3	3	0	0	0	0	0	0	0	0	0	0	0	0	0	0	0	0	0	0	0	0	0
CASP8	0	0	0	0	0	0	0	0	0	0	0	0	0	0	0	3	1	6	1	1	1	1	3	3	3	3	3	2	4	2	2	4	4	8	4	4
CAT	0	0	0	0	0	0	0	0	0	0	0	0	0	0	0	66	52	53	45	39	35	46	38	32	94	78	81	55	51	55	48	48	44	37	31	35
CAV1	95	103	95	97	77	66	27	20	35	77	61	75	60	85	100	18	8	12	9	14	10	16	8	6	20	19	22	28	22	19	35	43	38	43	40	38
CAV2	1	1	1	0	0	0	0	0	0	1	2	2	3	2	1	7	4	6	6	7	6	6	3	2	1	6	7	5	6	1	3	2	2	6	7	5
CAVIN1	81	83	88	109	114	102	61	60	68	163	187	176	180	187	196	55	59	52	51	49	50	55	52	49	48	60	52	103	85	80	128	101	106	113	116	133
CAVIN2	13	16	28	43	31	32	5	12	10	19	25	24	36	24	26	0	0	0	0	0	0	0	0	0	0	0	0	20	22	23	32	32	33	43	41	38
CAVIN3	9	9	7	5	2	1	17	22	21	45	40	44	61	60	62	8	8	11	8	10	10	11	11	17	19	12	19	12	11	15	14	21	17	15	11	14
CBL	0	0	0	0	0	0	0	0	0	0	0	0	0	0	0	11	8	11	3	4	6	6	4	6	4	8	9	9	4	9	7	5	4	3	2	1
CBLB	0	0	0	14	14.5	15	4	4	4	6	6	11	4	7	7	0	0	0	0	0	0	0	0	0	0	0	0	0	0	0	0	0	0	0	0	0
CBLN4	4	9	8	1	3	2	0	0	0	0	0	0	1	1	1	0	0	0	0	0	0	0	0	0	0	0	0	0	0	0	0	0	0	0	0	0
CBR1	0	0	0	0	0	0	0	0	0	0	0	0	0	0	0	33	39	30	34	36	30	36	31	29	46	62	48	46	44	48	43	54	47	58	56	49
CC2D1A	0	0	0	4	4	4	1	1	1	1	1	1	2	1	1	4	2	7	4	3	3	1	3	2	7	3	3	1	2	4	5	6	4	4	6	4
CCDC124	1	5	3	11	20	12	1	1	1	7	13	11	13	11	13	4	4	7	5	5	5	3	2	3	6	6	4	5	6	4	1	2	2	5	6	3
CCDC134	0	0	0	0	0	0	0	0	0	0	0	0	0	0	0	2	1	2	0	0	0	3	3	3	0	0	0	2	2	2	1.5	1	2	2	3.5	5
CCDC25	0	0	0	0	0	0	0	0	0	0	0	0	0	0	0	3	3	1	4	4	4	6	3	3	3	3	3	4	2	2	1	2	1	3	2	2.5
CCDC39	0	0	0	0	0	0	0	0	0	0	0	0	0	0	0	1	6	1	1	1	1	1	1	1	3	3	3	1	2	1	3	3	3	2.5	4	1
CCDC4NA	0	0	0	0	0	0	0	0	0	0	0	0	0	0	0	2	2	2	0	0	0	1	1	1	2	2	2	0	0	0	2	1	1	1.5	1	2
CCDC88A	0	0	0	1	1	1	2	1.5	1	3	4	2	1.5	2	1	4	3	6	3	5	4	2	2	2	5	3	5	3	3	7	5	5	8	4	6	8
CCER2	1	1	1	0	0	0	0	0	0	2	2	4	1	1	1	0	0	0	0	0	0	0	0	0	0	0	0	0	0	0	0	0	0	0	0	0
CCN1	1	1	1	1	1	1	0	0	0	1	1	1	3	3	3	0	0	0	0	0	0	0	0	0	0	0	0	0	0	0	0	0	0	0	0	0
CCN2	3	3	3	3	1	2	0	0	0	1	3	2	2	4	3	0	0	0	1	1	1	0	0	0	0	0	0	3	4	5	2	2	2	0	0	0
CCN3	0	0	0	0	0	0	0	0	0	0	0	0	0	0	0	4	4	4	2	3	1	1	1	1	2	2	2	0	0	0	0	0	0	4	4	4
CCNY	0	0	0	0	0	0	0	0	0	0	0	0	0	0	0	4	1	1	1	1	1	2	2	2	2	3	3	2	2.5	3	2	3	1	2	4	3
CCT2	192	182	195	112	109	94	85	108	150	125	105	119	150	143	122	0	0	0	0	0	0	0	0	0	0	0	0	0	0	0	0	0	0	0	0	0
CCT8	197	190	215	140	118	142	155	158	187	141	121	130	171	181	179	0	0	0	0	0	0	0	0	0	0	0	0	0	0	0	0	0	0	0	0	0
CD1NA9	1	4	6	5	8	4	2	2	2	6	7	6	18	13	12	52	63	61	137	129	122	65	73	65	81	83	91	81	101	87	15	13	22	4	3	1
CD14	0	0	0	0	0	0	0	0	0	0	0	0	0	0	0	10	11	8	4	2	1	2	2	2	5	1	2	1	1	1	1	1	3	1	1	1
CD151	0	0	0	1	4	4	0	0	0	4	10	2	6	7	6	1	2	1.5	2	2	2	0	0	0	1	4	2	1	2	1.5	0	0	0	0	0	0
CD18NA	0	0	0	0	0	0	0	0	0	0	0	0	0	0	0	1	1	4	3	3	4	3	5	2	1	1	1	0	0	0	1	1	1	1	1	1
CD2NANA	0	0	0	0	0	0	0	0	0	0	0	0	0	0	0	1	1	2	2	2	2	3	1	4	1	1	1	1	1	1	0	0	0	0	0	0
CD248	0	0	0	0	0	0	0	0	0	1	1	1	1	2	1	0	0	0	0	0	0	0	0	0	0	0	0	0	0	0	0	0	0	0	0	0
CD276	1	1	1	3	1	3	1	2	1.5	9	6	6	6	9	9	0	0	0	0	0	0	0	0	0	1	1	1	2	4	3	5	4	3	2	2	3
CD2AP	1	6	1	1	1	1	1	1	1	2	1.5	1	2	3	1	3.5	6	1	2	1.5	1	2	2	2	3	2	3	7	9	6	4	5	9	5	6	7
CD36	0	0	0	0	0	0	0	0	0	1	3	4	1	2	1	4	7	4	8	3	2	5	1	3	2	1.5	1	1.5	2	1	2	2	2	0	0	0
CD3D	4	4	4	1	2	1.5	2	2	2	0	0	0	0	0	0	0	0	0	0	0	0	0	0	0	0	0	0	0	0	0	0	0	0	0	0	0
CD44	4	6	7	7	1	7	31	36	32	70	58	69	89	88	85	12	8	9	10	13	18	8	8	8	8	12	12	5	10	7	7	7	5	6	8	7
CD47	2	2	2	1	5	4	3	2	3	19	20	18	13	11	13	3	2	3	3	2	6	3	1	1	1	1	1	3	2	4	4	5	6	6	10	10
CD48	0	0	0	0	0	0	0	0	0	0	0	0	0	0	0	1	1	1	2	2	3	2	4	4	0	0	0	0	0	0	0	0	0	0	0	0
CD59	27	28	21	9	9	9	4	5	6	5	9	9	9	5	5	0	0	0	0	0	0	0	0	0	0	0	0	0	0	0	0	0	0	0	0	0
CD63	24	26	17	20	15	24	40	40	34	96	69	95	73	88	118	1	1	1	0	0	0	0	0	0	0	0	0	3	3	3	2	5	4	5	8	9
CD68	0	0	0	0	0	0	0	0	0	0	0	0	0	0	0	5	3	9	14	10	9	11	10	10	2	8	5	6	6	6	5	3	6	0	0	0
CD8NA	0	0	0	0	0	0	0	0	0	0	0	0	0	0	0	0	0	0	4	1	2.5	1	1	1	1	1	1	2	2	1	2	2	4	1	4	2
CD81	1.5	1	2	4	5	5	1	3	3	9	11	8	8	8	9	6	4	3	4	5	4	6	6	5	3	3	2	9	9	9	7	8	6	8	6	4
CD82	0	0	0	0	0	0	0	0	0	1	2	1	4	6	10	0	0	0	0	0	0	0	0	0	0	0	0	0	0	0	0	0	0	0	0	0
CD9	31	39	23	43	40	47	8	5	2	24	31	35	47	37	32	4	5	5	10	11	9	4	3	4	4	6	3	5	6	6	5	7	4	5	3	1
CD99	17	18	13	19	20	18	12	13	16	17	18	14	15	22	23	0	0	0	0	0	0	0	0	0	0	0	0	0	0	0	0	0	0	0	0	0
CDC37	0	0	0	0	0	0	0	0	0	0	0	0	0	0	0	36	33	25	24	29	20	18	20	18	48	42	41	51	52	53	40	41	48	45	47	54
CDC42	30	26	26	27	34	38	9	11	13	38	38	32	42	39	47	26	37	35	35	38	39	29	38	35	47	41	32	37	37	34	39	38	34	41	36	42
CDC42BPB	2	8	1	5	1	6	0	0	0	1	6	8	14	7	17	12	10	13	15	16	19	14	12	13	8	15	12	17	23	18	30	32	26	38	30	28
CDC42EP2	0	0	0	0	0	0	0	0	0	0	0	0	0	0	0	0	0	0	0	0	0	0	0	0	0	0	0	1	1	1	1	1	1	1	2	2
CDC42EP3	0	0	0	0	0	0	0	0	0	0	0	0	0	0	0	1	1	1	0	0	0	0	0	0	0	0	0	1	1	1	3	3	3	1	2	1
CDC42EP4	0	0	0	0	0	0	0	0	0	0	0	0	0	0	0	4	7	10	6	10	11	9	8	7	10	12	9	2	3	3	4	3	3.5	1	1	3
CDC42EP5	0	0	0	0	0	0	0	0	0	0	0	0	0	0	0	0	0	0	0	0	0	0	0	0	0	0	0	1	1	1	1	2	2	4	3	1
CDC42SE2	0	0	0	0	0	0	0	0	0	0	0	0	0	0	0	1	1	1	1	1	1	1	1	1	2	1	1.5	2	1	2	2	1.5	1	1	1	1
CDCP1	0	0	0	0	0	0	0	0	0	4	6	7	11	14	11	0	0	0	0	0	0	0	0	0	0	0	0	0	0	0	0	0	0	0	0	0
CDH11	0	0	0	0	0	0	0	0	0	4	1	1	5	5	3	1	1	1	0	0	0	1	1	1	0	0	0	1	1	1	3	3	3	2	2	9
CDH13	0	0	0	15	20	15	2	4	3	12	11	11	9	15	17	0	0	0	0	0	0	0	0	0	0	0	0	0	0	0	0	0	0	0	0	0
CDH2	2	2	1	1	1	1	1	1	1	1	1	1	1	1	1	20	28	30	23	16	20	15	20	13	29	20	24	18	11	9	3	12	11	5	5	5
CDH23	0	0	0	0	0	0	0	0	0	0	0	0	0	0	0	2	2	3	3	3	3	1	1	1	0	0	0	1	1	1	1	1	1	0	0	0
CDH3	0	0	0	0	0	0	0	0	0	0	0	0	0	0	0	0	0	0	0	0	0	0	0	0	0	0	0	1	1	3	1	1	1	1	1	4
CDH5	4	7	4	9	8	8	0	0	0	0	0	0	0	0	0	0	0	0	0	0	0	0	0	0	0	0	0	0	0	0	0	0	0	0	0	0
CDIPT	0	0	0	0	0	0	2	2	2	7	11	8	11	12	14	8	8	8	9	7	4	5	10	7	5	5	7	3	12	7	11	8	6	8	12	7
CDK14	0	0	0	0	0	0	0	0	0	0	0	0	0	0	0	11	10.5	10	4	13	8.5	14	14	14	8	8	11	10	11	10.5	12	12	12	10	11	9
CDK5	0	0	0	0	0	0	0	0	0	3	3	3	8	7	8	21	21	23	12	19	12	13	15	10	22	19	21	22	24	25	23	26	14	17	19	14
CDK7	1	3	2	0	0	0	0	0	0	0	0	0	1	1	1	1	1	1	0	0	0	0	0	0	4	6	3	2	3	3	2	4	3	2	1	1
CDSN	1	1	1	1	1	1	2	6	4	2	3	5	1	1	1	0	0	0	0	0	0	0	0	0	0	0	0	0	0	0	0	0	0	0	0	0
CDV3	30	29	27	23	13	9	6	8	5	7	7	10	10	5	9	26	21	11	18	22	17	14	13	12	21	22	13	25	24	29	20	14	25	22	23	25
CELSR3	0	0	0	0	0	0	0	0	0	0	0	0	0	0	0	1	1	1	3	3	3	1	4	2	1	1	1	2	1	1	1	2	2	6	5	1
CEMIP	0	0	0	0	0	0	0	0	0	4.5	2	7	6	5	5	2	3	2.5	1	1	1	1	1	1	1.5	2	1	1	1	1	4	6	2	3	2	1
CEMIP2	0	0	0	0	0	0	0	0	0	0	0	0	0	0	0	1	1	1	0	0	0	0	0	0	0	0	0	4	2	1	2	4	3	7	13	8
CEP29NA	1	2	1.5	3	3	3	3	3	3	4	4	4	6	4	6	0	0	0	0	0	0	0	0	0	0	0	0	0	0	0	0	0	0	0	0	0
CEP55	0	0	0	0	0	0	0	0	0	0	0	0	0	0	0	2	4	3	5	5	5	2	1	2	1	1	1	1	4	3	2	3	3	4	3	5
CERCAM	0	0	0	0	0	0	0	0	0	3	1	1	3	3	3	0	0	0	0	0	0	0	0	0	0	0	0	0	0	0	0	0	0	0	0	0
CFAP418	0	0	0	0	0	0	0	0	0	0	0	0	0	0	0	4	7	9	5	4	4.5	1	1	1	5	4	5	1	1	1	1	2	1.5	1	2	3
CFAP45	0	0	0	0	0	0	0	0	0	0	0	0	1	2	1	0	0	0	0	0	0	0	0	0	0	0	0	0	0	0	0	0	0	0	0	0
CFAP65	0	0	0	0	0	0	0	0	0	0	0	0	0	0	0	1	5	3	6	6.5	7	1	1	1	2	2	2	3	1	3	2	2	2	3	1	3
CFDP1	0	0	0	0	0	0	0	0	0	0	0	0	0	0	0	1	3	2	0	0	0	2.5	2	3	4	6	5	3	1	7	1	2	2	4	5	4
CFL1	221	254	237	160	127	125	203	217	192	128	130	111	139	155	170	95	109	112	70	67	68	99	105	110	101	108	103	120	127	140	107	129	136	131	154	152
CGN	0	0	0	0	0	0	0	0	0	0	0	0	0	0	0	1	1.5	2	1	5	3	2	2	2	1	1	1	1	1	1	1	1	1	4	5	6
CGREF1	0	0	0	0	0	0	0	0	0	0	0	0	0	0	0	2	1	1.5	0	0	0	0	0	0	1	1	1	0	0	0	4	1	2	2	9	6
CHADL	10	7	8	0	0	0	5	8	2	1	1	1	0	0	0	0	0	0	0	0	0	0	0	0	0	0	0	0	0	0	0	0	0	0	0	0
CHIC2	0	0	0	0	0	0	0	0	0	0	0	0	0	0	0	9	7	5	2	1	1.5	3	3.5	4	5	5	4	5	3	6	7	5	6	3	4	1
CHID1	0	0	0	0	0	0	0	0	0	2	2	3	6	5	5	2	1	2	3	2	3	2	3	2	1	1	3	3	2	3	10	8	7	4	7	6
CHL1	0	0	0	0	0	0	0	0	0	0	0	0	0	0	0	2	2	4	3	5	1	4	7	11	1	1	1	1	1	1	1	1	1	1	1	1
CHMP1A	0	0	0	4	6	5	0	0	0	9	7	9	16	5	8	4	4	5	5	3	6	9	6	7	7	6	5	7	3	4	4	2	2	5	5	1
CHMP1B	0	0	0	1	1	1	0	0	0	1	1	1	3	4	2	0	0	0	0	0	0	0	0	0	0	0	0	0	0	0	0	0	0	0	0	0
CHMP1B1	0	0	0	0	0	0	0	0	0	0	0	0	0	0	0	3	2	1	2	2	2	4	4	5	2	2.5	3	0	0	0	0	0	0	2	2	3
CHMP2A	1	1	1	4	3	5	0	0	0	10	9	8	17	14	13	4	4	4	3	2	5	6	4	9	9	8	11	5	5	5	5	6	2	3	3	5
CHMP2B	0	0	0	1	1	1	0	0	0	4	2	1	3	3	3	2	3	1	1	1	1	3	3	3	5	2	4	4	6	5	5	5	3	3	5	3
CHMP3	0	0	0	1	1	1	0	0	0	1	1	1	4	7	2	4	4	1	2	5	6	4	3	1	7	6	4	1	6	5	12	10	8	11	6	10
CHMP4A	2	2	2	2	2.5	3	0	0	0	2	1	2	7	3	2	0	0	0	0	0	0	0	0	0	0	0	0	0	0	0	0	0	0	0	0	0
CHMP4B	8	4	8	12	12	10	1	2	4	13	16	12	18	14	20	23	22	23	21	24	23	24	17	26	23	24	29	31	31	32	19	30	29	27	27	22
CHMP5	2	1	2	21	21	27	3	2	5	8	4	4	11	11	5	12	8	10	9	8	2	7	5	4	11	15	8	10	20	15	9	12	11	8	4	10
CHMP6	1	1	1	1	1	3	0	0	0	2	1	1	3	3	7	1	1	1	1.5	1	2	1	1.5	2	1	2	3	1	1	1	1	4	2	5	2	2
CHP1	2	2	7	4	4	4	1	1	1	11	9	16	14	16	18	9	8	12	3	3	3	4	6	8	12	10	9	10	13	17	12	15	10	13	11	14
CHRD	4	5	5	1	1	1	1	1.5	2	0	0	0	1	1	1	0	0	0	0	0	0	0	0	0	0	0	0	0	0	0	0	0	0	0	0	0
CHSY1	0	0	0	0	0	0	0	0	0	0	0	0	0	0	0	0	0	0	0	0	0	0	0	0	0	0	0	1.5	2	1	2	1	1.5	1	1	2
CHUK	0	0	0	0	0	0	0	0	0	0	0	0	0	0	0	1	1	1	0	0	0	1	1	1	1	1	1	0	0	0	1	1	1	3	2	2.5
CIP2A	0	0	0	0	0	0	0	0	0	4	2	5	4	2	6	2	4	1	1	1	1	1	1	1	1	2	1.5	2	3	9	1	1	2	2	1	1
CIT	2.5	2	3	1	1	1	1	1	1	1	2	2	1	5	3	1	2	1	2	2	2	3	1	2	1	1	1	2.5	4	1	0	0	0	1	1	1
CKAP4	189	197	197	376	403	390	162	156	134	355	360	357	330	337	344	108	124	118	123	115	112	108	107	110	120	127	123	203	219	225	285	257	276	306	325	329
CKAP5	6	12	6	8	9	6	8	8	6	17	13	12	28	33	27	57	59	50	38	37	45	54	31	44	80	84	80	59	54	67	51	49	45	23	38	30
CKB	2	4	3	0	0	0	8	16	7	26	30	25	39	22	33	1025	1103	1174	856	918	837	806	823	811	903	951	943	548	574	593	339	342	352	89	95	100
CLASP2	0	0	0	0	0	0	0	0	0	0	0	0	0	0	0	19	23	23	12	10	12	14	12	14	15	15	12	12	11	12	6	9	10	12	11	13
CLCA3A1	0	0	0	0	0	0	0	0	0	0	0	0	0	0	0	1	1	1	1	1	1	0	0	0	0	0	0	1	1	1	1	4	1	3	4	3
CLCF1	0	0	0	0	0	0	0	0	0	0	0	0	0	0	0	0	0	0	0	0	0	0	0	0	2	4	2	0	0	0	0	0	0	0	0	0
CLCN3	0	0	0	0	0	0	0	0	0	1	2	3	1	3	1	2	2	2	2	2	2	1	1	1	2	6	4	1	1	1	2	2.5	3	3	2	1
CLCN5	0	0	0	0	0	0	0	0	0	0	0	0	0	0	0	3	1	1	2	3	1	2	2	4	2	2	2	3	7	5	4	3	3	6	7	9
CLDN11	1	1	2	3	2	3	0	0	0	4	5	4	5	3	6	0	0	0	0	0	0	0	0	0	0	0	0	0	0	0	0	0	0	0	0	0
CLEC17A	0	0	0	0	0	0	0	0	0	0	0	0	2	2	3	0	0	0	0	0	0	0	0	0	0	0	0	0	0	0	0	0	0	0	0	0
CLIC1	132	137	127	94	94	89	162	169	154	52	57	56	75	84	79	43	29	38	37	41	40	43	33	39	57	38	41	32	37	45	40	36	35	41	32	32
CLIC4	57	60	55	47	61	59	43	34	36	40	49	35	57	54	49	26	37	35	21	24	27	31	31	30	20	28	26	37	37	31	33	27	30	19	25	36
CLINT1	1	1	1	2	3	1	0	0	0	5	6	3	9	8	9	14	9	7	8	8	10	10	10	8	12	12	12	18	25	21	13	13	12	25	19	18
CLMP	0	0	0	0	0	0	0	0	0	1	1	1	1	1	1	0	0	0	0	0	0	0	0	0	0	0	0	0	0	0	0	0	0	0	0	0
CLNS1A	1	1	1	1	1	2	1	1	2	3	3	2	1	1.5	2	1	3	3	4.5	7	2	3	3	3	6	8	9	9	5	10	4	4	6	8	5	4
CLPTM1	1	2	6	2	2	4	3.5	2	5	18	18	17	20	22	24	17	20	18	17	19	16	14	12	15	18	20	17	11	20	12	17	17	15	7	9	12
CLTA	46	38	46	36	31	38	52	40	49	49	59	55	62	60	46	26	36	31	41	27	29	37	34	38	35	38	27	40	45	43	40	50	46	43	46	51
CLTB	2	2	2	15	12	10	7	1	3	36	31	37	31	27	30	40	33	23	34	30	22	35	35	29	34	31	27	16	20	15	18	17	23	8	10	8
CLTC	231	208	184	230	231	239	227	212	226	428	415	402	502	519	556	407	411	432	318	351	352	344	329	311	466	461	510	456	464	455	437	475	471	461	440	435
CLU	0	0	0	0	0	0	1	1	1	8	10	11	14	20	18	8	9	7	6	10	15	9	8	11	4	6	9	2	4	6	5	3	4	1	1	1
CMTM6	0	0	0	0	0	0	0	0	0	0	0	0	0	0	0	0	0	0	2	1	1	1	1	1	0	0	0	0	0	0	0	0	0	0	0	0
CMYA5	2	2	2	2	5	3	0	0	0	0	0	0	2	2	2	3	3	3	3.5	4	3	3	3	3	2	2	3	5	6	4	1	2	4	4	4	4
CNN2	15	13	22	59	67	66	51	59	42	41	33	29	39	43	38	0	0	0	0	0	0	0	0	0	0	0	0	0	0	0	0	0	0	0	0	0
CNNM1	0	0	0	0	0	0	0	0	0	0	0	0	0	0	0	4	4	4	4	4	4	3	2	2	2	2.5	3	0	0	0	2	2	2	2	3	1
CNNM2	0	0	0	0	0	0	0	0	0	0	0	0	0	0	0	2	2	2	1	1	1	1	1	1	2	2	2	3	7	5	2	4	1	2	2	2
CNOT2	0	0	0	0	0	0	0	0	0	0	0	0	0	0	0	1.5	1	2	1	1	1	2	2	2	2	2	2	0	0	0	1	1	1	1	4	1
CNP	2	3	3	1	1	6	1	1	1	31	31	21	45	35	41	37	36	33	32	34	42	27	30	27	20	21	21	17	15	19	10	12	11	0	0	0
CNPY4	1	1	1	2	2	2	1	1	1	1	2	1	4	6	3	2	5	5	1	2	5	2	5	4	5	10	5	11	18	15	6	11	9	22	16	23
CNRIP1	1	1	1	1	1	1	0	0	0	1	1	1	1	2.5	4	0	0	0	1	4	3	2.5	3	2	1	1	1	1	1	1	1	2	2	3	1	2
CNTF	0	0	0	0	0	0	0	0	0	0	0	0	0	0	0	8	12	17	10	16	10	12	12	20	25	28	35	12	12	8	6	4	6	2	2	2
CNTN1	0	0	0	0	0	0	0	0	0	0	0	0	0	0	0	3	5	1	4	3.5	3	1	1	1	0	0	0	0	0	0	0	0	0	0	0	0
CNTN2	0	0	0	0	0	0	0	0	0	0	0	0	0	0	0	2	1	3	1	1	1	1	1	2	1	1	1	2	2	2	1	1	1	0	0	0
CNTN3	0	0	0	1	3	5	0	0	0	2	4	1	10	10	4	0	0	0	0	0	0	0	0	0	0	0	0	0	0	0	0	0	0	0	0	0
CNTN5	0	0	0	0	0	0	0	0	0	0	0	0	0	0	0	0	0	0	1	1	1	0	0	0	1	1	1	1	1	1	0	0	0	1	1	1
CNTNAP1	0	0	0	0	0	0	0	0	0	6	5	6	18	18	28	0	0	0	0	0	0	0	0	0	2	1	2	1	1	1	0	0	0	1	1	1
CNTNAP4	0	0	0	0	0	0	0	0	0	0	0	0	0	0	0	1	1	1	0	0	0	0	0	0	2	2	3	5	5	5	0	0	0	1	1	1
COA6	0	0	0	0	0	0	0	0	0	1	1	2	3	2	2	0	0	0	0	0	0	0	0	0	0	0	0	0	0	0	0	0	0	0	0	0
COG3	0	0	0	0	0	0	0	0	0	0	0	0	0	0	0	1	1	1	1	2	1.5	0	0	0	2	1	1.5	2	2	2	2	1	2	3	6	1
COL1NAA1	0	0	0	1	4	2.5	0	0	0	1	1	1	1	2	2	0	0	0	0	0	0	0	0	0	0	0	0	0	0	0	0	0	0	0	0	0
COL11A1	0	0	0	0	0	0	0	0	0	0	0	0	0	0	0	6	12	11	1	1	1	2	2	2	2	2	2	26	18	21	34	24	26	59	56	58
COL12A1	1	1	1	1	1	1	3	4	8	49	62	55	118	121	101	2	4	3	1	1	1	2	1.5	1	2	2	2	196	226	191	281	293	266	491	493	481
COL13A1	2	1	1	0	0	0	1	1	1	0	0	0	0	0	0	0	0	0	0	0	0	0	0	0	0	0	0	0	0	0	0	0	0	0	0	0
COL14A1	0	0	0	0	0	0	0	0	0	0	0	0	0	0	0	2	3	1	0	0	0	0	0	0	1	1	1	3	2	4	5	1	3	9	7	9
COL16A1	0	0	0	0	0	0	0	0	0	0	0	0	0	0	0	0	0	0	1	1	1	0	0	0	0	0	0	2	2	2	1	1	1	2	3	5
COL17A1	0	0	0	2	2	2	0	0	0	2	1	1	2	2	1	0	0	0	0	0	0	1	1	1	1	1	1	2	2	2	3	1	1	1	1	1
COL18A1	0	0	0	3	3	3	0	0	0	1	1.5	2	3	1	2	0	0	0	1	1	1	1	1	1	2	2	2	6	9	6	3	3	3	16	16	23
COL1A1	29	22	41	25	33	25	82	81	92	93	118	97	114	102	121	11	7	3	10	5	3	15	20	19	2	3	1	218	231	228	185	190	206	417	398	436
COL1A2	13	8	17	18	13	23	68	63	69	69	69	44	85	81	80	1	1	1	0	0	0	2	7	4.5	1	1	1	102	100	97	93	98	87	263	249	254
COL2A1	1	1	1	1	1	3	0	0	0	6	6	6	6	8	7	0	0	0	1	1	1	3	3	3	1	1	1	30	27	29	15	12	17	28	27	25
COL3A1	0	0	0	0	0	0	0	0	0	10	9	12	25	20	33	2	2	2	0	0	0	0	0	0	0	0	0	18	21	18	76	82	77	185	167	168
COL4A1	0	0	0	0	0	0	0	0	0	0	0	0	0	0	0	1	1	1	0	0	0	0	0	0	0	0	0	4	2	1	1	2	1	4	5	10
COL4A2	5	5	5	5	7	10	7	8	5	3	2	1	1	2	1	0	0	0	0	0	0	1	1	2	1	1	1	1.5	1	2	2	3.5	5	4	3	8
COL5A1	0	0	0	1	2	3	0	0	0	0	0	0	1	1	1	1	1	1	1	1	1	1	1	1	1	1	1	39	39	42	38	37	32	87	72	80
COL5A2	0	0	0	0	0	0	0	0	0	0	0	0	0	0	0	0	0	0	1	1	1	0	0	0	1	1	1	41	34	36	38	42	35	81	77	76
COL6A1	1	1	1	0	0	0	2	5	2	51	48	65	113	107	99	1	1	1	0	0	0	1	1	1	0	0	0	34	34	31	18	24	18	52	58	53
COL6A2	7	6	5	1	1	1	2.5	2	3	29	29	30	48	48	62	1	1	1	1	1	1	0	0	0	0	0	0	20	14	12	9	9	9	46	49	40
COL6A3	0	0	0	1	1	1	29	21	20	190	193	181	348	358	339	0	0	0	0	0	0	0	0	0	0	0	0	0	0	0	0	0	0	0	0	0
COL7A1	0	0	0	0	0	0	0	0	0	0	0	0	0	0	0	2	2.5	3	0	0	0	1	2	1.5	2	3	8	1	1	1	2	2	2	3	5	1
COL8A1	0	0	0	0	0	0	0	0	0	0	0	0	0	0	0	0	0	0	1	1.5	2	3	2	3	1.5	2	1	3	2	2.5	4	4	4	8	7	5
COLQ	13	7	8	0	0	0	5	7	9	0	0	0	0	0	0	0	0	0	0	0	0	0	0	0	0	0	0	0	0	0	0	0	0	0	0	0
COMMD3	1	1	1	1	1	1	0	0	0	2	2	2	2	1	1.5	0	0	0	0	0	0	0	0	0	0	0	0	0	0	0	0	0	0	0	0	0
COMMD4	0	0	0	0	0	0	1	1	1	2	3	5	5	4	5	1	2	1	1	1	1	1	2	1.5	3	2	3	1	5	7	1	2	2	1	2	2
COMT	1	4	2.5	4	4	1	1	1	1	13	5	9	18	16	18	9	7	9	6	5	9	8	10	10	8	12	11	13	17	15	11	11	12	6	5	8
COPA	46	43	44	61	64	69	18	28	33	93	80	109	123	123	123	96	97	104	76	63	84	69	61	78	134	117	111	137	148	141	131	152	144	156	182	186
COPB1	30	39	46	34	36	40	26	12	25	57	66	63	77	84	70	59	72	63	31	26	29	28	24	35	68	70	69	114	122	105	124	116	105	151	132	138
CORO1A	0	0	0	0	0	0	0	0	0	0	0	0	0	0	0	24	19	21	23	23	24	38	35	34	18	22	17	32	19	22	19	17	19	15	7	6
CORO1B	27	10	15	15	13	24	24	23	23	47	34	44	39	46	45	10	12	12	15	12	7	11	7	11	17	19	15	25	22	22	17	12	13	21	11	19
CORO1C	28	29	17	24	34	31	60	55	63	101	103	101	119	117	107	32	31	39	40	31	36	40	39	33	41	40	38	58	44	47	55	44	40	54	35	45
COTL1	7	6	5	26	40	28	57	67	61	47	53	50	68	56	41	0	0	0	0	0	0	0	0	0	0	0	0	0	0	0	0	0	0	0	0	0
CP	0	0	0	0	0	0	0	0	0	0	0	0	0	0	0	3	1	5	36	42	40	30	28	24	14	16	15	2	2	2	2	2	3	1	1	1
CPA4	0	0	0	0	0	0	0	0	0	10	6	5	4	2	6	0	0	0	0	0	0	0	0	0	0	0	0	0	0	0	0	0	0	0	0	0
CPD	1	1	1	1	1	1	0	0	0	25	27	26	32	33	27	14	14	8	6	5	2	8	5	5	5	3.5	2	5	5	7	1	3	3	6	3	4
CPE	0	0	0	0	0	0	0	0	0	0	0	0	0	0	0	9	12	8	9	14	16	8	6	4	5	5	7	4	8	8	5	8	5	1	1	1
CPNE1	5	3	6	8	5	2	3	2	1	21	17	28	23	27	22	30	29	29	21	21	11	13	20	17	29	22	31	46	39	37	30	28	38	38	34	40
CPNE2	0	0	0	0	0	0	0	0	0	0	0	0	0	0	0	24	21	19	13	17	16	13	13	16	31	23	16	14	22	17	13	17	12	5	5	13
CPNE3	2	2	2	5	3	1	4	2	4	44	39	32	40	47	39	27	38	35	24	33	26	25	30	28	25	34	29	23	29	28	22	29	24	17	17	30
CPNE4	0	0	0	0	0	0	0	0	0	0	0	0	0	0	0	12	14	13	11	12	10	11	12	10	0	0	0	8	8	8	10	8	6	11	11	11
CPPED1	2	2	2	10	9	9	0	0	0	4	8	7	10	5	7	6	9	2	15	12	11	9	9	11	10	15	10	9	5	7	7	10	8	7	9	17
CPQ	0	0	0	1	1	1	0	0	0	2	3	1	11	1	3	0	0	0	0	0	0	0	0	0	0	0	0	0	0	0	0	0	0	0	0	0
CPS1	2	3	2	1	1	2	2	1	3	3	5	1	2	1	1.5	2	2	2	3	3	3	1	1	1	1	1	1	3	3	3	2	3	2.5	1	1	1
CPT1C	0	0	0	0	0	0	0	0	0	0	0	0	0	0	0	5	5	7	5	2	5	2	2	2	8	4	9	1	2	2	4	5	7	1	3	2
CPZ	0	0	0	0	0	0	0	0	0	0	0	0	0	0	0	1	1	1	1	1	1	0	0	0	2	2	1	1	1	1	3	2.5	2	1	1	1
CR1L	0	0	0	0	0	0	0	0	0	0	0	0	0	0	0	1	1	1	1.5	2	1	1	1	1	1	1	1	1	1	1	1	1	1	3	4	1
CRB2	0	0	0	0	0	0	0	0	0	0	0	0	0	0	0	2	2	2	1	1	2	4	1	2	1	1	1	1	1	1	0	0	0	0	0	0
CREG1	0	0	0	0	0	0	0	0	0	0	0	0	0	0	0	1	5	1	24	21	21	20	21	20	15	20	14	15	8	13	7	7	11	2	1	3
CRELD2	0	0	0	3	3	5	0	0	0	3	5	4	4	3	2	3	3	6	2	2	1	2	2	2	1	1	1	2	4	1	6	5	2	3	7	7
CRIM1	0	0	0	1	1	2	0	0	0	1	1	1	1	1	1	0	0	0	0	0	0	0	0	0	0	0	0	0	0	0	0	0	0	0	0	0
CRK	1	7	12	9	9	7	4	4	3	10	15	18	24	23	24	29	29	32	21	16	16	10	12	15	37	35	36	31	42	30	32	35	39	28	30	34
CRKL	5	7	6	3	4	5	1	2	4	1	2.5	4	2	9	2	30	27	30	14	21	21	21	17	17	12	19	23	15	19	13	13	9	11	17	14	18
CRLF1	0	0	0	0	0	0	0	0	0	0	0	0	0	0	0	0	0	0	0	0	0	0	0	0	1	1	1	5	6	5	3	2	2.5	0	0	0
CRLF3	0	0	0	1	1	1	1	1	1	1	1	1	0	0	0	0	0	0	0	0	0	0	0	0	0	0	0	0	0	0	0	0	0	0	0	0
CROCC	13	8	18	16	8	12	11	11	11	8	8	8	10	9	9.5	11	15	10	13	10	19	12.5	14	11	13	10	12	12	6	10	9	6	9	4	4	4
CRTAP	6	8	10	4	4	6	7	2	3	26	20	24	36	34	33	1.5	1	2	2	2	2	1	1	1	3	3	3	23	18	25	30	35	28	57	55	45
CRYAB	0	0	0	1	1	1	9	5	5	18	17	15	22	13	18	11	11	15	25	22	28	23	26	22	256	248	264	113	106	98	51	44	56	14	13	11
CSDE1	11	3	13	5	5	6	9	12	7	28	33	37	29	47	36	29	36	27	17	19	15	29	24	32	41	40	31	44	51	42	44	56	43	42	43	44
CSK	1	1	1	2	3	5	2	2	2	6	3	6	5	4	10	13	11	12	10	10	10	6	10	14	17	19	10	20	16	22	20	13	18	18	17	15
CSNK1D	0	0	0	0	0	0	0	0	0	0	0	0	0	0	0	9	7	7	5	5	5	5	5	5	9.5	7	12	12	11	10	9	9	9	11	8	9
CSNK1G1	0	0	0	0	0	0	0	0	0	0	0	0	0	0	0	0	0	0	0	0	0	0	0	0	1	1	1	2	2	1	1.5	2	1	2	2	2
CSNK2A1	6	4	2	6	1	4	4	2	5	7	18	8	20	11	14	30	34	40	30	18	25	10	13	13	34	29	34	35	34	39	22	24	32	28	34	21
CSNK2A2	1	3	7	3	3	5	1	1.5	2	2	2	3	2	5	2	12	7	13	3	6	5	1	10	8	13	7	19	5	6	9	10	8	12	19	20	15
CSNK2B	2	2	2	0	0	0	0	0	0	2	4.5	7	4	6	8	11	11	9	6	3	3	1	4	6	9	6	5	13	12	9	10	14	14	4	12	5
CSPG4	1	1	1	0	0	0	3	2	3	36	44	46	77	70	69	1	1	1	1	1	1	0	0	0	1	1	1	29	32	30	3	4	5	14	14	13
CST3	1	1.5	2	0	0	0	0	0	0	7	5	4	5	10	6	14	14	15	8	9	7	7	6	10	1	4	1	4	1	4	3	5	4	3	7	6
CST4	1	1	2	4	3.5	3	0	0	0	2	2	2	0	0	0	0	0	0	0	0	0	0	0	0	0	0	0	0	0	0	0	0	0	0	0	0
CSTA	1	1	1	3	6	2	6	7	7	9	8	4	1	1	4	0	0	0	0	0	0	0	0	0	0	0	0	0	0	0	0	0	0	0	0	0
CSTB	20	25	26	45	35	36	15	12	14	27	31	33	36	43	44	21	31	30	43	46	37	14	18	19	36	47	48	38	27	35	37	31	30	38	26	39
CTBP1	0	0	0	0	0	0	0	0	0	0	0	0	0	0	0	10	14	17	9	18	10	5	4	5	8	10	12	14	17	10	16	18	15	13	8	14
CTHRC1	0	0	0	0	0	0	0	0	0	5	5	6	9	4	5	0	0	0	1	1	1	1	3	3	1	1	1	14	12	15	12	13	11	29	30	18
CTNNA1	69	80	92	90	126	113	14	13	12	21	37	34	28	33	25	96	78	99	88	85	83	69	65	62	115	104	102	68	70	91	88	104	84	68	72	83
CTNNA2	6	6	6	8	8	8	2	2	2	5	3	7	6	8	7	28	21	22	23	32	40	34	28	25	33	36	24	19	24	30	23	31	26	15	15	15
CTNNAL1	0	0	0	0	0	0	0	0	0	0	0	0	0	0	0	10	16	12	26	18	17	17	17	15	20	17	9	17	13	13	5	5	6	1	1	1
CTNNB1	22	30	22	19	26	11	2	3	2	10	12	16	23	18	18	70	71	71	72	72	60	67	68	64	104	95	98	64	83	79	75	83	79	55	58	58
CTNND1	20	21	21	17	14	19	4	7	6	28	24	22	37	42	30	51	38	36	42	52	51	31	36	34	54	50	61	67	71	67	77	71	73	78	83	73
CTNND2	0	0	0	0	0	0	0	0	0	0	0	0	0	0	0	7	7	8	9	7	5	12	7	8	6	6	6	3	4	4	1	4	1	0	0	0
CTSA	0	0	0	6	5.5	5	0	0	0	23	26	21	16	22	18	0	0	0	0	0	0	0	0	0	0	0	0	0	0	0	0	0	0	0	0	0
CTSB	14	10	19	71	72	73	26	31	32	151	140	148	155	159	180	56	74	75	105	102	112	64	67	82	67	62	63	92	92	86	85	65	68	34	35	35
CTSC	1	1	2	1	7	3	4	5	1	14	14	12	13	11	12	8	6	9	12	17	16	13	7	14	6	14	11	10	13	7	4	5	5	4	4	3
CTSD	0	0	0	0	0	0	0	0	0	0	0	0	0	0	0	96	106	123	117	143	138	111	117	100	95	107	97	91	91	86	124	111	104	89	86	86
CTSH	0	0	0	0	0	0	0	0	0	0	0	0	0	0	0	8	6	5	11	5	10	6	4	3	3	7	6	6	5	5	8	8	4	11	4	5
CTSK	0	0	0	0	0	0	0	0	0	12	10	15	13	15	24	0	0	0	0	0	0	0	0	0	0	0	0	0	0	0	0	0	0	0	0	0
CTSL	0	0	0	1	1	1	1	1	1	18	16	19	15	20	21	6	12	9	12	13	10	7	11	11	9	12	10	7	7	10	15	15	13	11	15	18
CTSO	0	0	0	0	0	0	0	0	0	1	1	1	1	1	1	0	0	0	3	1	1	1	1	1	0	0	0	0	0	0	0	0	0	0	0	0
CTSS	0	0	0	2	4	1	0	0	0	0	0	0	1	1	1	17	11	17	33	40	48	34	29	43	12	20	23	9	11	13	8	2	2	0	0	0
CTSZ	6	5	8	38	29	41	11	19	21	39	32	33	33	30	33	14	15	19	25	19	31	35	28	31	19	22	19	23	23	21	21	22	23	14	16	18
CTTN	73	55	56	58	56	56	44	36	56	83	85	98	97	105	98	71	66	73	61	55	68	55	55	60	77	79	75	76	67	82	71	80	79	88	88	75
CUL1	1	1	1	0	0	0	2	1.5	1	2	2	4	6	8	10	11	20	10	3	5	8	10	5	9	12	13	18	12	12	12	13	15	13	14	15	17
CUL3	1	3	2	2	1	1.5	2	2	2	2	4	4	4	7	6	13	19	21	13	9	15	13	11	16	30	26	21	22	27	31	16	17	19	35	30	30
CUL5	0	0	0	0	0	0	0	0	0	0	0	0	0	0	0	17	20	21	13	18	17	19	5	11	24	20	15	16	18	23	19	18	21	23	20	18
CX3CL1	0	0	0	0	0	0	0	0	0	0	0	0	0	0	0	1	1	2	0	0	0	0	0	0	0	0	0	0	0	0	0	0	0	0	0	0
CYB5R1	4	4	4	4	4	8	0	0	0	30	27	27	21	27	33	0	0	0	0	0	0	0	0	0	0	0	0	0	0	0	0	0	0	0	0	0
CYB5R3	41	29	32	53	44	32	32	26	21	119	116	97	132	130	134	0	0	0	0	0	0	0	0	0	0	0	0	0	0	0	0	0	0	0	0	0
CYBB	0	0	0	0	0	0	0	0	0	0	0	0	0	0	0	3	7	8	6	7	3	2	5	5	7	5	2	0	0	0	0	0	0	0	0	0
CYBRD1	0	0	0	0	0	0	0	0	0	1	1	3	4	2	5	4	4	4	1	2	4	2	3	1	2	2	2	0	0	0	0	0	0	0	0	0
CYFIP1	14	16	20	10	9	8	10	4	6	26	22	15	32	27	37	0	0	0	0	0	0	0	0	0	0	0	0	0	0	0	0	0	0	0	0	0
CYP4F3	0	0	0	0	0	0	0	0	0	0	0	0	0	0	0	0	0	0	0	0	0	0	0	0	1	1	1	0	0	0	1	1	1	4	6	4
CYRIB	4	3	8	4	2	3	2	2	2	3	2	2	5	3	3	0	0	0	0	0	0	0	0	0	0	0	0	0	0	0	0	0	0	0	0	0
CYSTM1	0	0	0	0	0	0	0	0	0	1	1	3	2	3	1	0	0	0	0	0	0	0	0	0	0	0	0	0	0	0	0	0	0	0	0	0
CYTH2	0	0	0	0	0	0	0	0	0	0	0	0	0	0	0	2	2	2	0	0	0	0	0	0	2	4	3	1	1	3	1	3	2	1	1	1
DAAM1	0	0	0	0	0	0	0	0	0	0	0	0	0	0	0	1	2	3	6	4	4	3	3	3	2	4	2	5	5	4	3	7	6	3	2	4
DAB2	3	7	6	6	3	8	2	1	1	15	12	10	29	20	20	17	12	16	10	11	13	15	17	15	4	5	8	16	12	16	15	7	12	14	9	12
DAG1	1	1	1	0	0	0	1	1	1	2	4	3	4	2	3	5	5	13	25	27	23	7	11	12	11	10	11	8	8	8	14	12	11	10	9	13
DAGLB	0	0	0	0	0	0	0	0	0	1	2	1	4	1	2.5	0	0	0	1	2	1	1	1	1	0	0	0	1	1	1	0	0	0	0	0	0
DBI	0	0	0	0	0	0	0	0	0	0	0	0	0	0	0	222	222	246	210	202	180	126	105	120	195	184	182	189	178	176	131	125	121	66	65	62
DBN1	41	40	34	48	51	41	28	20	27	77	78	78	87	91	90	28	23	39	37	34	37	38	37	40	29	32	39	56	42	41	79	57	77	46	51	47
DBNL	4	9	6	9	8	5	3	5	9	21	24	19	31	29	30	28	22	23	20	26	20	19	30	20	30	32	29	27	23	29	30	27	30	26	33	25
DCBLD2	0	0	0	1	1	1	1	1	1	4	6	10	2	7	3	0	0	0	0	0	0	0	0	0	0	0	0	0	0	0	0	0	0	0	0	0
DCC	0	0	0	0	0	0	0	0	0	0	0	0	0	0	0	0	0	0	0	0	0	0	0	0	0	0	0	1	1	1	0	0	0	0	0	0
DCD	22	17	21	13	21	22	51	41	45	13	13	11	9	6	5	0	0	0	0	0	0	0	0	0	0	0	0	0	0	0	0	0	0	0	0	0
DCHS1	0	0	0	0	0	0	0	0	0	0	0	0	0	0	0	1	1	1	0	0	0	1	1	1	3	5	1	1	1	1	1	1	1	1	1	1
DCLK1	0	0	0	0	0	0	0	0	0	1	2	5	4	2	2	0	0	0	0	0	0	0	0	0	0	0	0	0	0	0	0	0	0	0	0	0
DCTN3	1	1	1	2	3	1	2	2	2	13	16	15	18	13	12	12	11	8	15	14	5	14	18	19	21	18	19	11	14	14	13	10	13	14	16	11
DCXR	3	5	1	0	0	0	4	1	2.5	2	8	5	14	3	4	5	8	7	13	12	15	12	5	12	21	11	14	10	12	10	24	17	18	10	15	12
DDN	0	0	0	0	0	0	0	0	0	0	0	0	0	0	0	1	1	1	1	1	1	3	1	5	2	2	1	1	1	1	5	2	2	2	2	2
DDOST	42	44	43	36	39	37	20	14	18	79	55	64	68	69	69	0	0	0	0	0	0	0	0	0	0	0	0	0	0	0	0	0	0	0	0	0
DDR1	0	0	0	0	0	0	0	0	0	0	0	0	0	0	0	9	7	5	5	7	6	1	3	3	2	1	3	3	3	3	0	0	0	2	2	2
DDR2	0	0	0	0	0	0	1	1	1	9	10	7	7	15	16	3	3	3	0	0	0	2	2	2	0	0	0	9	7	5	8	13	5	17	9	8
DDT	4	5	3	9	6	5	3	2.5	2	8	10	8	14	19	26	24	22	23	13	11	14	23	14	21	16	23	19	17	16	16	17	16	16	18	18	19
DDX3X	107	95	86	41	37	37	37	39	49	52	59	58	80	79	71	126	113	102	67	68	73	68	70	66	132	112	114	155	140	140	144	136	126	131	140	127
DDX5NA	0	0	0	0	0	0	0	0	0	7	5	3	7	4	6	2	2	2	0	0	0	1	1	1	1	1	1	7	7	5	5	1	6	3	7	5
DEGS1	0	0	0	0	0	0	0	0	0	2	2	3	2	1	6	0	0	0	0	0	0	0	0	0	0	0	0	0	0	0	0	0	0	0	0	0
DENND2B	0	0	0	0	0	0	0	0	0	0	0	0	0	0	0	0	0	0	3	3	3	1	1	1	1	1.5	2	1	1	1	2	4	5	3	3	3
DENND4C	0	0	0	0	0	0	0	0	0	0	0	0	0	0	0	6	5.5	5	1	1	4	0	0	0	10	7	10	5	4	4	3	3	5	4	2	2
DERA	1	3	4	3	2	1	1	1	1	0	0	0	1	1	1	0	0	0	0	0	0	0	0	0	0	0	0	0	0	0	0	0	0	0	0	0
DES	263	257	251	0	0	0	0	0	0	248	196	214	238	262	253	0	0	0	182	192	188	0	0	0	188	211	221	207	207	231	188	212	202	143	184	158
DFFA	2	1.5	1	1	1	1	1	1	2	1	2	5	3	6	4	0	0	0	0	0	0	0	0	0	0	0	0	0	0	0	0	0	0	0	0	0
DGAT1	0	0	0	0	0	0	0	0	0	0	0	0	0	0	0	0	0	0	0	0	0	0	0	0	2	1.5	1	1	1	1	3	1	1	1	1.5	2
DGKA	0	0	0	3	1	2	1	1	1	11	8	9	14	12	15	0	0	0	0	0	0	0	0	0	0	0	0	0	0	0	0	0	0	0	0	0
DGKI	0	0	0	0	0	0	0	0	0	0	0	0	0	0	0	3	2	3	1	2	2	2	1	1.5	2	1	1	1	1	1	0	0	0	2	4	2
DHRS13	0	0	0	0	0	0	0	0	0	0	0	0	0	0	0	1	3	2	3	3	3	1	1	1	1	1	1	1	4	5	1.5	1	2	1	2	1.5
DHRSX	0	0	0	0	0	0	0	0	0	1	1	1	2	1	1	0	0	0	0	0	0	0	0	0	0	0	0	0	0	0	0	0	0	0	0	0
DIABLO	3	4	2	7	2	4	2	1	3	10	12	12	15	19	24	1	1	1	3	1	2	1	1	1	3	1	1	1	1	1	1	1	1	2	2	2
DIAPH1	1	1	1	10	9	6	2	1	5	5	11	6	19	9	11	14	13	6	6	4	9	8	3	3	10	8	13	7	7	6	7	8	6	5	4	4
DICER1	0	0	0	0	0	0	0	0	0	0	0	0	0	0	0	1	2	1.5	0	0	0	1	1	1	1	1	1	2	2	2	0	0	0	1	1	1
DIP2A	0	0	0	0	0	0	0	0	0	0	0	0	0	0	0	2	3	1	2	3	1	2	2	2	2	5	2	4	4	4	2	4	2	2	6	2
DIPK2A	0	0	0	0	0	0	0	0	0	0	0	0	0	0	0	0	0	0	0	0	0	0	0	0	1	1	1	0	0	0	1	3	2	2	5	6
DKK3	0	0	0	0	0	0	0	0	0	2	3	4	2	3	5	0	0	0	0	0	0	0	0	0	0	0	0	0	0	0	0	0	0	0	0	0
DLG1	0	0	0	1	1	1	0	0	0	2	3	5	3	5	5	21	13	17	23	31	19	16	23	16	32	33	25	5	14	12	25	18	22	15	22	19
DLG5	0	0	0	0	0	0	0	0	0	0	0	0	0	0	0	1	1	1	2	1	1.5	3	3	3	1	3	2	1	4	2	1	1	1	1	1	1
DLGAP2	0	0	0	0	0	0	0	0	0	0	0	0	0	0	0	2	2	2	2	3	4	0	0	0	3	2	1	0	0	0	1	1	1	1	1	1
DLGAP4	0	0	0	0	0	0	0	0	0	0	0	0	2	1	1	4	4	5	1	1	1	2	2	2	8	14	10	10	5	7	6	7	3	3	4	5
DLST	0	0	0	0	0	0	0	0	0	0	0	0	0	0	0	36	39	44	27	31	26	36	35	29	28	26	32	37	31	35	28	39	30	35	32	37
DMBT1	0	0	0	0	0	0	0	0	0	0	0	0	0	0	0	0	0	0	1	1	1	0	0	0	0	0	0	0	0	0	0	0	0	0	0	0
DMD	1	1	1	0	0	0	0	0	0	1	3	2	2	4	3	7	11	6	11	8	13	7	12	7	11	10	7	6	2	8	9	12	8	1	1	5
DNAAF2	0	0	0	0	0	0	0	0	0	0	0	0	0	0	0	3	3	3	4	4	4	3.5	3	4	6	6	6	6	3	5	0	0	0	6	7	6
DNAH1	0	0	0	0	0	0	0	0	0	0	0	0	0	0	0	2	6	6	6	3	9	6	3	4	2	1	4	6	5	3	7	8	12	4	8	6
DNAH5	4	4	4	1	1	1	1	1	1	4	3	2	2	2	2	1	3	1	1	1	1	3	2	2.5	1	1	1	1	1	1	1.5	2	1	2	2	2
DNAH9	1	1	1	1	1	1	1.5	1	2	7	4	1	3	1	2	0	0	0	0	0	0	0	0	0	0	0	0	0	0	0	0	0	0	0	0	0
DNAJA3	1	1	1	4	3.5	3	1	2	1	7	6	5	7	12	7	4	3	5	6	8	7	1	1.5	2	5	2	1	3	1	1	0	0	0	3	3	1
DNAJB11	3	5	10	14	12	14	5	3	4	15	19	20	25	31	30	19	15	18	12	15	13	11	11	15	16	15	25	25	19	27	26	27	24	32	25	30
DNAJB4	6	21	10	4	4	5	2	1	2	6	9	9	11	12	17	2	3	3	8	6	4	5	2	2	28	28	27	20	17	14	16	12	15	16	6	6
DNAJC1	0	0	0	0	0	0	0	0	0	0	0	0	0	0	0	2	3	1	1	1	5	4	3	2	1	2	2	8	3	5	8	10	5	3	3	7
DNAJC13	1	2	2	7	1	3	2	1	2	23	25	24	36	27	36	0	0	0	0	0	0	0	0	0	0	0	0	0	0	0	0	0	0	0	0	0
DNAJC3	1	1	1	3	2	2	0	0	0	13	29	10	28	15	12	0	0	0	0	0	0	0	0	0	0	0	0	0	0	0	0	0	0	0	0	0
DNAJC5	0	0	0	1	1	1	0	0	0	7	10	11	6	7	7	1	3	2	3	4	1	1	2	1	2	2	1	0	0	0	4	4	3	3	3	1
DNAJC9	5	7	7	1	2	3	2	5	2	0	0	0	0	0	0	5	8	6	3	4	1	3	4	4	4	10	7	3	6	7	2	3	1	2	9	5
DNM1	0	0	0	0	0	0	0	0	0	0	0	0	0	0	0	0	0	0	20	20	20	12	12	12	0	0	0	19	23	21	29	23	27	37	41	41
DNM1L	12	17	22	21	15	16	7	7	6	24	24	25	29	35	30	38	53	44	36	30	22	32	24	18	55	52	53	46	45	42	38	50	49	46	60	51
DNM2	14	13	11	18	16	19	8	5	13	25	22	15	31	34	35	56	86	73	72	67	70	53	60	49	73	83	81	56	67	59	58	55	59	67	66	72
DNM3	0	0	0	0	0	0	0	0	0	0	0	0	0	0	0	19	25	27	32	22	18	0	0	0	32	31	28	0	0	0	21	22	19	0	0	0
DOCK1	0	0	0	0	0	0	0	0	0	1	1	1	4	1	3	9	11	9	7	7	3	7	6	5	2	7	2	2	7	6	7	5	3	10	9	7
DOCK2	0	0	0	0	0	0	0	0	0	0	0	0	0	0	0	11	13	11	8	15	17	11	15	16	10	6	2	6	7	3	1	3	2	0	0	0
DOCK4	0	0	0	4	1	2	0	0	0	0	0	0	1	1	1	2	3	1	2	1	2	1	4	1	4	2	8	1	1	1	2	3	1	2	2	2
DOCK5	0	0	0	0	0	0	0	0	0	1	1	4	2	2	3	1	1	1	1.5	2	1	0	0	0	1	1	1	1	1	3	2	3	4	5	2	3.5
DOCK8	0	0	0	0	0	0	0	0	0	0	0	0	0	0	0	7	3	2	0	0	0	2	1	2	0	0	0	0	0	0	0	0	0	3	3	3
DPCD	0	0	0	1	1	1	0	0	0	1	1	1	1	1	1	2	4	3	1	1	1	1	2	1.5	3	2	4	3	1	1	1	1	1	1	1	1
DPEP1	0	0	0	0	0	0	0	0	0	0	0	0	0	0	0	1	1	1	0	0	0	0	0	0	0	0	0	2	3	2	2	2	3	3	3	2
DPP4	1	1	1	0	0	0	0	0	0	15	11	17	17	19	13	0	0	0	0	0	0	0	0	0	0	0	0	0	0	0	0	0	0	0	0	0
DPP7	0	0	0	4	4	2	0	0	0	29	28	23	26	29	30	7	12	10	21	20	12	15	18	17	16	20	18	20	14	12	14	15	14	18	18	14
DPYSL2	104	99	99	76	100	82	69	77	64	68	70	72	112	95	99	275	287	331	310	330	337	279	294	311	284	294	294	192	192	188	185	193	173	157	170	157
DPYSL3	71	74	79	48	48	42	45	61	56	51	50	40	86	91	90	155	176	168	169	157	148	131	145	164	138	162	144	139	176	158	214	209	181	156	171	181
DRP2	0	0	0	0	0	0	0	0	0	0	0	0	0	0	0	4	3.5	3	3	3	3	3	2.5	2	5	5	5	2	2	2	6.5	6	7	1	4	2.5
DSC1	0	0	0	2	1	4	5	6	11	15	20	13	1	9	3	0	0	0	0	0	0	0	0	0	0	0	0	0	0	0	0	0	0	0	0	0
DSCAML1	2	2	2	8.5	9	8	0	0	0	0	0	0	1	4	4	0	0	0	0	0	0	0	0	0	0	0	0	0	0	0	0	0	0	0	0	0
DSG1	5	5	5	14	20	23	19	12	19	16	25	30	4	2	4	0	0	0	0	0	0	0	0	0	0	0	0	0	0	0	0	0	0	0	0	0
DSG2	0	0	0	0	0	0	0	0	0	0	0	0	3	2	4	0	0	0	0	0	0	0	0	0	0	0	0	0	0	0	0	0	0	0	0	0
DSP	6	9	9	75	46	52	52	53	71	79	79	92	14	17	25	4	5	4	2.5	3	2	4	1	1	6	4	2	4	3	1	3	4	7	4	4	1
DST	2	3	1	2	3	2.5	2.5	2	3	13	25	23	22	25	33	41	43	40	25	39	41	47	40	52	115	119	120	50	43	57	19	26	29	4	9	13
DSTYK	0	0	0	0	0	0	0	0	0	1	1	3	0	0	0	1	1	1	0	0	0	1	1	1	1	1	1	2	1.5	1	0	0	0	1	1	1
DTNA	1	1	1	0	0	0	1	1	1	3	3	7	6	5	7	16	17	20	21	23	17	11	16	7	22	14	18	4	4	8	7	3	5	1	1	1
DUSP3	5	7	4	3	3	3	6	4	4	14	9	15	23	16	19	40	42	36	22	25	20	13	17	11	22	34	39	22	22	19	25	34	32	25	37	42
DVL1	0	0	0	0	0	0	0	0	0	0	0	0	0	0	0	0	0	0	0	0	0	1	1	1	1	3	1	3	3	3	0	0	0	0	0	0
DVL2	0	0	0	1	1	1	0	0	0	1	2	1	2	1	2	2	2	2	1	1	1	1	1	1	1	2	2	8	2	1	3	5	1	4	5	5
DYNC1H1	140	139	133	195	214	196	114	88	109	359	366	386	547	492	523	0	0	0	0	0	0	0	0	0	0	0	0	0	0	0	0	0	0	0	0	0
DYNC1LI1	8	6	5	5	5	5	5	4.5	4	12	8	10	20	13	20	0	0	0	0	0	0	0	0	0	0	0	0	0	0	0	0	0	0	0	0	0
DYNC2H1	0	0	0	0	0	0	0	0	0	0	0	0	0	0	0	8	13	10	7	5	7	6	7	9	4	10	7	2	3	2	2	1	7	4	4	4
DYNLL1	4	4	5	2	2	1	3	5	1	19	19	21	15	18	14	0	0	0	0	0	0	0	0	0	0	0	0	0	0	0	0	0	0	0	0	0
DYNLL2	0	0	0	0	0	0	5	5	5	11	10	10	15	8	9	0	0	0	0	0	0	0	0	0	0	0	0	0	0	0	0	0	0	0	0	0
DYNLT1	4	7	12	4	2	2	2	3	3	4	3	7	8	8	9	0	0	0	0	0	0	0	0	0	0	0	0	0	0	0	0	0	0	0	0	0
DYSF	4	6	5	24	27	20	0	0	0	12	12	12	10	10	10	48	50	44	67	61	62	59	60	58	89	79	73	46	39	47	55	43	43	33	36	33
ECE1	5	18	10	17	11	10	6	5	1	15	17	17	17	22	22	1	1	1	1	1	1	0	0	0	1	1	1	3	2.5	2	6	2	6	8	5	3
ECM1	0	0	0	1	1	1	0	0	0	8	4	4	6	5	8	1	2	1.5	1	1	1	1	1	1	1	1	1	3	4	3	6	3	7	3	3	3
ECM2	0	0	0	0	0	0	0	0	0	1	1	1	1	1	1	0	0	0	0	0	0	0	0	0	0	0	0	0	0	0	0	0	0	0	0	0
EDIL3	0	0	0	0	0	0	0	0	0	0	0	0	0	0	0	0	0	0	3	3	3	2	2	2	0	0	0	0	0	0	0	0	0	9	11	2
EDNRB	0	0	0	0	0	0	0	0	0	0	0	0	0	0	0	2	1	2	1	2	1.5	0	0	0	0	0	0	0	0	0	0	0	0	0	0	0
EEA1	6	7	8	22	18	16	3	5	8	81	85	81	106	95	109	21	26	23	20	17	22	21	23	31	25	20	17	24	25	22	25	26	25	28	23	33
EEF1A1	770	760	711	547	571	553	687	667	656	459	361	386	406	478	494	508	584	566	368	367	363	440	431	410	389	400	416	578	606	631	491	499	489	810	927	969
EEF1AKMT4-ECE2	0	0	0	0	0	0	0	0	0	0	0	0	0	0	0	1	1	1	0	0	0	3	2	1	1	3	2	1	1	1	2.5	1	4	3	3	3
EEF2	535	539	496	223	242	229	498	464	437	345	324	301	418	411	407	436	436	446	278	269	270	245	226	231	343	306	303	450	445	468	359	399	372	473	481	468
EFEMP1	5	7	9	8	5	12	0	0	0	0	0	0	0	0	0	0	0	0	0	0	0	0	0	0	0	0	0	0	0	0	0	0	0	0	0	0
EFEMP2	0	0	0	0	0	0	0	0	0	0	0	0	0	0	0	1	1	1	1	1	1	1	1	1	3	3	4	3	4	4	3	2	4	4	3	3
EFNB1	0	0	0	0	0	0	0	0	0	0	0	0	0	0	0	0	0	0	2	1	1	3	1	1	1	1	2	5	4	3	4	2	4	3	3	3
EFR3A	0	0	0	0	0	0	0	0	0	0	0	0	0	0	0	1	1	1	3	1	2	2	2	2	4	6	3	2	2	2	3	3	3	3	3	3
EFR3B	2	2	2	0	0	0	1	2	4	0	0	0	2	2	2	0	0	0	0	0	0	0	0	0	0	0	0	0	0	0	0	0	0	0	0	0
EGFR	0	0	0	0	0	0	5	5	5	9	8	9	6	9	8	2	6	4	0	0	0	0	0	0	0	0	0	3	2	4	9	11	10	18	27	25
EHBP1	1	1	1	3	2	1	0	0	0	2	2	2	2	7	5	1	1	1	1	1	1	1	1	1	0	0	0	1	1	1	2	2	2	2	1	1.5
EHD1	18	26	11	27	30	20	17	11	16	68	60	62	90	80	85	39	38	38	38	40	39	36	38	40	53	54	43	79	72	71	67	62	78	82	66	65
EHD2	36	47	33	51	51	43	30	28	39	104	109	115	139	134	147	10	15	13	13	11	13	12	14	12	17	18	19	55	55	61	61	62	79	83	95	83
EHD3	19.5	23	16	25	23	21	0	0	0	0	0	0	29	33	35	12	10	16	14.5	14	15	14	14	14	22	18	10	22	21.5	21	24	24	30	25	25.5	26
EHD4	64	58	54	64	58	50	9	12	17	16	20	17	21	27	19	25	20	20	31	32	31	30	34	36	29	25	28	31	34	33	32	36	33	21	24	25
EIF2B1	0	0	0	0	0	0	0	0	0	0	0	0	0	0	0	2.5	3	2	1	1	1	1	1	1	1	1	1	3	2	5	1	1	3	1	5	2
EIF5	7	5	5	2	6	7	1	2.5	4	11	12	13	15	14	17	28	35	28	18	14	7	3	7	6	31	35	39	41	38	36	38	40	32	30	32	29
ELAPOR1	6	3	3	1	5	3	4	5	3	2	4	1	1	1	1	0	0	0	0	0	0	0	0	0	0	0	0	0	0	0	0	0	0	0	0	0
ELFN2	0	0	0	0	0	0	0	0	0	0	0	0	0	0	0	0	0	0	0	0	0	1	1	1	0	0	0	0	0	0	0	0	0	1	1	1
ELMO1	1	1	1	15	10	7	5	5	5	0	0	0	0	0	0	28	24	32	16	11	12	18	23	20	10	15	21	9	10	9	9	7	7	0	0	0
EMB	0	0	0	0	0	0	0	0	0	0	0	0	0	0	0	0	0	0	0	0	0	3	3	3	3	3	3	2	2	2	2	1	1	4	3	2
EMC1NA	0	0	0	0	0	0	0	0	0	3	3	3	1	3	1	1	2	3	1.5	1	2	0	0	0	3	5	4	2	2	2	1	1	1	2	2	2
EMILIN1	0	0	0	0	0	0	1	1	1	2	2	1	8	10	9	1	2	2	2	1	1.5	0	0	0	0	0	0	1.5	1	2	3	2	5	8	11	11
ENAH	1	1	1	1	2	2	0	0	0	3	10	9	6	7	13	9	20	15	10	8	10	6	5	10	21	13	20	19	18	15	13	21	12	12	16	16
ENDOD1	1.5	1	2	3	1	3	2	2	2	5	11	6	13	12	13	2	3	3	3	4	6	3	6	11	3	5	8	4	6	5	3	2	9	4	3	1
ENG	39	42	46	19	13	19	3	3	3	14	13	9	21	20	18	0	0	0	0	0	0	0	0	0	0	0	0	0	0	0	0	0	0	0	0	0
ENO1	611	582	587	446	453	482	456	459	457	327	328	318	395	387	406	559	614	657	476	480	490	475	510	481	573	594	606	584	577	610	511	496	516	583	622	639
ENO2	26	25	25.5	23	25	39	15	16	18	38	43	40	59	56	67	54	54	54	72	70.5	69	59	70	64.5	44	43	43	39	36	33	0	0	0	47	47	47
ENO3	0	0	0	0	0	0	0	0	0	0	0	0	0	0	0	74	74	74	80	75.5	71	60	60	60	56	56	56	54	51	52	38	39.5	41	65	73	70
ENPEP	0	0	0	0	0	0	0	0	0	0	0	0	0	0	0	0	0	0	0	0	0	0	0	0	0	0	0	2	1	2	15	10	18	49	44	42
ENPP1	0	0	0	0	0	0	0	0	0	0	0	0	0	0	0	1	1	1	0	0	0	0	0	0	0	0	0	4	1	5	1	2	4	2	1	2
ENPP5	0	0	0	0	0	0	0	0	0	0	0	0	0	0	0	1	1	1	4	2	6	3	1	3	2	1	1	1	1	1	4	2	4	6	7	7
ENTPD2	0	0	0	0	0	0	0	0	0	0	0	0	0	0	0	6	6	5	3	3	2	3	1	2	2	1	5	0	0	0	0	0	0	0	0	0
ENTPD5	0	0	0	0	0	0	0	0	0	0	0	0	0	0	0	1	1	4	1.5	2	1	1	1.5	2	5	5	6	1	1.5	2	1	2	2	0	0	0
ENTREP1	0	0	0	0	0	0	0	0	0	0	0	0	0	0	0	0	0	0	0	0	0	0	0	0	0	0	0	0	0	0	0	0	0	1	3	1
EPB41	0	0	0	0	0	0	0	0	0	0	0	0	0	0	0	1	1	1	1.5	2	1	1.5	2	1	3	4	2	4	4	4	0	0	0	0	0	0
EPB41L1	0	0	0	0	0	0	0	0	0	0	0	0	0	0	0	2	2	2	1	1	1	2	1	2	7	7	5	8	7	7	6	15	7	7	5	7
EPB41L2	2.5	4	1	2	2	2	2	2	2	11	18	13	27	29	22	104	102	106	102	123	108	101	92	95	117	101	115	68	82	75	64	71	56	61	50	56
EPB41L3	8	7	10	7	6	3	0	0	0	5	4	3	11	4	7.5	13	11	15	18	15	15	19	13	13	17	17	16	33	39	34	35	48	26	40	32	30
EPB41L5	0	0	0	0	0	0	0	0	0	0	0	0	0	0	0	3.5	3	4	2	3	1	2	2	2	4	3	2	2	2	2	1	1	1	0	0	0
EPDR1	0	0	0	0	0	0	0	0	0	12	11	7	8	7	11	22	26	22	33	28	27	30	35	30	33	32	27	16	18	11	40	38	33	22	22	25
EPHA2	6	7	12	10	10	8	1	1	1	8	8	9	10	11	10	3	2	1	6	2	4	2	1	3	5	4	5	34	26	20	26	24	32	12	16	16
EPHA5	0	0	0	0	0	0	0	0	0	0	0	0	0	0	0	0	0	0	0	0	0	0	0	0	0	0	0	3	3	3	0	0	0	5	6	4
EPHA7	0	0	0	0	0	0	0	0	0	0	0	0	0	0	0	4	4	4	0	0	0	4	4	5	0	0	0	0	0	0	0	0	0	8	8	8
EPHB2	0	0	0	0	0	0	0	0	0	0	0	0	0	0	0	6	7	3	18	13	13	12	15	8	6	9	6	8	7	5	10	7	7	7	9	11
EPHB3	0	0	0	0	0	0	0	0	0	0	0	0	0	0	0	3	3	3	0	0	0	0	0	0	0	0	0	3	3	1	5	6	7	8	8	6
EPHB4	0	0	0	0	0	0	0	0	0	0	0	0	0	0	0	0	0	0	0	0	0	0	0	0	3	3	3	0	0	0	0	0	0	6	6	5
EPHX1	0	0	0	0	0	0	0	0	0	0	0	0	0	0	0	139	146	133	185	195	200	157	152	138	262	240	240	177	177	169	230	226	214	202	179	197
EPN1	1	1	1	1.5	2	1	0	0	0	7	7	8	5	15	8	3	4	3	2.5	2	3	3	3	3	2	2	2	5	3.5	2	4	6	4	3	1	4
EPN2	0	0	0	1	1	1	0	0	0	1	1	1	4	1	1	2.5	4	1	3	3	4	4	2	6	4	2	4	2	2	3	4	4	3	2	1	5
EPPK1	4	4	4	16	23	19.5	0	0	0	48	53	46	47	53	56	5	3	1	14	6	8	1	5	3	16	17	12	30	32	28	26	31	24	7	16	15
EPRS1	49	46	50	74	64	85	20	20	28	96	90	79	126	104	93	102	100	83	53	56	68	68	56	55	100	118	123	133	120	127	125	133	106	199	180	179
EPS15	1.5	2	1	1	1	1	2	1	1.5	2	3	6	6	7	7	11	12	10	6	4	5	6	4	7	7	7	9	9	4	8	10	6	10	6	5	6
EPS15L1	1	1	1	5	6	6	3.5	3	4	4	4	5	18	13	17	14	10	11	14	14	14	17	14	13	20	15	14	22	23	18	23	14	21	30	22	22
EPS8	0	0	0	1	1	1	1	1	1	7	3	7	8	9	6	0	0	0	0	0	0	0	0	0	0	0	0	2	2	4	2	1	4	6	5	5
EPS8L2	3	3	3	0	0	0	0	0	0	5	10	7	16	12	17	0	0	0	0	0	0	0	0	0	0	0	0	0	0	0	0	0	0	0	0	0
ERAP1	1	1	2	13	12	7	0	0	0	8	11	16	11	17	17	14	16	22	11	11	11	13	12	6	7	4	7	3	7	7	2	5	2	5	6	5
ERAS	12	14	9	0	0	0	0	0	0	2	2	2	1	1	1	0	0	0	0	0	0	0	0	0	0	0	0	0	0	0	0	0	0	0	0	0
ERBIN	0	0	0	0	0	0	0	0	0	2	2	2	1	2	3	10	20	13	9	2	6	2	4	3	21	17	24	11	10	10	14	11	6	12	13	9
ERC1	1	1	1	1	1	1	1	1	1	7	4	2	9	7	8	0	0	0	0	0	0	0	0	0	0	0	0	0	0	0	0	0	0	0	0	0
ERC2	0	0	0	0	0	0	0	0	0	0	0	0	0	0	0	5	5	5	4	4	4	0	0	0	5	5.5	6	6	2	4	7	6	3	3	3	3
ERI3	0	0	0	0	0	0	0	0	0	0	0	0	0	0	0	2	1	2	3	2	2.5	2	1	1	2	2	1	2	1	1	1	2	1.5	1	1	1
ERLIN2	23	22	20	27	25	31	21	20	24	52	51	57	59	64	67	82	85	80	67	65	63	61	67	61	70	62	61	47	64	53	46	46	42	28	30	30
ERO1A	2	9	2	8	11	12	4	7	4	32	22	25	52	37	37	4	5	4.5	3	2	1	2	1	1.5	8	7	1	10	10	13	16	18	10	17	16	16
ERP44	11	5	6	25	18	27	2	4	6	21	22	28	32	27	20	0	0	0	0	0	0	0	0	0	0	0	0	0	0	0	0	0	0	0	0	0
ESAM	8	4	2	1	1	1	0	0	0	0	0	0	2	2	2	0	0	0	0	0	0	0	0	0	0	0	0	0	0	0	0	0	0	0	0	0
ESM1	0	0	0	2	1	1	0	0	0	1	1	1	0	0	0	0	0	0	0	0	0	0	0	0	0	0	0	0	0	0	0	0	0	0	0	0
ESYT1	30	29	25	44	43	48	17	28	37	100	82	100	115	119	106	19	16	13	14	9	8	5	8	9	13	9	20	51	37	46	62	58	56	63	58	65
ESYT2	0	0	0	4	2	1	1	1	2	21	21	14	35	29	34	6	3	4	3	2	3	3	5	6	5	7	9	23	31	29	43	34	37	38	41	42
EVC2	0	0	0	1	1	1	0	0	0	0	0	0	2	4	3	1	4	1	3	1	2	1	1	1	0	0	0	1	1	1	2	3	1	2	1.5	1
EVPL	0	0	0	0	0	0	0	0	0	0	0	0	0	0	0	2	2	2	1	1	1	2	2	2	1	1	1	2	2	1	1	1	1	1	2	1
EWSR1	15	19	18	18	11	15	9	8	15	10	14	11	11	15	7	16	18	12	13	15	10	12	6	10	14	10	10	16	15	12	13	9	8	14	18	21
EXOC1	1	1	1	5	6	6	0	0	0	3	4	6	11	9	11	5	2	4	1	1	3	3	1	5	5	4	4	3	3	2	3	2	2	4	4	1
EXOC2	1	1	1	1	2	1	0	0	0	5	6	8	6	6	8	1	2	2	2	1	4	2	5	1	7	5	4	5	2	3	3	4	3	4	3	4
EXOC3	0	0	0	0	0	0	0	0	0	4	4	4	10	7	6	3	8	5	4	2	4	3	4	3	5	3	6	1	5	3	2	5	5	3	2	8
EXOC4	30	19	31	27	18	18	14	15	12	14	12	14	17	15	19	8	13	6	17	15	11	14	20	19	31	27	29	27	24	25	16	17	19	17	15	13
EXOC7	1	1	1	2	4	3	1	1	1	3	8	8	12	10	8	6	3	6	3	3	5	3	3	5	8	9	8	7	8	10	4	2	4	8	5	4
EXOC8	1	1	1	1	2	1	1	1	1	2	5	7	8	8	3	3	1	2	4	4	3	3	3	2	5	5	10	5	7	5	3	7	3	5	3	6
EZR	158	125	134	135	139	125	116	105	116	214	199	193	222	256	262	312	358	352	324	327	277	265	248	220	332	331	314	300	291	290	207	221	189	149	138	160
F11R	1	1	1	5	9	7	0	0	0	0	0	0	0	0	0	0	0	0	0	0	0	0	0	0	0	0	0	0	0	0	0	0	0	0	0	0
F2R	0	0	0	1	1	1	0	0	0	1	1	1	1	2	1	0	0	0	0	0	0	0	0	0	0	0	0	0	0	0	0	0	0	0	0	0
F3	0	0	0	0	0	0	0	0	0	0	0	0	0	0	0	1	8	6	3	2	7	9	7	11	5	5	6	5	3	9	3	8	7	5	10	7
F8	2	1	2	0	0	0	0	0	0	5	5	5	8	8	8	0	0	0	0	0	0	0	0	0	0	0	0	0	0	0	0	0	0	0	0	0
FABP5	19	9	12	20	25	21	7	8	10	15	12	8	19	12	19	35	29	32	25	32	30	25	27	30	22	25	21	30	22	20	13	14	14	12	18	14
FADD	0	0	0	0	0	0	0	0	0	0	0	0	0	0	0	3	2	1	0	0	0	0	0	0	1	2	1.5	5	4	3	3	4	2	5	3	2
FADS2	4	11	11	0	0	0	1	1	1	0	0	0	3	2	1	0	0	0	0	0	0	0	0	0	0	0	0	0	0	0	0	0	0	0	0	0
FAF2	1	1	1	3	6	2	0	0	0	9	12	10	12	9	9	0	0	0	0	0	0	0	0	0	0	0	0	0	0	0	0	0	0	0	0	0
FAM12NAA	12	7	7	16	8	9	12	9	4	23	33	27	33	32	29	35	41	41	22	31	37	34	34	32	30	29	33	36	31	42	50	51	47	39	49	45
FAM3C	3	3	3	2	8	6	2	1	1	14	14	11	8	13	9	1	1	2	1	2	3	1	2	2	2	2	2	8	8	9	12	7	12	14	14	11
FAP	0	0	0	0	0	0	2	2	2	33	42	41	47	48	53	0	0	0	0	0	0	0	0	0	0	0	0	0	0	0	0	0	0	0	0	0
FARP1	1	1	1	0	0	0	0	0	0	1	8	3	8	6	5	6	4	10	11	11	11	9	9	10	18	19	11	21	23	24	31	29	31	35	42	36
FAS	0	0	0	1	1	1	0	0	0	2	7	5	8	8	5	3	5	2	6	4	8	9	7	8	3	3	2	3	2	1	2	3	3	1	1	1
FASN	260	292	262	29	28	29	74	75	95	202	218	205	339	308	316	296	304	295	225	214	196	182	196	179	222	247	220	276	248	279	220	199	216	169	190	159
FAT1	4	4	4	1	1	1	1	1	1	0	0	0	4	4	1	0	0	0	0	0	0	0	0	0	0	0	0	0	0	0	0	0	0	0	0	0
FAT2	0	0	0	0	0	0	0	0	0	0	0	0	0	0	0	1	1	1	2	1	3	1	3	1	1	1	1	4	3.5	3	1	3	3	2	2	2
FAT3	0	0	0	0	0	0	0	0	0	0	0	0	0	0	0	1	1	1	0	0	0	1	1	1	1	1	1	2	2	2	2	1.5	1	1	1	1
FAT4	0	0	0	0	0	0	0	0	0	0	0	0	0	0	0	2	1	3	1	1	1	1	1	1	3	7	2	4	3	4	11	9	12	24	16	15
FAU	4	14	16	4	5	1	1	8	5	6	12	7	18	10	11	5	3	3	1	1	1	5	9	6	8	8	10	4	6	6	6	3	2	9	6	7
FBLN2	0	0	0	0	0	0	0	0	0	0	0	0	0	0	0	0	0	0	0	0	0	0	0	0	1	1	1	4	1	3	4	3	5	7	8	4
FBLN5	0	0	0	0	0	0	0	0	0	0	0	0	0	0	0	0	0	0	0	0	0	0	0	0	0	0	0	2	2	2	1	1	1	1	2	1
FBN1	0	0	0	1	1	1	0	0	0	0	0	0	2	1	1	0	0	0	1	1	1	1	1	1	1	1	1	2	1	1	1	1	1	7	6	7
FBXO2	0	0	0	0	0	0	0	0	0	0	0	0	0	0	0	22	21	26	33	26	25	22	33	20	62	57	59	39	29	45	17	26	22	1	1	1
FCER1G	0	0	0	0	0	0	0	0	0	0	0	0	0	0	0	7	7	10	8	11	8	9	14	10	1	2	2	4	1	2	1	2	1	0	0	0
FCGR2	0	0	0	0	0	0	0	0	0	0	0	0	0	0	0	2	2	2	2	2	2	3	4	1	1	1	1	0	0	0	0	0	0	0	0	0
FCGR3	0	0	0	0	0	0	0	0	0	0	0	0	0	0	0	2	4	1	2	2	1	3	2	1	1	1	1	0	0	0	1	1	1	0	0	0
FCGRT	1	1	1	3.5	3	4	0	0	0	0	0	0	3	3	1	0	0	0	1	1	1	1	1	1	0	0	0	0	0	0	1	1	1	5	3	2
FCHO2	0	0	0	0	0	0	0	0	0	0	0	0	0	0	0	2	5	4	3	3	7	8	5	5	3	2	2.5	3	4	2	2	2	2	1	1	1
FERMT2	3	2	4	15	10	12	3	3	5	21	23	25	29	31	35	63	63	47	60	42	41	43	44	42	65	53	57	73	75	76	71	75	60	80	82	94
FERMT3	29	22	33	47	48	45	0	0	0	1	1	1	0	0	0	0	0	0	0	0	0	0	0	0	0	0	0	0	0	0	0	0	0	0	0	0
FEZ1	0	0	0	0	0	0	0	0	0	0	0	0	0	0	0	1	2	4	0	0	0	0	0	0	2	2	1	1	1	1	1	1	1	0	0	0
FGD2	0	0	0	0	0	0	0	0	0	0	0	0	0	0	0	0	0	0	1	1	1	0	0	0	0	0	0	0	0	0	1	1	1	1	1	1
FGF1	0	0	0	0	0	0	1	1	1	1	1	1	1	1	1	3	2	2	1	1	1	0	0	0	3	2	1	3	4	1	1	2	1	0	0	0
FGF2	0	0	0	1	1	1	1	1	1	8	9	13	11	5	10	2	1	2	1	1	1	2	4	1	1	2	2	2	4	2	2	4	2	0	0	0
FHL1	0	0	0	2	2	2	0	0	0	1	1	1	9	3	4	17	16	12	20	20	19	27	26	21	18	16	16	19	13	22	17	15	15	12	16	13
FILIP1	0	0	0	0	0	0	0	0	0	0	0	0	0	0	0	4	3	1	1	1	1	1	1.5	2	3	1	3	4	4	4	2	1	2	3	3	3
FKBP1A	64	67	65	84	81	84	38	26	38	25	24	17	27	24	30	16	24	21	23	16	20	14	9	14	22	20	14	24	19	22	22	21	16	32	38	35
FKRP	0	0	0	1	1	1	0	0	0	1	1	1	1	3	3	0	0	0	0	0	0	0	0	0	0	0	0	0	0	0	0	0	0	0	0	0
FLAD1	2	2	2	1	2	1.5	1	1	1	6	6	3	5	3	4	3	3	1	1	1	2	1	2	2	3	1	2	2	1	2	1	3	1	1	1	1
FLNA	823	806	791	953	945	938	1006	981	954	976	911	877	1092	1052	1118	715	798	805	920	863	920	698	807	765	894	872	887	1010	1018	1029	1152	1189	1156	1235	1287	1323
FLNB	760	844	772	1047	1095	1073	405	401	419	294	345	321	379	384	356	430	445	437	629	632	596	503	524	503	710	750	701	819	831	810	850	848	898	790	814	846
FLNC	204	279	253	349	339	345	573	561	545	796	765	744	813	842	883	284	289	282	311	293	318	276	287	263	561	538	563	557	527	521	542	576	564	522	553	547
FLOT1	2	8	9	20	15	17	8	6	9	74	57	54	85	58	64	32	24	33	35	39	38	36	24	27	25	24	22	22	35	26	38	53	46	36	38	32
FLOT2	6	8	7	25	18	13	2	1	4	36	34	49	50	49	51	20	24	27	28	18	19	18	21	18	18	19	15	25	19	19	34	35	44	25	38	42
FLT4	0	0	0	0	0	0	0	0	0	0	0	0	0	0	0	0	0	0	1	1	1	0	0	0	0	0	0	0	0	0	4	2	1	1	1	1
FMN2	0	0	0	0	0	0	0	0	0	0	0	0	0	0	0	1	1	1	1	1	1	3	3	3	1	1	1	1	1	1	0	0	0	0	0	0
FMNL1	0	0	0	0	0	0	0	0	0	0	0	0	0	0	0	7	9	3	3	2	4	3	4	3	2	2	2	2	2	2	2	2	2	1	1	3
FMNL3	0	0	0	0	0	0	0	0	0	0	0	0	0	0	0	5	5	5	4	4	4	6	2	4	7	7	7	3	7.5	12	4	5	3	5	5	7
FMR1	0	0	0	0	0	0	0	0	0	0	0	0	0	0	0	13	11	11	8	8	5	6	6	6	7	10	8	19	18	16	13	12	13	19	24	22
FN1	16	12	6	45	44	47	21	28	36	195	221	208	321	314	298	17	15	21	2	8	3	4	7	3	4	21	9	137	135	142	136	135	125	158	173	157
FNBP1	0	0	0	0	0	0	0	0	0	0	0	0	0	0	0	11	7	8	8	10	14	11	13	9	9	9	10	12	7	7	5	9	4	1	1	1
FNBP1L	0	0	0	1	2	2	0	0	0	0	0	0	0	0	0	1	1	1	0	0	0	0	0	0	1	1	1	3	3	3	2	1	4	4	1	1
FNTA	2	2	2	3	1	3	0	0	0	3	3	3	6	5	6	0	0	0	0	0	0	0	0	0	0	0	0	0	0	0	0	0	0	0	0	0
FRMD8	0	0	0	0	0	0	0	0	0	0	0	0	0	0	0	5	6	4	1	4	3	4	3	3	12	7	6	2	5	4	3	4	2	1	2	1
FSCN1	57	47	50	84	82	83	38	33	41	81	62	67	96	100	87	76	88	87	54	72	72	70	65	68	70	78	85	103	101	94	95	90	81	102	95	110
FSD1	0	0	0	0	0	0	0	0	0	0	0	0	0	0	0	2	3	6	1	3	2	2	1	1	3	2	4	1	1.5	2	4	1	4	1	4	3
FSTL1	2	2	2	5	4	2	1	1	1	5	2	3	8	7	5	0	0	0	0	0	0	0	0	0	0	0	0	0	0	0	0	0	0	0	0	0
FTH1	12	14	11	17	13	18	30	26	28	63	48	50	51	53	49	36	36	29	39	32	33	32	32	34	46	36	28	36	38	34	36	33	30	18	19	20
FTL	6	4	2	3	3	2	14	10	13	42	31	38	32	32	30	0	0	0	0	0	0	0	0	0	0	0	0	0	0	0	0	0	0	0	0	0
FTL1	0	0	0	0	0	0	0	0	0	0	0	0	0	0	0	28	40	32	44	41	33	27	34	28	47	43	37	42	37	46	37	44	39	60	57	64
FTO	0	0	0	0	0	0	0	0	0	0	0	0	0	0	0	1	2	1	0	0	0	0	0	0	1	2	2	4	3	7	3	6	2	2	4	3
FUCA1	0	0	0	1	1	1	1	1	1	2	6	3	2	3	5	0	0	0	0	0	0	0	0	0	0	0	0	0	0	0	0	0	0	0	0	0
FUCA2	0	0	0	1	1	1	1	1	1	7	6	5	6	6	7	0	0	0	0	0	0	0	0	0	0	0	0	0	0	0	0	0	0	4	1	1
FXYD1	0	0	0	0	0	0	0	0	0	0	0	0	0	0	0	11	5	6	6	5	4	7	5	4	4	4	5	2	2	1	3	3	1	1	2	2
FXYD6	0	0	0	0	0	0	0	0	0	0	0	0	0	0	0	1	1	1	0	0	0	1	1	1	0	0	0	0	0	0	0	0	0	0	0	0
FZD3	0	0	0	0	0	0	0	0	0	0	0	0	0	0	0	1.5	2	1	1	1	1	0	0	0	0	0	0	1	1	1	1	1	1	0	0	0
G6PD	19	16	20	55	75	57	9	15	22	78	87	68	109	120	119	0	0	0	0	0	0	0	0	0	0	0	0	0	0	0	0	0	0	0	0	0
G6PDX	0	0	0	0	0	0	0	0	0	0	0	0	0	0	0	97	84	94	99	97	87	87	85	95	98	103	103	92	87	87	74	74	78	47	54	63
GAA	0	0	0	7	3	2	0	0	0	10	12	7	16	13	14	0	0	0	0	0	0	0	0	0	0	0	0	0	0	0	0	0	0	0	0	0
GALNS	0	0	0	5	1	1	0	0	0	1	3	2	4	4	7	0	0	0	0	0	0	0	0	0	0	0	0	0	0	0	0	0	0	0	0	0
GALNT1	1	1.5	2	1	4	1	0	0	0	3	4	3	1	1.5	2	1	1	1	2	1	1.5	1	1	1	2	2	2	2	2	1	2	4	3	3	4	2
GALNT2	0	0	0	3	4	5	0	0	0	22	25	20	27	31	25	15	12	10	6	5	4	5	2	1	10	13	9	17	22	30	23	23	20	24	26	25
GAP43	0	0	0	0	0	0	0	0	0	2	3	2	2	1	1	2	4	3	3	2	2	5	2	3	3	4	3	1	1	1	1	1	1	1	1	1
GAPDH	508	447	449	521	564	543	541	502	494	642	613	574	719	716	810	685	729	666	583	546	529	524	523	555	734	750	694	693	700	735	557	565	536	581	592	609
GAPVD1	1	2	1	1	1	1	1	1	1	3	4	4	9	8	11	11	12	7	4	10	7	8	4	6	9	13	13	13	13	7	13	13	8	8	9	6
GARS1	45	43	47	96	87	75	37	36	33	66	52	55	61	66	60	35	41	40	21	24	22	34	29	29	46	45	35	92	91	95	55	69	82	114	122	103
GAS2L2	0	0	0	0	0	0	0	0	0	1	1	1	0	0	0	0	0	0	0	0	0	0	0	0	0	0	0	0	0	0	0	0	0	0	0	0
GAS6	0	0	0	0	0	0	0	0	0	1	1	1	2	1.5	1	0	0	0	0	0	0	0	0	0	0	0	0	0	0	0	0	0	0	0	0	0
GATD1	0	0	0	0	0	0	0	0	0	0	0	0	0	0	0	9	8	7	1	3	1	2	2	5	2	4	2	6	8	7	11	13	11	5	4	5
GBA1	0	0	0	0	0	0	0	0	0	0	0	0	0	0	0	14	10	15	24	26	28	26	28	25	15	24	30	23	14	23	18	16	21	24	17	20
GBP1	2	1	3	4	5	2	1	1	1	2	5	4	8	10	13	0	0	0	0	0	0	0	0	0	0	0	0	0	0	0	0	0	0	0	0	0
GBP2	0	0	0	0	0	0	0	0	0	0	0	0	0	0	0	25	24	17	13	8	7	8	6	8	15	11	11	10	5	8	6	5	8	1	1	2
GBP3	0	0	0	0	0	0	0	0	0	0	0	0	0	0	0	8	11	9	3	4	7	11	1	5	3	4	4	2	4	2	5	5	5	0	0	0
GBP4	0	0	0	2	2	3	1	1	1	0	0	0	1	1	1	0	0	0	0	0	0	0	0	0	0	0	0	0	0	0	0	0	0	0	0	0
GBP6	0	0	0	0	0	0	0	0	0	0	0	0	0	0	0	6	7	7	3	3	9	4	4	4	3	3	3	3	3	3	2	5	4	1	1	1
GBP7	0	0	0	0	0	0	0	0	0	0	0	0	0	0	0	5	6	5.5	3	5	7	6	4	2	1	3	2	3	2.5	2	4	4	4	1	1	1
GCA	0	0	0	0	0	0	0	0	0	0	0	0	0	0	0	1	1	1	2	2	2	2	2	2	1	4	5	0	0	0	2	1.5	1	2	2	2
GCNT1	0	0	0	0	0	0	0	0	0	0	0	0	0	0	0	0	0	0	0	0	0	4	4	4	1	1	1	1.5	1	2	2	3	2	0	0	0
GDE1	0	0	0	0	0	0	0	0	0	1	2	4	1	2	4	2	5	1	7	4	3	2	6	6	8	6	3	4	3	6	2	6	3	2	5	3
GDF5	0	0	0	0	0	0	0	0	0	0	0	0	0	0	0	0	0	0	0	0	0	0	0	0	1	1	1	1	1	1	0	0	0	1	1	1
GDI2	111	89	98	82	81	107	42	30	50	89	95	97	112	120	120	0	0	0	0	0	0	0	0	0	0	0	0	0	0	0	0	0	0	0	0	0
GDPD2	0	0	0	0	0	0	0	0	0	0	0	0	0	0	0	6	4	6	4	6	6	6	7	5	1	5	4	1	1	1	1	1	1	1	1	1
GEM	0	0	0	0	0	0	0	0	0	0	0	0	0	0	0	1	1	1	0	0	0	0	0	0	3	2	2	1.5	2	1	0	0	0	1	1	1
GFER	0	0	0	0	0	0	0	0	0	0	0	0	0	0	0	1	3	2	1	1.5	2	1	1	1	1	2	2	1	1	1	0	0	0	1	1	1
GFI1B	0	0	0	0	0	0	0	0	0	0	0	0	0	0	0	1	1	1	1	3	2	0	0	0	2	3	3	2	2	2	3	3	3	1	1	1
GFOD1	0	0	0	0	0	0	0	0	0	0	0	0	0	0	0	0	0	0	0	0	0	0	0	0	1	1	1	2	1	2	2	2	2	0	0	0
GGH	1	1	1	6	6	5	1	1	1	7	9	10	13	12	7	0	0	0	0	0	0	0	0	0	0	0	0	0	0	0	0	0	0	0	0	0
GGT1	0	0	0	1	2	1	0	0	0	0	0	0	2	1.5	1	0	0	0	0	0	0	0	0	0	0	0	0	0	0	0	0	0	0	0	0	0
GGT7	0	0	0	0	0	0	0	0	0	1	1	1	1	2	1.5	7	2	4.5	6	5	2	3	4	7	1	3	1	5	4	2	8	3	6	3	3	2
GJA1	2.5	2	3	1	1	1	0	0	0	2	1	1	4	3	3	6	4	6	13	14	17	6	8	11	2	4	6	7	8	4	10	10	5	3	9	5
GLA	0	0	0	1	1	1	1	1	1	1	1	1	2.5	4	1	5	5	7	11	11	7	7	11	7	3	6	9	4	7	9	12	10	13	13	7	13
GLB1	2	3	3	28	22	22	4	9	9	35	46	39	49	43	35	15	28	17	41	47	39	39	41	42	38	43	35	50	32	53	50	59	45	48	43	46
GLDC	0	0	0	0	0	0	0	0	0	0	0	0	0	0	0	12	13	11	10	9	11	11	15	15	5	5	3	2	4	3	1	2	1.5	1	1	1
GLG1	5	2	4	8	7	16	1	2	2	17	14	23	29	20	21	22	25	28	9	18	16	24	16	19	14	10	17	23	33	30	25	24	28	38	35	33
GLIPR1	0	0	0	0	0	0	1	1	1	1	3	2	2	1	2	0	0	0	0	0	0	0	0	0	0	0	0	0	0	0	0	0	0	0	0	0
GLIPR2	2	2	2	4	5	3	0	0	0	3	2	4	5	4	5	13	12	14	11	11	14	14	12	13	17	11	19	14	8	12	9	11	12	28	19	17
GLO1	12	12	17	5	5	2	3.5	3	4	14	17	17	20	20	20	40	39	46	62	41	42	46	35	50	47	43	45	38	49	37	35	34	42	16	28	28
GLUL	0	0	0	0	0	0	0	0	0	0	0	0	0	0	0	30	41	37	14	19	23	12	9	5	25	21	20	9	13	14	7	8	12	0	0	0
GM2A	0	0	0	15	12	4	0	0	0	16	18	15	25	18	17	31	25	25	43	40	41	20	36	25	25	28	30	26	26	25	31	24	25	17	16	18
GMIP	0	0	0	0	0	0	0	0	0	3	2	1	1	1	1	0	0	0	0	0	0	0	0	0	0	0	0	0	0	0	0	0	0	0	0	0
GNA11	6	6	8	8	9	10	5	5	6	11	13	10	21	18	28	23	22	22	25	20	20	22	21	15	26	29	26	20	24	23	40	30	26	31	28	36
GNA13	0	0	0	33	33	33	0	0	0	19	17	21	23	23	24	56	56	47	53	48	52	47	47	44	64	60	56	38	39	37	28	22	28	28	29	21
GNAI1	0	0	0	0	0	0	0	0	0	28	23	28	36	34	35	0	0	0	43	43	43	0	0	0	42	38.5	35	32	37	36	49	32	30	40	32	33
GNAI2	60	56	55	50	56	51	28	21	21	49	49	58	59	71	71	93	100	93	133	101	93	96	103	83	84	87	75	65	74	77	88	78	73	86	80	84
GNAI3	36	33	31	30	30	30	21	12	11	29	24	29	37	39	38	58	55	53	75	60	47	55	64	55	47	53	40	40	43	46	55	39	36	49	39	39
GNAO1	0	0	0	0	0	0	0	0	0	0	0	0	0	0	0	84	94	84	103	103	75	84	77	78	86	85	65	59	63	60	53	49	41	34	30	28
GNAQ	2	5	6	5	5	5	0	0	0	9	5	7	20	7	15	24	26	26	31	21	21	25	25	22	26	19	19	19	11	14	30	17	24	18	20	21
GNAS	22	19	20	27	36	30	12	12	12	32	36	33	29	31	32	53	59	47	55	48	46	43	43	48	73	76	61	46	53	56	60	53	53	50	56	46
GNB1	63	63	63	0	0	0	45	45	45	37	36	42	37	44	29	29	35	31	60	56	50	40	38	42	44	49	45	54	51	53	43	46	43	33	38	42
GNB2	0	0	0	26	28	23	38	38	38	0	0	0	0	0	0	0	0	0	0	0	0	0	0	0	0	0	0	0	0	0	0	0	0	0	0	0
GNG1NA	0	0	0	0	0	0	0	0	0	0	0	0	0	0	0	3	3	3	1	1	1	0	0	0	1	1	1	2	1	2	1	1	1	3	1	2
GNG12	39	42	41	17	18	17	24	24	30	17	26	34	26	31	37	13	15	12	14	17	15	14	13	14	11	14	14	6	4	6	14	12	10	15	19	17
GNG2	0	0	0	0	0	0	1	1	1	0	0	0	1	1	2	1	2	2	1	1	1	5	2	4	2	1	1	2	3	4	3	3	1	3	4	3
GNG3	0	0	0	0	0	0	0	0	0	0	0	0	0	0	0	2	4	1	2	1	1	3	2	3	1	1	2	0	0	0	0	0	0	1	1	1
GNG5	0	0	0	6	7	7	0	0	0	3	8	3	6	3	6	3	3	4	3	5	8	1	5	2	0	0	0	1.5	1	2	0	0	0	2	2	2
GNG5B	2	3	2	0	0	0	2	2	2	0	0	0	0	0	0	0	0	0	0	0	0	0	0	0	0	0	0	0	0	0	0	0	0	0	0	0
GNG7	0	0	0	1	1	1	0	0	0	3	3	3	3	2	5	0	0	0	0	0	0	0	0	0	0	0	0	0	0	0	0	0	0	0	0	0
GNL1	1	1	1	1	1	2	0	0	0	3	6	7	7	11	10	0	0	0	0	0	0	0	0	0	0	0	0	0	0	0	0	0	0	0	0	0
GNS	10	9	7	35	28	27	3	5	10	47	43	40	44	37	50	0	0	0	0	0	0	0	0	0	0	0	0	0	0	0	0	0	0	0	0	0
GOLGA4	0	0	0	1	1	1	1	1	1	7	8	5	15	9	9	0	0	0	0	0	0	0	0	0	0	0	0	0	0	0	0	0	0	0	0	0
GOLPH3	1	1.5	2	0	0	0	1	1	1	1	1	1	1	1	1	0	0	0	0	0	0	0	0	0	0	0	0	0	0	0	0	0	0	0	0	0
GOPC	0	0	0	2	2	2	0	0	0	4	5	3	5	2	3	2	2	2	2	2	2	3	1	2	0	0	0	3	1	2	4	2	2	3	2	4
GOT2	36	37	33	60	67	74	21	20	22	88	83	84	86	89	72	86	67	69	74	67	60	61	77	62	49	53	57	62	66	71	65	77	69	92	73	69
GPAA1	0	0	0	0	0	0	0	0	0	0	0	0	0	0	0	3	3	3	2.5	2	3	1	1	1	2	1	2	3	1	4	2	4	2	3	1	4
GPC1	0	0	0	1	1	1	0	0	0	1	4	2	4	1	3	0	0	0	0	0	0	0	0	0	0	0	0	0	0	0	0	0	0	0	0	0
GPC4	0	0	0	0	0	0	0	0	0	0	0	0	0	0	0	2	2	1	10	6	13	4	3	4	6	3	7	7	3	4	3	2	3	2	1	4
GPD1L	1	3	2	1	3	3	2	2	2	2	2	2	2	2	2	12	9	15	6	10	5	11	4	9	3	6	5	4	5	7	1	1	1	2	5	1
GPHN	0	0	0	0	0	0	0	0	0	0	0	0	0	0	0	9	11	9	1	2	4	4	6	3	8	12	6	4	3	4	3	3	5	1	2	1
GPI	118	111	122	59	49	56	83	82	93	89	91	75	95	106	113	128	138	125	115	102	120	108	112	120	152	165	171	111	101	111	101	83	104	87	102	97
GPM6A	0	0	0	0	0	0	0	0	0	0	0	0	0	0	0	3	3	3	3	3	1	1	2	4	1	1	1	0	0	0	0	0	0	0	0	0
GPM6B	0	0	0	0	0	0	0	0	0	0	0	0	0	0	0	1	3	3	1	7	2	1.5	2	1	1	2	5	1	1	1	1	1	1	0	0	0
GPNMB	0	0	0	0	0	0	0	0	0	11	9	12	7	9	7	8	9	8	24	30	24	12	10	14	25	21	24	48	41	50	31	17	19	1	2	1
GPRC5A	1	1	1	0	0	0	1	1	1	2	2	2	1	4	4	0	0	0	0	0	0	0	0	0	0	0	0	5	6	8	3	1	1	0	0	0
GPRC5B	0	0	0	0	0	0	0	0	0	0	0	0	0	0	0	1	1	1	3	3	3	2	2	2	1	3	1	1	1	1	1	1	1	0	0	0
GPRC6A	0	0	0	0	0	0	0	0	0	0	0	0	0	0	0	2.5	3	2	1.5	1	2	4	5	3	0	0	0	1	1	1	2	2	2	1	3	3
GPSM1	4	4	4	0	0	0	1	1	1	1	1	1	3	3	5	1	1.5	2	3	3	3	1	1	1	3	3	3	3	7	4	3	2	4	6	10	6
GPSM3	0	0	0	0	0	0	0	0	0	0	0	0	0	0	0	2	2	2	1	2	1	0	0	0	0	0	0	0	0	0	0	0	0	0	0	0
GPT2	0	0	0	0	0	0	0	0	0	0	0	0	0	0	0	5	3	5	1	4	1	1	1	1	1	1	1	1	2	1.5	1	2	1	1.5	2	1
GPX7	0	0	0	0	0	0	0	0	0	2	1	1	3	2	1	2	2	2	1	1	1	0	0	0	1	2	2	8	4	5	13	10	10	21	25	23
GRAMD1A	12	10	14	1	3	2	3	10	7	2	2	2	1	1	1	0	0	0	0	0	0	0	0	0	0	0	0	0	0	0	0	0	0	0	0	0
GRB2	1	1	1	1	1	1	1	1	1	5	5	6	4	6	12	10	8	8	10	12	14	6	16	14	19	18	22	15	23	21	18	12	14	14	13	13
GREM1	0	0	0	0	0	0	1	1	1	4	1	3	2	2	2	0	0	0	0	0	0	0	0	0	0	0	0	0	0	0	0	0	0	0	0	0
GRIA1	0	0	0	0	0	0	0	0	0	0	0	0	0	0	0	2	2	2	1	1	1	2	2	2	1	1	1	1	1	1	1	1	1	1	2	2
GRIA2	0	0	0	0	0	0	0	0	0	0	0	0	0	0	0	1	2	1	0	0	0	2	1	1.5	0	0	0	1	1	1	0	0	0	0	0	0
GRIA3	0	0	0	0	0	0	0	0	0	0	0	0	0	0	0	0	0	0	2	2	1	3	3	3	1	1	1	0	0	0	0	0	0	0	0	0
GRIA4	0	0	0	0	0	0	0	0	0	0	0	0	0	0	0	0	0	0	2	2	2	2	2	2	0	0	0	1	1	1	1	1	1	1	1	1
GRID1	0	0	0	0	0	0	0	0	0	0	0	0	0	0	0	1	1	1	1.5	2	1	1	1	1	2	1	1	1	1	1	2	1	2	1	1	1
GRID2	3	5	3	0	0	0	1	1	1	0	0	0	1	1	1	0	0	0	0	0	0	0	0	0	0	0	0	0	0	0	0	0	0	0	0	0
GRIK2	0	0	0	0	0	0	0	0	0	0	0	0	0	0	0	1	1	1	0	0	0	0	0	0	2	2	2	1	1	1	2	2	2	0	0	0
GRIK3	0	0	0	0	0	0	0	0	0	0	0	0	0	0	0	1	1	1	1	1	1	0	0	0	2	2	2	3	1	4	2.5	4	1	0	0	0
GRIN2B	0	0	0	0	0	0	0	0	0	0	0	0	0	0	0	0	0	0	0	0	0	1	1	1	0	0	0	1	1	1	2	1	1	0	0	0
GRIPAP1	0	0	0	2	2	2	0	0	0	4	2	1	3	2	4	4	4	5	2.5	2	3	3	5	1	3	4	5	3	1	1	3	5	1	2	3	1
GRK2	0	0	0	0	0	0	0	0	0	0	0	0	0	0	0	5	3	4	2	2	2	1	1	1	2	2	3	2	4	3	3	1	2	1	1	1
GRM1	0	0	0	1	1	1	4	4	3	0	0	0	0	0	0	0	0	0	1	1	1	0	0	0	0	0	0	1	3	2	1	1	1	2	1	1.5
GRM7	0	0	0	0	0	0	0	0	0	0	0	0	0	0	0	0	0	0	2	2	2	4	4	2	1	1	1	3	3	3	1	1	1	2	1.5	1
GRN	1	1	1	1	1	1	0	0	0	3	3	4	3	4	4	0	0	0	0	0	0	0	0	0	0	0	0	0	0	0	0	0	0	0	0	0
GSDMA	1	1	1	1.5	2	1	2	3	1	2	1	3	0	0	0	0	0	0	0	0	0	0	0	0	0	0	0	0	0	0	0	0	0	0	0	0
GSDMA2	0	0	0	0	0	0	0	0	0	0	0	0	0	0	0	0	0	0	0	0	0	1	1	1	0	0	0	0	0	0	1	1	1	0	0	0
GSDMD	0	0	0	0	0	0	0	0	0	0	0	0	0	0	0	1	1	1	0	0	0	1	1	1	0	0	0	0	0	0	0	0	0	1	1	1
GSDME	1	1	1	5	2	6	4	2.5	1	9	9	8	13	8	9	0	0	0	0	0	0	0	0	0	0	0	0	0	0	0	0	0	0	0	0	0
GSK3B	2	2	2	1	1	1	1	1	1	2	1	2	2	2	2	8	9	8	6	3	2	5	8	4	11	7	6	8	8	7	5	9	9	7	7	8
GSN	0	0	0	0	0	0	0	0	0	0	0	0	0	0	0	75	72	68	87	90	80	82	74	74	100	107	98	195	183	190	274	283	281	354	353	378
GSR	8	7	8	12	8	13	5	4	3	8	6	9	14	15	17	14	8	11	13	11	15	12	11	12	25	18	20	10	9	11	6	8	7	5	6	4
GSTM1	0	0	0	0	0	0	0	0	0	0	0	0	0	0	0	251	261	254	275	292	313	295	293	295	257	248	233	182	181	187	146	164	150	52	54	63
GSTM2	0	0	0	0	0	0	0	0	0	0	0	0	0	0	0	43	49	45	29	30	51	42	41	44	61	59	57	55	55	58	68	83	70	55	39	51
GSTO1	0	0	0	0	0	0	0	0	0	0	0	0	0	0	0	22	22	18	16	13	17	15	15	14	26	25	23	46	45	46	50	39	50	54	46	52
GSTP1	0	0	0	0	0	0	0	0	0	0	0	0	0	0	0	63	50	53	50	52	49	62	58	50	133	137	134	66	86	70	71	65	56	57	75	82
GUCY2E	0	0	0	0	0	0	0	0	0	0	0	0	0	0	0	1	1	2	0	0	0	0	0	0	1	1	1	3	3	3	1	1	1	1	1	1
GUCY2G	0	0	0	0	0	0	0	0	0	0	0	0	0	0	0	0	0	0	1	1	1	2	2	2	1	1	1	1	1	1	0	0	0	0	0	0
GUSB	0	0	0	2	1	1.5	2	1.5	1	1	3	2	1	3	3	43	28	33	70	55	72	69	91	78	35	40	34	38	47	38	47	43	46	28	24	27
GYG1	0	0	0	0	0	0	0	0	0	9	7	6	21	11	9	0	0	0	0	0	0	0	0	0	0	0	0	0	0	0	0	0	0	0	0	0
H2-D1	0	0	0	0	0	0	0	0	0	0	0	0	0	0	0	24	35	39	21	24	35	23	24	29	37	30	31	14	15	12	28	22	25	26	21	20
H2-K1	0	0	0	0	0	0	0	0	0	0	0	0	0	0	0	6	13	9	5	10	7.5	12.5	11	14	16	14	8	2	2	2	3	3	3	1	1	1
H2-Q1NA	0	0	0	0	0	0	0	0	0	0	0	0	0	0	0	8	8	8	0	0	0	0	0	0	12	7	12	0	0	0	7	7	7	0	0	0
H2BC11	606	623	589	342	342	342	493	506	499	189	166	167	214	234	194	0	0	0	0	0	0	0	0	0	0	0	0	0	0	0	0	0	0	0	0	0
H2BC12	631	646	611	431	385	397	518	542	527	208	171	173	208	252	220	0	0	0	0	0	0	0	0	0	0	0	0	0	0	0	0	0	0	0	0	0
H2BC21	0	0	0	0	0	0	0	0	0	0	0	0	0	0	0	360	362	364	151	151	151	133	148	148	214	214	214	0	0	0	0	0	0	0	0	0
H2BC7	0	0	0	0	0	0	0	0	0	0	0	0	0	0	0	414	432	426	198	207	179	180	205	200	248	254	251	327	332	327	239	256	234	353	383	371
H3C1	312	344	346	310	331	334	265	276	264	63	52	47	69	63	61	0	0	0	0	0	0	0	0	0	0	0	0	0	0	0	0	0	0	0	0	0
H4C1	527	581	565	480	465	446	308	331	311	282	275	239	320	364	328	0	0	0	0	0	0	0	0	0	0	0	0	0	0	0	0	0	0	0	0	0
HABP2	0	0	0	0	0	0	0	0	0	0	0	0	0	0	0	1	1	1	1	2	1	3	3	3	1	1	1	2	3	1	1	1	1	0	0	0
HABP4	0	0	0	0	0	0	0	0	0	4	3	5	2	2	3	0	0	0	0	0	0	0	0	0	0	0	0	0	0	0	0	0	0	0	0	0
HAX1	0	0	0	0	0	0	0	0	0	0	0	0	0	0	0	1	1	1	1	1	1	1	1	1	2	1.5	1	1	1	1	1	1	1	1	1	1
HBA	0	0	0	0	0	0	0	0	0	0	0	0	0	0	0	56	42	38	17	23	29	30	24	25	24	21	16	16	19	21	26	26	19	25	17	16
HBB-B1	0	0	0	0	0	0	0	0	0	0	0	0	0	0	0	28	20	13	11	13	11	10	3	7	14	15	9	4	7	7	6	7	7	7.5	8	7
HCLS1	10	5	10	9	10	10	0	0	0	0	0	0	0	0	0	14	8	14	15	17	13	16	12	13	7	8	10	6	2	9	3	3	3	2	2	2
HCN4	0	0	0	0	0	0	0	0	0	0	0	0	0	0	0	1	1	1	0	0	0	2	2	2	2	2	2	2	1	3	1	2	1.5	4	4	3
HDAC3	0	0	0	0	0	0	0	0	0	0	0	0	0	0	0	1	1	1	0	0	0	0	0	0	1	2	2	4	3	3	3	2	2.5	3	3	3
HDAC6	3	4	5	2	1	1.5	5	3	1	2	1	1	2	1	2	4	6	5	2	2	3	1	1.5	2	7	7	6	6	4	5	2	4	2	4	2	4
HDGF	0	0	0	0	0	0	0	0	0	0	0	0	0	0	0	29	30	35	21	32	23	20	22	20	35	30	30	30	28	38	18	31	29	29	24	23
HDLBP	41	23	31	47	44	44	23	23	27	142	125	138	173	160	170	71	86	83	59	69	60	67	63	56	106	112	103	179	200	178	171	166	189	211	218	240
HEBP1	5	6	8	9	8	9	5	5	2	17	11	16	9	17	15	0	0	0	0	0	0	0	0	0	0	0	0	0	0	0	0	0	0	0	0	0
HEBP2	5	4	4	3	19	11	2	1	1	11	10	12	20	18	18	0	0	0	0	0	0	0	0	0	0	0	0	0	0	0	0	0	0	0	0	0
HERC2	3	3	3	2	2	2	0	0	0	1	1.5	2	3	2	1	3	6	4.5	1	1	1	1	1	1	6	7	6	2	1.5	1	1	2	2	1	3	5
HEXB	3	6	2	42	30	44	6	13	12	132	140	150	130	141	123	135	127	124	206	216	194	231	229	267	116	114	123	128	140	139	97	93	90	35	33	37
HHIP	3	2	5	5	1	2	0	0	0	0	0	0	0	0	0	0	0	0	0	0	0	0	0	0	0	0	0	0	0	0	0	0	0	0	0	0
HINT1	39	33	28	21	17	14	6	10	12	19	19	17	16	20	11	15	22	21	14	20	11	11	11	9	17	11	20	11	16	15	9	10	13	10	6	13
HIP1	0	0	0	0	0	0	0	0	0	0	0	0	0	0	0	6	5	12	3	6	5	8	13	5	4	2	5	4	5	4	8	4	4	5	5	5
HIP1R	1	2	2	5	4	4	0	0	0	2.5	3	2	2	1	3	2	6	8	1	2	3	3.5	4	3	1	2	1.5	1	4	2.5	1	1	1	0	0	0
HK1	0	0	0	0	0	0	0	0	0	0	0	0	0	0	0	111	124	106	135	93	104	133	107	112	135	99	105	93	93	83	93	91	96	68	74	69
HK2	0	0	0	0	0	0	1	1	1	32	37	36	39	53	45	67	84	65	42	49	54	68	53	75	86	72	67	65	49	57	48	37	40	22	24	23
HLA-A	1	2	4	4	6	6	5	8	5	17	17	19	30	28	29	0	0	0	0	0	0	0	0	0	0	0	0	0	0	0	0	0	0	0	0	0
HLA-B	0	0	0	9	7	5	0	0	0	13	13	12	11	19	18	0	0	0	0	0	0	0	0	0	0	0	0	0	0	0	0	0	0	0	0	0
HLA-C	2	2	2	3	3	3	2	2	2	21	19	12	18	23	23	0	0	0	0	0	0	0	0	0	0	0	0	0	0	0	0	0	0	0	0	0
HLA-DQA1	1	3	2	1	1	1	0	0	0	0	0	0	0	0	0	0	0	0	0	0	0	0	0	0	0	0	0	0	0	0	0	0	0	0	0	0
HLA-E	0	0	0	1	2	1	0	0	0	3	5	4	7	7	7	0	0	0	0	0	0	0	0	0	0	0	0	0	0	0	0	0	0	0	0	0
HM13	26	20	27	29	32	29	12	16	15	41	33	45	41	39	36	16	18	13	17	11	16	15	14	14	10	15	14	19	15	18	16	19	17	18	24	27
HMCN1	73	73	87	105	100	127	124	129	129	63	48	63	32	31	26	26	21	26	10	11	18	26	26	16	15	7	6	1	2	1	2	3	1	10	11	12
HMCN2	1	1	1	0	0	0	0	0	0	2	2	2	1	1	1	1	1	1	0	0	0	1	1	1	1	1	1	0	0	0	1	1	1	1	1	1
HMGB1	174	173	184	110	115	123	175	170	149	62	63	54	76	78	80	118	113	113	83	85	84	42	43	59	59	69	67	72	105	107	58	74	75	122	116	128
HMGB2	45	25	24	9	13	16	32	21	23	7	7	7	19	9	13	45	54	44	24	28	15	14	21	19	24	29	26	37	40	34	21	18	31	28	34	28
HMGN2	35	42	45	18	21	17	8	14	12	4	7	7	12	5	6	2	2.5	3	8	1	2	0	0	0	8	11	5	21	17	20	10	19	13	1	8	5
HMMR	1	5	6	0	0	0	0	0	0	2	1	2	1	1	1	0	0	0	0	0	0	0	0	0	0	0	0	0	0	0	0	0	0	0	0	0
HMOX1	3	4	5	4	7	9	2	1	3	13	23	13	19	18	16	59	54	55	31	40	31	39	34	27	147	136	147	49	55	46	41	32	34	18	14	16
HMOX2	6	9	5	21	15	20	0	0	0	21	25	29	26	24	28	5	6	3	5	3	7	5	7	13	2	6	8	7	9	8	5	4	6	4	7	10
HNRNPA2B1	358	313	291	266	260	288	216	191	217	166	135	126	150	163	162	249	291	326	154	156	147	124	131	152	172	177	166	300	320	312	236	231	234	246	292	264
HNRNPF	33	38	35	21	21	28	21	16	21	29	32	30	38	37	49	0	0	0	0	0	0	0	0	0	0	0	0	0	0	0	0	0	0	0	0	0
HOMER3	0	0	0	3	2	1	0	0	0	1	3	2	2	3	1	5	5	4	6	4	3	3	3	5	8	8	7	10	9	7	7	4	10	7	7	9
HSD17B1NA	17	16	19	18	25	20	11	7	9	38	44	39	45	39	44	0	0	0	0	0	0	0	0	0	0	0	0	0	0	0	0	0	0	0	0	0
HSD17B12	8	6	10	15	7	9	4	3	5	36	25	39	40	31	28	44	52	51	41	41	37	29	31	29	60	59	52	40	46	46	32	40	42	33	33	22
HSD17B8	0	0	0	0	0	0	0	0	0	0	0	0	0	0	0	14	10	14	17	17	21	12	13	13	14	11	10	8	8	10	10	10	14	4	5	7
HSP9NAAA1	1048	971	933	473	421	437	786	723	781	544	538	546	621	668	696	712	767	861	448	417	430	376	369	343	1149	1172	1202	911	922	917	616	586	644	693	680	662
HSP9NAAB1	1083	1048	962	643	607	638	781	778	774	588	620	632	767	790	832	895	928	1030	591	589	559	528	544	502	1180	1208	1224	1129	1159	1200	749	787	811	937	921	935
HSP9NAB1	482	456	444	533	533	550	369	355	342	483	484	453	467	493	496	307	331	358	253	230	222	216	231	217	279	293	301	503	518	536	488	494	488	577	620	624
HSPA13	3	2	4	2	6	1	1	1	1	2	1.5	1	5	4	4.5	11	12	10	3	2	6	5	4	4	10	6	6	10	6	7	10	4	4	4	5	5
HSPA1B	233	240	244	173	161	173	243	216	218	149	148	159	227	234	243	74	82	79	72	70	72	82	74	75	407	417	420	173	166	153	134	120	108	90	82	103
HSPA2	411	411	411	0	0	0	445	445	445	0	0	0	247	292	309	285	308	316	289	260	264	247	247	220	314	318	330	229	262	223	230	196	178	205	217	242
HSPA4	40	46	39	49	61	61	36	31	33	96	126	120	141	120	142	137	133	134	121	99	106	131	105	106	134	123	147	122	116	125	110	109	103	119	117	124
HSPA5	691	684	678	833	762	788	521	540	498	668	628	617	724	750	723	437	439	480	333	333	338	278	283	258	464	468	454	610	586	597	519	528	547	763	806	792
HSPA8	793	754	782	523	509	546	752	778	714	600	557	560	633	680	695	671	677	714	682	647	628	566	574	543	1055	1035	1057	799	825	818	628	595	595	594	631	663
HSPB1	219	200	188	149	177	138	113	117	112	142	133	128	153	175	156	12	8	8	8	11	10	8	17	9	101	112	97	65	71	62	54	47	52	39	28	37
HSPB6	0	0	0	0	0	0	19	15	13	56	57	67	72	71	66	3	3	5	4	2	1	0	0	0	2	5	3	6	2	6	5	2	1	1.5	1	2
HSPBP1	0	0	0	0	0	0	1	1	1	2	2	2	4	1	2.5	10	9	8	1	1	1	6	4	5	8	8	8	5	6	5	4	1	2.5	2	3	1
HSPD1	524	475	467	298	289	281	304	311	305	238	236	225	266	240	255	186	213	201	151	153	147	129	122	133	244	239	256	249	237	271	173	190	178	154	175	185
HSPG2	30	42	24	59	57	58	1	1	1	9	14	18	21	17	18	1	1	1	1	1	1	0	0	0	1	2	3	27	23	20	15	14	10	13	15	9
HSPH1	41	46	56	20	22	20	18	19	28	43	48	47	57	55	61	55	69	77	35	38	42	54	48	50	145	136	123	90	90	85	44	49	49	39	35	41
HTRA2	2	4	2	1	1.5	2	2	2	2	3	1	2	5	3	4	10	12	5	7	7	6	2	3	5	4	6	5	6	7	12	5	6	3	4	9	6
HTRA4	0	0	0	0	0	0	0	0	0	0	0	0	0	0	0	2	1.5	1	2	2	2	1	1	1	2	3	2	3	3	3	0	0	0	2	2	2
HTT	0	0	0	0	0	0	0	0	0	0	0	0	0	0	0	5	4	4	3	1	1	10	3	4	5	9	10	4	4	7	8	6	3	3	2	3
HUWE1	2	3	6	17	23	15	2	1	1.5	19	21	23	19	25	30	0	0	0	0	0	0	0	0	0	0	0	0	0	0	0	0	0	0	0	0	0
HYCC1	1	1	1	0	0	0	1	1	1	1	1	1	2	1	3	0	0	0	0	0	0	0	0	0	1	1	1	1	1	1	2	3	4	2	2	2
HYOU1	95	89	97	162	164	143	25	27	27	106	109	85	117	131	117	57	56	65	38	32	45	41	24	31	64	66	66	109	121	109	108	94	94	112	113	116
ICAM1	0	0	0	8	6	7	0	0	0	1	1	1	2	1	1	2	2	4	3	2.5	2	5	3	5	2	2	2	2	1	2	7	1	3	6	2	3
ICAM2	52	51	38	14	31	10	0	0	0	0	0	0	0	0	0	0	0	0	0	0	0	0	0	0	0	0	0	0	0	0	0	0	0	0	0	0
IDE	3	7	4	1	3	2	0	0	0	2	6	6	10	6	7	34	31	29	40	27	40	41	37	56	99	103	92	51	66	60	38	44	34	38	33	26
IDH1	22	23	34	44	44	43	14	11	8	48	53	41	62	74	71	0	0	0	0	0	0	0	0	0	0	0	0	0	0	0	0	0	0	0	0	0
IDUA	0	0	0	0	0	0	0	0	0	0	0	0	0	0	0	0	0	0	1	2	1.5	2	2	2	1	1	1	0	0	0	1	1	1	1	1	1
IFI3NA	0	0	0	0	0	0	0	0	0	1	2	3	3	2	1	0	0	0	0	0	0	0	0	0	0	0	0	0	0	0	0	0	0	0	0	0
IFI35	0	0	0	1	1	1	0	0	0	0	0	0	2	3	1	1	1	1	1	2	1.5	0	0	0	1	1	1	1	1	1	0	0	0	0	0	0
IFIT5	1	1	1	3	3	3	0	0	0	2	3	1	2	4	2	0	0	0	0	0	0	0	0	0	0	0	0	0	0	0	0	0	0	0	0	0
IFITM2	0	0	0	0	0	0	0	0	0	0	0	0	0	0	0	5	5	5	8	9	8.5	11	11	11	3	3	3	11	13	14	10	12	10	16	21	19
IFITM3	19	20	24	16	12	10	6	4	5	10	4	5	9	16	9	19	11	9	11	13	15	11	14	12	2	4	5	14	14	16	12	19	13	32	31	25
IGDCC4	0	0	0	0	0	0	0	0	0	0	0	0	0	0	0	0	0	0	5	5	4	3.5	3	4	1	1	1	1	1	1	3	2	2.5	7	8	4
IGF1R	3	4	9	2	1	1.5	4	4	4	1	1	1	0	0	0	2	2	2	1	3	2	5	3	4	1	1	1	6	6	8	3	2	2.5	2	3	4
IGF2	0	0	0	0	0	0	0	0	0	0	0	0	0	0	0	0	0	0	0	0	0	0	0	0	0	0	0	3	4	4	3	5	3	3	4	4
IGF2R	1	1	1	2	4	2	2.5	4	1	36	51	49	65	64	68	6	6	5	2	2	2	2	4	3	3	4	3	48	40	45	41	40	36	53	44	43
IGFBP1	5	1	3	18	12	13	0	0	0	3	3	2	1	1	1	0	0	0	0	0	0	0	0	0	0	0	0	0	0	0	0	0	0	0	0	0
IGFBP2	0	0	0	0	0	0	0	0	0	0	0	0	0	0	0	3	3	3	2	2	2	1	1	1	0	0	0	4	2	4	1	2	2	1	1	1
IGFBP4	0	0	0	0	0	0	0	0	0	3	4	3	4	2	3	0	0	0	0	0	0	0	0	0	0	0	0	0	0	0	0	0	0	0	0	0
IGFBP5	1	1	1	0	0	0	0	0	0	24	27	32	36	30	28	1	1	1	2.5	2	3	3	1	1	0	0	0	2	2	2	0	0	0	1	1	1
IGKC	0	0	0	0	0	0	1	1	3	0	0	0	0	0	0	0	0	0	0	0	0	0	0	0	0	0	0	0	0	0	0	0	0	0	0	0
IGLON5	0	0	0	0	0	0	0	0	0	0	0	0	0	0	0	0	0	0	1	1	1	0	0	0	0	0	0	0	0	0	1	1	1	0	0	0
IGSF1NA	0	0	0	0	0	0	0	0	0	0	0	0	0	0	0	1	1	1	1	1	1	0	0	0	5	4	3	3	6	4	3	2	3	1	1	1
IGSF11	0	0	0	0	0	0	0	0	0	0	0	0	0	0	0	5	4	1	2	5	3	1	2	4	2	2	3	1	1	1	0	0	0	0	0	0
IKBKB	1	1	1	0	0	0	0	0	0	3	7	2	6	12	5	4	5	1	3	4	2	4	2	2	5	6	6	4	6	4	2	6	4	6	1	5
IL1NARA	10	8	4	0	0	0	0	0	0	0	0	0	0	0	0	0	0	0	0	0	0	0	0	0	0	0	0	0	0	0	0	0	0	0	0	0
IL12B	0	0	0	0	0	0	0	0	0	0	0	0	0	0	0	1	1	1	1	1	1	1	1	2	0	0	0	2	2	2	1	1	1	0	0	0
IL1RAP	0	0	0	0	0	0	0	0	0	0	0	0	0	0	0	7	4	6	2	2	2	1	1	1	0	0	0	0	0	0	0	0	0	0	0	0
IL1RN	0	0	0	0	0	0	0	0	0	0	0	0	0	0	0	0	0	0	0	0	0	0	0	0	0	0	0	4	6	5	11	9	9	13	17	19
IL5RA	4	5	4	4	4	4	4	5	4	6	14	10	12	14	14	0	0	0	0	0	0	0	0	0	0	0	0	0	0	0	0	0	0	0	0	0
IL6ST	1	1	1	0	0	0	0	0	0	4	5	3	4	4	3	1	1	1	0	0	0	1	2	1.5	1	1	1	4	2	3	4	3	1	11	11	7
ILDR1	0	0	0	0	0	0	0	0	0	0	0	0	0	0	0	0	0	0	0	0	0	2	2	2	0	0	0	1	1	1	0	0	0	1	2	1
ILK	8	4	7	9	7	9	5	2	5	26	26	27	44	37	36	32	48	52	40	35	44	44	39	39	57	61	41	56	58	63	62	58	58	63	74	68
IMPDH1	4	5	6	12	8	10	2	1	1.5	3	5	4	6	5	4	0	0	0	0	0	0	0	0	0	0	0	0	0	0	0	0	0	0	0	0	0
IMPDH2	43	55	60	28	17	22	32	32	37	31	40	45	54	55	55	0	0	0	0	0	0	0	0	0	0	0	0	0	0	0	0	0	0	0	0	0
INPP4A	2	3	3	1	1	1	2	2	2	1	1	1	1	1	1	0	0	0	0	0	0	0	0	0	0	0	0	0	0	0	0	0	0	0	0	0
INPP5A	0	0	0	0	0	0	0	0	0	0	0	0	0	0	0	0	0	0	2	1	1	1	1	1	0	0	0	1	1	1	2	1	2	3	4	5
INPP5D	0	0	0	0	0	0	0	0	0	0	0	0	0	0	0	6	4	3	4	5	4	5	10	9	1	5	3	3	3	3	2	2	2	0	0	0
INPP5F	1	1	1	0	0	0	1	2	1	1	1	1	1	1	1	5	8	7	3	4	2	3	7	4	8	5	5	4	5	3	1	1	1	0	0	0
INPP5K	0	0	0	0	0	0	0	0	0	0	0	0	0	0	0	0	0	0	1	1	1	0	0	0	1	2	2	1	1	1	1	1	1	3	2	1
INPPL1	0	0	0	0	0	0	0	0	0	1	3	1	2	1	3	12	12	15	10	11	10	13	13	18	14	12	9	15	20	24	9	11	11	7	12	8
INS-IGF2	0	0	0	0	0	0	22	16	10	2	1.5	1	2	2	1	0	0	0	0	0	0	0	0	0	0	0	0	0	0	0	0	0	0	0	0	0
INSR	0	0	0	1	1	1	0	0	0	1	2	2	3	2	1	0	0	0	0	0	0	0	0	0	0	0	0	0	0	0	0	0	0	0	0	0
IQGAP1	122	103	139	213	187	170	92	108	102	231	256	249	285	316	307	149	138	137	163	149	163	156	151	149	149	152	143	255	237	264	230	232	246	222	213	235
IQGAP2	0	0	0	9	9	9	0	0	0	19	24	22	24	24	24	0	0	0	0	0	0	0	0	0	0	0	0	0	0	0	0	0	0	0	0	0
IQGAP3	5	5	8	0	0	0	6	6	6	0	0	0	7	11.5	16	0	0	0	0	0	0	0	0	0	0	0	0	0	0	0	0	0	0	0	0	0
IQSEC3	0	0	0	0	0	0	0	0	0	0	0	0	0	0	0	2	2	1	6	6	6	4	3	8	3	4	3	4	1	2.5	3	3	4	0	0	0
IRAK4	0	0	0	1	1	1	1	1	1	2	1	1.5	3	3	1	1	1	1	1	1	1	3	1	2	1	2	1	2	2	2	1	2	1	0	0	0
IRGM1	0	0	0	0	0	0	0	0	0	0	0	0	0	0	0	12	17	12	17	14	17	14	13	11	16	12	15	14	15	15	21	15	13	18	12	7
IRS1	0	0	0	0	0	0	0	0	0	0	0	0	0	0	0	3	3	3	0	0	0	0	0	0	1	1	1	1	1	2	1	1	1	4	4	2
IRS2	0	0	0	0	0	0	0	0	0	0	0	0	0	0	0	3	5	1	1	1	3	2	2	5	7	1	5	2	3	2	3	2	3	3	3	3
ISG15	0	0	0	7	6	6	0	0	0	6	7	1	6	9	4	2	4	2	2	2	2	1.5	1	2	4	5	6	3	7	4	2	2	2	1	2	2
IST1	3	2	2	6	6	7	2	2	2	18	12	12	13	11	17	9	19	15	6	15	11	10	15	10	16	7	15	13	19	14	12	14	13	5	7	12
ITCH	1	1	1	0	0	0	0	0	0	3	2	2	2	2	2	2	2.5	3	0	0	0	1	1	1	5	1	2	2	1	2	1.5	2	1	3	4	3
ITFG1	0	0	0	0	0	0	0	0	0	0	0	0	0	0	0	1	1	1	1	3	2	1	1	1	2	2	2	1	1	2	1	1	1	3	4	2
ITGA1	2	2	2	1	1	1	0	0	0	0	0	0	3	1	2	11	6	16	19	22	19	13	11	12	8	9	7	11	14	10	32	33	26	40	44	34
ITGA11	0	0	0	0	0	0	0	0	0	0	0	0	0	0	0	0	0	0	0	0	0	0	0	0	0	0	0	23	23	28	35	36	29	70	72	62
ITGA2	7	15	11	29	26	37	24	23	29	72	67	93	111	106	103	0	0	0	0	0	0	0	0	0	0	0	0	0	0	0	0	0	0	0	0	0
ITGA3	1	1	1	1	2	3	3	4	7	20	26	14	16	19	22	7	6	5	5	7	16	5	4	4	18	8	14	26	21	26	4	7	5	3	4	2
ITGA5	34	48	36	57	57	55	2	4	2	32	32	24	29	33	29	17	10	16	9	11	12	8	11	11	11	5	11	69	67	64	40	34	34	56	54	60
ITGA6	10	6	11	5	9	4	11	9	8	11	12	10	5	1	5	36	32	21	20	16	19	23	15	17	9	13	10	9	11	15	1	1	3	0	0	0
ITGA7	0	0	0	0	0	0	1	1	1	8	11	10	10	9	8	3	5	6	4	4	2	2	3	3	10	8	6	3	2	2	2	3	1	1	1	1
ITGA8	0	0	0	0	0	0	0	0	0	0	0	0	0	0	0	0	0	0	1	1.5	2	2	2	2	0	0	0	1	2	1.5	4	2	3	3	1	3
ITGAL	0	0	0	0	0	0	1.5	1	2	2	1	1	1	1	1	7	4	4	0	0	0	1	1	3	0	0	0	1	1	1	0	0	0	0	0	0
ITGAM	0	0	0	0	0	0	0	0	0	0	0	0	0	0	0	27	37	36	30	20	30	32	35	27	21	20	18	6	1	6	1	1	1	1	1	1
ITGAV	2	5.5	9	21	18	20	2	1	1	12	12	6	14	18	20	44	40	32	30	34	37	36	37	34	28	34	22	44	52	57	72	68	70	109	86	87
ITGB1	111	110	98	107	109	109	156	150	134	176	154	159	153	174	187	38	47	48	39	47	35	36	41	32	53	41	42	73	75	65	67	68	69	89	88	95
ITGB2	0	0	0	0	0	0	0	0	0	0	0	0	0	0	0	16	13	13	14	10	5	8	14	12	10	12	14	4	6	5	2	3	3	0	0	0
ITGB3	1	1	1	5	3	3	0	0	0	0	0	0	1	1	2	0	0	0	0	0	0	0	0	0	0	0	0	0	0	0	0	0	0	0	0	0
ITGB5	0	0	0	0	0	0	0	0	0	0	0	0	0	0	0	0	0	0	10	5	6	3	3	3	1	4	2.5	4	3	2	4	7	9	3	6	2
ITGB8	0	0	0	0	0	0	0	0	0	0	0	0	0	0	0	3	3	2	1	4	2.5	0	0	0	1	1	1	2	2	2	0	0	0	0	0	0
ITIH3	0	0	0	0	0	0	2	2	2	10	8	4	5	2	6	1	1	1	1	1	1	1	1	1	1	1	1	1	1.5	2	1	1	2	1.5	2	1
ITM2A	0	0	0	0	0	0	0	0	0	0	0	0	0	0	0	0	0	0	0	0	0	0	0	0	0	0	0	1	1	1	0	0	0	2	2	5
ITM2B	0	0	0	0	0	0	0	0	0	0	0	0	0	0	0	4	3	3	2	5	4	2	2	2	2	2	2	2	2	1	2	3	8	4	4	2
ITM2C	0	0	0	0	0	0	0	0	0	0	0	0	0	0	0	1	4	3	2	2	2	1	1	1	1	1	1	1	1	1	2	2	2	1	1.5	2
ITPR1	0	0	0	0	0	0	0	0	0	0	0	0	0	0	0	0	0	0	7	7	5	3	4	4	3	2	2	9.5	12	7	20	24	16	17	11	14
ITPR2	1	1	1	7	6	3	0	0	0	0	0	0	5	5	5	2	2	2	4	4	4	0	0	0	0	0	0	0	0	0	9	17	12	14	14	14
ITPR3	6	6	6	9	10	4	1	1	1	27	23	23	32	33	32	1	1	1	4	4	4	2	2	2	3	3	3	13	20	15	13	20	17	17	12	12
ITPRID2	0	0	0	3	2	1	3	1	2	7	16	11	11	15	12	5	3	2	3	2.5	2	4	1	6	6	8	7	2	2	1	6	4	2	3	1	1
ITPRIP	1	1	1	1	1	1	0	0	0	0	0	0	2	2	2	0	0	0	0	0	0	0	0	0	0	0	0	0	0	0	0	0	0	0	0	0
ITSN1	0	0	0	0	0	0	0	0	0	0	0	0	0	0	0	8	11	9	13	13	16	9	12	7	13	11	12	8	13	9	9	8	5	13	10	18
ITSN2	0	0	0	1	1	1	0	0	0	1	1	1	1	1	3	0	0	0	0	0	0	0	0	0	0	0	0	0	0	0	0	0	0	0	0	0
IVL	0	0	0	0	0	0	0	0	0	19	29	18	7	8	7	0	0	0	0	0	0	0	0	0	0	0	0	0	0	0	0	0	0	0	0	0
JAK1	2.5	1	4	2	1	1	1	1	1	1	1	1	1	1	1	3	6	3	2	1	1.5	0	0	0	5	9	12	9	3	2	1	7	4	11	4	4
JAM2	0	0	0	0	0	0	0	0	0	0	0	0	0	0	0	2	4	1	5	4	6	4	6	3	3	3	4	1	1	1	0	0	0	0	0	0
JAM3	0	0	0	8	5	1	0	0	0	3	4	2	4	5	1	3	3	3	10	8	7	7	10	8	6	5	4	6	7	8	5	5	5	3	3	5
JMJD6	0	0	0	0	0	0	0	0	0	0	0	0	0	0	0	0	0	0	0	0	0	0	0	0	0	0	0	1	2	1	1	1	1	2	2	2
JPH2	0	0	0	0	0	0	0	0	0	0	0	0	0	0	0	0	0	0	0	0	0	0	0	0	0	0	0	3	1	4	3	5	2	3	4	3
JPH4	0	0	0	0	0	0	0	0	0	0	0	0	1	1	2	1	1	1	0	0	0	0	0	0	0	0	0	1	1	1	0	0	0	0	0	0
JPT2	14	16	16	1	3	1	3	5	6	3	1	5	4	2	3	7	11	9	11	8	10	11	11	10	9	10	12	11	17	18	11	4	12	14	9	12
JUP	6	4	8	39	33	28	29	25	27	28	33	37	14	12	14	18	15	20	15	16	16	14	11	18	17	19	16	28	29	27	30	31	27	19	18	15
KARS1	19	12	16	13	6	8	4	7	7	22	20	21	31	45	42	49	51	54	35	30	32	18	26	29	41	47	37	57	64	52	43	41	41	63	55	57
KATNB1	0	0	0	0	0	0	0	0	0	0	0	0	0	0	0	1	1	1	3	3	3	2	1	1	9	8	10	1	1	1	0	0	0	0	0	0
KAZN	0	0	0	0	0	0	0	0	0	0	0	0	0	0	0	2	3	2	1	1	1	1	1	1	1	1	1	2.5	3	2	2	2	2	2	2	2
KCMF1	0	0	0	0	0	0	0	0	0	0	0	0	0	0	0	1	1	1	1	1	1	0	0	0	1	2	1.5	1	1	3	1.5	2	1	0	0	0
KCNIP2	2	7	2	7	6	6	11	6	8.5	1	1	1	0	0	0	0	0	0	0	0	0	0	0	0	0	0	0	0	0	0	0	0	0	0	0	0
KCNJ1NA	0	0	0	0	0	0	0	0	0	0	0	0	0	0	0	16	13	15	20	12	12	9	10	13	5	5	5	2	2	7	1	1	1	0	0	0
KCNMA1	0	0	0	2	2	2	0	0	0	1	1	4	3	5	2	0	0	0	0	0	0	0	0	0	0	0	0	0	0	0	0	0	0	0	0	0
KCNQ5	0	0	0	1	1	1	0	0	0	0	0	0	0	0	0	2	6	4	5	4	4.5	4	3.5	3	4	3	7	3	6	7	2	2	5	4	3	4
KCTD12	16	13	13	32	29	31	4	8	7	38	30	30	61	52	50	25	20	18	23	20	13	24	15	22	22	19	16	24	22	20	35	39	32	60	62	67
KDSR	0	0	0	0	0	0	0	0	0	3	3	3	16	11	7	0	0	0	0	0	0	0	0	0	0	0	0	0	0	0	0	0	0	0	0	0
KERA	0	0	0	0	0	0	0	0	0	0	0	0	0	0	0	1	1	1	0	0	0	0	0	0	1	1	1	1	1	1	1	1	1	3	1	2
KHDRBS1	40	32	32	24	26	28	10	14	20	24	26	24	23	26	35	17	26	21	20	18	15	13	14	9	14	19	20	23	25	27	22	25	24	27	22	21
KIAANA319L	0	0	0	1	1	1	0	0	0	1	1	1	1	1	1	0	0	0	0	0	0	0	0	0	0	0	0	0	0	0	0	0	0	0	0	0
KIAA1614	3	4	5	5	5	5	3	4	5	2	2	2	4	4	4	0	0	0	0	0	0	0	0	0	0	0	0	0	0	0	0	0	0	0	0	0
KIF21A	0	0	0	0	0	0	0	0	0	0	0	0	0	0	0	3	3	3	3	3	3	1	1	1	7	6	6	0	0	0	0	0	0	1	1	2
KIF27	0	0	0	0	0	0	1	1	1	0	0	0	1	2	2	0	0	0	0	0	0	0	0	0	0	0	0	0	0	0	0	0	0	0	0	0
KIFAP3	0	0	0	0	0	0	0	0	0	1	1	1	1	1	1	5	7	6	2	1	3	4	4	6	3	4	3	4	8	5	5	2	7	1.5	1	2
KIRREL1	0	0	0	0	0	0	0	0	0	0	0	0	0	0	0	2	1	1.5	1	1	1	3	1	1	0	0	0	2	3	4	1	1	1	4	4	4
KLC2	0	0	0	9	9	9	0	0	0	6	8	7	10	15	17	5	2	6	6	5	3	8	4	5	4	8	11	9	7	9	8	6	5	3	3	1
KPNB1	101	96	107	38	32	30	64	65	56	78	64	65	92	85	97	0	0	0	0	0	0	0	0	0	0	0	0	0	0	0	0	0	0	0	0	0
KRAS	0	0	0	0	0	0	0	0	0	0	0	0	0	0	0	13	11	14	13	11	9	10	10	10	9	10	7	11	14	12	13	10	11	10	13	13
KRIT1	0	0	0	0	0	0	0	0	0	0	0	0	0	0	0	0	0	0	0	0	0	0	0	0	2	2	1	1	1	2	1	2	1.5	1	1	2
KSR2	0	0	0	0	0	0	0	0	0	0	0	0	0	0	0	2	1	1	0	0	0	3	3	3	1	1	1	1	1	1	1	1	1	0	0	0
KTN1	14	19	14	42	42	44	10	9	12	59	67	64	94	84	86	0	0	0	0	0	0	0	0	0	0	0	0	0	0	0	0	0	0	0	0	0
L1CAM	0	0	0	0	0	0	0	0	0	0	0	0	0	0	0	3	3	3	1	1	1	0	0	0	0	0	0	3	2	2.5	2	2	3	3	3	3
LAMA1	0	0	0	0	0	0	0	0	0	0	0	0	0	0	0	1	3	1	2	4	3	2	3	4	3	3	1	2	2	2	2	2	1	2	2	2
LAMA2	1	1	1	1	3	1	0	0	0	0	0	0	0	0	0	1	1	2	1	1	1	1	1	1	2	1	1	3	3	3	2	1	1	1	1	1
LAMA3	2	1.5	1	5	5	5	4	4	4	1	1	1	2	2	2	1	1.5	2	2	2	1	1	1	1	1	3	2	1	1	1	3	1	1	2.5	4	1
LAMA4	1	1	1	13	7	12	0	0	0	5	8	6	16	13	9	2	1	3	2	1.5	1	2	1	2	1	1	1	3	3	3	2	1	3	4	1	2.5
LAMA5	0	0	0	0	0	0	0	0	0	0	0	0	0	0	0	2	2	2	2	2.5	3	4	3	4	3	3	3	1	4	2	4	2	3	2	2	2
LAMB1	3	6	8	16	19	22	1	2	2	13	15	9	15	19	20	0	0	0	1.5	1	2	1	1	1	1	1	1	19	23	24	33	27	25	24	35	31
LAMB2	1	1	1	1	1	1	2	2	2	4	6	8	12	7	11	6	11	20	8	8	6	7	7	4	38	34	31	8	9	11	6	8	4	8	5	8
LAMC1	4	1	2	13	13	11	2	5	4	22	23	28	31	32	35	5	6	7	1	4	2.5	1	2	4	3	1	3	16	8	7	1	6	7	5	6	3
LAMP1	31	40	32	85	81	77	33	36	43	46	34	36	43	38	40	28	22	28	36	26	28	30	32	29	13	14	18	17	15	19	22	19	19	19	17	19
LAMP2	10	9	8	20	15	16	9	9	3	63	54	52	55	62	51	36	50	41	40	31	36	46	38	39	31	33	30	35	39	47	42	43	46	90	87	76
LAMTOR1	3.5	4	3	8	9	7	2	3	1	24	18	17	20	20	22	14	12	16	17	16	9	16	8	15	13	16	17	13	12	9	10	13	12	15	12	14
LAMTOR2	4	2	1	3	4	2	2	3	4	11	10	8	10	12	11	0	0	0	0	0	0	0	0	0	0	0	0	0	0	0	0	0	0	0	0	0
LAMTOR3	2	2	2	5	4	3	1	1	1	7	6	8	8	4	8	0	0	0	0	0	0	0	0	0	0	0	0	0	0	0	0	0	0	0	0	0
LANCL1	0	0	0	1	1	1	0	0	0	7	7	7	10	10	9	5	4	10	12	9	5	7	11	10	5	9	8	9	9	8	6	9	8	12	15	8
LANCL2	2	3	1	3	2	1	0	0	0	1	1	1	1	1	1	5	4	7	1	1.5	2	2	2	6	5	3	4	1	2	2	1	1	2	1	1	2
LCP1	0	0	0	0	0	0	0	0	0	0	0	0	0	0	0	129	143	140	198	157	170	170	168	173	100	127	134	85	99	91	88	96	94	49	50	50
LDLR	2	1.5	1	0	0	0	0	0	0	8	7	10	11	9	8	3	4	2	0	0	0	0	0	0	2	1	1	2	1	2	0	0	0	0	0	0
LDLRAP1	0	0	0	0	0	0	0	0	0	0	0	0	0	0	0	0	0	0	0	0	0	0	0	0	0	0	0	2	1	1	3	4	5	1	1	3
LGALS1	0	0	0	0	0	0	0	0	0	0	0	0	0	0	0	151	187	198	113	110	99	95	99	96	131	135	121	325	334	359	373	367	391	492	569	564
LGALS3	2	2	2	2	2	5	28	27	25	126	115	116	146	154	160	75	70	70	84	84	92	68	79	79	93	110	121	74	72	83	51	46	41	32	26	30
LGALS3BP	0	0	0	0	0	0	0	0	0	11	7	8	7	10	4	0	0	0	0	0	0	0	0	0	0	0	0	0	0	0	0	0	0	0	0	0
LGALS8	0	0	0	0	0	0	0	0	0	1	1	1	3	2	5	0	0	0	0	0	0	0	0	0	0	0	0	0	0	0	0	0	0	0	0	0
LGALS9	0	0	0	0	0	0	0	0	0	0	0	0	0	0	0	2	3	3	2	2	1	4	4	4	1	1	1	3	5	2	2	2	1	4	2	3
LGI4	0	0	0	0	0	0	0	0	0	0	0	0	2	1	1	0	0	0	0	0	0	0	0	0	0	0	0	0	0	0	0	0	0	0	0	0
LGMN	1	1	1	2	2	2	0	0	0	2	3	2	3	4	4	8	11	8	6	6	9	12	17	14	3	3	3	5	7	8	3	5	4	1	5	7
LILRB4A	0	0	0	0	0	0	0	0	0	0	0	0	0	0	0	1	1	1	1	1	1	1	1	1	1	1	1	0	0	0	0	0	0	0	0	0
LIMA1	8	6	6	5	6	9	4	8	5	53	55	46	57	54	55	16	18	27	15	25	16	27	19	18	19	17	25	47	43	46	51	65	69	61	57	67
LIMS1	3	3	3	2	2	2	0	0	0	2	1	1	2	3	8	3	2	3	2	1	3	5	5	3	3	2	3	3	3	4	6	3	6	4	8	3
LIN7A	0	0	0	0	0	0	0	0	0	0	0	0	0	0	0	19	13	7	23	20	23	18	15	14	24	16	20	17	23	16	13	17	21	5	7	5
LIN7C	0	0	0	2	2	2	0	0	0	10	10	10	3	5	2	20	12	10	27	27	28	21	26	20	25	24	22	22	24	19	16	18	21	4	13	10
LIPE	0	0	0	0	0	0	0	0	0	0	0	0	0	0	0	1	1	1	2	2	2	1.5	1	2	1	1	1	1	1	1	0	0	0	1	1	1
LITAF	0	0	0	0	0	0	0	0	0	2	2	2	2	5	1	0	0	0	0	0	0	0	0	0	0	0	0	0	0	0	0	0	0	0	0	0
LLGL1	0	0	0	0	0	0	0	0	0	0	0	0	0	0	0	17	15	19	7	16	22	14	12	13	19	16	24	7	4	8	6	10	10	5	3	8
LMAN2	13	5	12	20	18	22	3	3	3	27	25	29	41	37	28	22	17	23	30	29	16	17	23	17	27	22	24	47	45	48	49	47	50	49	55	42
LMBRD1	0	0	0	0	0	0	0	0	0	0	0	0	0	0	0	1	2	2	1	1	1	4	6	1	1.5	2	1	0	0	0	0	0	0	0	0	0
LMBRD2	0	0	0	0	0	0	0	0	0	0	0	0	0	0	0	2	2	1	1	1	1	1	1	1	1	1	2	2	1	2	1	1	2	0	0	0
LMO7	0	0	0	2	2	2	39	47	44	63	86	83	58	66	68	0	0	0	0	0	0	0	0	0	0	0	0	0	0	0	0	0	0	0	0	0
LNPEP	0	0	0	2	2	2	0	0	0	2	3	3	6	1	2	37	46	44	31	27	27	38	38	42	24	32	37	30	23	18	39	36	41	51	45	47
LOX	1	1	1	0	0	0	1	1	1	5	9	7	3	6	4	0	0	0	0	0	0	0	0	0	0	0	0	19	17	19	18	16	19	27	26	26
LOXL2	0	0	0	3	6	5	0	0	0	4	2	4	2	1	2	0	0	0	0	0	0	0	0	0	0	0	0	0	0	0	0	0	0	0	0	0
LOXL4	0	0	0	0	0	0	0	0	0	1	2	3	1	2	1	0	0	0	0	0	0	0	0	0	0	0	0	0	0	0	0	0	0	0	0	0
LPAR1	0	0	0	0	0	0	0	0	0	2	3	1	4	2	3	0	0	0	0	0	0	0	0	0	0	0	0	0	0	0	0	0	0	0	0	0
LPAR2	0	0	0	0	0	0	0	0	0	0	0	0	0	0	0	2	2	2	1	1	1	1	1	1	3	3	3	5	2	4	7	2	4.5	1	1	1
LPCAT1	2	2	2	4	3	4	0	0	0	4	3	5	7	6	7	2	1	3	1	1	1	1	1	1	2	1	2	3	2	2	1	3	1	1	1	1
LPCAT2	1	1	1	9	3	4	0	0	0	4	6	6	6	5	3	3	5	6	6	5	3	10	7	8	2	2	1	4	7	6	3	2	2	0	0	0
LPP	0	0	0	0	0	0	1	3	3	12	14	14	20	17	22	0	0	0	0	0	0	0	0	0	0	0	0	0	0	0	0	0	0	0	0	0
LPXN	0	0	0	0	0	0	2	2	2	5	6	4	3	7	7	0	0	0	0	0	0	0	0	0	0	0	0	0	0	0	0	0	0	0	0	0
LRBA	0	0	0	0	0	0	0	0	0	0	0	0	0	0	0	1	1	1	1	3	1	2	5	6	1	1	1	2	2	2	3	3	3	1	1	1
LRP1	1	1	1	0	0	0	9	8	8	171	176	194	220	200	226	43	51	46	86	125	100	82	65	72	109	118	103	154	144	160	177	156	165	206	191	199
LRP1NA	0	0	0	0	0	0	0	0	0	4	3	1	1	1	1	0	0	0	0	0	0	0	0	0	0	0	0	0	0	0	0	0	0	0	0	0
LRP12	0	0	0	0	0	0	0	0	0	0	0	0	0	0	0	3	4	1	0	0	0	1	1	1	2	2	2	2	2	2	1	1	1	1	1	1
LRP2	0	0	0	0	0	0	0	0	0	0	0	0	0	0	0	2	5	7	9	3	13	1	7	8	16	20	19	5	4	5	1	3	3	2	1	2
LRP4	0	0	0	0	0	0	0	0	0	0	0	0	0	0	0	0	0	0	0	0	0	1	1	1	1	1	1	0	0	0	1	1	1	2	1	1
LRPAP1	1.5	2	1	1	2	1.5	1	1	1	51	51	53	50	50	50	28	22	24	18	23	28	15	11	21	26	30	26	35	35	23	50	47	44	48	35	40
LRRC15	0	0	0	0	0	0	0	0	0	0	0	0	0	0	0	0	0	0	0	0	0	0	0	0	0	0	0	3	3	3	1	2	1	1	1	1
LRRC7	3	3.5	4	1	1	1	3	2.5	2	2	6	7	4	1	7	0	0	0	0	0	0	0	0	0	0	0	0	0	0	0	0	0	0	0	0	0
LRRC8A	3	3	3	0	0	0	0	0	0	2	1	2	3	2.5	2	12	12	10	11	11	11	11	8	7	12	10	11	11	10	13	5	5	8	4	4	6
LRRC8C	2	2	4	1	1	1	0	0	0	0	0	0	2	2	2	11	11	13	13	7	13	13	9	10	9	8	10	13	7	9	4	3	4	3	4	3.5
LRRFIP1	1	4	3	9	10	9	3	1	2	3	7	6	10	7	11	13	18	11	8	7	7	8	7	7	5	6	8	20	18	21	15	11	16	13	17	19
LRRK2	0	0	0	0	0	0	0	0	0	0	0	0	0	0	0	0	0	0	2	2	2	1	1	1	1	1	1	1	2	2	2	2	2	1	1	1
LSP1	0	0	0	0	0	0	0	0	0	0	0	0	0	0	0	4	4	9	2	4	5	1	3	2	3.5	5	2	1	2	1	2	1	3	9	5	5
LTA4H	16	19	24	22	21	26	2	7	9	22	20	25	39	31	49	0	0	0	0	0	0	0	0	0	0	0	0	0	0	0	0	0	0	0	0	0
LTBP1	0	0	0	0	0	0	0	0	0	1	1	1	2	1	1	0	0	0	0	0	0	0	0	0	0	0	0	0	0	0	0	0	0	0	0	0
LTBP2	0	0	0	4	3	2	0	0	0	1	1	1	5	3	2	0	0	0	0	0	0	0	0	0	0	0	0	0	0	0	0	0	0	0	0	0
LXN	2	4	5	7	3	5	1	1	1	11	5	9	7	7	12	30	34	35	36	27	41	26	28	29	26	31	29	18	12	21	29	23	20	29	26	25
LY75	0	0	0	0	0	0	0	0	0	0	0	0	0	0	0	0	0	0	0	0	0	2	3	1	0	0	0	2	3	1	0	0	0	2	1.5	1
LYN	0	0	0	0	0	0	0	0	0	0	0	0	0	0	0	20	19	19	7	17	14	12	19	16	14	11	14	16	14.5	13	15	17	11	12	16	11
LYPLA1	2	2	1	0	0	0	0	0	0	10	4	2	4	8	11	4	3	8	5	12	5	6	5	5	9	6	5	4	7	4	3	1	2	4	4	7
LYZ1	0	0	0	0	0	0	0	0	0	0	0	0	0	0	0	0	0	0	0	0	0	16	14	16	0	0	0	0	0	0	0	0	0	2	2	2
LYZ2	0	0	0	0	0	0	0	0	0	0	0	0	0	0	0	13	16	20	42	33	39	32	36	42	19	19	19	14	17	11	10	15	12	1	1	1
LZTS1	5	3	3	6	3	7	0	0	0	0	0	0	1	1	1	0	0	0	0	0	0	0	0	0	0	0	0	0	0	0	0	0	0	0	0	0
M6PR	2	9	7	1	3	2	4	4	1	6	6	2	5	7	8	0	0	0	0	0	0	0	0	0	0	0	0	0	0	0	0	0	0	0	0	0
MACF1	13	18	16	35	34	22	8	6	7	131	159	158	192	198	173	81	81	67	82	73	80	74	73	89	88	77	73	61	65	73	49	49	47	23	23	23
MACF2	0	0	0	0	0	0	0	0	0	0	0	0	0	0	0	253	246	247	232	282	286	264	274	293	282	269	251	167	167	160	118	125	128	48	63	49
MAEA	0	0	0	0	0	0	0	0	0	0	0	0	0	0	0	1	1	1	0	0	0	2	1.5	1	3	1	2	2	1	1	0	0	0	1.5	2	1
MAGED1	0	0	0	0	0	0	0	0	0	1	1	1	2	1	2	2	6	5	2	1	2	4	5	3	41	32	23	13	10	14	10	10	7	8	5	8
MAGED2	2	5	2	4	10	4	0	0	0	4	9	6	17	11	18	0	0	0	0	0	0	0	0	0	0	0	0	0	0	0	0	0	0	0	0	0
MAGI3	0	0	0	0	0	0	0	0	0	0	0	0	0	0	0	2.5	3	2	1	1	1	1	1	1	1	1	1	1	1	1	0	0	0	2	1	1
MAGT1	5	5	1	19	13	20	2	2	2	10	12	16	14	10	18	11	13	11	10	10	8	8	5	6	2	4	5	11	17	11	12	15	8	8	11	16
MAN2A1	0	0	0	0	0	0	0	0	0	0	0	0	0	0	0	2	2	2	1	1	1	2	1	1	1	1	1	35	28	29	26	23	29	31	32	41
MAN2B1	0	0	0	2	1.5	1	1	1	1	26	22	16	24	28	19	15	13	19	21	21	21	26	19	18	11	21	23	8	4	6	17	16	20	26	24	23
MAN2B2	0	0	0	0	0	0	0	0	0	0	0	0	0	0	0	19	13	15	49	38	43	35	21	15	32	24	24	19	19	19	36	41	35	54	57	43
MANBA	0	0	0	0	0	0	0	0	0	11	12	8	22	11	13	4	4	2	15	15	17	12	14	7	5	7	9	12	5	5	10	12	9	10	9	13
MANF	13	8	12	10	5	9	4	4	6	30	25	23	32	29	40	27	19	26	10	13	16	13	7	10	15	17	14	42	46	46	46	35	43	57	49	42
MANSC4	0	0	0	0	0	0	0	0	0	3	5	3	2	2	3	2.5	2	3	3	3	3	0	0	0	2	2	3	3	5	7	2	3	3	1	2	3
MAP1B	78	66	64	66	57	51	54	56	72	172	179	161	204	209	206	74	51	55	51	51	41	54	44	51	123	130	115	78	76	64	67	70	60	34	33	36
MAP2	0	0	0	0	0	0	0	0	0	0	0	0	0	0	0	37	38	57	32	35	45	57	50	42	26	25	26	14	23	31	13	16	16	7	3	6
MAP2K1	2	2	2	1	1	1	0	0	0	8	12	14	17	14	11	23	19	26	25	25	21	16	27	18	43	36	33	34	36	39	29	29	20	18	19	17
MAP2K2	3	2	2	2	2	2	2	2	3	10	11	13	19	21	19	19	18	19	13	18	10	15	13	15	20	20	21	20	17	21	17	15	13	20	14	16
MAP3K5	8	8	5	5	6	5	3	7	5	2	2	2	1	1	1	4	3	3.5	1	1	3	1	1	1	2	2	2	1	1	1	1	1	1	1	1	1
MAP3K7	0	0	0	0	0	0	0	0	0	0	0	0	0	0	0	1	1	1	1	1	1	0	0	0	0	0	0	2	2	5	1	1	1	1	2	1.5
MAP4K5	1	3	3	1	1	1	1	1	1	2.5	1	4	1	1	1	3	4	1	1	1	1	1	3	2	1	2	3	8	4	6	3	7	5	5	5	3
MAPK1	4	3	5	2	3.5	5	4	4	4	13	14	15	22	18	23	68	54	59	45	46	41	61	49	43	63	71	62	72	75	72	57	74	67	42	54	55
MAPK14	0	0	0	0	0	0	0	0	0	4	4	4	16	11	7	0	0	0	0	0	0	0	0	0	0	0	0	0	0	0	0	0	0	0	0	0
MAPK3	6	4	5	11	7	10	6	6	10	31	34	33	30	29	39	48	36	36	49	32	38	31	41	40	51	53	50	49	48	49	37	38	42	33	30	34
MAPK8IP1	0	0	0	0	0	0	0	0	0	0	0	0	0	0	0	0	0	0	1	1	1	0	0	0	1	1	3	0	0	0	0	0	0	0	0	0
MAPK8IP3	0	0	0	0	0	0	0	0	0	0	0	0	0	0	0	7	9	10	7	13	10	9	10	9	16	20	18	8	5	10	3	5	5	0	0	0
MAPK9	0	0	0	0	0	0	0	0	0	0	0	0	0	0	0	5	5	5	4.5	5	4	6	6	4	17	11	11	12	11	15	10	8	12	11	5	6
MAPRE1	40	39	31	14	13	16	30	28	25	24	22	19	26	33	28	47	45	40	35	40	44	33	23	33	38	42	42	66	52	63	55	55	52	48	52	60
MARCKS	77	66	62	41	33	40	28	28	28	27	32	36	34	40	44	27	33	29	32	26	21	25	24	28	31	24	22	44	41	41	34	38	40	37	32	42
MARCKSL1	25	29	29	7	8	11	15	18	16	4	6	4	7	8	10	4	2	4	6	3	2	6	3	3	5	4	4	5	9	9	5	4	4	6	5	8
MARK1	0	0	0	0	0	0	0	0	0	1	2	2	1	2	1.5	0	0	0	0	0	0	0	0	0	0	0	0	0	0	0	0	0	0	0	0	0
MARK2	0	0	0	0	0	0	0	0	0	0	0	0	0	0	0	3	3	7	5	5	5	3	5	4	9	10	12	5	4	7	4	5	2	3	1	5
MARK3	5	4	4.5	3	3	3	3.5	1	6	3	3	3	3	4	3	1	1	1	1	1	1	0	0	0	7	9	5	3	6	3	2	3	2.5	2	2	2
MASP1	0	0	0	0	0	0	0	0	0	0	0	0	0	0	0	0	0	0	0	0	0	0	0	0	0	0	0	0	0	0	0	0	0	2	2	2
MBLAC2	0	0	0	0	0	0	0	0	0	0	0	0	0	0	0	1	1	1	0	0	0	1	1	1	2	3	4	1	3.5	6	1	1	1	2	1	3
MBP	4	2	2	0	0	0	2.5	2	3	0	0	0	0	0	0	3	2	2.5	2	2	2	4	2.5	1	2	2	2	1	4	4	1	1	1	1	1	1
MCAM	88	80	90	69	68	75	13	14	12	4	8	4	4	5	5	1	1	1	3	2	6	3	4	2	3	1	3	33	30	29	10	12	7	5	13	7
MCC	0	0	0	2	1	2	0	0	0	0	0	0	0	0	0	0	0	0	0	0	0	0	0	0	0	0	0	0	0	0	0	0	0	0	0	0
MCFD2	0	0	0	0	0	0	0	0	0	0	0	0	0	0	0	0	0	0	0	0	0	0	0	0	0	0	0	3	2	4	6	3	1	4	2	7
MESD	4	10	7	9	6	10	2	1	2	6	9	7	12	7	10	19	18	9	18	14	16	10	9	7	13	15	11	20	18	22	23	27	25	37	25	28
METAP2	1	4	2	1	1	1	0	0	0	8	2	3	1	4	2	15	15	13	6	4.5	3	2	4	5	14	10	15	17	19	12	10	15	14	12	7	12
MFAP1	0	0	0	3	3	4	0	0	0	1.5	2	1	2	2	2	0	0	0	0	0	0	0	0	0	0	0	0	0	0	0	0	0	0	0	0	0
MFAP1A	0	0	0	0	0	0	0	0	0	0	0	0	0	0	0	1	1	4	1	1	1	1	1	1	2	1	2	2	2	2	3	1	2	5	3	1
MFGE8	0	0	0	0	0	0	0	0	0	18	17	18	15	17	15	0	0	0	0	0	0	0	0	0	1	1	1	2	2	1	3	3	4	19	21	14
MFSD1NA	2	2	1	1	1	3	2	1	1.5	8	7	6	4	4	7	2	5	3	1	1	3	3	1	2	3	1	1	13	10	9	14	12	10	18	16	17
MFSD5	0	0	0	0	0	0	0	0	0	1	1	1	1	2	1	0	0	0	0	0	0	0	0	0	0	0	0	0	0	0	0	0	0	0	0	0
MGAT5	0	0	0	0	0	0	0	0	0	0	0	0	0	0	0	2	3	5	2	2	2	4	2.5	1	4	2	3	2	2	2	1	1	1	0	0	0
MGLL	1	1	1	3	2	1	1	1	1	2	2	3	5	2	3	0	0	0	0	0	0	0	0	0	0	0	0	0	0	0	0	0	0	0	0	0
MGP	0	0	0	0	0	0	0	0	0	0	0	0	0	0	0	0	0	0	0	0	0	0	0	0	0	0	0	0	0	0	2	2	2	17	15	11
MGRN1	0	0	0	0	0	0	0	0	0	0	0	0	0	0	0	1	1	1	0	0	0	0	0	0	0	0	0	1	1	1	1	1	1	0	0	0
MGST1	1	1	1	2	5	2	1	1	1	6	6	8	6	8	7	0	0	0	0	0	0	0	0	0	0	0	0	0	0	0	0	0	0	0	0	0
MGST2	4	3	3	4	5	5	0	0	0	1	1	2	1	2	1	0	0	0	0	0	0	0	0	0	0	0	0	0	0	0	0	0	0	0	0	0
MIB1	0	0	0	0	0	0	0	0	0	0	0	0	0	0	0	4	4	4	2	1	1.5	1.5	1	2	1	1	1	2	2	2	1	1	5	1	2	1
MICAL1	0	0	0	2	2	2	3	1	1	8	9	5	15	12	17	0	0	0	0	0	0	0	0	0	0	0	0	0	0	0	0	0	0	0	0	0
MICAL3	0	0	0	0	0	0	0	0	0	0	0	0	0	0	0	3	2	1	1	1.5	2	1	1	1	2	2.5	3	1	1	2	1	1	1	2	2	2
MICALL2	0	0	0	0	0	0	0	0	0	2.5	2	3	3	4	3	7	5	11	5	4	4	11	15	8	12	7	8	14	11	15	4	5	8	4	2	2
MIEN1	0	0	0	1	1	1	0	0	0	5	5	3	8	2	7	0	0	0	0	0	0	0	0	0	0	0	0	0	0	0	0	0	0	0	0	0
MIF	22	15	15	18	25	25	7	11	11	41	50	50	43	53	54	29	29	33	26	25	19	27	16	20	25	27	22	33	27	33	29	24	25	32	47	46
MINPP1	0	0	0	0	0	0	0	0	0	0	0	0	0	0	0	0	0	0	0	0	0	0	0	0	0	0	0	0	0	0	1	1	1	1	1	2
MLC1	0	0	0	0	0	0	0	0	0	0	0	0	0	0	0	2	3	2.5	4	4	3	1	1	1	1	1	1	0	0	0	0	0	0	0	0	0
MLEC	3	7	6	1	1	1	2	5	3.5	24	31	26	26	28	33	0	0	0	0	0	0	0	0	0	0	0	0	0	0	0	0	0	0	0	0	0
MLKL	4.5	4	5	8	6	4	2	2	2	3	3	3	4	3	5	0	0	0	0	0	0	0	0	0	6	7	3	0	0	0	1	2	3	1	1	1
MME	0	0	0	0	0	0	0	0	0	0	0	0	0	0	0	1	1	1	3	3	3	2	2.5	3	0	0	0	7	7	5	43	41	48	137	117	128
MMGT1	0	0	0	0	0	0	0	0	0	0	0	0	0	0	0	2	1	1	4	1	1	0	0	0	1	1	4	1	2.5	4	2	5	2	4	3	2
MMP1	50	38	32	15	17	13	1	1	1	2	1	2	1	2	1.5	0	0	0	0	0	0	0	0	0	0	0	0	0	0	0	0	0	0	0	0	0
MMP14	11	14	11	6	3	5	1	1.5	2	34	35	32	35	32	38	0	0	0	0	0	0	1	1	1	0	0	0	15	5	12	12	12	14	38	35	42
MMP2	0	0	0	1	1	1	0	0	0	3	2	2.5	7	1	4	0	0	0	0	0	0	0	0	0	0	0	0	1	1	1	4	4	5	5	5	2
MMRN1	1	1	1	15	8	4	0	0	0	1	1	1	1	1	1	1	1	1	1	1	1	1	1	1	0	0	0	1	1	1	2	2	2	0	0	0
MMRN2	2	2	2	5	4	8	0	0	0	0	0	0	0	0	0	0	0	0	0	0	0	0	0	0	0	0	0	0	0	0	0	0	0	0	0	0
MOSPD2	0	0	0	0	0	0	0	0	0	0	0	0	0	0	0	1	2	4	2	1	2	3	1	1	2	1	2	4	4	3	6	4	5	6	4	2
MPDZ	0	0	0	0	0	0	0	0	0	0	0	0	0	0	0	4	6	10	13	10	16	14	15	12	20	10	12	14	9	3	4	4	1	1	1	1
MPP1	0	0	0	0	0	0	0	0	0	0	0	0	0	0	0	13	9	8	10	13	14	14	11	10	22	23	29	13	13	13	12	15	18	14	9	8
MPP7	0	0	0	0	0	0	0	0	0	0	0	0	0	0	0	0	0	0	1	1	2	1.5	1	2	1	1	1	1	1	1	0	0	0	1	1	1
MPZL1	2	1	1.5	0	0	0	0	0	0	11	9	7	5	3	6	0	0	0	0	0	0	0	0	0	0	0	0	0	0	0	0	0	0	0	0	0
MRAS	0	0	0	0	0	0	0	0	0	0	0	0	0	0	0	2.5	3	2	2	4	6	2	2	3	5	2	1	0	0	0	0	0	0	1	1	1
MRC1	0	0	0	0	0	0	0	0	0	0	0	0	0	0	0	1	1	1	2	4	2	2	5	3.5	2	2	2	1	1	1	0	0	0	1	1	1
MRC2	0	0	0	0	0	0	0	0	0	0	0	0	0	0	0	0	0	0	0	0	0	0	0	0	1	1	1	11	8	9	18	17	17	19	22	20
MRGPRG	0	0	0	5	5	10	4	3	7	0	0	0	0	0	0	0	0	0	0	0	0	0	0	0	0	0	0	0	0	0	0	0	0	0	0	0
MRPL44	7	2	3	2	2	2	0	0	0	1	4	1	2	1	2	0	0	0	0	0	0	0	0	0	0	0	0	0	0	0	0	0	0	0	0	0
MRPL58	0	0	0	0	0	0	0	0	0	1	1	1	5	3	2	3	4	1	2	3	3	2	2	3	4	2	3	3	3	3	5	2	1	1	1	1
MSMO1	1	1	2	0	0	0	1	1	1	2	1	3	2	2	1	0	0	0	0	0	0	0	0	0	0	0	0	0	0	0	0	0	0	0	0	0
MSN	585	578	538	665	684	653	404	397	370	433	404	413	465	482	508	538	613	593	624	620	591	502	471	451	608	607	616	626	639	664	566	550	515	551	541	556
MSR1	0	0	0	0	0	0	0	0	0	0	0	0	0	0	0	4	3	6	4	3	5	6	5	4	3	1	1	2	3	2.5	1	2	3	0	0	0
MSRA	1.5	1	2	4	4	4	1	2.5	4	4	3	2	8	1	5	4	5	5	2	5	3	0	0	0	3	3	3	1	1.5	2	0	0	0	0	0	0
MTCL1	1	1	1	6	1	3	0	0	0	6	5	2	4	4	4	3	2	1	4	5	1	7	8	6	8	3	5	12	8	5	4	3	5	14	6	6
MTDH	21	34	29	25	18	25	6	4	8	33	32	32	37	41	30	27	29	28	24	20	24	22	20	16	31	28	29	17	23	27	23	20	29	28	25	21
MTM1	1	1	1	1	1	1	0	0	0	1	1	1	2	3	1	1	3	3	1	1	1	1	2	1.5	2	7	5	0	0	0	1	1	1	0	0	0
MTMR1	0	0	0	0	0	0	0	0	0	0	0	0	0	0	0	1	1.5	2	1	1	1	1	2	1.5	3	4	2	1	1	1	2	1	1	1	1	1
MTMR2	0	0	0	0	0	0	0	0	0	0	0	0	0	0	0	4	1	3	2	1	1	2	3	2.5	4	4	5	3	4	4	3	7	3	2	4	4
MTMR6	1	1	1	5	4	1	2	2	2	1	3	2	3	4	5	1	4	4	2	3	4	3	4	3	8	5	5	4	3	2	6	9	4	6	3	4
MTMR9	0	0	0	0	0	0	0	0	0	0	0	0	0	0	0	2	1	2	2	1	1	3	2.5	2	5	2	3	1	1	1	1	3	2	2	2	2
MTSS2	0	0	0	0	0	0	0	0	0	0	0	0	0	0	0	1.5	1	2	2	4	2	7	3	3	2	2	1	1	1	1	1	1	1	1	1	1
MTTP	0	0	0	0	0	0	0	0	0	0	0	0	0	0	0	1	2	3	2	3	3	3	4	2	4	2	4	1	1	1	0	0	0	0	0	0
MUC16	1	3	1	4	1	4	1.5	2	1	3	4	2	7	3	8	0	0	0	0	0	0	0	0	0	0	0	0	0	0	0	0	0	0	0	0	0
MUC17	1	1	4	0	0	0	1	1	1	0	0	0	0	0	0	0	0	0	0	0	0	0	0	0	0	0	0	0	0	0	0	0	0	0	0	0
MUC19	1	4	2.5	5	7	3	9	6	7.5	1	1	1	2	6	5	0	0	0	0	0	0	0	0	0	0	0	0	0	0	0	0	0	0	0	0	0
MUSK	0	0	0	0	0	0	0	0	0	0	0	0	0	0	0	0	0	0	1	2.5	4	1	2	1.5	2	2	2	1	1	1	1	3	2	4.5	4	5
MVB12B	0	0	0	0	0	0	0	0	0	0	0	0	0	0	0	1	1	2	0	0	0	0	0	0	0	0	0	0	0	0	0	0	0	0	0	0
MVP	79	63	50	110	108	89	143	154	175	295	277	272	334	352	332	0	0	0	0	0	0	0	0	0	0	0	0	0	0	0	0	0	0	0	0	0
MXRA8	0	0	0	0	0	0	1	1	1	6	7	8	11	9	10	4	5	2	7	5	5	0	0	0	8	7	9	7	6	12	5	6	4	5	6	2
MYADM	4	2	1	4	6	9	3	4	8	14	15	11	15	13	15	6	6	6	7	5	4	5	9	4	12	7	6	6	10	8	14	11	15	18	14	16
MYCBP2	0	0	0	0	0	0	0	0	0	0	0	0	0	0	0	3	1	2	1	1	1	1	1	1	1	1	1	1	1	1	1	1	1	2	1	2
MYD88	0	0	0	1	1	1	0	0	0	1	2	2	2	2	4	0	0	0	1	1	1	1	1	1	1	1	1	1	2	3	1	1	2	3	4	1
MYDGF	34	30	26	20	17	17	10	15	9	42	45	35	53	50	45	13	13	17	9	13	9	16	16	16	14	9	8	10	14	6	14	14	12	18	18	21
MYH1NA	129	116	118	226	195	213	107	136	128	200	211	206	239	231	252	691	704	672	919	883	873	683	665	662	721	722	688	703	725	711	1001	1015	1045	963	965	925
MYH9	1136	1103	1075	2150	2093	2153	1033	1041	1031	1466	1443	1379	1614	1555	1678	751	772	807	995	1020	979	925	893	852	936	908	911	1373	1428	1410	1764	1818	1855	1778	1883	1872
MYLK	1	1	1	0	0	0	1	1	1	43	47	48	96	89	95	8	8	8	8	9	2	7	6	5	7	8	9	9	10	8	9	9	10	9	8	10
MYO1NA	12	6.5	1	1	1	1	4.5	1	8	18	10	21	8	7	12	10	14	8	1	4	2.5	7	11	15	6	6	8	6	4	5	7	9	12	1	3	5
MYO1B	1	1.5	2	0	0	0	3	7	8	17	17	20	35	32	30	1	1	1	1	1	1	0	0	0	1	1	1	6	6	6	20	11	19	22	24	23
MYO1C	34	26	21	52	42	37	8	15	15	69	58	68	107	102	110	23	18	11	13	22	24	25	24	16	24	19	38	91	88	88	137	152	133	147	145	163
MYO1D	1	1	1	7	4	3	1.5	1	2	0	0	0	0	0	0	1	1	1	0	0	0	0	0	0	0	0	0	2	2	3	10	8	7	17	22	31
MYO1G	0	0	0	0	0	0	0	0	0	0	0	0	0	0	0	3	1	1	1	2	1.5	2	2	2	1	3	2	0	0	0	2.5	2	3	0	0	0
MYO6	3	5	3	9	8	5	1	1	2	11	23	17	18	22	15	85	93	81	78	72	89	61	79	76	95	104	108	42	36	37	31	37	31	11	7	8
MYO7A	0	0	0	0	0	0	0	0	0	0	0	0	0	0	0	4	2.5	1	1	1	1	2	1	1	1	1	1	1	1	1	0	0	0	4	8	3
MYOF	116	131	115	80	82	74	80	90	83	421	430	396	467	454	469	53	47	45	78	83	73	55	57	73	101	106	99	202	204	203	294	255	282	209	225	211
MYOT	1	1	1	0	0	0	1	1	1	0	0	0	0	0	0	0	0	0	0	0	0	0	0	0	0	0	0	0	0	0	0	0	0	0	0	0
NAA35	0	0	0	0	0	0	0	0	0	0	0	0	0	0	0	1	2	2	0	0	0	0	0	0	2	3	4	6	7	4	2	2	2	2	1	1.5
NAALAD2	0	0	0	0	0	0	0	0	0	0	0	0	0	0	0	0	0	0	0	0	0	0	0	0	0	0	0	1	5	1	13	13	14	29	20	12
NA	5	2	4	7	6	6	2	1	1.5	7	6	8	8	10	9	8	10	11	12	8	8	9	5	11	11	9	16	16	11	19	15	19	18	19	19	16
NAGLU	0	0	0	1	1	1	0	0	0	10	11	12	4	6	8	0	0	0	0	0	0	0	0	0	0	0	0	0	0	0	0	0	0	0	0	0
NAMPT	0	0	0	0	0	0	0	0	0	0	0	0	0	0	0	23	24	30	19	22	20	25	27	23	19	11	18	16	19	13	9	12	12	12	5	10
NAPA	23	36	34	23	31	17	19	12	16	40	39	35	43	47	41	30	23	29	18	18	21	20	18	15	39	31	42	34	39	36	52	43	29	50	36	47
NAPRT	1	1	1	0	0	0	0	0	0	3	6	4	7	5	5	0	0	0	0	0	0	0	0	0	0	0	0	0	0	0	0	0	0	0	0	0
NAXE	4	8	6	5	6	9	4	2	1	7	9	6	11	11	9	15	13	11	18	6	12	13	16	13	24	23	23	15	12	14	16	12	12	16	24	19
NBEA	0	0	0	0	0	0	0	0	0	0	0	0	0	0	0	2	1	1.5	2	2	2	0	0	0	3	3	3	1	1	1	5	4	4	1	2	4
NCAM1	0	0	0	0	0	0	0	0	0	0	0	0	0	0	0	55	56	62	64	58	70	50	45	50	35	32	35	70	56	63	47	50	56	41	54	45
NCAM2	0	0	0	0	0	0	0	0	0	0	0	0	0	0	0	3	3	4	2	2	1	2	2	2	1	1	1	0	0	0	1	1	1	1	1	1
NCAN	0	0	0	0	0	0	0	0	0	0	0	0	0	0	0	7	5	5	2	2	2	2	2	2	0	0	0	0	0	0	0	0	0	2	3	1
NCEH1	18	19	16	17	19	11	25	29	35	45	44	48	70	79	61	15	25	18	21	25	29	19	12	10	5	15	15	9	8	7	7	4	7	0	0	0
NCF1	0	0	0	0	0	0	0	0	0	0	0	0	0	0	0	5	4	2	3	2	4	4	4	3	3	5	3	1	1	1	0	0	0	0	0	0
NCF2	0	0	0	0	0	0	0	0	0	0	0	0	0	0	0	6	3	7	3	1	2	3	3.5	4	2	2	4	1	2	1.5	0	0	0	1	1	1
NCF4	0	0	0	0	0	0	0	0	0	0	0	0	0	0	0	4	4	3	1	3	2	3	3	1	3	2	4	1	1	1	1	1	1	0	0	0
NCK1	0	0	0	0	0	0	0	0	0	1	1	1	2	1	1	4	2.5	1	4	4	3	2	2	2	3	1	1	5	5	4	4	3	9	5	7	8
NCKAP1	3.5	2	5	20	11	10	1	1	1	23	27	16	29	26	26	27	22	22	18	21	28	23	16	17	41	49	37	29	35	29	27	25	27	30	25	27
NCKAP1L	0	0	0	0	0	0	0	0	0	0	0	0	0	0	0	7	5	12	7	5	7	6	2	10	6	1	5	1	1	1	0	0	0	0	0	0
NCL	390	355	375	334	309	318	199	194	165	190	163	153	196	191	210	116	136	130	79	78	77	96	90	94	113	114	128	143	137	142	122	123	125	114	99	120
NCOA1	0	0	0	0	0	0	0	0	0	0	0	0	0	0	0	2	2	2	0	0	0	0	0	0	3	2.5	2	1	1	1	0	0	0	3	1	1
NCS1	4	4	4	2	1	1.5	0	0	0	3	4	4	6	4	6	4	3	6	1	2	3	1	1.5	2	1	1	1	7	10	6	1	4	4	8	7	8
NCSTN	4	2	2	3	3	8	5	4	4	9	13	16	17	23	24	25	17	25	12	16	16	18	17	21	18	11	13	16	19	18	17	15	15	26	26	36
NDC1	0	0	0	0	0	0	0	0	0	0	0	0	0	0	0	2	6	1	3	1	2	1	1	1	2	3	1	3	3	3	0	0	0	2	2	1
NDE1	0	0	0	0	0	0	0	0	0	0	0	0	0	0	0	2	2	2	2.5	2	3	4	3	2	2.5	2	3	0	0	0	3	5	4	1	1	1
NDRG1	0	0	0	4	3	1	0	0	0	2	2	2	3	6	2	4	1	2	5	12	6	8	8	6	9	8	7	6	4	5	5	6	6	5	7	8
NDRG4	0	0	0	0	0	0	0	0	0	0	0	0	0	0	0	5.5	4	7	3	3	1	4	2	3	14	13	12	6	2	5	3	2	2	3	3	3
NDUFC2	1	1	1	0	0	0	0	0	0	12	14	21	15	12	14	0	0	0	0	0	0	0	0	0	0	0	0	0	0	0	0	0	0	0	0	0
NDUFS7	2	2	3	3	2	1	1	1	1	17	12	11	19	11	16	16	20	15	22	23	26	18	18	22	15	18	14	15	17	19	14	16	20	14	15	15
NECAP1	1	1	1	0	0	0	0	0	0	2	2	2	1	2	3	4	4	4	1	1	1	1	1	2	3.5	4	3	2	1	6	4	2	4	3	3	2
NECAP2	4	3	3	6	1	3	2	1	2	2	5	6	5	7	8	6	7	8	11	6	7	3	6	2	12	16	16	11	10	8	6	6	3	4	7	5
NECTIN2	1	1	1	1	1	1	1	1	1	3	4	4	7	5	6	1	1.5	2	2	2	1	1	1	1	0	0	0	1	1	3	0	0	0	1	1	1
NEDD4	1	1	1	1	1	1	0	0	0	2	1	1	2	1	2	39	44	28	12	13	20	12	12	23	77	74	65	139	144	124	108	105	89	170	200	185
NEDD4L	0	0	0	0	0	0	0	0	0	0	0	0	0	0	0	6	6	6	4	4	4	5	2	2	6	11	19	26.5	25	28	19.5	22	17	29	21	23
NELFE	0	0	0	0	0	0	0	0	0	0	0	0	0	0	0	1	1	1	3	3	3	2	1	3	3	3	2	1	1	1	4	3	1	2	3	1
NENF	0	0	0	0	0	0	0	0	0	9	11	9	11	19	10	6	5	6	3	3	4	6	5	9	1	4	5	9	8	9	14	17	12	13	14	22
NEU1	0	0	0	0	0	0	0	0	0	3	3	2	4	1	2	2	2	2	2	2	2	2	1	2	1	1	1	1	1	1	1	2	1	2	2	2
NEXN	0	0	0	0	0	0	0	0	0	35	37	43	42	40	51	3	1	3	6	4	6	7	7	13	3	7	5	15	16	18	20	31	21	26	19	17
NF1	1	1	1	0	0	0	0	0	0	2	1	1.5	4	2	4	5	4	11	6	5	6	10	5	8	7	9	2	2	1	5	2	2	2	3	5	7
NF2	0	0	0	1	1	1	0	0	0	2	1	1	1	1	2	0	0	0	0	0	0	0	0	0	0	0	0	0	0	0	0	0	0	0	0	0
NFASC	0	0	0	0	0	0	0	0	0	2	2	2	1	1	1	0	0	0	0	0	0	0	0	0	0	0	0	0	0	0	0	0	0	0	0	0
NHERF1	2	2	2	1	2	1	2	1	1	9	7	6	7	3	10	25	20	23	25	19	14	18	23	25	25	27	15	20	18	19	12	8	9	3	4	4
NHERF2	3	3	3	2	1.5	1	1	1	1	4	6	6	8	2	4	0	0	0	4	4	4	2	2	2	1	1	1	3	1	1	3	4	1	1	5	3
NHLRC2	0	0	0	1	1.5	2	0	0	0	1	1	1	2	4	3	0	0	0	0	0	0	0	0	0	0	0	0	0	0	0	0	0	0	0	0	0
NIBAN1	0	0	0	4	3	4	2	2	2	6	6	4	12	13	10	0	0	0	4	1	1	6	1	2	0	0	0	2	4	2	8	8	5	17	20	22
NIBAN2	8	8	11	14	15	10	14	14	16	67	69	67	93	73	71	14	18	20	15	23	14	16	23	18	30	35	36	42	46	42	60	58	53	48	57	54
NID2	0	0	0	0	0	0	0	0	0	3	2	1	10	9	8	0	0	0	0	0	0	0	0	0	0	0	0	0	0	0	0	0	0	1	1	2
NIN	0	0	0	0	0	0	5	5	5	15	13	15	16	23	20	0	0	0	0	0	0	0	0	0	0	0	0	0	0	0	0	0	0	0	0	0
NIPA1	0	0	0	0	0	0	0	0	0	0	0	0	0	0	0	1	1	1	3	2	1	2	1.5	1	2	1	2	2	3	1	1	1	1	1	1	1
NIPSNAP1	0	0	0	0	0	0	0	0	0	18	13	12	12	14	7	4	4	2	2	2	4	2	2	1	3	2	1	2	3	4	3	5	6	2	1	1
NISCH	0	0	0	0	0	0	0	0	0	0	0	0	0	0	0	8	6	7	12	6	9	4	4	2	27	29	26	14	18	15	9	11	9	10	7	8
NIT2	3	3	3	3	1	2	0	0	0	5	5	6	7	5	10	0	0	0	0	0	0	0	0	0	0	0	0	0	0	0	0	0	0	0	0	0
NLN	2	1	1.5	1	1	1	0	0	0	2	3	5	6	4	5	23	16	18	22	15	16	14	17	16	23	25	16	19	23	21	22	16	19	19	22	16
NLRP3	0	0	0	0	0	0	0	0	0	0	0	0	0	0	0	0	0	0	0	0	0	1	1	1	1	1	1	1	1	1	1	1	1	0	0	0
NLRP6	0	0	0	0	0	0	3	3	3	2	1	2	2	2	2	0	0	0	0	0	0	0	0	0	0	0	0	0	0	0	0	0	0	0	0	0
NLRX1	0	0	0	0	0	0	0	0	0	0	0	0	0	0	0	4	1	4	1	1	1	2	1	2	2	1	1.5	0	0	0	1	1	1	3	2	1
NME1	78	51	54	55	64	67	55	55.5	56	136	118	99	98	96	114	97	80	92	78	86	76	84	85	84	121	97	114	159	135	132	133	120	115	128	152	143
NME2	80	51	52	55	63	71	69	69	69	158	132	124	117	124	137	0	0	0	0	0	0	0	0	0	0	0	0	0	0	0	0	0	0	0	0	0
NME7	0	0	0	0	0	0	0	0	0	0	0	0	0	0	0	4	5	9	3	2	3	2	4	4	11	6	4	7	6	4	5	4	2	3	2	1
NMT1	5	11	9	16	12	10	3	5	4	19	17	13	25	22	24	34	24	22	21	15	22	18	25	21	42	33	37	32	40	23	33	24	30	25	27	24
NMT2	0	0	0	0	0	0	0	0	0	0	0	0	0	0	0	19	13	19	11	10	9	6	12	4	18	16	18	8	17	13	11	13	12	8	16	10
NOD1	0	0	0	0	0	0	0	0	0	0	0	0	0	0	0	0	0	0	0	0	0	0	0	0	3	3	2	1	1	1	0	0	0	0	0	0
NOS2	0	0	0	0	0	0	0	0	0	0	0	0	0	0	0	0	0	0	0	0	0	1	1	1	1	1	1	1	1	1	1	1	1	1	1	1
NOS3	0	0	0	3	2	2	0	0	0	0	0	0	0	0	0	0	0	0	0	0	0	0	0	0	0	0	0	0	0	0	0	0	0	0	0	0
NOTCH2	0	0	0	0	0	0	0	0	0	0	0	0	0	0	0	3	3	3	2	1.5	1	1	3	2	1	1	1	1	1	1	1	1	1	3	2	3
NOTCH4	0	0	0	0	0	0	0	0	0	0	0	0	0	0	0	1	1	1	1	1	1	0	0	0	0	0	0	1	1	1	1.5	2	1	0	0	0
NPC1	0	0	0	6	1	1	0	0	0	4	4	10	9	10	10	4	5	1	2	2	5	5	10	6	5	5	5	3	4	3	4	5	2	1	1	5
NPC2	3	3	3	6	6	4	5.5	8	3	18	25	22	25	21	14	0	0	0	0	0	0	0	0	0	0	0	0	0	0	0	0	0	0	0	0	0
NPR2	0	0	0	0	0	0	0	0	0	0	0	0	0	0	0	0	0	0	1	2	1.5	0	0	0	1	1	1	5	4	3	20	20	13	16	15	14
NPR3	0	0	0	0	0	0	0	0	0	0	0	0	0	0	0	1	1	1	0	0	0	0	0	0	0	0	0	6	4	5	1	1	5	6	8	5
NPTN	0	0	0	1	1	1	0	0	0	6	9	7	10	10	10	7	5	12	7	9	7	11	11	16	7	4	3	4	7	7	12	15	12	8	9	8
NPTX2	0	0	0	0	0	0	0	0	0	0	0	0	0	0	0	2	3	1	0	0	0	1	1	2	1	1	1	0	0	0	0	0	0	0	0	0
NRADD	0	0	0	0	0	0	0	0	0	0	0	0	0	0	0	0	0	0	0	0	0	0	0	0	1	2	3	5	4	3	4	6	6	8	4	5
NRAS	15	12	8	14	16	11	1	1	5	6.5	7	6	15	12	21	15	14	16	16	15	12	14	13	17	13	13	13	12	12	12	13	13	13	0	0	0
NRCAM	0	0	0	0	0	0	0	0	0	0	0	0	0	0	0	8	8	8	12	9	9	6	4	5	9	9	9	1	1	2	2	2	2	0	0	0
NRP1	1	1	1	2	1	1.5	1	1	1	13	16	15	24	22	28	0	0	0	2	2	2	1	1	1	0	0	0	8	6	7	1	5	2	6	3	6
NRP2	0	0	0	4	3	3	0	0	0	0	0	0	0	0	0	0	0	0	0	0	0	0	0	0	0	0	0	0	0	0	0	0	0	0	0	0
NRXN2	0	0	0	0	0	0	0	0	0	0	0	0	0	0	0	1	1	1	0	0	0	0	0	0	0	0	0	1	1	1	0	0	0	1	1	1
NSF	8	5	7	7	7	6	4	2	3	55	65	50	59	71	69	16	18	26	21	19	24	22	29	25	21	23	13	23	29	27	37	30	38	25	38	33
NSUN2	3	5	12	13	11	10	2	3	3	10	7	6	8	9	19	10	13	15	2	2	2	2	1	1	5	11	9	34	25	25	16	16	17	15	16	25
NT5E	3	4	7	30	39	31	40	55	60	104	110	87	135	142	163	0	0	0	0	0	0	0	0	0	0	0	0	7	10	10	5	6	3	11	13	12
NTM	0	0	0	0	0	0	0	0	0	1	1	1	1	2	2	0	0	0	0	0	0	0	0	0	0	0	0	0	0	0	0	0	0	0	0	0
NUBP1	3	3	1	0	0	0	2	1	1.5	1	4	2.5	3	3	4	0	0	0	0	0	0	0	0	0	0	0	0	0	0	0	0	0	0	0	0	0
NUCB1	0	0	0	0	0	0	0	0	0	0	0	0	0	0	0	65	54	61	37	41	40	45	45	33	42	52	48	60	66	55	80	85	67	106	89	81
NUCB2	3	1	2	3	4	2	2	1	2	19	22	26	23	23	25	5	10	3	0	0	0	0	0	0	1	3	1	13	13	13	24	34	20	33	20	25
NUDT1	0	0	0	0	0	0	1	1	1	1	1	1	1	1	1	0	0	0	0	0	0	0	0	0	0	0	0	1	1	1	0	0	0	3	3	3
NUMA1	5	16	12	20	14	11	5	2	13	18	20	25	50	46	44	57	53	62	44	47	45	55	48	47	50	49	43	36	38	45	32	27	34	32	32	38
NUMB	0	0	0	0	0	0	0	0	0	1	4	2.5	2	4	4	0	0	0	0	0	0	0	0	0	0	0	0	0	0	0	0	0	0	0	0	0
NUP35	2	2	1	2	2	4	0	0	0	3	2	2	5	4	2	4	7	2	4	7	5	3	7	8	9	2	7	9	11	16	15	12	12	11	6	6
NUP85	0	0	0	0	0	0	0	0	0	0	0	0	0	0	0	3	2	2	4	2	6	2	1	6	6	2	1	5	5	9	3	2	5	10	5	5
OBSCN	2	2	2	1	1	1	1	1	1	2	2	2	3	4	3	1	1	1	1	1	1	2	2	2	5	4	3	1	4	2	1	1	2	1	5	3
OCRL	1	1	1	0	0	0	0	0	0	2	3	3	8	4	4	0	0	0	0	0	0	0	0	0	0	0	0	0	0	0	0	0	0	0	0	0
OFD1	0	0	0	0	0	0	0	0	0	0	0	0	0	0	0	6	1	1	4	2	4	1	1	1	1	1	2	0	0	0	1	1	1	4	3	2
OGN	0	0	0	0	0	0	0	0	0	0	0	0	0	0	0	0	0	0	0	0	0	0	0	0	0	0	0	1	1	1	0	0	0	1	1	1
OGT	0	0	0	2	2	2	0	0	0	2	1	1	3	5	6	9	14	16	11	10	8	14	10	7	11	16	16	13	12	16	10	15	7	7	15	17
OLA1	15	15	16	16	17	18	7	9	8	36	29	33	35	41	32	0	0	0	0	0	0	0	0	0	0	0	0	0	0	0	0	0	0	0	0	0
OR52E8	0	0	0	2	2	2	1	1	1	2	2	2	1	1	1	0	0	0	0	0	0	0	0	0	0	0	0	0	0	0	0	0	0	0	0	0
ORAI1	0	0	0	0	0	0	0	0	0	0	0	0	0	0	0	1	2	1	0	0	0	1	1.5	2	1	1	1	0	0	0	0	0	0	0	0	0
OSBPL2	0	0	0	0	0	0	0	0	0	0	0	0	0	0	0	0	0	0	0	0	0	0	0	0	1	1	1	1	1	2	1	3	2	1	1	1
OSBPL3	0	0	0	1	1	1	0	0	0	3	2	2	3	6	8	4	4	5	5	6	7	6	6	5	8	8	7	7	2	6	2	4	3	0	0	0
OSBPL6	0	0	0	0	0	0	0	0	0	0	0	0	0	0	0	1	1	1	1	1	1	1	1	1	1	1	3	0	0	0	2	2	2	1.5	2	1
OSGEP	0	0	0	2	1	1.5	0	0	0	1	1	1	1	2	3	6	6	7	5	6	4	3	7	2	11	4	9	6	7	5	2	6	2	8	6	5
OSMR	0	0	0	0	0	0	0	0	0	0	0	0	0	0	0	6	4	3	2.5	4	1	2.5	2	3	5	2	1	4	5	7	10	11	6	14	15	12
OTOA	2	3	2.5	1	1	1	10	3	7	1.5	1	2	1	1	1	0	0	0	0	0	0	0	0	0	0	0	0	0	0	0	0	0	0	0	0	0
P2RX4	0	0	0	0	0	0	0	0	0	0	0	0	0	0	0	1	1	6	6	6	3	5	5	8	1	3	4	1.5	1	2	3	2	3	1	1	1
P3H1	0	0	0	0	0	0	0	0	0	0	0	0	0	0	0	1	2	2	1	1	1	1	1	1	5	1	1	26	18	30	35	34	42	55	66	44
P3H2	0	0	0	0	0	0	0	0	0	7	8	6	8	5	6	4	3.5	3	3	1	3	9	10	7	2.5	3	2	11	4	4	9	9	9	8.5	9	8
P4HB	377	347	332	480	471	461	296	319	291	535	503	494	519	551	562	205	218	235	199	182	207	166	165	180	172	182	196	371	373	353	394	401	384	680	652	677
PA2G4	128	110	119	69	56	50	40	49	30	46	44	44	57	65	59	0	0	0	0	0	0	0	0	0	0	0	0	0	0	0	0	0	0	0	0	0
PACC1	0	0	0	0	0	0	0	0	0	0	0	0	0	0	0	3	1	1	2	2	2	3	3	3	0	0	0	2	2	2	1	1	1	0	0	0
PACSIN1	0	0	0	0	0	0	0	0	0	3	5	1	7	4	4	2	2	2	1	1	1	1	1	1	1	1	1	4.5	4	5	3	1	2	2	2	5
PACSIN2	2	2	2	5	3	4	2	2	2	15	14	12	17	15	14	21	29	24	35	23	19	21	23	26	25	28	26	31	40	22	25	27	29	26	19	26
PACSIN3	0	0	0	1	1	1	1	1	1	1	1	1	1	1	1	1	1	1	2	1	3	2	2	2	4	6	7	3	2	3	7	3	3	2	2	1
PAFAH1B2	1	1	1	1	1	1	0	0	0	4	9	4	8	11	7	10	16	14	1	1	3	1	1	1	10	14	7	18	16	21	26	20	25	24	19	19
PAK1	0	0	0	0	0	0	0	0	0	0	0	0	0	0	0	14	21	19	10	20	11	11	9	12	20	16	24	19	18	17	13	9	16	21	15	12
PAK2	6	12	12	14	4	7	7	9	5	16	14	20	28	23	25	0	0	0	0	0	0	0	0	0	0	0	0	0	0	0	0	0	0	0	0	0
PAKAP	0	0	0	0	0	0	0	0	0	0	0	0	0	0	0	1	1	1	1	1	1	0	0	0	0	0	0	3	7	6	1	2	3	4	5	3
PALLD	1	1	1	8	11	7	3	5	8	40	44	63	52	50	58	41	62	49	73	62	62	60	66	64	75	73	75	100	80	101	133	127	122	104	99	102
PALM	0	0	0	0	0	0	0	0	0	0	0	0	0	0	0	7	11	14	16	16	12	11	14	13	11	11	11	11	16	15	16	13	13	13	6	6
PALS1	0	0	0	8	9	9	4	4	4	1	1	1	1	2	1	7	6	4	7	5	5	14	9	9	8	8	14	5	2	5	1	1	1	1	1	1
PALS2	0	0	0	0	0	0	0	0	0	0	0	0	0	0	0	38	34	32	53	59	52	35	40	37	55	67	55	30	41	43	21	17	15	1	1	1
PAM	0	0	0	0	0	0	0	0	0	4	6	7	4	4	3	0	0	0	0	0	0	0	0	0	0	0	0	0	0	0	0	0	0	0	0	0
PANX3	0	0	0	0	0	0	0	0	0	0	0	0	0	0	0	0	0	0	0	0	0	0	0	0	0	0	0	1	1	3	1	1	1	1	1	1
PARD3	0	0	0	0	0	0	0	0	0	0	0	0	0	0	0	0	0	0	0	0	0	0	0	0	3	2	1	2	2	2	1	1	1	2	1	3
PARK7	14	11	11	27	22	26	10	12	16	52	66	64	62	74	61	52	53	48	49	59	46	54	50	67	47	54	50	39	47	43	46	43	40	45	40	47
PARP14	0	0	0	0	0	0	0	0	0	0	0	0	0	0	0	2	2	2	1	1	1	1	1	1	3	4	2	4	3	1	2	2	2	1	1	1
PARVA	2	2	1	7	7	6	3	2	3	10	9	13	17	15	27	16	13	16	12	14	14	15	18	8	24	12	19	15	19	14	25	28	18	32	27	30
PARVB	0	0	0	0	0	0	0	0	0	0	0	0	0	0	0	1	1	1	0	0	0	0	0	0	0	0	0	2	2	2	3	1	2	0	0	0
PATJ	0	0	0	0	0	0	0	0	0	0	0	0	0	0	0	1	1	1	0	0	0	2	2	2	5	1	4	0	0	0	1	1	1	0	0	0
PAWR	5	4	5	7	5	5	1	2	1	1	2	3	3	2	2	18	21	13	30	28	23	22	15	22	23	23	19	21	18	23	22	15	20	19	22	18
PCDH1	2	2	2	1	5	3	0	0	0	0	0	0	0	0	0	0	0	0	0	0	0	0	0	0	0	0	0	0	0	0	0	0	0	0	0	0
PCDH8	0	0	0	0	0	0	0	0	0	0	0	0	0	0	0	1	1	1	0	0	0	1	1	1	0	0	0	0	0	0	1	1	1	1	2	1
PCDH9	3	2	3	1	1	1	2	2	2	1	1	1	1	1	1	0	0	0	0	0	0	0	0	0	0	0	0	0	0	0	0	0	0	0	0	0
PCDHA9	28	17	30	17	18	18	34	40	37	22	24	19	30	36	30	0	0	0	0	0	0	0	0	0	0	0	0	0	0	0	0	0	0	0	0	0
PCDHGA4	0	0	0	0	0	0	0	0	0	0	0	0	0	0	0	2	3	2.5	1	1	2	1	1	1	3	2	1	3	5	1	1	1	2	3	5	5
PCDHGC5	0	0	0	0	0	0	2	2	1	0	0	0	0	0	0	0	0	0	0	0	0	0	0	0	0	0	0	0	0	0	0	0	0	0	0	0
PCMT1	0	0	0	0	0	0	0	0	0	0	0	0	0	0	0	6	5	3	6	2	1	1	2	1	14	11	12	15	15	14	17	18	11	10	9	9
PCYOX1	2	2	2	14	8	4	2.5	3	2	28	37	37	45	44	41	52	57	45	54	53	57	41	42	46	50	54	53	34	44	29	50	50	46	67	64	66
PCYOX1L	0	0	0	0	0	0	0	0	0	0	0	0	0	0	0	11	10	12	8	11	5	10	10	11	4	3	9	9	7	6	3	8	8	7	6	3
PCYT1A	0	0	0	6	6	5	0	0	0	15	11	15	18	17	8	8	11	12	5	5	3	3	5	5	4	8	10	8	7	6	2	4	6	4	5	7
PDAP1	8	9	12	6	4	4	8	7	9	18	15	24	21	28	22	20	15	19	9	10	9	14	10	9	14	15	13	13	13	16	13	12	15	16	15	24
PDCD1NA	1	4	1	1	3	1	2	2	2	4	7	7	10	5	3	1	1	5	1	1	1	1	4	4	10	10	11	11	7	10	11	5	9	15	11	8
PDCD6IP	53	56	53	41	29	41	50	56	56	117	120	122	157	158	146	42	35	37	52	55	48	62	52	51	55	66	60	84	89	91	105	103	115	113	108	127
PDE2A	0	0	0	0	0	0	0	0	0	0	0	0	0	0	0	2	3	4	1	1	1	1	2	2	2	2	2	0	0	0	0	0	0	1	1	1
PDGFC	0	0	0	0	0	0	0	0	0	0	0	0	0	0	0	0	0	0	0	0	0	0	0	0	1	1	1	0	0	0	0	0	0	0	0	0
PDGFRB	25	16	29	4	4	4	2	4	3	3	9	8	18	11	15	1	1	5	2.5	3	2	7	6	7	0	0	0	21	20	15	14	8	12	17	23	24
PDIA3	410	390	369	535	505	549	261	256	246	333	333	318	369	351	358	350	351	337	319	308	294	265	272	283	337	328	336	526	551	530	577	621	605	640	634	697
PDIA4	198	187	199	331	298	305	106	97	108	185	162	165	205	204	227	182	175	182	131	150	161	107	96	111	155	162	164	234	197	216	201	201	196	218	231	219
PDIA6	123	128	121	128	116	138	75	68	76	182	177	206	196	215	222	65	83	66	48	57	59	57	64	52	65	62	58	118	110	117	105	114	115	124	134	145
PDK1	0	0	0	0	0	0	0	0	0	0	0	0	0	0	0	2	4	1	3	1	1	2	2	2	1	1	1	1	1	1	1	1	2	6	5	4
PDLIM4	6	11	13	21	13	19	1	2	1.5	35	29	22	36	30	24	59	57	47	64	51	57	51	55	55	61	70	70	47	42	49	33	46	41	26	23	27
PDPK1	0	0	0	0	0	0	0	0	0	0	0	0	0	0	0	1	1	1	1	1	1	1	1	1	0	0	0	1	1	1	1	1	1	1	1	1
PDPN	0	0	0	0	0	0	0	0	0	0	0	0	0	0	0	0	0	0	4	3	5	2	3	1	1	1	1	0	0	0	0	0	0	0	0	0
PDS5A	5	4.5	4	3	1	2	0	0	0	2	2	2	3	3	3	5	4	4	2	2	2	2	1	3	1	1	1	2	4	4	1	1	1	1	3	5
PDXK	1	1	4	4	3	1	3	3	3	12	15	17	12	17	21	0	0	0	0	0	0	0	0	0	0	0	0	0	0	0	0	0	0	0	0	0
PDZD11	0	0	0	0	0	0	0	0	0	0	0	0	0	0	0	1	1	1	0	0	0	0	0	0	2	1	2	1	1	1	1	1	1	0	0	0
PDZD2	0	0	0	3	3	3	1	1	1	3	3	3	2	7	2	0	0	0	0	0	0	0	0	0	0	0	0	0	0	0	0	0	0	0	0	0
PEBP1	0	0	0	0	0	0	0	0	0	0	0	0	0	0	0	84	86	83	74	77	67	93	81	80	75	73	54	51	60	52	60	54	53	63	72	74
PEBP4	0	0	0	0	0	0	0	0	0	0	0	0	0	0	0	0	0	0	0	0	0	0	0	0	1	2	1	1	1	1	0	0	0	0	0	0
PECAM1	39	25	31	61	76	65	1	1	1	1	1	1	0	0	0	0	0	0	0	0	0	0	0	0	0	0	0	0	0	0	0	0	0	0	0	0
PEG1NA	0	0	0	0	0	0	0	0	0	0	0	0	0	0	0	0	0	0	0	0	0	0	0	0	1	2	1	0	0	0	0	0	0	0	0	0
PENK	0	0	0	0	0	0	0	0	0	0	0	0	0	0	0	0	0	0	0	0	0	0	0	0	3	1	2	0	0	0	0	0	0	1	1	1
PEX19	0	0	0	0	0	0	0	0	0	3	2	1	9	7	10	4	6	2	2	1	5	2	3	1	4	1	3	2	2	2	1	2	6	3	5	3
PEX3	0	0	0	0	0	0	0	0	0	0	0	0	0	0	0	2	1	3	1	1	1	3	3	3	3	3	5	1	1	1	1	1	1	3	3	3
PFKL	26	25	25	38	37	32	16	16	15	29	31	35	50	39	47	0	0	0	0	0	0	0	0	0	0	0	0	0	0	0	0	0	0	0	0	0
PFKM	6	9	3	11	8	5	2	2	1	10	16	10	18	17	24	77	75	89	75	90	69	70	60	62	67	65	74	59	49	47	42	42	41	28	26	26
PFN1	0	0	0	0	0	0	0	0	0	0	0	0	0	0	0	134	172	182	99	119	108	108	112	103	129	125	136	204	195	202	173	190	200	251	256	273
PGAM1	79	71	72	73	88	78	71	81	89	152	137	146	173	184	189	0	0	0	0	0	0	0	0	0	0	0	0	0	0	0	0	0	0	0	0	0
PGK1	191	171	153	187	182	184	125	106	139	194	157	159	207	217	207	258	262	249	246	251	241	202	190	190	245	239	247	229	227	250	187	205	182	162	172	185
PGM1	1	1	1	9	3	3	0	0	0	24	29	35	39	38	36	0	0	0	0	0	0	0	0	0	0	0	0	0	0	0	0	0	0	0	0	0
PGM2	9	11	12	14	16	22	7	3	7	8	10	6	27	19	17	0	0	0	0	0	0	0	0	0	0	0	0	0	0	0	0	0	0	0	0	0
PGM5	2	2	2	0	0	0	4	4	4	12	19	20	25	25	20	1	2	1.5	1	1	2	2	2	3	2	2	2	0	0	0	3	5	4	8	6	8
PGRMC1	2	1	3	12	15	16	6	1	2	26	16	21	33	23	25	26	23	34	22	27	34	21	21	21	33	32	41	34	38	37	38	32	39	27	41	32
PHB1	93	79	74	110	116	110	43	37	45	76	88	87	104	110	121	68	75	69	52	54	61	32	35	31	43	49	54	67	66	60	55	47	64	74	73	69
PHB2	110	105	119	93	117	107	63	46	67	69	74	80	81	111	96	69	73	70	76	71	82	48	51	57	73	80	67	61	68	85	77	68	74	85	85	76
PHKA1	0	0	0	0	0	0	0	0	0	0	0	0	0	0	0	1	2	1	0	0	0	0	0	0	0	0	0	1	1	1	1	1	1	0	0	0
PHKB	1	1	1	0	0	0	0	0	0	1	1	1	2	2	1	4	3	1	5	2	1	3	2	2.5	7	10	10	1	1.5	2	1	1	1	1	1	1
PHLDA3	0	0	0	0	0	0	0	0	0	0	0	0	0	0	0	0	0	0	1	1.5	2	0	0	0	2	6	5	7	3	2	8	6	3	4	3	11
PHLDB1	3	4	2	4	2	2	2	1	3	5	3	3	9	10	9	19	31	12	10	16	14	3	6	16	17	19	15	19	27	22	15	11	12	10	10	16
PHLDB2	0	0	0	0	0	0	0	0	0	0	0	0	0	0	0	1	1	1	1	1	1	0	0	0	2	2	2	20	13	15	33	40	31	36	39	50
PHLPP1	0	0	0	0	0	0	0	0	0	0	0	0	0	0	0	2	1	1	0	0	0	2	3	1	0	0	0	1	1	1	1.5	2	1	1	1	1
PHPT1	2	2	2	2	2	2	1	1.5	2	7	7	11	13	23	17	10	9	15	12	11	13	12	8	6	19	18	16	13	9	10	8	7	10	9	9	8
PI4K2A	0	0	0	2	2	2	1	1	1	26	17	22	23	22	16	2	2	2	2	3	2	3	4	4	4	3	2	1	4	1	5	5	7	2	1.5	1
PI4KA	3.5	2	5	0	0	0	4	1	2.5	1	1	1	1	3	2	2	3	4	3	3	3	1	3	2	10	5	1	5	3	8	8	9	2	1	1	5
PI4KB	0	0	0	0	0	0	0	0	0	0	0	0	0	0	0	1	1	1	0	0	0	1	1	1	2	1	1.5	2	2	2	0	0	0	2	2	1
PICALM	6	1	3	7	11	8	2	2	4	26	26	24	36	34	21	27	23	25	10	14	14	12	15	10	27	20	18	21	27	24	33	28	22	38	38	38
PIEZO1	0	0	0	0	0	0	0	0	0	2	3	1	3	4	7	0	0	0	1	1	1	1	1	1	1	1	1	10	16	8	15	11	9	11	20	20
PIGU	0	0	0	0	0	0	0	0	0	2	4	2	3	2	3	0	0	0	0	0	0	0	0	0	0	0	0	0	0	0	0	0	0	0	0	0
PIK3C2A	1	1	1	2	1	1.5	0	0	0	1	1	1	1	1	1	2.5	3	2	1	2	3	1	1	1	3	1	7	1	2	2	2	2	3	1	1.5	2
PIK3C2G	0	0	0	0	0	0	0	0	0	0	0	0	0	0	0	3.5	5	2	2	1	1.5	0	0	0	4	3	5	3	2	4	2	3	1	1	3	2
PIK3CA	0	0	0	0	0	0	0	0	0	0	0	0	0	0	0	1	1	1	0	0	0	0	0	0	1	2	2	1	1	1	1	1	1	1	1	1
PIK3CB	0	0	0	0	0	0	0	0	0	0	0	0	0	0	0	1	1	1	2	1	1	1	1	2	2	1	2	2	3	2	0	0	0	0	0	0
PIK3R1	0	0	0	0	0	0	0	0	0	0	0	0	0	0	0	3	5	4	4	7	5.5	5	5	5	0	0	0	1	1	3	2	2	3	1	1	1
PIK3R6	0	0	0	0	0	0	0	0	0	0	0	0	0	0	0	1	1	1	2	3	2.5	1	1	1	1	1	1	0	0	0	0	0	0	1	1	2
PIP4K2A	1	1	1	1	1	1	1	1	1	3	3.5	4	4	4	8	9	9	9	6	5	6	11	7	6	9	9	6	10	11	10.5	5	8	7	9	7	9
PIP4K2B	0	0	0	0	0	0	1	1	1	6	6	5	5	7	9	10	11	9	8	5	7	9	6	4	6	12	5	13	12	13	9	12	11	15	11	18
PIP4K2C	0	0	0	0	0	0	0	0	0	0	0	0	0	0	0	3	3	3	3	3	2	3	1	1	6	3	7	3	1	1	7	5.5	4	2	2	4
PIP4P1	0	0	0	0	0	0	0	0	0	4	3	2	1	6	2	1	1	1	3	1	2	0	0	0	1	4	2	2	1	1	6	3	4	3	5	2
PIP4P2	0	0	0	0	0	0	0	0	0	3	2	4	3	4	2	1	1	1	2	2	5	3	2	1	2	1	3	1	2	3	1	2	2	5	7	2
PIP5K1A	0	0	0	0	0	0	0	0	0	0	0	0	0	0	0	0	0	0	1	1	1	2	4	3	8	5	5	5	3	2	1	1	1	1	2	4
PIP5K1C	0	0	0	0	0	0	0	0	0	0	0	0	0	0	0	0	0	0	0	0	0	3	4	2	2	4	2	0	0	0	1	1	1	1	2.5	4
PITPNM1	0	0	0	0	0	0	0	0	0	0	0	0	0	0	0	2	3	4	2	1	1	3	2.5	2	4	1	1	3	1	2	1.5	1	2	2	2	2
PKD1	0	0	0	0	0	0	0	0	0	0	0	0	0	0	0	2	2	2	1	1	1	1	1	1	1	1	1	3	3	3	3	3	1	1	1	1
PKD1L1	1	2	2	0	0	0	2	2	2	1	1	1	1	1	1	1	1	1	0	0	0	0	0	0	1	1	1	0	0	0	1	2	1	2	2	2
PKD2	0	0	0	0	0	0	0	0	0	3	6	2	4	8	5	2	2	4	2	2	1	2	1.5	1	7	6	4	6	4	4	10	7	11	17	20	11
PKM	389	390	359	447	483	489	573	550	532	573	510	469	636	656	682	0	0	0	0	0	0	0	0	0	0	0	0	0	0	0	0	0	0	0	0	0
PKN1	2.5	2	3	6	6	7	0	0	0	5	4	2	6	4	3	9	5	8	2	9	5.5	2	3	6	12	8	6	6	2	3	7	6	7	1	6	10
PKN2	1	1	1	3	2.5	2	0	0	0	2.5	2	3	4	6	2	4	5	3	2	4	3	6	1	5	4	4	7	4	5	3	2	2	2	2	5	3
PKP1	0	0	0	3	5	1	0	0	0	5	4	4	1	1	1	0	0	0	0	0	0	0	0	0	0	0	0	0	0	0	0	0	0	0	0	0
PKP2	0	0	0	0	0	0	0	0	0	0	0	0	0	0	0	1	1	1	1	1	1	1	1	1	1	1	3	0	0	0	0	0	0	2	1.5	1
PKP4	0	0	0	0	0	0	1	1	1	2	1	1	1	1	1	0	0	0	0	0	0	0	0	0	0	0	0	0	0	0	0	0	0	0	0	0
PLA2G15	0	0	0	2	2	2	2	1.5	1	3	7	5	2	1	2	4	9	10	9	15	15	12	13	17	9	6	4	12	13	12	20	22	30	26	17	23
PLA2G7	0	0	0	0	0	0	0	0	0	0	0	0	0	0	0	4	2.5	1	5	5	2	8	2	1	0	0	0	2	3	1	1	1.5	2	0	0	0
PLAA	2	2	6	9	8	10	1	1	1	11	6	12	16	20	22	20	20	25	12	15	11	17	18	18	35	33	22	30	28	27	26	26	28	36	33	30
PLAAT3	0	0	0	0	0	0	0	0	0	0	0	0	0	0	0	0	0	0	0	0	0	0	0	0	6	1	2	0	0	0	0	0	0	0	0	0
PLAT	0	0	0	0	0	0	0	0	0	1	2	2	1	1	1	0	0	0	0	0	0	0	0	0	0	0	0	0	0	0	0	0	0	0	0	0
PLB1	0	0	0	0	0	0	0	0	0	0	0	0	1	1	1	0	0	0	0	0	0	0	0	0	0	0	0	0	0	0	0	0	0	0	0	0
PLBD2	0	0	0	9	9	9	0	0	0	31	32	23	34	34	27	30	29	32	33	41	34	41	43	35	44	44	42	30	27	25	44	41	48	53	49	54
PLCB3	0	0	0	0	0	0	0	0	0	0	0	0	0	0	0	13	3	11	7	2	6	5	2	3	3	3	2	8	9	5	7	6	4	9	11	8
PLCD3	1	1	1	0	0	0	0	0	0	1	1	2	2	1	1	0	0	0	0	0	0	0	0	0	0	0	0	0	0	0	0	0	0	0	0	0
PLCD4	0	0	0	0	0	0	0	0	0	0	0	0	0	0	0	4	2	1	1	4	2	2	1.5	1	2	3	1	1	1	1	0	0	0	0	0	0
PLCG1	2	1	1	2	2	1	1	1	1	1	1	3	1	3	1	1	1.5	2	1.5	2	1	3	1	2	5	3	4	4	6	3	1	5	4	5	3	5
PLCG2	0	0	0	0	0	0	0	0	0	0	0	0	0	0	0	5	8	7	7	8	6	11	10	9	1	2	5	4	3	4	2	2	2	2	2	2
PLCH1	0	0	0	1	1	1	0	0	0	5	3	10	1	3	2	0	0	0	0	0	0	0	0	0	0	0	0	0	0	0	0	0	0	0	0	0
PLD1	1.5	2	1	1	1	4	0	0	0	0	0	0	0	0	0	0	0	0	0	0	0	0	0	0	0	0	0	0	0	0	0	0	0	0	0	0
PLEC	420	448	467	755	771	741	591	622	682	1273	1250	1309	1529	1543	1584	820	782	827	947	946	885	759	745	747	1034	1051	1044	1284	1302	1249	1285	1253	1245	1004	1061	1027
PLEKHA2	0	0	0	0	0	0	0	0	0	1	1	1	2	3	3	2	1	3	1	1	1	1.5	2	1	1	3	3	1	2	1.5	1	1	1	0	0	0
PLEKHH2	13	16	1	2	2	1	7	7	7	3	3	3	2	2	2	0	0	0	0	0	0	0	0	0	0	0	0	0	0	0	0	0	0	0	0	0
PLEKHO2	1	1	1	2	1	1	1	1	1	3	2	2	7	11	4	0	0	0	0	0	0	0	0	0	0	0	0	0	0	0	0	0	0	0	0	0
PLGRKT	0	0	0	0	0	0	0	0	0	4	3	3	4	6	7	19	19	14	24	25	20	14	14	12	14	13	16	13	22	15	14	16	21	17	16	14
PLIN2	0	0	0	3	4	5	0	0	0	0	0	0	1	1	1	1	2	1	0	0	0	0	0	0	1	1	1	1	1	1	3	4	3	1	1	3
PLIN4	0	0	0	0	0	0	0	0	0	0	0	0	0	0	0	0	0	0	0	0	0	0	0	0	0	0	0	1	1	1	0	0	0	5	2	1
PLOD3	8	8	11	43	44	37	5	7	7	41	58	43	48	60	55	34	35	34	15	13	14	11	13	14	23	15	20	68	65	66	86	71	80	76	79	84
PLP2	17	13	12	5	4	4	16	16	20	3	5	4	7	6	2	4	5	3	4	3	1	2	3	3	3	3	2	2	5	3	4	4	6	2	4	4
PLPP3	0	0	0	0	0	0	5	3	2	4	4	10	19	11	8	10	8	9	2	5	14	6	4	5	1	1	1	3	3	3	3	3	2	3	6	5
PLS3	116	99	93	199	202	182	63	76	75	110	108	99	148	151	134	48	54	57	70	83	72	82	83	79	94	97	105	113	127	114	211	206	190	175	173	174
PLSCR1	0	0	0	0	0	0	0	0	0	0	0	0	0	0	0	0	0	0	0	0	0	0	0	0	0	0	0	1	1	1	1	1	1	0	0	0
PLSCR3	1	1	1	1	1	2	0	0	0	2	3	3	4	2	4	1	2	1.5	0	0	0	1	1	1	1	1	1	2	1	2	6	3	3	8	6	10
PLTP	0	0	0	0	0	0	0	0	0	0	0	0	0	0	0	1	1	1	1	1	1	1	1	1	0	0	0	0	0	0	1	1	1	0	0	0
PLXDC2	0	0	0	0	0	0	0	0	0	0	0	0	0	0	0	6	4	5	5	7	5	4	3	5	3	3	2	4	2	1	6	6	10	9	11	8
PLXNA1	0	0	0	4	4	4	0	0	0	2	2	2	3	2	1	1	1	1	1	1	1	4	4	1	1	1	1	14	9	9	14	15	12	14	20	17
PLXNB1	0	0	0	0	0	0	0	0	0	0	0	0	0	0	0	11	12	14	27	19	19	19	12	16	14	7	9	7	3	8	3	7	3	0	0	0
PLXNB2	0	0	0	1	1	1	0	0	0	7	6	3	19	8	13	38	44	47	49	51	49	52	43	57	31	35	33	48	53	53	52	50	50	49	42	39
PLXNB3	0	0	0	0	0	0	0	0	0	1	1	1	2	2	1	0	0	0	0	0	0	0	0	0	0	0	0	0	0	0	0	0	0	0	0	0
PLXND1	1	2	6	1	1	1	0	0	0	1	1	1	0	0	0	0	0	0	0	0	0	0	0	0	0	0	0	0	0	0	0	0	0	0	0	0
PNISR	0	0	0	0	0	0	0	0	0	0	0	0	0	0	0	1	1	1	0	0	0	0	0	0	0	0	0	0	0	0	0	0	0	1	2	1
PNN	4	4	7	11	9	10	1.5	2	1	4	4	6	7	7	10	0	0	0	0	0	0	0	0	0	0	0	0	0	0	0	0	0	0	0	0	0
PNP	52	36	37	59	54	55	11	10	3	22	19	26	38	28	24	41	57	52	53	64	51	45	44	42	81	70	76	51	55	42	39	42	43	51	44	62
PNPLA2	0	0	0	0	0	0	0	0	0	0	0	0	0	0	0	1	1	1	1	1	1	0	0	0	1	3	1	1	1	1	0	0	0	0	0	0
PODXL	4	1	3	5	12	10	0	0	0	1	1	1	0	0	0	0	0	0	0	0	0	0	0	0	0	0	0	0	0	0	0	0	0	0	0	0
POLDIP2	3	1	1	6	2	3	1	2	1.5	6	6	6	5	4	7	6	5	6	5	9	3	5	4	5	4	6	3	10	1	6	6	3	6	7	7	6
PON2	1	1	1	4	3	2	1	1	1	6	5	3	4	5	7	17	11	12	7	11	6	10	7	6	15	12	9	8	7	7	6	4	5	2	1	1
PON3	0	0	0	0	0	0	0	0	0	0	0	0	0	0	0	12	9	9	12	11	14	16	17	18	24	23	16	11	15	14	18	13	17	30	22	19
POSTN	0	0	0	0	0	0	0	0	0	0	0	0	0	0	0	0	0	0	0	0	0	0	0	0	0	0	0	0	0	0	2	1.5	1	6	11	8
PPFIA2	0	0	0	0	0	0	0	0	0	0	0	0	0	0	0	2	2	2	4	4	4	1	1	1	1	1	2	3.5	3	4	2	2	2	5	3	4
PPFIA3	0	0	0	0	0	0	0	0	0	0	0	0	0	0	0	1	1	1	1	1	1	1	1	1	0	0	0	1	1	1	2	2	2	5	3	5
PPFIBP1	3	8	11	7	4	4	9	5	9	10	14	14	25	32	23	2	5	7	2	1	4	3	7	1	4	3	3.5	26	29	34	47	33	39	41	36	36
PPIA	0	0	0	0	0	0	0	0	0	0	0	0	0	0	0	264	282	307	326	346	340	354	314	349	234	228	223	251	258	263	244	229	257	344	371	395
PPIL2	0	0	0	0	0	0	0	0	0	0	0	0	0	0	0	1	1	1	1	1	1	0	0	0	6	11	5	1	3	2	1	1	1	2	2	2
PPL	0	0	0	0	0	0	1	1	1	8	4	4	5	6	5	2	2	2	1	3	2	1	1	1	3	1	1	1	1	1	2	2.5	3	1	3	2
PPM1A	0	0	0	0	0	0	0	0	0	3	8	3	3	6	6	10	12	9	7	10	19	9	9	9	11	15	13	15	12	17	17	10	15	7	14	8
PPP1CA	6	15	14	13	14	13	10	11	6	31	35	30	43	40	44	43	56	35	44	39	40	21	21	19	42	44	38	62	61	59	45	49	48	52	64	53
PPP1CC	15	16	17	15	14	9	12	8	5	25	27	26	35	31	38	28	47	27	27	27	27	12	16	15	32	35	28	42	48	47	39	38	40	40	49	46
PPP1R12A	2	3	2	7	8	7	6	14	3	37	47	35	32	29	29	29	30	33	34	38	44	29	31	22	43	41	48	48	46	42	58	58	37	50	43	50
PPP1R9B	0	0	0	0	0	0	0	0	0	0	0	0	0	0	0	8	6	4	6	15	14	11	11	14	12	13	10	6	10	6	6	8	7	6	4	6
PPP2CA	0	0	0	9	7	9	0	0	0	17	21	15	32	32	32	0	0	0	0	0	0	0	0	0	0	0	0	0	0	0	0	0	0	0	0	0
PPP2R1A	59	58	43	44	45	47	51	60	46	70	77	67	89	96	91	113	92	110	93	78	87	92	71	89	100	97	101	105	91	83	92	80	94	87	87	82
PPP2R5A	0	0	0	0	0	0	0	0	0	0	0	0	0	0	0	5	11	10	9	6	9	14	7	10	4	9	5	2	1	1.5	2	2	2	1	1	2
PPP3CA	5	5	5	2	2	2	3	3	3	13	19	15	15	19	14	38	42	32	36	19	21	32	34	30	53	42	42	28	23	29	30	31	30	24	23	31
PPP3CB	2	2	2	1	1	1	3	4	3	0	0	0	0	0	0	12.5	15	10	0	0	0	13	13	13	22	22	17	13	15	11	20	19	10	12	10	16
PPP3R1	0	0	0	0	0	0	0	0	0	1	1	1	0	0	0	1	1	1	1	1	1	1	1	1	1	1	1	1	1	1	3	4	4	0	0	0
PPP4C	1	1	1	1	1	1	0	0	0	4	1	2.5	5	1	2	5	7	7	1	1	1	3	3	5	3	3	4	7	8	10	2	2	4	6	5	8
PPP5C	4	2	3	4	6	10	1	1	1	10	15	13	8	17	14	18	15	17	7	16	15	11	8	6	11	14	15	13	11	14	8	13	13	9	8	8
PPP6R3	1.5	1	2	1	1	1	0	0	0	3.5	4	3	4	2	3	9	9	8	7	3	3	1	3	4	5	11	8	9	5	8	6	3	1	3	3	4
PPT1	3	2	4	3	8	5	1	1	1	3	5	6	5	5	10	10	9	15	18	23	20	10	13	8	22	21	25	8	21	13	16	16	20	13	16	14
PRC1	0	0	0	0	0	0	0	0	0	0	0	0	0	0	0	3	3.5	4	2	4	2	2	2	2	0	0	0	8	8	8	2	2	2	0	0	0
PRCP	8	4	6	14	16	18	1	1.5	2	12	19	15	24	14	24	0	0	0	0	0	0	0	0	0	0	0	0	0	0	0	0	0	0	0	0	0
PRDX3	44	44	40	50	38	50	18	13	18	78	71	81	80	80	90	51	64	60	88	70	66	68	58	57	71	68	64	55	57	56	50	55	55	67	60	75
PRDX4	49	34	30	33	42	39	19	14	21	52	45	50	66	70	78	46	40	43	51	49	47	39	37	34	56	41	55	48	54	58	38	37	35	58	62	58
PRDX6	67	48	52	52	56	49	27	21	27	93	85	75	81	95	95	0	0	0	0	0	0	0	0	0	0	0	0	0	0	0	0	0	0	0	0	0
PREX1	2	2	2	1	2	1.5	3	2	6	1	1	1	1	1	1	16	15	15	4	10	5	9	9	9	4	7	7	3	4	2	2	2.5	3	2	2	2
PREX2	0	0	0	0	0	0	0	0	0	0	0	0	0	0	0	2	2	2	3	2	1	2	2	2	1.5	2	1	3	4	3.5	2	2	2	1	4	1
PRKAA1	1.5	2	1	1	3	3	2	1	2	6	9	6	13	7	14	21	20	24	16	10	15	16	22	17	19	20	18	21	18	22	20	21	26	21	21	28
PRKACA	1	2	3	2	2	2	0	0	0	10	9	7	14	12	15	9	19	11	10	13	9	12	12	16	10	14	13	11	24	18	13	15	18	7	15	9
PRKACB	0	0	0	0	0	0	0	0	0	0	0	0	0	0	0	8	8	8	9	10	9.5	12	11	15	9	13	12	0	0	0	12	11	13	8	12	5
PRKAR1A	5	3	6	8	5	6	3	3	5	24	32	32	34	35	36	23	22	19	11	17	6	12	5	12	24	26	23	26	23	26	17	10	19	33	27	29
PRKAR2A	10	12	17	24	19	18	1	2	3	17	15	21	23	25	17	16	15	13	6	16	7	10	6	4	12	9	17	18	17	27	16	22	17	19	24	25
PRKAR2B	6	7	5	3	3	2	0	0	0	2	2	2	2	3	2.5	6	6	6	0	0	0	0	0	0	3	3	3	10	6	8	11	14	13	8	9	10
PRKCA	0	0	0	1	1	1	7	7	7	9	14	15	18	22	25	9	10	12	20	20	18	11	14	6	12	14	15	14	17	16	6	5	6	8	16	17
PRKCB	0	0	0	0	0	0	0	0	0	0	0	0	0	0	0	4	3	4	5.5	4	7	3	2	1	4	2	5	3	4	2	3	2	1	1	1	1
PRKCD	20	20	22	24	18	29	15	19	14	23	40	34	18	26	29	34	34	37	6	3.5	1	17	11	17	13	13	13	13	16	12	26	21	23	17	24	14
PRKCI	0	0	0	0	0	0	0	0	0	0	0	0	0	0	0	2	2	1	1	1	1	1	1	1	3	4	5	6	2	2	2	3	3	1	3	4
PRKG1	0	0	0	0	0	0	0	0	0	6	3	3	6	6	3	0	0	0	1	1	1	1	1	1	1	1	1	4	6	5	27	21	21	25	28	15
PRL	0	0	0	0	0	0	0	0	0	0	0	0	0	0	0	1	1	1	0	0	0	2	1	2	1	1	1	1	1	1	2	3	1	0	0	0
PRL7C1	0	0	0	0	0	0	0	0	0	0	0	0	0	0	0	1	1	1	1	1	1	1	1	1	0	0	0	1.5	2	1	2	2	2	1	2	3
PRNP	0	0	0	6	3	5	0	0	0	4	2	2	7	1	4	0	0	0	1	1	1	0	0	0	3	1	1	0	0	0	1	1	1	0	0	0
PROCR	2	3	2	3	1	1	0	0	0	0	0	0	0	0	0	0	0	0	0	0	0	0	0	0	0	0	0	0	0	0	0	0	0	0	0	0
PROM1	0	0	0	0	0	0	0	0	0	0	0	0	0	0	0	1	1	1	0	0	0	1	1	1	1	1	1	0	0	0	1	1	1	1	1	1
PRRC2A	2	2	2	0	0	0	0	0	0	2	2	2	5	2	3	2	4	2	2	2	2	2	2	1	3	3	5	14	11	15	15	5	5	9	11	13
PRSS4NA	0	0	0	0	0	0	0	0	0	0	0	0	0	0	0	0	0	0	0	0	0	0	0	0	1	1	1	2	1	1	1	1	1	2	2	2
PRXL2A	33	25	28	45	55	56	2	3	3	1	1	1	1	1	1	8	12	9	7	10	9	5	7	4	11	12	14	2	4	2	2	3	2	1	1	1
PSAP	10	14	14	77	58	77	4	4	3	65	59	65	55	75	73	75	77	70	68	73	57	54	60	60	71	64	79	71	71	57	84	87	86	80	72	72
PSEN1	0	0	0	0	0	0	0	0	0	2	3	2	3	3	3	3	2	3	2	3	4	1	2	1.5	1	1	1	4	3	2	3	3	1	7	4	5
PSMA2	23	21	15	30	30	23	15	9	15	36	38	33	37	38	37	0	0	0	0	0	0	0	0	0	0	0	0	0	0	0	0	0	0	0	0	0
PSMA5	22	21	17	17	15	11	15	9	10	29	27	24	26	37	36	0	0	0	0	0	0	0	0	0	0	0	0	0	0	0	0	0	0	0	0	0
PSMB1	32	17	15	36	28	22	14	22	17	34	30	38	37	45	43	0	0	0	0	0	0	0	0	0	0	0	0	0	0	0	0	0	0	0	0	0
PSMB7	7	5	2	14	17	15	4	2	3	20	21	16	24	32	26	0	0	0	0	0	0	0	0	0	0	0	0	0	0	0	0	0	0	0	0	0
PSMC2	40	52	54	34	28	32	32	23	25	56	53	53	79	85	92	0	0	0	0	0	0	0	0	0	0	0	0	0	0	0	0	0	0	0	0	0
PSMC3	27	37	28	39	29	38	30	27	25	58	52	51	70	84	87	0	0	0	0	0	0	0	0	0	0	0	0	0	0	0	0	0	0	0	0	0
PSMD1	21	29	25	30	24	26	18	19	24	55	40	55	61	66	67	0	0	0	0	0	0	0	0	0	0	0	0	0	0	0	0	0	0	0	0	0
PSMD1NA	0	0	0	3	5	3	0	0	0	6	6	7	6	9	7	0	0	0	0	0	0	0	0	0	0	0	0	0	0	0	0	0	0	0	0	0
PSMD11	42	37	49	27	28	26	27	23	20	46	46	32	67	66	64	0	0	0	0	0	0	0	0	0	0	0	0	0	0	0	0	0	0	0	0	0
PSMD12	34	32	31	39	42	47	8	19	16	25	35	36	48	50	48	0	0	0	0	0	0	0	0	0	0	0	0	0	0	0	0	0	0	0	0	0
PSMD13	30	23	31	17	30	26	10	16	18	40	34	29	40	52	47	0	0	0	0	0	0	0	0	0	0	0	0	0	0	0	0	0	0	0	0	0
PSMD14	16	15	21	12	12	12	20	10	9	19	23	16	28	21	23	0	0	0	0	0	0	0	0	0	0	0	0	0	0	0	0	0	0	0	0	0
PSMD2	45	45	47	39	42	42	26	31	25	88	89	83	127	85	123	0	0	0	0	0	0	0	0	0	0	0	0	0	0	0	0	0	0	0	0	0
PSMD3	28	29	31	25	21	24	10	11	12	56	64	70	86	82	65	0	0	0	0	0	0	0	0	0	0	0	0	0	0	0	0	0	0	0	0	0
PSMD6	17	14	16	14	9	16	7	10	9	39	38	35	50	49	42	0	0	0	0	0	0	0	0	0	0	0	0	0	0	0	0	0	0	0	0	0
PSMD7	4	3	5	13	11	13	2	1	4	15	16	14	23	7	28	0	0	0	0	0	0	0	0	0	0	0	0	0	0	0	0	0	0	0	0	0
PSTPIP2	0	0	0	1	1	1	0	0	0	2	1	3	4	4	3	0	0	0	0	0	0	0	0	0	0	0	0	0	0	0	0	0	0	0	0	0
PTCD3	2	10	5	0	0	0	0	0	0	11	14	7	4	7	7	7	6	8	2	2	2	0	0	0	5	5	2	11	7	4	3	5	4	4	6	6
PTCHD3	0	0	0	0	0	0	0	0	0	0	0	0	0	0	0	1	1	1	0	0	0	0	0	0	0	0	0	0	0	0	1	2	2	0	0	0
PTEN	0	0	0	0	0	0	0	0	0	0	0	0	0	0	0	4	1	2	6	5	3	3	1	2	1	4	5	2	5	2	3	4	5	5	7	7
PTGES2	2	7	8	10	14	10	2	2	4	11	9	20	18	14	18	0	0	0	0	0	0	0	0	0	0	0	0	0	0	0	0	0	0	0	0	0
PTGIS	0	0	0	0	0	0	0	0	0	0	0	0	0	0	0	1	1	1	1	1	1	1	1	1	0	0	0	3	5	3	6	8	8	12	10	11
PTGS2	0	0	0	0	0	0	0	0	0	0	0	0	0	0	0	0	0	0	0	0	0	1	1	1	0	0	0	6	10	5	2	2	2	1	1	1
PTK2	3	1	1	1	1	1	0	0	0	4	1	2	4	6	5	2	5	6	1	1	1	3	4	2	10	14	6	2	3	5	10	6	4	13	10	8
PTK2B	0	0	0	0	0	0	0	0	0	0	0	0	0	0	0	2	2	2	0	0	0	1	1	1	2	2	2	2	2	2	1	2	1	0	0	0
PTK7	0	0	0	0	0	0	0	0	0	2.5	3	2	4	6	6	5	10	7	12	23	19	15	15	14	17	11	12	80	90	77	112	119	106	109	108	102
PTP4A1	0	0	0	0	0	0	0	0	0	6	2	4	4.5	6	3	2	2	2	2	2.5	3	4	2	3	3	8	6	3	1	3	3	4.5	6	5	5	5
PTPN1	0	0	0	0	0	0	0	0	0	0	0	0	0	0	0	11	10	9	8	12	10	12	9	6	16	16	11	8	10	7	4	5	5	9	11	9
PTPN11	0	0	0	0	0	0	0	0	0	0	0	0	0	0	0	26	29	19	26	28	29	37	34	30	38	34	37	24	26	25	40	30	44	43	33	38
PTPN13	0	0	0	0	0	0	0	0	0	0	0	0	0	0	0	3	9	4	7	2	2	5	3	3	1	7	8	1	2	2	1	1	1	3	1	1
PTPN2	0	0	0	0	0	0	0	0	0	0	0	0	0	0	0	3	2	1	2	2	2	1	1	1	2	2	2	2	2	2	1	2	2	3	3	5
PTPN5	0	0	0	0	0	0	0	0	0	0	0	0	0	0	0	5	5	5	0	0	0	0	0	0	0	0	0	8	6	4	5	4	4	3	2.5	2
PTPN6	0	0	0	0	0	0	0	0	0	0	0	0	0	0	0	23	26	30	25	18	18	21	28	26	15	10	13	5	9	4	6	4	4	1	1	1
PTPRA	0	0	0	0	0	0	0	0	0	0	0	0	0	0	0	2	5	5	3	2	1	3	1	2	2	2	3	1.5	1	2	5	3	2	3	5	3
PTPRC	0	0	0	0	0	0	0	0	0	0	0	0	0	0	0	4	9	10	5	11	5	10	10	7	6	2	5	2	2	2	1	1	1	1	1	1
PTPRF	0	0	0	0	0	0	0	0	0	0	0	0	0	0	0	7	4	3	2	7	6	2	3	2.5	2	2	2	5	5	5	2	3	3	3	5	4
PTPRJ	0	0	0	0	0	0	0	0	0	0	0	0	0	0	0	6	2	6	6	6	3	6	4	7	1	1	5	2	1	1.5	2	1	1.5	0	0	0
PTPRS	0	0	0	0	0	0	0	0	0	0	0	0	0	0	0	3	2	2.5	2	1	3	0	0	0	0	0	0	2	2	2	1	5	3	3	6	5
PTPRZ1	0	0	0	0	0	0	0	0	0	0	0	0	0	0	0	0	0	0	12	11	12	3	3	3	5	5	5	4	2	1	1	1	1	0	0	0
PTX3	2	3	3	4	3	3	0	0	0	2	2	4	1.5	1	2	1	1	1	1	1	1	0	0	0	2	3	1	2.5	2	3	1	1	1	1	2	3
PVR	1	1	1	6	6	4	0	0	0	3	1	3	5	2	4	0	0	0	0	0	0	0	0	0	0	0	0	0	0	0	0	0	0	0	0	0
PXDN	2	1	3	20	20	17	0	0	0	6	11	3	10	8	7	1	1	1	1	1	1	0	0	0	1	1	1	2	3	2	1	1	2	6	4.5	3
PXK	0	0	0	0	0	0	0	0	0	0	0	0	0	0	0	0	0	0	0	0	0	1	1	1	1	2	1	1	1	1	0	0	0	0	0	0
PXN	5	4	3	8	11	11	2	3	5	11	12	10	20	14	16	9	7	5	1	3	1	3	4	6	4	8	7	13	6	9	7	10	11	9	6	10
PYCARD	0	0	0	1	1	1	0	0	0	3	4	5	6	6	5	8	8	5	1	2	4	1	3	3	1	1	1	1	1	1	1	1	1	0	0	0
PYGB	9	14	16	20	17	17	17	17	21	89	82	95	114	102	119	0	0	0	0	0	0	0	0	0	0	0	0	0	0	0	0	0	0	0	0	0
PYGL	4	7	5	4	5	4	0	0	0	32	32	32	49	36	49	0	0	0	0	0	0	0	0	0	0	0	0	0	0	0	0	0	0	0	0	0
PZP	0	0	0	0	0	0	0	0	0	0	0	0	0	0	0	0	0	0	0	0	0	0	0	0	0	0	0	5	3	2	0	0	0	3	3	3
QRICH1	0	0	0	2	2	2	0	0	0	1	1	1	1	1	1	1	1	1	1	1	1	0	0	0	1	1	1	1	1	1	1	1	1	3	2	2.5
QSOX1	0	0	0	1	1	1	1	1	1	8	9	9	10	7	5	0	0	0	0	0	0	0	0	0	0	0	0	0	0	0	0	0	0	0	0	0
QSOX2	8	2	9	11	3	2	1.5	1	2	1	1	1	3	1	2	0	0	0	0	0	0	0	0	0	0	0	0	0	0	0	0	0	0	0	0	0
RAB1NA	46	32	37	47	57	68	33	32	32	94	75	73	99	93	95	70	68	60	75	64	53	63	57	54	60	80	62	66	69	65	60	58	57	66	67	67
RAB12	0	0	0	0	0	0	0	0	0	22	17	15	34	30	26	29	27	27	32	31	24	28	28	24	21	22	29	30	34	30	34	27	34	18	29	19
RAB13	18	20	24	21	19	28	16	21	15	56	41	46	54	53	65	17.5	19	16	27	19	16	22	19	25	23	28	22	21	21	22	12	14	15	30	27	30
RAB14	45	40	31	34	43	40	42	43	38	47	38	41	70	59	57	70	68	74	64	70	61	60	60	55	46	49	59	58	60	57	57	60	52	51	51	46
RAB15	0	0	0	0	0	0	0	0	0	36	30	27	52	47	42	0	0	0	0	0	0	0	0	0	0	0	0	0	0	0	0	0	0	0	0	0
RAB18	10	14	10	11	7	9	5	8	6	20	16	17	28	24	21	24	23	22	30	22	21	23	20	23	24	27	26	44	48	48	35	32	34	37	36	29
RAB21	1	3	5	4	2	3	2.5	1	4	13	11	10	11	10	11	7	10	16	14	16	8	11	6	12	9	11	15	10	10	8	13	9	11	9	12	14
RAB22A	0	0	0	1	1	1	0	0	0	5	4	4	5	7	3	8	8	8	7	8.5	10	8	8	8	0	0	0	3.5	4	3	7	9	6	11	4	10
RAB23	0	0	0	1	1	1	0	0	0	5	6	6	6	9	5	9	12	10	5	8	8	9	7	10	9	8	10	13	9	12	10	15	11	16	12	12
RAB27A	0	0	0	0	0	0	0	0	0	1.5	2	1	3	1	2	0	0	0	0	0	0	0	0	0	0	0	0	0	0	0	0	0	0	0	0	0
RAB29	0	0	0	5	5	5	0	0	0	11	9	6	14	10	12	8	9	6	0	0	0	8	4	6	0	0	0	6	6	6	0	0	0	0	0	0
RAB2B	11	11	11	10	10	10	0	0	0	27	28	26	29	28	32	0	0	0	0	0	0	0	0	0	0	0	0	0	0	0	0	0	0	0	0	0
RAB31	0	0	0	0	0	0	0	0	0	0	0	0	0	0	0	37	34	33	28	31	30	19	18	17	21	20	22	12	11	12	14	10	14	9	6	6
RAB35	45	33	34	34	45	44	0	0	0	44	40	34	64	40	47	47	43	38	49	49	36	41	34	33	35	44	35	41	48	50	41	41	37	40	42	37
RAB3A	25	25	25	0	0	0	25	25	25	33	34	26	63	40	36	28	26	24	31	31	25	28	28	23	0	0	0	0	0	0	31	25	28	17	18	19
RAB3B	25	13	12	12	16	21	33	35	39	56	51	43	75	59	60	24	24	24	0	0	0	28	28	28	0	0	0	33	28	26	27	27	27	0	0	0
RAB3D	12.5	14	11	14	17	22	0	0	0	0	0	0	60	41	35	0	0	0	0	0	0	0	0	0	18	25	28	0	0	0	0	0	0	0	0	0
RAB3GAP2	0	0	0	1	2	1	1	1	1	17	17	19	28	17	28	13	6	6	8	6	10	4	10	10	9	10	14	17	11	10	18	16	14	12	15	13
RAB4A	13	13	13	0	0	0	0	0	0	29	24	17	35	32	27	32	24	23	30	30	30	27	24	21	23	23	23	29	29	26	30	30	30	22	29	24
RAB4B	0	0	0	12	12	12	0	0	0	28	22	17	34	26	28	35	27	28	38	35	25	31	29	23	20	22	30	35	34	28	44	36	39	34	41	37
RAB5A	25	18	20	29	33	36	15	17	19	62	64	59	55	42	36	36	36	44	56	52	38	30	28	24	49	44	41	36	39	44	39	43	44	38	43	46
RAB5B	22	22	20	31	33	32	14	19	18	65	66	56	60	50	40	33	29	35	48	48	35	23	26	25	45	45	36	34	36	38	39	35	39	35	41	35
RAB5C	79	88	78	54	60	58	61	62	74	88	85	83	76	69	64	66	73	81	68	72	47	36	35	40	69	61	62	58	56	60	56	67	66	67	67	60
RAB6A	29	21	14	33	33	33	19	15	17	47	50	43	67	57	56	0	0	0	0	0	0	0	0	0	0	0	0	0	0	0	0	0	0	0	0	0
RAB7A	61	55	62	61	66	68	79	66	66	135	144	132	156	171	182	0	0	0	0	0	0	0	0	0	0	0	0	0	0	0	0	0	0	0	0	0
RAB8A	85	61	73	52	71	59	51	63	57	84	76	64	113	94	92	64	53	50	57	60	41	52	48	45	45	54	52	56	57	60	57	51	52	53	56	59
RAB8B	85	62	66	44	62	55	59	59	59	83	75	65	108	83	93	72	63	56	60	60	47	54	52	56	43	55	49	62	67	63	57	52	51	51	56	51
RAB9A	1	1	1	0	0	0	0	0	0	4	6	5	7	9	7	8	7	6	8	11	9.5	5	6	4	10	4	4	5	6	7	7	7	11	11	12	13
RABAC1	0	0	0	0	0	0	0	0	0	0	0	0	0	0	0	0	0	0	1	1	1	1	1	1	2	1	1	1	1	1	1	1	1	1	4	1
RABGGTA	1	4	2	1	5	1	1	1	1	7	6	10	10	10	11	0	0	0	0	0	0	0	0	0	0	0	0	0	0	0	0	0	0	0	0	0
RABGGTB	0	0	0	1	1	1	0	0	0	1	1	1	2	3	1	0	0	0	0	0	0	0	0	0	0	0	0	0	0	0	0	0	0	0	0	0
RAC1	34	43	33	27	44	32	13	19	16	20	23	17	32	31	25	31	28	21	29	25	28	28	19	24	44	45	28	37	27	26	37	28	34	34	42	27
RAC2	29	36	27	32	45	33	11	13	12	16	16	16	15	17	13	0	0	0	0	0	0	0	0	0	0	0	0	0	0	0	0	0	0	0	0	0
RACK1	124	132	146	80	94	94	99	106	110	110	101	96	118	115	119	92	103	103	60	55	53	73	73	67	77	74	52	104	121	117	69	61	72	117	107	110
RALA	33	30	31	89	86	74	14	11	10	30	29	28	46	26	30	21	23	22	23	19	15	13	15	11	21	28	25	28	36	36	32	32	25	26	31	27
RALB	25	26	23	68	62	55	11	7.5	4	23	27	26	36	18	25	23	19	23	21	13	15	10	11	11	19	20	21	32	32	32	25	30	16	26	29	25
RALGPS2	0	0	0	0	0	0	0	0	0	0	0	0	0	0	0	0	0	0	1	1	1	0	0	0	1	1	1	0	0	0	2	2	2	1	1	3
RANBP9	0	0	0	0	0	0	0	0	0	0	0	0	0	0	0	3	2	3	1	1	1	2	2	2	1	7	5	6	4	7	1	3	1	3	1	2
RAP1A	63	60	53	74	69	70	40	33	37	35	35	35	42	39	42	36	30	36	37	32	46	29	30	24	30	25	29	52	52	55	34	44	47	46	47	45
RAP1B	72	65	59	79	77	79	41	35	40	49	43	39	46	45	52	41	34	36	41	42	46	33	33	29	35	30	31	53	55	58	39	49	51	48	52	53
RAP1GDS1	0	0	0	0	0	0	0	0	0	0	0	0	0	0	0	44	48	40	33	36	41	39	32	34	46	52	48	44	36	37	43	31	48	48	46	44
RAP2A	0	0	0	0	0	0	0	0	0	0	0	0	0	0	0	6	6	4	11	12	12	13	13	13	4	4	4	8	6	6	12	11	12	11	13	9
RAP2B	2	1	3	6	4.5	3	2	2	2	5	12	8	9	15	18	4	8	7	10	14	18	6	12	13	10	17	9	12	7	9	14	18	18	21	24	14
RAP2C	0	0	0	0	0	0	0	0	0	5	10	8	9	10	9.5	5	6	4	12	12	12	0	0	0	6	10	4	9	6	7	11	14	14	20	23	13
RAPGEF2	0	0	0	0	0	0	0	0	0	0	0	0	0	0	0	2	3	4	3	3	3	1	2	2	2	2	1	1	3	2	5	2	3	1	2	2
RAPGEF4	0	0	0	0	0	0	0	0	0	0	0	0	0	0	0	0	0	0	0	0	0	0	0	0	1	1	1	1	1	1	0	0	0	1	1	1
RAPGEF6	0	0	0	1	1	1	1	1	1	0	0	0	2	2	1	0	0	0	0	0	0	0	0	0	0	0	0	0	0	0	0	0	0	0	0	0
RASA1	0	0	0	1	1	1	4	3	4	13	14	15	10	8	7	0	0	0	0	0	0	0	0	0	0	0	0	0	0	0	0	0	0	0	0	0
RASA2	0	0	0	0	0	0	0	0	0	0	0	0	0	0	0	2	1	1.5	1	1	1	0	0	0	1	2	1	0	0	0	1	1	1	0	0	0
RASA3	0	0	0	2	2	2	0	0	0	3	1	2	1	1	1	15	19	12	2	4	6	6	9	4	2	6	2	3	5	3	5	5	3	3	4	5
RASA4	0	0	0	0	0	0	0	0	0	0	0	0	0	0	0	4	3	3.5	3	2	5	1	1	1	2	2	2	3	3	3	2	5	1	2	3	3
RASSF2	0	0	0	0	0	0	0	0	0	0	0	0	0	0	0	6	3	5	3.5	3	4	3	1	3	1.5	1	2	0	0	0	0	0	0	1	1	1
RBMX	107	107	102	80	61	55	71	67	78	90	80	89	88	101	85	42	47	32	36	32	36	34	33	37	42	42	40	37	39	45	36	36	45	37	48	40
RBMXL1	0	0	0	0	0	0	0	0	0	0	0	0	0	0	0	47	57	42	43	34	40	40	37	39	45	43	42	40	44	47	42	44	51	46	56	56
RBP3	1	1	1	3	1	2	2	2	2	1	1	1	1	1	1	0	0	0	0	0	0	0	0	0	0	0	0	0	0	0	0	0	0	0	0	0
RBSN	0	0	0	0	0	0	0	0	0	0	0	0	0	0	0	1	1	4	2	3	2	2	1	1	2	3	1	2	3	2.5	1	1	1	1	1	1
RCC2	7	13	5	1	1	1	1	1	1	0	0	0	6	6	6	16	18	15	8	12	12	6	11	6	12	15	22	22	26	24	17	19	19	20	29	15
RDX	121	99	102	108	116	107	62	58	66	167	161	147	165	189	206	236	287	286	254	255	227	216	201	176	236	247	250	261	242	270	214	194	190	193	173	196
REEP2	0	0	0	0	0	0	0	0	0	0	0	0	0	0	0	0	0	0	2	2	2	1	1	1	2	3	4	0	0	0	0	0	0	0	0	0
RELL1	0	0	0	0	0	0	0	0	0	0	0	0	0	0	0	1	1	1	1	1	1	2	1	2	0	0	0	0	0	0	4	1	2	1	1	1
RELT	0	0	0	0	0	0	0	0	0	0	0	0	0	0	0	2	2	2	0	0	0	0	0	0	0	0	0	1	1	1	0	0	0	0	0	0
REPS1	0	0	0	2	2	1	0	0	0	3	3	3	1	3	2	1	3	5	3	1	1	2	4	2	4	3	4	4	3	1	1	4	1	3	3	5
REPS2	0	0	0	0	0	0	0	0	0	1	1	1	2	1	1	0	0	0	0	0	0	0	0	0	0	0	0	0	0	0	0	0	0	0	0	0
RER1	1	1	1	5	2	6	1	1	1	6	8	10	9	10	6	12	8	14	6	12	7	4	8	3	8	7	9	13	7	14	17	15	14	18	16	18
RFTN1	0	0	0	1	2	2	2	2	2	1	4	4	7	4	5.5	0	0	0	0	0	0	0	0	0	0	0	0	0	0	0	0	0	0	0	0	0
RFTN2	0	0	0	0	0	0	0	0	0	0	0	0	0	0	0	4	3	1	2	2	1	3	1	2	3	2	2	1	4	2	3	2	1	0	0	0
RFX3	0	0	0	0	0	0	0	0	0	0	0	0	0	0	0	2	2	2	2	2	2	3	3	3	0	0	0	2	1	1	0	0	0	2	1.5	1
RGS1NA	0	0	0	1	3	2	0	0	0	1	1	1	3	2	2	0	0	0	0	0	0	0	0	0	0	0	0	0	0	0	0	0	0	0	0	0
RGS14	0	0	0	0	0	0	0	0	0	0	0	0	0	0	0	2	4	1	2	2	2	4	3	5	0	0	0	11	9	11	4	3	3	7	8	7.5
RHEB	4	2.5	1	1	1	1	1.5	1	2	1	4	6	5	4	4	7	11	7	7	4	6	7	5	7	23	18	12	12	16	12	7	7	12	12	11	13
RHOA	39	42	44	75	77	82	38	41	38	36	33	34	47	53	40	33	34	34	38	36	35	40	43	27	36	27	26	37	40	36	29	35	30	34	37	47
RHOB	0	0	0	10	7	10	3	3	3	8	2	5	7	7	7	4	12	7	6	4	5	5	9	7	7	6	5	9	9	7	5	5	5	7	7.5	8
RHOC	36	42	42	76	77	91	34	36	35	43	19	29	46	50	35	30	33	30	33	32	26	37	37	24	34	23	27	34	35	37	30	39	32	37	36	50
RHOG	5	2	2	1	1.5	2	1	1	1	12	11	11	20	13	13	23	27	25	29	19	21	21	20	25	20	26	19	23	15	20	15	19	23	21	22	27
RIC8A	3	2	4	2	1	1	1	2	1.5	7	7	9	8	12	8	4	1	5	1	2	1	2	2	1	7	11	8	15	17	13	6	9	7	7	11	8
RIGI	0	0	0	0	0	0	0	0	0	0	0	0	0	0	0	6	6	4	6	9	4	6	2	4	1	3	3	4	5	2	10	6	9	4	6	6
RILPL1	0	0	0	3	2	2.5	0	0	0	1	4	2	2	3	4	3	3	3	1	2	4	1	2	3	2	2	2	2	2	5	3	4	2	4	6	3
RIMS2	0	0	0	0	0	0	0	0	0	0	0	0	0	0	0	2	2	2	1	2	3	3	1	5	2	2	2	1	1	1	1	3	2	4	3	3
RIN1	1	1	1	0	0	0	0	0	0	3	3	6	8	9	8	2	3	4	2	5	2	3	3	3	6	10	10	9	13	9	6	8	10	2	3	6
RIPK1	1	1	1	0	0	0	1	1	1	5	1	3	8	9	8	5	6	7	8	8	5	1	5	7	8	7	7	7	11	14	8	10	7	10	8	10
RNASET2B	0	0	0	0	0	0	0	0	0	0	0	0	0	0	0	1	1	1	2	2	2	1	1	1	1	1	1	2	1.5	1	1	1	3	2.5	3	2
RND3	0	0	0	0	0	0	0	0	0	2	1	2	7	4	2	0	0	0	0	0	0	0	0	0	0	0	0	0	0	0	0	0	0	0	0	0
RNF114	0	0	0	0	0	0	0	0	0	1	1	3	1	5	3	3	6	3	2	8	5	5	6	4	5	2	8	5	3	2	2	2	2	1	1	1
RNH1	12	15	15	23	18	20	21	29	29	48	48	42	46	53	48	57	52	49	54	44	51	40	32	37	63	64	66	53	56	58	58	57	43	58	73	75
RNPEP	8	8	5	4	3	5	1	1.5	2	12	16	10	21	20	29	25	26	32	31	35	30	32	34	33	32	31	28	30	27	31	25	23	24	14	13	14
ROBO1	0	0	0	0	0	0	0	0	0	0	0	0	0	0	0	0	0	0	1	1	1	0	0	0	1	1	1	3	1	2	1	1	1	1	1	2
ROBO2	0	0	0	0	0	0	0	0	0	0	0	0	0	0	0	1	1	1	1	1	1	2.5	2	3	2	2.5	3	2	2	2	2	2	2	4	4	1
ROCK1	0	0	0	1	3	3	0	0	0	8	8	12	12	11	19	8	10	7	8	9	4	13	5	11	11	11	7	8	9	11	16	13	16	18	22	19
ROCK2	0	0	0	1	2	2	3	3	3	6	6	12	11	11	16	21	20	12	25	22	25	27	32	29	38	30	26	27	32	28	50	47	60	51	35	37
ROS1	0	0	0	0	0	0	0	0	0	0	0	0	0	0	0	2	2	8	3	1	1	0	0	0	1	2	4	3	3	3	1	1	1	0	0	0
RP2	3	1	2	3	3	3	1	1	1	3	3	1	6	7	6	4	4	6	5	7	8	6	11	6	1	3	2	1	6	2	1	4	5	3	1	2
RPL36A	7	5	11	9	10	7	3	3	4	7	5	4	4	12	4	2	3	7	4	4	4	1.5	2	1	1	1	1	1.5	2	1	3	2	1	5	1	3
RPL36AL	0	0	0	2	2.5	3	0	0	0	5	8	13	7	13	4	0	0	0	0	0	0	0	0	0	0	0	0	0	0	0	0	0	0	0	0	0
RPL39	2	2	2	3	1	1	0	0	0	4	2	2	1	2	1.5	4	4	3	1	1.5	2	0	0	0	4	2	8	6	6	3	7	5	4	8	4	2
RPS3	249	227	225	158	167	152	149	128	137	156	149	138	183	193	183	154	171	177	130	131	136	101	109	118	136	136	138	193	207	180	164	141	154	227	215	221
RPSA	0	0	0	77	77	77	0	0	0	64	55	55	57	71	64	54	62	49	55	50	55	42	48	42	49	50	55	57	56	71	47	49	59	69	68	75
RPSA2	100	92	100	64	80	72	76	89	70	0	0	0	68	68	68	0	0	0	0	0	0	0	0	0	0	0	0	0	0	0	0	0	0	0	0	0
RRAD	0	0	0	0	0	0	0	0	0	2	2	2	3	3	4	0	0	0	0	0	0	0	0	0	0	0	0	0	0	0	0	0	0	0	0	0
RRAS	6	7	6.5	21	27	28	7	7	9	24	28	21	25	24	30	5	7.5	10	8	14	18	8	11	11	13	11	16	13	17	14	11	12	17	7	20	12
RRAS2	7	5	9	16	21	24	9	9	9	23	23	19	27	21	23	9	10	11	21	18	18	12	14	14	21	19	24	21	25	23	22	23	34	20	21	16
RRP12	2	3	1	7	1	3	0	0	0	5	5	7	7	5	9	2	3	3	1	1	2	1	1	1	5	6	5.5	12	13	7	4	6	3	10	13	10
RTN2	0	0	0	0	0	0	0	0	0	0	0	0	1	1	1	0	0	0	0	0	0	0	0	0	0	0	0	0	0	0	0	0	0	0	0	0
RTN3	2	3	1	10	11	14	0	0	0	9	12	9	12	12	10	0	0	0	0	0	0	0	0	0	0	0	0	0	0	0	0	0	0	0	0	0
RTN4	55	54	49	116	131	109	59	65	64	170	141	137	189	170	204	116	107	102	82	98	84	92	88	93	150	142	142	155	168	165	224	206	216	161	163	161
RYR1	0	0	0	0	0	0	0	0	0	0	0	0	0	0	0	1.5	1	2	1.5	1	2	2	1.5	1	2	2	1	2	2	2	2	1.5	1	2	3	1
RYR2	1	1	1	2	3	1	1	1	1	3	1	1	1	1	1	3	3	3	1	1	1	1	1	1	2	3	4	2	2	4	1	3	2	3	2	1
RYR3	1	1	1	1	1	1	1	1	1	2	1	1	2	2	2	2	2	2	1	1	1	1	1	1	0	0	0	1	2	1	1	2	1.5	0	0	0
S1NANAA1NA	24	15	14	33	27	25	13	12	11	52	45	45	60	69	61	56	38	49	49	51	55	44	45	37	48	55	47	101	108	101	150	172	179	49	58	56
S1NANAA11	0	0	0	0	0	0	0	0	0	0	0	0	0	0	0	44	46	46	43	42	35	38	40	40	65	60	70	61	55	72	57	61	49	71	100	93
S1NANAA13	6	3	5	26	20	25	6	5	7	50	55	47	56	75	73	15	15	17	20	19	16	10	10	6	15	16	15	13	14	18	16	15	14	20	16	10
S1NANAA14	0	0	0	2	1	1	1	1	1	2	2	1	0	0	0	0	0	0	0	0	0	0	0	0	0	0	0	0	0	0	0	0	0	0	0	0
S1NANAA16	5	3	2	4	5	2	3	7	9	22	17	17	39	36	35	4	6	4	3	5	5	1	2	1	4	5	8	4	2	1	2	1	2	1	1	1
S1NANAA4	0	0	0	0	0	0	4	1	3	8	5	10	15	17	12	17	13	14	8	14	9	10	18	14	5	7	10	26	21	20	24	30	25	20	21	18
S1NANAA6	224	236	216	188	222	197	263	252	253	210	129	155	218	193	217	66	67	59	78	69	76	85	80	88	64	60	61	90	85	83	90	100	91	103	108	117
S1NANAA7	3	6	1	6	4	6	6	5	4	2	3	1	2	2	2	0	0	0	0	0	0	0	0	0	0	0	0	0	0	0	0	0	0	0	0	0
S1NANAA8	1	1	1	3	4	3.5	2.5	2	3	2	2	3	4	1	2	0	0	0	0	0	0	0	0	0	0	0	0	0	0	0	0	0	0	0	0	0
S1NANAA9	2	3	1	4	7	5	7	6	5	5	2	1	1	1	1	0	0	0	0	0	0	0	0	0	0	0	0	0	0	0	0	0	0	0	0	0
S1NANAP	0	0	0	1	4	1	0	0	0	0	0	0	0	0	0	0	0	0	0	0	0	0	0	0	0	0	0	0	0	0	0	0	0	0	0	0
S1PR1	0	0	0	0	0	0	0	0	0	0	0	0	0	0	0	0	0	0	1	1	1	0	0	0	1	1	1	0	0	0	0	0	0	0	0	0
S1PR3	0	0	0	0	0	0	0	0	0	0	0	0	0	0	0	1.5	1	2	1	3	2	1	1	1	0	0	0	0	0	0	0	0	0	0	0	0
SACM1L	0	0	0	0	0	0	0	0	0	0	0	0	0	0	0	31	36	32	34	34	39	31	30	33	47	38	40	37	35	29	39	42	42	35	36	37
SAMHD1	1	1	1	2	2	2	1	1	1	1	4	4	6	3	4	21	16	19	22	24	22	22	21	18	24	21	14	28	27	30	43	48	36	36	35	35
SARG	5	6	8	1	1	1	3	3	3	1	2	1.5	1	1	1	0	0	0	0	0	0	0	0	0	0	0	0	0	0	0	0	0	0	0	0	0
SCAMP1	1	1	1	0	0	0	1	1	1	16	11	18	13	16	9	0	0	0	0	0	0	0	0	0	0	0	0	0	0	0	0	0	0	0	0	0
SCAMP5	0	0	0	0	0	0	0	0	0	0	0	0	0	0	0	2.5	1	4	1	2	1	4	5	3	2	2.5	3	4	2	1	3	1	2	4	2	2
SCARB1	2	1	2	0	0	0	0	0	0	1	1	1	1	1.5	2	0	0	0	0	0	0	0	0	0	0	0	0	0	0	0	0	0	0	0	0	0
SCARB2	11	11	11	68	54	42	12	14	16	43	52	56	45	44	46	8	8	8	8	7	17	9	11	11	9	7	10	6	9	5	9	4	10	4	7	3
SCCPDH	5	2	3	4	11	4	3	3	1	6	2	3	15	15	14	0	0	0	0	0	0	0	0	0	0	0	0	0	0	0	0	0	0	0	0	0
SCEL	0	0	0	0	0	0	0	0	0	2	2	1	1	1	1	0	0	0	0	0	0	0	0	0	0	0	0	0	0	0	0	0	0	0	0	0
SCFD1	3	6	6	8	7	7	4	6	3	23	21	19	36	25	23	21	18	18	7	8	10	11	12	10	17	28	21	20	18	19	25	23	22	32	35	27
SCN1NAA	0	0	0	0	0	0	0	0	0	0	0	0	0	0	0	0	0	0	0	0	0	0	0	0	1	1	1	0	0	0	1	1	1	1	2	2
SCN11A	1	1	1	0	0	0	2	2	2	2	6	1	2	1	1	10	5	8	3	4	5	2	2	3	5	10	3	3	2	1	4	5	2	6	5	3
SCN9A	0	0	0	0	0	0	0	0	0	0	0	0	0	0	0	2	2	2	2	1	3	1	1	1	0	0	0	0	0	0	0	0	0	0	0	0
SCPEP1	0	0	0	0	0	0	0	0	0	0	0	0	0	0	0	16	18	15	33	17	29	43	51	36	20	18	21	21	26	29	33	25	27	40	43	44
SCRIB	1	2	2	2.5	3	2	1	1	1	6	7	5	15	14	10	8	13	8	5	7	3	4	11	9	9	9	12	5	7	7	10	7	7	4	8	4
SDCBP	13	11	6	1	1.5	2	1.5	1	2	16	16	17	20	23	23	1	3	2	1	1	1	4	3	2	1	1.5	2	1	1	1	3	1	2	1	2	2
SDF2	0	0	0	0	0	0	0	0	0	0	0	0	0	0	0	2	2	3	1	5	8	1	3	1	5	6	7	10	7	9	12	11	7	14	18	18
SDF4	3	1	1	4	3.5	3	2	2	2	31	33	29	33	24	29	1	1	1	2.5	3	2	0	0	0	1	1	1	1	1	4	2	4	4	9	8	6
SDHB	6	7	9	6	5	8	4	3	4	12	17	24	23	20	27	45	44	32	24	23	25	35	33	31	30	27	24	24	27	28	22	27	26	34	37	38
SDK2	0	0	0	0	0	0	0	0	0	0	0	0	0	0	0	2	3	4	1	1	1	1	1	1	1	1	1	1	2	1.5	1	1	1	2	2	2
SELENOK	0	0	0	0	0	0	0	0	0	0	0	0	0	0	0	2	2	2	2	2	2	1	2	1.5	4	1	4	2	1	2	1	2	1.5	1	1.5	2
SELENOS	0	0	0	2	1.5	1	0	0	0	4	3	2	1	2	3	1	1	1	1	2	1	1	1	1	2	2	1	2	2	2	1	2	1	1	1	1
SEMA3C	0	0	0	0	0	0	0	0	0	0	0	0	0	0	0	0	0	0	0	0	0	0	0	0	0	0	0	1	1	1	3	3	1	1	1	1
SEMA4A	0	0	0	0	0	0	0	0	0	0	0	0	0	0	0	1	1	1	0	0	0	3	3	3	4	1	1	1	1	1	0	0	0	0	0	0
SEMA6D	0	0	0	0	0	0	0	0	0	0	0	0	0	0	0	2	1.5	1	0	0	0	0	0	0	0	0	0	0	0	0	1	1	1	0	0	0
SEPHS1	1	1	1	3	2.5	2	0	0	0	4	1	3	4	4	4	5	4	5	4	4	4	5	3	4	1	2.5	4	4	6	4	11	10	8	11	6	8
SEPTIN2	30	36	37	29	35	29	39	30	23	72	61	68	72	84	71	84	83	69	78	64	74	59	58	47	115	112	106	82	88	87	87	95	83	129	121	129
SEPTIN3	0	0	0	0	0	0	0	0	0	0	0	0	0	0	0	7	6	6	5	5	3	7	5	4	4	6	3	3	1	2	2	1.5	1	0	0	0
SEPTIN5	0	0	0	0	0	0	0	0	0	0	0	0	0	0	0	9	7	4	5	4	10	5	7	6	10	9	13	11	7	9	15	20	18	15	21	13
SEPTIN6	0	0	0	0	0	0	0	0	0	0	0	0	0	0	0	24	24	24	31	31	31	31	31	31	27	35	25	29	42	29	41	39	43	45	53	39
SEPTIN7	37	32	35	43	45	44	22	27	24	75	89	90	84	107	103	93	89	100	106	101	122	106	95	104	107	100	78	106	106	115	120	116	110	143	140	147
SERBP1	0	0	0	0	0	0	0	0	0	0	0	0	0	0	0	22	29	21	12	12	13	13	9	10	25	25	28	44	43	56	33	25	27	29	34	30
SERINC1	0	0	0	2	1	1.5	1	1	1	10	11	8	10	3	15	0	0	0	0	0	0	0	0	0	0	0	0	0	0	0	0	0	0	0	0	0
SERPINA11	0	0	0	0	0	0	0	0	0	0	0	0	0	0	0	1	1	1	2	2	2	0	0	0	1	2	1	0	0	0	0	0	0	1	1	1
SERPINA3N	0	0	0	0	0	0	0	0	0	0	0	0	0	0	0	1.5	1	2	1	1	1	5	3	3	0	0	0	1	1	1	1.5	1	2	0	0	0
SERPINB1	1	1	1	8	5	6	1	2.5	4	9	15	14	15	16	12	0	0	0	0	0	0	0	0	0	0	0	0	0	0	0	0	0	0	0	0	0
SERPINB12	7	9	9	4	2	1	15	12	6	5	5	5	2	1	1	0	0	0	0	0	0	0	0	0	0	0	0	0	0	0	0	0	0	0	0	0
SERPINB1A	0	0	0	0	0	0	0	0	0	0	0	0	0	0	0	0	0	0	1	1	1	2	2	1	1	1	1	3	2	1	35	28	22	78	93	84
SERPINB2	2	1	1.5	0	0	0	19	13	21	121	117	122	80	86	113	0	0	0	0	0	0	0	0	0	0	0	0	0	0	0	0	0	0	0	0	0
SERPINB3	0	0	0	0	0	0	6	6	6	1	5	4	2	2	2	0	0	0	0	0	0	0	0	0	0	0	0	0	0	0	0	0	0	0	0	0
SERPINB6	16	8	11	31	21	26	12	15	14	47	50	54	55	60	68	42	40	40	54	65	48	59	48	48	65	64	58	62	63	62	84	84	69	89	78	107
SERPINB8	3	1	2	15	16	14	2	1	4	11	11	9	9	15	14	0	0	0	0	0	0	0	0	0	0	0	0	0	0	0	0	0	0	0	0	0
SERPINB9	18	20	30	31	27	27	0	0	0	0	0	0	0	0	0	0	0	0	0	0	0	0	0	0	0	0	0	0	0	0	0	0	0	0	0	0
SERPINE1	57	51	42	62	41	48	3	3	11	33	42	41	21	22	15	1	1	1	1	1	1	0	0	0	1	1	1	8	7	7	1	1	2	2	4	3
SERPINE2	0	0	0	0	0	0	0	0	0	7	9	6	7	9	9	1	1	1	0	0	0	0	0	0	0	0	0	1	1	1	7	11	5	29	19	22
SERPINH1	129	124	123	232	225	249	94	90	78	195	179	181	207	218	270	211	233	241	110	98	86	110	118	114	279	296	329	862	884	880	792	800	840	1172	1170	1161
SFN	0	0	0	0	0	0	0	0	0	0	0	0	0	0	0	0	0	0	0	0	0	0	0	0	0	0	0	74	74	74	63.5	60	67	81	81	81
SFRP1	0	0	0	1	1	1	0	0	0	2	1	4	2	4	2	0	0	0	0	0	0	0	0	0	0	0	0	0	0	0	0	0	0	0	0	0
SGCB	0	0	0	0	0	0	0	0	0	0	0	0	0	0	0	0	0	0	0	0	0	0	0	0	0	0	0	1	1	2	6	9	6	7	10	8
SGCD	0	0	0	0	0	0	0	0	0	0	0	0	0	0	0	0	0	0	0	0	0	0	0	0	0	0	0	5	4	2	26	25	24	40	39	51
SH2B1	0	0	0	0	0	0	0	0	0	0	0	0	0	0	0	0	0	0	1	1	1	0	0	0	0	0	0	1	1	1	0	0	0	1	1	1
SH3BGRL	10	13	16	18	17	18	4	9	7	20	16	25	27	45	37	37	42	44	39	34	33	33	37	42	51	41	48	32	32	30	39	37	42	51	44	53
SH3BGRL3	65	62	65	10	8	6	69	67	63	20	19	14	14	19	16	15	18	24	14	12	16	21	21	21	13	12	12	13	9	12	18	12	12	23	24	14
SH3BP1	0	0	0	0	0	0	0	0	0	0	0	0	0	0	0	5	11	5	4	6	2	4	4	3	3	3	1	3	5	6	8	6	4	12	7	7
SH3BP4	1	1	1	1	1	1	0	0	0	6	4	6	20	10	8	0	0	0	0	0	0	0	0	0	0	0	0	0	0	0	0	0	0	0	0	0
SH3D19	0	0	0	0	0	0	0	0	0	0	0	0	0	0	0	0	0	0	0	0	0	0	0	0	1	1	1	0	0	0	1	2	1	1.5	1	2
SH3KBP1	0	0	0	0	0	0	0	0	0	3	2	3	3	1	1	0	0	0	0	0	0	0	0	0	0	0	0	0	0	0	0	0	0	0	0	0
SHC1	0	0	0	0	0	0	0	0	0	2	4	4	4	5	3	1	1	1	1	1	1	1	1	1	1	1	1	3	2	4	6	6	3	5	11	3
SHROOM2	0	0	0	0	0	0	0	0	0	0	0	0	0	0	0	7	5	4	2	6	4	2	4	6	3	7	3	2	3	4	1	1	1	1	1	1
SHROOM3	0	0	0	0	0	0	0	0	0	0	0	0	0	0	0	18	12	16	39	37	39	38	42	31	38	41	50	11	17	21	14	7	13	1	1	1
SIDT2	0	0	0	0	0	0	0	0	0	0	0	0	0	0	0	1.5	1	2	1	1	2	1	1	1	2	1	1	1.5	2	1	2	2	4	2	3	6
SIGLEC1	0	0	0	0	0	0	0	0	0	0	0	0	0	0	0	1	2	4	13	11	14	17	21	16	9	5	7	1	1	2	1	2	1	1	1	1
SIGMAR1	2	2	2	2	1	3	1	1	1	3	8	6	9	9	4	5	5	6	1	2	4	3	3	2	1	1	1	2	3	8	3	4	4	9	9	4
SIPA1	12	9	18	2	1	4	7	8	6	2	3	1	3.5	4	3	1.5	1	2	1	1	1	4	2	1	1	1	1	1	1	1	1	1	1	0	0	0
SIPA1L1	0	0	0	0	0	0	0	0	0	0	0	0	0	0	0	1	1	1	2	1.5	1	3	1	2	1	3	2	1	1	1	3	4	3	2	3	2.5
SIPA1L3	0	0	0	0	0	0	0	0	0	0	0	0	0	0	0	1	1	1	1	1	1	0	0	0	3	3	3	1	1	1	3	1	2	1	1	1
SIRPA	0	0	0	1	1	1	0	0	0	1	1	1	1	1	1	12	7	7	6	6	9	10	6	7	5	4	8	7	6	5	4	4	4	0	0	0
SIRT2	0	0	0	0	0	0	0	0	0	0	0	0	0	0	0	17	16	18	5	14	15	8	12	9	24	24	17	15	16	15	10	14	10	6	9	7
SKAP2	0	0	0	0	0	0	0	0	0	0	0	0	0	0	0	0	0	0	1.5	2	1	3	3	3	2	1	2	0	0	0	1	1	1	0	0	0
SLC12A2	0	0	0	0	0	0	0	0	0	0	0	0	0	0	0	7	9	11	10	13	10	9	12	8	4	3	5	9	12	10	16	9	9	19	18	21
SLC12A4	1	1	1	4	4	4	1	1	1	16	18	20	26	17	21	18	18	20	22	30	20	15	26	21	15	16	10	17	24	18	26	22	15	13	17	18
SLC12A7	0	0	0	0	0	0	0	0	0	0	0	0	0	0	0	2.5	2	3	1	1	1	1	1	1	1	3	3	2	3	4	2	3	2	3	5	6
SLC12A9	0	0	0	1	1.5	2	0	0	0	4	5	3	3	4	4	17	13	13	5	2	4	6	6	7	5	8	7	1	2	1	2	1	2	1	1	1
SLC14A1	0	0	0	0	0	0	0	0	0	12	8	7	6	11	9	0	0	0	0	0	0	0	0	0	0	0	0	0	0	0	0	0	0	0	0	0
SLC15A4	0	0	0	0	0	0	0	0	0	3	2	1	2	5	5	0	0	0	0	0	0	0	0	0	0	0	0	0	0	0	0	0	0	0	0	0
SLC16A1	3	2	1	0	0	0	0	0	0	1	1	1	3	3	3	19	20	18	20	23	23	19	20	13	15	10	14	13	11	12	10	8	13	5	3	4
SLC16A3	4	5	3	7	5	6	3	3	5	7	6	5	13	11	6	0	0	0	0	0	0	0	0	0	0	0	0	0	0	0	0	0	0	0	0	0
SLC17A5	0	0	0	1	1	1	1	1	1	12	11	14	24	13	18	0	0	0	0	0	0	0	0	0	0	0	0	0	0	0	0	0	0	0	0	0
SLC17A7	0	0	0	0	0	0	0	0	0	0	0	0	0	0	0	1	1	1	3	2	2.5	0	0	0	0	0	0	1	1	1	1	1	1	1	3	1
SLC1A1	0	0	0	0	0	0	0	0	0	4	2	2	3	2	3	0	0	0	0	0	0	0	0	0	0	0	0	0	0	0	0	0	0	0	0	0
SLC1A2	0	0	0	0	0	0	0	0	0	0	0	0	0	0	0	16	14	17	22	15	13	24	18	22	6	3	4	3	1	2	2	2	1	1	1	1
SLC1A3	0	0	0	0	0	0	0	0	0	0	0	0	0	0	0	74	86	89	95	92	95	80	61	70	80	68	57	18	22	25	13	11	8	1	1	1
SLC1A4	0	0	0	0	0	0	0	0	0	0	0	0	0	0	0	9	8	7	4	2	3	2	3	4	3	4	5	9	5	6	6	6	8	16	13	11
SLC1A5	5	7	6	3	1	5	1	2	2	1	5	2	4	8	10	0	0	0	0	0	0	0	0	0	0	0	0	0	0	0	0	0	0	0	0	0
SLC2NAA1	0	0	0	0	0	0	0	0	0	3	2	6	2	5	1	0	0	0	0	0	0	0	0	0	0	0	0	0	0	0	0	0	0	0	0	0
SLC22A17	0	0	0	0	0	0	0	0	0	0	0	0	0	0	0	1	1	1	0	0	0	1	2	1	0	0	0	1	1	1	0	0	0	1	1	1
SLC22A18	0	0	0	0	0	0	0	0	0	1	1	1	4	3	2	0	0	0	0	0	0	0	0	0	3	3	2	0	0	0	0	0	0	0	0	0
SLC22A21	0	0	0	0	0	0	0	0	0	0	0	0	0	0	0	2.5	2	3	2	2	2	2	1	2	2	2	2	2	3	1	3	3	3	2	4	2
SLC23A2	0	0	0	0	0	0	0	0	0	0	0	0	0	0	0	1	1	1	1	1	1	1	1	1	1	1	1	0	0	0	0	0	0	0	0	0
SLC25A11	4	5	4	11	7	7	2	2	2	13	17	20	32	24	26	0	0	0	0	0	0	0	0	0	0	0	0	0	0	0	0	0	0	0	0	0
SLC25A13	21	24	20	13	16	18	4	3	1	11	13	12	16	16	19	0	0	0	0	0	0	0	0	0	0	0	0	0	0	0	0	0	0	0	0	0
SLC25A3	157	147	145	148	138	130	107	107	98	150	133	140	153	151	161	0	0	0	0	0	0	0	0	0	0	0	0	0	0	0	0	0	0	0	0	0
SLC25A4	0	0	0	0	0	0	0	0	0	142	123	130	173	147	144	0	0	0	0	0	0	0	0	0	0	0	0	0	0	0	0	0	0	0	0	0
SLC25A5	302	347	308	227	213	239	173	172	173	178	171	165	216	199	195	0	0	0	0	0	0	0	0	0	0	0	0	0	0	0	0	0	0	0	0	0
SLC27A1	0	0	0	0	0	0	0	0	0	2	1	1	6	5	2	8	9	9	1	3	3	2	2	3	3	6	2	4	3	4	2	2	2	0	0	0
SLC27A4	0	0	0	0	0	0	0	0	0	0	0	0	0	0	0	2	3	4	2	3	2.5	1	1	1	2	2	4	4	2	3	4	8	5	1	3	1
SLC29A1	1	2	3	3	3	4	1	1	1	1	1	1	0	0	0	0	0	0	0	0	0	0	0	0	0	0	0	2	1	2	1	1	1	9	4	7
SLC2A1	2	3	2	0	0	0	2	2	3	3	2	4	4	3	5	12	7	7	4	1	9	6	2	7	6	5	12	8	12	12	8	12	6	1	2	3
SLC2A14	0	0	0	0	0	0	0	0	0	2	2	5	3	3.5	4	0	0	0	0	0	0	0	0	0	0	0	0	0	0	0	0	0	0	0	0	0
SLC31A1	0	0	0	0	0	0	0	0	0	3.5	3	4	4	2	2	3	3	3	3	2	3	0	0	0	4	1	4	3	1	3	1	1	1	1	2	1
SLC33A1	1	2.5	4	3	1	1	0	0	0	3	3	4	3	4	3	0	0	0	0	0	0	0	0	0	0	0	0	0	0	0	0	0	0	0	0	0
SLC38A2	2	1	4	0	0	0	3	2	4	5	7	4	7	8	7	0	0	0	0	0	0	0	0	0	0	0	0	1	1	1	2	1	1.5	0	0	0
SLC38A3	0	0	0	0	0	0	0	0	0	0	0	0	0	0	0	33	37	32	22	27	25	26	36	26	5	7	12	6	10	12	12	12	14	0	0	0
SLC39A1	0	0	0	1	1	1	0	0	0	1	1	1	1	1	1	0	0	0	0	0	0	0	0	0	0	0	0	0	0	0	0	0	0	0	0	0
SLC39A1NA	0	0	0	0	0	0	0	0	0	0	0	0	0	0	0	1	1	1	1	2.5	4	1	1	1	1	1	1	2	1	2	1	1	1	1	1	1
SLC39A11	0	0	0	0	0	0	0	0	0	0	0	0	0	0	0	0	0	0	1	2	3	1	2	1	1	1	1	0	0	0	1	1	1	2	2	2
SLC39A12	0	0	0	0	0	0	0	0	0	0	0	0	0	0	0	3	3	3	3	4	2	1	1	1	0	0	0	1	1	1	1	1	1	0	0	0
SLC3A2	5	12	10	9	5	8	3	3	7	6	3	4	19	8	15	66	56	48	51	41	57	61	45	43	66	67	62	65	48	59	51	43	41	77	80	73
SLC43A2	0	0	0	0	0	0	0	0	0	0	0	0	0	0	0	0	0	0	0	0	0	0	0	0	1	1	2	1	1	1	1	1	1	0	0	0
SLC44A1	0	0	0	0	0	0	0	0	0	0	0	0	0	0	0	3	2	7	2	2	2	1	2	2	2	2	4	2	1.5	1	5	2	3	5	3	5
SLC44A2	0	0	0	2	1	1	1	1	1	1	2	1.5	1	1.5	2	1	6	3	4	8	5	9	2	4	2	2	2	5	5	4	9	9	13	14	13	11
SLC48A1	0	0	0	1	1	1	0	0	0	1	1	1	1	2	1.5	2	2	1	1	1	1	1	2	1	2	2	2	1	1	1	2	2	2	1	3	2
SLC4A1	0	0	0	0	0	0	0	0	0	0	0	0	0	0	0	3	4	5	3	2	4	1	1	1	6	4	1	2	2	2	1	1	1	3	3	2
SLC4A1AP	2.5	2	3	1	1	1	1	1	1	0	0	0	0	0	0	0	0	0	0	0	0	0	0	0	0	0	0	0	0	0	0	0	0	0	0	0
SLC4A2	0	0	0	0	0	0	0	0	0	0	0	0	0	0	0	1	2	5	1	1	1	1	1	2	1	1	1	1	1	1	3	1	5	2	2	2
SLC4A4	0	0	0	0	0	0	0	0	0	0	0	0	0	0	0	42	52	38	31	30	33	26	24	22	17	11	18	9	9	4	3	3	5	2	2	2
SLC4A7	0	0	0	2	1.5	1	1	1	1	1	2	1	1	2	1	0	0	0	0	0	0	0	0	0	0	0	0	0	0	0	0	0	0	0	0	0
SLC5A3	0	0	0	0	0	0	0	0	0	0	0	0	0	0	0	9	8	7	2	3	2	2	3	1	4	3	6	3	2	2	0	0	0	0	0	0
SLC6A11	0	0	0	0	0	0	0	0	0	0	0	0	0	0	0	3	4	8	1	1	1	4	4	4	2	2	1	2	2	2	1	1	1	3.5	3	4
SLC6A9	0	0	0	0	0	0	0	0	0	0	0	0	0	0	0	1	1	1	1	1	1	0	0	0	1	1	1	1	4	2.5	1	1	1	0	0	0
SLC7A1	0	0	0	0	0	0	0	0	0	0	0	0	2	2	1	2	3	1	1	1	1	0	0	0	5	3	1	8	4	3	2	3	1	2	3	6
SLC7A11	0	0	0	0	0	0	0	0	0	0	0	0	0	0	0	0	0	0	0	0	0	1	1	1	2	3	2	1	1	1	1	1	1	0	0	0
SLC7A2	0	0	0	0	0	0	0	0	0	3	2	4	2	2	2	1	2	1	2	2	2	0	0	0	0	0	0	0	0	0	0	0	0	0	0	0
SLC7A5	0	0	0	0	0	0	0	0	0	0	0	0	0	0	0	5	11	12	5	4	9	5	7	8	14	12	13	11	8	10	4	8	12	20	19	23
SLC7A8	0	0	0	0	0	0	0	0	0	0	0	0	0	0	0	4	1	5	1	2	1	1	4	1	1	1	1	1	1	1	0	0	0	0	0	0
SLC9A1	0	0	0	0	0	0	0	0	0	0	0	0	2	1	2	0	0	0	0	0	0	0	0	0	0	0	0	1.5	2	1	3	5	3	4	9	1
SLC9A6	0	0	0	0	0	0	0	0	0	0	0	0	1	2	2	1	1	1	1	1	1	1	1	1	0	0	0	0	0	0	2	3	3	2	2	2
SLC9A7	0	0	0	1	1	1	0	0	0	1	3	3	3	3	3	0	0	0	0	0	0	0	0	0	0	0	0	0	0	0	0	0	0	0	0	0
SLC9A8	0	0	0	0	0	0	0	0	0	0	0	0	0	0	0	0	0	0	0	0	0	0	0	0	4	4	4	13	10	13	12	11	9	4	2.5	1
SLC9A9	0	0	0	0	0	0	0	0	0	0	0	0	0	0	0	1	2	2	0	0	0	0	0	0	0	0	0	0	0	0	0	0	0	0	0	0
SLC9B2	5	6	11	4	4	4	21	16	13	1	1	1	1	1	1	0	0	0	0	0	0	0	0	0	0	0	0	0	0	0	0	0	0	0	0	0
SLCO1A4	0	0	0	0	0	0	0	0	0	0	0	0	0	0	0	1	1	1	6	4	7	1	1	1	0	0	0	0	0	0	0	0	0	0	0	0
SLIT1	0	0	0	2	2	2	1	1	1	3	1	1	2	2	2	0	0	0	0	0	0	0	0	0	0	0	0	0	0	0	0	0	0	0	0	0
SLIT2	0	0	0	0	0	0	0	0	0	0	0	0	0	0	0	1	1	1	2	1	2	1	1	1	1	1	1	1	1	1	1	1	1	1	1	1
SLIT3	0	0	0	0	0	0	0	0	0	0	0	0	0	0	0	1	1	1	0	0	0	0	0	0	1	1	1	1	1	1	2	2	2	0	0	0
SLMAP	1	1	1	0	0	0	0	0	0	2	2	1	2	2	2	1	1	1	2	1	1.5	2	1	2	1	2	2	1	2	1	6	10	7	6	5	4
SMAD3	0	0	0	5	8	6.5	0	0	0	3	3	3	5	7	3	0	0	0	0	0	0	0	0	0	0	0	0	0	0	0	0	0	0	0	0	0
SMAP1	0	0	0	0	0	0	0	0	0	0	0	0	0	0	0	6	6	7	5	6	7	6	6	6	5	7	11	4	10	8	4	4	7	6	5	4
SMC3	0	0	0	0	0	0	0	0	0	0	0	0	0	0	0	31	44	30	16	15	12	22	14	17	33	25	35	26	34	29	23	23	23	26	30	30
SMIM2NA	0	0	0	0	0	0	0	0	0	2	2	2	3	3	1	0	0	0	0	0	0	0	0	0	0	0	0	0	0	0	0	0	0	0	0	0
SMPD1	0	0	0	1	1	1	0	0	0	6	6	7	10	8	9	2	1	1.5	5	3	4	4	2	5	1	1	1	1	1	3	2	3	4	3	2	1
SMPD2	0	0	0	0	0	0	0	0	0	0	0	0	0	0	0	3	6	8	5	8	4	6	8	2	10	8	7	3	4	6	7	7	6	8	4	2
SMPD4	0	0	0	2	2	2	0	0	0	1	1	2	2	3	4	4	3	8	8	7	10	3	6	5	11	7	6	11	10	9	6	5	9	4	5	10
SMPDL3B	0	0	0	0	0	0	0	0	0	0	0	0	0	0	0	4	5	2	2	3	2.5	3	4	6	1	1	1	1	1	1	2	2	2	3	3	6
SMURF2	0	0	0	1	2	1	3.5	5	2	1	1	1	6	1	3.5	0	0	0	0	0	0	0	0	0	0	0	0	0	0	0	0	0	0	0	0	0
SNAP23	13	14	14	2	6	5	1.5	1	2	6	9	10	5	11	10	7	8	6	7	8	8	9	12	12	8	9	7	21	15	21	10	14	14	11	13	11
SNAP29	1	1.5	2	2.5	2	3	0	0	0	3	7	4	5	6	6	4	5	5	4	4	4	2	3	2	7	8	10	2	5	7	5	3	4	2	2	3
SNAP47	0	0	0	0	0	0	0	0	0	0	0	0	0	0	0	11	20	20	10	14	14	12	15	17	34	37	34	13	20	22	15	17	18	10	8	11
SNCA	2	5	2	8	6	8	0	0	0	1	1	1	1	1	1	0	0	0	0	0	0	0	0	0	0	0	0	0	0	0	0	0	0	0	0	0
SNCG	0	0	0	0	0	0	0	0	0	0	0	0	0	0	0	0	0	0	0	0	0	0	0	0	0	0	0	18	16	17	15	16	18	28	22	26
SNF8	0	0	0	0	0	0	0	0	0	1	1	1	1.5	1	2	6	2	3	2	5	3	4	2	4	2	2	2	2	1	3	1	2	1	2	2.5	3
SNTA1	0	0	0	0	0	0	0	0	0	0	0	0	0	0	0	4	7	5	7	11	8	6	5	7	5	6	6	7	4	4	6	6	2	4	4	6
SNTB1	0	0	0	0	0	0	0	0	0	1	3	1	10	5	6	0	0	0	0	0	0	0	0	0	0	0	0	0	0	0	0	0	0	0	0	0
SNTB2	2	5	3	7	1	7	5	2	1	22	23	23	31	33	36	1	1	1	2	2	2	1	1	1	2	3	4	17	8	12	29	26	26	37	42	37
SNU13	0	0	0	0	0	0	0	0	0	0	0	0	0	0	0	9	10	8	9	8	9	6	2	7	8	10	8	12	11	8	8	14	10	16	17	17
SNX18	0	0	0	1	2	1	1	1	1	3	2	3	8	11	6	1	5	4	4	4	1	2	2	3	4	3	1	6	9	12	7	4	6	9	10	8
SNX27	0	0	0	3	3	3	0	0	0	3	5	7	7	10	12	22	26	26	24	17	13	15	16	18	23	27	21	15	18	11	14	13	15	7	13	6
SNX33	0	0	0	0	0	0	0	0	0	1.5	2	1	2	1	3	2	5	5	6	10	10	8	11	8	8	6	15	6	10	12	4	4	7	5	5	3
SNX4	0	0	0	0	0	0	0	0	0	0	0	0	0	0	0	10	9	9	4	7	4	7	12	7	16	22	15	23	26	27	44	39	36	49	40	39
SNX5	1	2	1	0	0	0	0	0	0	4	2	1	5	2	5	29	39	41	24	36	35	33	33	33	37	36	42	29	37	31	24	22	20	29	32	32
SNX9	1	1	1	2	2	2	1	1	1	6	6	10	16	20	16	7	3	7	5	5	5	10	11	8	2	3	2	9	9	12	10	11	15	20	22	24
SOD1	0	0	0	0	0	0	0	0	0	0	0	0	0	0	0	74	63	61	70	64	62	63	65	71	108	114	111	74	74	77	62	63	65	67	75	64
SOGA1	0	0	0	0	0	0	0	0	0	0	0	0	0	0	0	2	7	4	1	3	4	1	1	1	4	4	3	3	3	3	1	1	1	1	1	1
SOGA3	0	0	0	0	0	0	0	0	0	0	0	0	0	0	0	8	5	7	6	10	8	7	9	9	8	14	7	2	2	2	1	3	2	3	2	1
SORBS1	0	0	0	0	0	0	0	0	0	0	0	0	0	0	0	72	77	72	82	81	79	58	81	69	73	79	85	49	58	53	41	45	48	20	20	24
SORBS2	5	1	2	20	16	20	0	0	0	0	0	0	0	0	0	82	105	90	155	157	150	106	105	96	171	162	151	87	75	74	91	77	79	37	40	36
SORCS2	0	0	0	0	0	0	0	0	0	0	0	0	0	0	0	17	15	10	5	2	1	3	5	6	3	3	3	8	5	3	3	8	6	12	10	8
SORD	1	2	6	2	1	7	0	0	0	3	3	3	5	2	4	9	11	12	10	8	10	9	12	14	30	23	30	13	13	12	12	11	8	5	3	4
SORL1	0	0	0	0	0	0	0	0	0	0	0	0	0	0	0	39	39	35	27	30	39	20	30	27	4	4	6	7	4	2	1	3	2	0	0	0
SORT1	0	0	0	0	0	0	0	0	0	2	1	1.5	2	3	3	7	7	10	7	10	13	6	7	7	8	7	9	1	1.5	2	1	2	1	1	1	1
SOS1	0	0	0	0	0	0	0	0	0	0	0	0	0	0	0	1	1	1	1	1	1	1	4	7	4	2	1	1.5	2	1	3	1	1	2	2	2
SOX11	0	0	0	0	0	0	0	0	0	0	0	0	0	0	0	1	1	1	2	2	2	0	0	0	2	1	1	0	0	0	1	1	1	0	0	0
SPARC	3	2	1	2	1	1.5	2	2	2	10	8	8	10	9	15	8	16	7	8	14	9	2	5	3	4	8	2	22	16	17	26	17	28	25	32	32
SPART	2	4	1	5	2	5	0	0	0	2	5	5	3	9	5	2.5	3	2	2	1	1.5	1	3	2	4	2	7	12	8	10	14	10	14	18	12	23
SPATA2NA	0	0	0	1	1	1	0	0	0	3	1	3	3	8	6	0	0	0	0	0	0	0	0	0	0	0	0	0	0	0	0	0	0	0	0	0
SPHK2	0	0	0	0	0	0	0	0	0	0	0	0	0	0	0	2.5	3	2	2	2	2	5	5	5	1	1	1	1	3	3	1	1	1	1	3	3
SPINK11	0	0	0	0	0	0	0	0	0	0	0	0	0	0	0	1	2	2	0	0	0	1	1	1	0	0	0	0	0	0	0	0	0	2	2	2
SPTAN1	92	79	105	162	138	138	109	88	102	270	305	270	357	344	390	480	466	482	516	527	498	427	404	405	624	561	636	592	536	563	610	639	606	597	584	574
SPTBN1	80	79	116	121	114	103	81	67	77	185	221	242	285	288	285	349	345	367	394	410	411	375	376	383	473	463	450	438	443	460	469	477	487	466	460	455
SPTBN4	13	12	6	6	6	6	4	4	4	3	3	3	7	6	5	0	0	0	0	0	0	0	0	0	0	0	0	0	0	0	0	0	0	0	0	0
SPTBN5	3	3.5	4	7	3	3	3	3	4	0	0	0	2	1	1	0	0	0	0	0	0	0	0	0	0	0	0	0	0	0	0	0	0	0	0	0
SRA1	0	0	0	0	0	0	1	1	1	1	1	4	2.5	1	4	1	2	2	2	1	3	1.5	1	2	2	2	1	6	3	9	8	6	2	7	8	9
SRC	0	0	0	1	1	1	0	0	0	3	8	4	3	4	6	11	15	13	6	4	7	7	13	6	8	9	10	9	7	7	16	10	13	16	11	8
SRGAP2	1	1	1	2	2	3	0	0	0	5	5	5	7	7	7	7	11	13	2	10	10	10	11	12	13	10	12	4	7	5	2	2	2	3	2	5
SRI	26	29	18	20	18	32	7	13	11	18	12	12	17	18	9	29	28	29	33	34	35	29	30	34	34	28	29	31	33	25	37	28	30	25	28	26
SRP14	29	27	26	13	16	19	6	1	5	25	29	21	25	21	24	0	0	0	0	0	0	0	0	0	0	0	0	0	0	0	0	0	0	0	0	0
SRPK1	1	1	1	0	0	0	0	0	0	5	8	6	8	9	5	4	4	4	0	0	0	4	4	4	1.5	2	1	6	7	3	5	5	5	1	2	2
SRR	0	0	0	0	0	0	0	0	0	0	0	0	0	0	0	2	3	4	3	2	3	2	2	2	5	5	9	2	3	2	3	1	1	2	2	2
STAB1	3	2	1	5	3	5	0	0	0	1	1	1	1	1	1	2	3	2.5	5	3	2	4	7	10	2	1	1.5	1	1	1	0	0	0	1	1	1
STAMBP	0	0	0	0	0	0	3	3	3	1	1	2	1	2	5	2	2	2	0	0	0	0	0	0	2	3	4	3	4	4	1	2	2	2	1	1
STAT2	0	0	0	0	0	0	2	2	2	4	6	10	15	9	14	1	1	1	0	0	0	1	1	1	0	0	0	0	0	0	2	1	2	1	1	1
STAT3	4	7	4	4	2	7	1	1	1	8	8	5	15	9	8	61	49	57	35	31	30	18	21	17	35	36	28	28	29	20	40	35	40	44	37	36
STAU1	2	3	2	6	4	3	1	1	1	11	17	15	14	16	19	7	10	11	8	4	8	5	8	9	8	13	16	13	17	14	17	10	9	11	4	6
STBD1	1	1	1	0	0	0	0	0	0	5	3	5	1	2	1	0	0	0	0	0	0	0	0	0	0	0	0	1	1	2	1	1	1	0	0	0
STEAP3	0	0	0	0	0	0	0	0	0	0	0	0	0	0	0	3	2	2.5	4	1	1	1	1	1	1	1	1	3	1	2	2	1	4	11	13	14
STEAP4	0	0	0	0	0	0	0	0	0	0	0	0	0	0	0	0	0	0	0	0	0	1	2	2	0	0	0	1	1	1	0	0	0	0	0	0
STIM1	0	0	0	1	1	1	1	1	1	7	4	4	6	6	6	5	10	5	7	6	5	6	7	10	8	8	7	8	9	11	7	9	8	4	4	9
STING1	3	2	4	2	2	3	1	2	1.5	14	11	18	8	9	11	1	1	1	0	0	0	0	0	0	0	0	0	3	5	1	0	0	0	3	2.5	2
STK1NA	0	0	0	0	0	0	0	0	0	0	0	0	0	0	0	1	1	1	2	1	1.5	5	5	5	3	3	2	6	5	6	2	1	3	3	1	2
STK26	0	0	0	0	0	0	0	0	0	0	0	0	0	0	0	11	11	11	7	7	7	5	4	5	12	12	12	0	0	0	0	0	0	0	0	0
STK36	0	0	0	0	0	0	0	0	0	0	0	0	1	1	2	0	0	0	0	0	0	0	0	0	0	0	0	0	0	0	0	0	0	0	0	0
STK39	0	0	0	0	0	0	0	0	0	1	8	9	4	2	9	0	0	0	0	0	0	0	0	0	0	0	0	0	0	0	0	0	0	0	0	0
STOM	51	54	64	66	76	78	17	17	19	78	71	74	77	65	76	16	26	23	39	39	46	28	31	28	22	26	23	18	16	15	20	15	18	14	14	9
STOML2	18	25	26	27	25	29	11	7	13	22	20	22	30	23	22	23	22	20	7	7	11	6	6	6	17	6	9	20	21	17	12	18	10	24	13	11
STON1	0	0	0	0	0	0	0	0	0	0	0	0	0	0	0	1	1	1	3	1	3	2	1	1	3	3	3	2	2	4	5	5	4	9	6	3
STON2	0	0	0	0	0	0	0	0	0	0	0	0	0	0	0	5	3	1	3	5	2	3	1	4	2	3	1	2	1	1.5	2.5	1	4	1	1	1
STRN	1	1	1	1	1	3	0	0	0	6	2	4	4	6	5	11	6	8	2	6	6	9	6	6	9	6	10	9	9	9	12	6	9	12	16	12
STRN3	1	1	1	0	0	0	1	1.5	2	9	8	4	10	11	13	16	14	13	10	10	5	11	10	9	12	7	14	22	17	15	24	16	19	19	16	16
STX17	0	0	0	0	0	0	0	0	0	0	0	0	0	0	0	2	2	2	1	1	1	0	0	0	1	1	1	4	1	2	0	0	0	1.5	1	2
STX2	0	0	0	2	2	2	0	0	0	2	1	1	1	1	1	0	0	0	0	0	0	1	1	1	0	0	0	2	1	1	0	0	0	0	0	0
STX3	0	0	0	2	5	5	0	0	0	4	6	6	8	3	3	0	0	0	0	0	0	0	0	0	0	0	0	0	0	0	0	0	0	0	0	0
STX4	1	1	1	1	1	1	1	1	1	7	9	6	10	9	12	5	9	5	7	6	10	7	4	5	14	9	17	11	9	11	3	9	13	8	6	4
STX7	1	1	2	5	4	3	2	1	3	15	11	17	17	20	13	7	6	9	13	13	8	6	10	4	7	9	5	6	8	9	9	9	5	4	4	5
STX8	1	2	1	2	2	2	1	1	1	7	5	6	4	4	4	0	0	0	0	0	0	0	0	0	0	0	0	0	0	0	0	0	0	0	0	0
STXBP1	0	0	0	2	2	2	0	0	0	10	11	17	20	14	18	9	6	6	4	7	10	5	10	10	9	13	13	15	9	13	9	15	18	12	9	7
STXBP2	0	0	0	4	2	1	0	0	0	0	0	0	0	0	0	2	1	4	6	6	8	2	3	2	6	7	5	2	2	2	3	1	2	2	2	2
STXBP3	1	2	1	5	3	2	1	1	1	4	4	7	10	14	8	9	10	6	11	15	9	7	6	3	12	11	10	12	16	8	10	10	4	14	14	10
SUCLG2	1	2	7	2	2	2	2	1	1	13	14	16	33	27	15	30	37	41	31	43	46	33	35	30	36	36	33	22	22	20	20	20	10	24	28	18
SULF1	0	0	0	0	0	0	0	0	0	0	0	0	0	0	0	0	0	0	0	0	0	0	0	0	0	0	0	2	1.5	1	1	2	1.5	1	1	1
SURF4	10	11	16	24	17	23	13	10	17	35	29	28	35	50	43	0	0	0	0	0	0	0	0	0	0	0	0	0	0	0	0	0	0	0	0	0
SVIL	0	0	0	4	2	3	0	0	0	25	31	33	24	23	28	3	2.5	2	1	1	1	1	2	2	2	4	2	5	5	7	22	24	15	30	36	36
SWAP7NA	33	38	41	24	23	24	2	1	3	10	14	9	15	14	8	14	9	12	4	9	11	9	8	8	8	8	6	11	11	13	16	10	14	16	11	7
SYAP1	1	1	1	0	0	0	0	0	0	1	5	1	2	4	3	4	5	6	1	1	4	2	1	2	5	1	2	4	2	4	2	3	1	2	3	7
SYMPK	3	1	4	3	4	2	0	0	0	2	3	2.5	3	3	2	2	3	2	2	2	2	1	1	1	2	4	4	6	7	9	6	6	5	5	6	8
SYN2	0	0	0	0	0	0	0	0	0	0	0	0	0	0	0	1	2	1.5	1	2	3	1	1.5	2	2	1	2	1	1	1	0	0	0	0	0	0
SYNC	0	0	0	2	1.5	1	0	0	0	1	1	1	1	1	1	0	0	0	0	0	0	0	0	0	0	0	0	0	0	0	0	0	0	0	0	0
SYNE1	2.5	1	4	7	3	8	1	1	1	2	3	5	10	6	12	6	6	3	4	3	8	8	1	1	3	6	1	3	3	9	7	5	6	5	3	4
SYNE2	1	3	2	1	1	1	2.5	3	2	1	4	1	1	4	2.5	5	6	4	5	3	4	5	3.5	2	4	3	3	5	7	12	11	7	3	4	6	5
SYNGR1	0	0	0	0	0	0	0	0	0	1	2	2	1	4	3	0	0	0	0	0	0	0	0	0	0	0	0	0	0	0	0	0	0	0	0	0
SYNJ1	0	0	0	0	0	0	0	0	0	0	0	0	0	0	0	3	4	5	2	2	2	3	2	4	1	2	4	2	2	1	2	4	3	3	2	2.5
SYNM	0	0	0	0	0	0	0	0	0	0	0	0	0	0	0	7	3	1	3	4	13	2	5	4	3	3	6	2	1.5	1	2	1	3	4.5	7	2
SYNPO	1	1	2	2	3	2	3	3	3	1	1	1	1	1	2	3	2	4	16	11	9	16	13	15	13	10	13	15	17	14	36	39	33	35	35	36
SYPL1	11	7	7	4.5	4	5	7	7	6	6	4	7	17	13	18	0	0	0	0	0	0	0	0	0	0	0	0	0	0	0	0	0	0	0	0	0
SYTL2	0	0	0	0	0	0	0	0	0	0	0	0	0	0	0	2	2	1	5	3	4	3	1	4	4	2	1	1	1	1	1	1	1	2	1	1.5
TAGLN2	333	334	300	262	243	254	243	267	256	117	125	107	168	184	186	0	0	0	0	0	0	0	0	0	0	0	0	0	0	0	0	0	0	0	0	0
TAOK3	0	0	0	0	0	0	0	0	0	3	3	3	5	6	5	0	0	0	0	0	0	0	0	0	0	0	0	0	0	0	0	0	0	0	0	0
TAPBP	0	0	0	0	0	0	0	0	0	0	0	0	0	0	0	17	15	12	9	7	1	4	4	5	11	10	12	6	5	6	8	3	4	3	8	4
TAX1BP3	5	8	3	3	5	3	3	4	4	1	3	2	5	2	3	7	5	3	8	9	4	6	4	2	10	8	9	7	10	9	9	8	9	11	10	11
TBC1D1NAA	0	0	0	2	2	2	0	0	0	1	1	1	1	1	1	2	2	2	0	0	0	2	1	3	1	3	3	1	1	1	0	0	0	1	1	1
TBC1D1NAB	0	0	0	1	1	1	0	0	0	2	1	2	1	2	4	3	1	2	1	1	1	1	1	1	1.5	1	2	3	2	3	2	2	2	3	1	1
[truncated: 195 more rows]

## Sheet: 3152_PSMs
Table S2_B. Peptide spectral matches (PSMs) of all identified cell surface proteins (overlapping between at least two technical replicates within each cell condition) across twelve cell conditions.
Three technical replicates were used for each condition
Description: The following primary cells were used: human- human umbilical vein endothelial cells (HUVEC) and normal human lung fibroblasts (NHLF); mouse- mouse embryonic fibroblasts (MEF) and AST (astrocytes). Conditions are denoted as follows: CTRL- control, H2O2- hydrogen peroxide treatment, ETO-etoposide treatment and EPO- epoxomicin treatment. The three technical replicates are indicated as:…
Gene Symbol	HUVEC_CTRL_1	HUVEC_CTRL_2	HUVEC_CTRL_3	HUVEC_H2O2_1	HUVEC_H2O2_2	HUVEC_H2O2_3	NHLF_CTRL_1	NHLF_CTRL_2	NHLF_CTRL_3	NHLF_ETO_1	NHLF_ETO_2	NHLF_ETO_3	NHLF_H2O2_1	NHLF_H2O2_2	NHLF_H2O2_3	AST_CTRL_1	AST_CTRL_2	AST_CTRL_3	AST_ETO_1	AST_ETO_2	AST_ETO_3	AST_H2O2_1	AST_H2O2_2	AST_H2O2_3	AST_EPO_1	AST_EPO_2	AST_EPO_3	MEF_CTRL_1	MEF_CTRL_2	MEF_CTRL_3	MEF_ETO_1	MEF_ETO_2	MEF_ETO_3	MEF_H2O2_1	MEF_H2O2_2	MEF_H2O2_3
A2M	NA	NA	NA	NA	NA	NA	NA	NA	NA	41	37	NA	34	NA	NA	13	15	12	6	7	1	4	8	6	1	NA	NA	NA	5	NA	NA	NA	NA	NA	NA	NA
A2ML1	NA	NA	NA	NA	NA	NA	NA	NA	NA	NA	1	2	3	NA	1	NA	NA	NA	NA	NA	NA	NA	NA	NA	NA	NA	NA	NA	NA	NA	NA	NA	NA	NA	NA	NA
AAK1	NA	NA	NA	1	NA	2	1	1	NA	3	5	4	8	7	10	14	12	17	8	12	8	15	17	14	17	21	22	11	6	9	14	16	18	17	11	15
ABCA1	NA	NA	NA	NA	NA	NA	NA	NA	NA	NA	NA	NA	NA	NA	NA	33	44	55	38	36	42	65	57	58	28	20	34	9	6	5	4	6	1	NA	1	NA
ABCA12	NA	NA	NA	NA	NA	NA	NA	NA	NA	NA	NA	NA	NA	NA	NA	NA	NA	NA	NA	2	NA	1	NA	1	1	1	NA	2	NA	3	NA	1	NA	NA	NA	NA
ABCA2	NA	NA	NA	NA	2	NA	NA	NA	NA	NA	3	NA	4	1	NA	NA	1	NA	NA	3	NA	NA	NA	NA	4	4	8	NA	NA	NA	NA	4	NA	NA	1	1
ABCA3	NA	NA	NA	NA	NA	NA	NA	NA	NA	NA	NA	NA	NA	NA	NA	5	8	4	1	2	1	1	NA	5	6	6	5	8	5	6	3	1	3	10	NA	NA
ABCA4	NA	NA	NA	NA	NA	NA	NA	1	1	NA	NA	NA	NA	NA	NA	NA	NA	NA	NA	NA	NA	NA	NA	NA	NA	NA	NA	NA	NA	NA	NA	NA	NA	NA	NA	NA
ABCA5	NA	NA	NA	NA	NA	NA	NA	NA	NA	NA	NA	NA	NA	NA	NA	NA	NA	NA	NA	NA	NA	NA	NA	NA	1	NA	NA	NA	3	1	NA	NA	1	1	NA	1
ABCA6	NA	NA	NA	NA	NA	NA	NA	NA	NA	NA	NA	NA	NA	NA	NA	NA	NA	NA	2	NA	NA	NA	NA	NA	2	2	NA	NA	NA	2	NA	NA	1	NA	NA	NA
ABCA7	NA	NA	NA	NA	NA	NA	NA	NA	NA	NA	NA	NA	NA	NA	NA	NA	NA	1	NA	NA	NA	NA	NA	1	NA	1	2	1	NA	1	4	NA	NA	NA	NA	1
ABCA8	NA	NA	NA	NA	NA	NA	NA	NA	NA	NA	NA	NA	NA	1	1	NA	NA	NA	NA	NA	NA	NA	NA	NA	NA	NA	NA	NA	NA	NA	NA	NA	NA	NA	NA	NA
ABCA8A	NA	NA	NA	NA	NA	NA	NA	NA	NA	NA	NA	NA	NA	NA	NA	NA	NA	NA	2	NA	NA	NA	2	NA	NA	1	NA	NA	NA	NA	1	2	1	NA	1	NA
ABCA8B	NA	NA	NA	NA	NA	NA	NA	NA	NA	NA	NA	NA	NA	NA	NA	NA	NA	NA	NA	NA	NA	1	1	NA	NA	NA	NA	NA	NA	NA	NA	NA	1	NA	NA	1
ABCB1	NA	1	2	NA	2	NA	NA	NA	NA	5	3	1	2	NA	2	NA	NA	NA	NA	NA	NA	NA	NA	NA	NA	NA	NA	NA	NA	NA	NA	NA	NA	NA	NA	NA
ABCB11	NA	NA	NA	NA	NA	NA	NA	NA	NA	NA	NA	NA	NA	NA	NA	NA	1	1	NA	NA	NA	NA	NA	1	NA	NA	NA	1	NA	2	1	2	NA	NA	NA	2
ABCB1B	NA	NA	NA	NA	NA	NA	NA	NA	NA	NA	NA	NA	NA	NA	NA	4	NA	1	NA	2	NA	NA	NA	1	NA	NA	2	8	7	5	3	7	5	1	5	2
ABCB4	NA	NA	NA	NA	NA	NA	NA	NA	NA	NA	NA	NA	1	3	NA	NA	NA	NA	NA	NA	1	NA	NA	NA	3	2	NA	NA	NA	NA	NA	2	NA	NA	NA	NA
ABCB5	NA	NA	NA	NA	NA	NA	NA	NA	NA	NA	NA	NA	NA	NA	NA	1	NA	NA	NA	NA	NA	NA	NA	NA	NA	NA	1	NA	1	2	1	1	NA	NA	NA	2
ABCB6	6	6	6	NA	1	NA	9	7	10	NA	NA	NA	NA	1	2	3	8	1	3	NA	2	NA	1	3	6	4	3	2	NA	NA	1	NA	NA	NA	NA	1
ABCC1	NA	NA	1	4	4	4	NA	NA	1	7	21	12	22	23	38	2	1	NA	3	4	NA	5	9	8	4	1	5	7	5	4	14	13	13	15	14	10
ABCC2	NA	NA	NA	NA	NA	NA	NA	NA	NA	NA	NA	NA	NA	NA	NA	1	NA	1	1	NA	1	NA	NA	NA	NA	NA	NA	NA	1	NA	1	NA	NA	NA	5	2
ABCC3	NA	NA	NA	NA	NA	NA	NA	NA	NA	NA	NA	NA	NA	NA	NA	NA	NA	NA	NA	NA	NA	1	NA	NA	7	3	NA	2	NA	NA	NA	NA	NA	NA	NA	NA
ABCC4	NA	NA	NA	3	NA	NA	NA	NA	1	4	15	6	11	11	6	1	NA	1	NA	NA	NA	NA	NA	NA	1	1	NA	NA	NA	NA	1	NA	NA	1	NA	NA
ABCC5	NA	NA	NA	NA	NA	NA	NA	NA	NA	NA	NA	NA	NA	NA	NA	2	1	NA	NA	NA	1	NA	NA	2	1	NA	1	1	NA	1	NA	NA	NA	NA	1	NA
ABCC6	NA	NA	NA	7	7	NA	NA	NA	NA	NA	NA	NA	1	NA	NA	1	NA	1	NA	NA	NA	NA	NA	NA	NA	NA	NA	NA	NA	1	NA	NA	NA	NA	NA	1
ABCC8	NA	NA	NA	NA	NA	NA	NA	NA	NA	2	NA	1	NA	NA	1	NA	NA	NA	NA	NA	NA	NA	NA	NA	NA	NA	NA	NA	NA	NA	NA	NA	NA	NA	NA	NA
ABCC9	NA	NA	NA	NA	NA	NA	NA	NA	NA	NA	NA	NA	NA	NA	NA	NA	NA	1	NA	NA	NA	NA	NA	NA	NA	1	3	NA	NA	NA	NA	NA	NA	NA	NA	NA
ABCD4	NA	NA	NA	NA	NA	NA	NA	NA	NA	NA	NA	NA	1	1	1	NA	NA	NA	NA	NA	NA	NA	NA	NA	NA	NA	NA	NA	NA	NA	NA	NA	NA	NA	NA	NA
ABCG2	NA	NA	NA	NA	NA	NA	NA	NA	NA	NA	NA	NA	NA	NA	NA	1	1	1	NA	NA	NA	1	NA	NA	1	1	2	3	2	3	5	2	8	2	3	6
ABHD12	NA	NA	NA	1	1	1	4	2	1	22	22	21	27	22	26	34	28	32	28	34	33	32	27	29	18	23	25	21	23	23	19	22	28	9	8	15
ABHD17C	NA	NA	NA	NA	NA	NA	NA	NA	NA	NA	NA	NA	NA	NA	NA	NA	NA	NA	NA	NA	NA	NA	NA	NA	NA	NA	NA	NA	NA	NA	NA	1	1	NA	NA	NA
ABHD2	NA	NA	NA	NA	NA	NA	NA	NA	NA	NA	NA	NA	NA	NA	NA	NA	NA	NA	NA	NA	NA	NA	NA	NA	5	5	5	NA	NA	NA	NA	NA	NA	NA	NA	NA
ABHD6	NA	NA	NA	NA	NA	NA	NA	NA	NA	NA	NA	NA	NA	NA	NA	3	NA	3	1	3	4	2	3	1	NA	2	2	NA	NA	1	NA	1	NA	NA	NA	NA
ABL2	NA	NA	NA	NA	NA	NA	NA	NA	NA	NA	NA	NA	NA	NA	NA	2	3	1	1	2	NA	1	2	2	NA	4	2	1	NA	NA	NA	3	2	NA	1	NA
ABR	NA	NA	NA	NA	NA	NA	NA	NA	NA	NA	NA	NA	NA	NA	NA	4	4	5	1	5	4	2	5	6	5	6	6	2	1	5	NA	NA	1	2	2	NA
ABTB1	NA	NA	NA	NA	NA	NA	NA	NA	NA	NA	NA	NA	3	1	NA	NA	NA	NA	NA	NA	NA	NA	NA	NA	NA	NA	NA	NA	NA	NA	NA	NA	NA	NA	NA	NA
ACAA1	1	2	3	20	11	11	1	2	3	19	24	18	35	30	31	NA	NA	NA	NA	NA	NA	NA	NA	NA	NA	NA	NA	NA	NA	NA	NA	NA	NA	NA	NA	NA
ACIN1	6	7	8	11	7	8	2	1	NA	8	10	3	9	9	8	14	23	16	7	8	12	4	6	5	15	15	20	15	21	19	16	12	16	15	15	18
ACLY	80	91	86	66	54	53	46	46	46	170	159	161	203	213	231	NA	NA	NA	NA	NA	NA	NA	NA	NA	NA	NA	NA	NA	NA	NA	NA	NA	NA	NA	NA	NA
ACP1	10	3	3	6	1	3	7	4	5	8	10	6	11	10	14	10	9	9	9	11	11	7	11	10	15	14	17	14	15	13	15	13	15	12	15	13
ACSBG1	NA	NA	NA	NA	NA	NA	NA	1	NA	NA	1	NA	1	NA	2	116	118	117	109	106	110	107	99	94	94	92	87	68	70	66	37	31	39	NA	NA	NA
ACSL1	1	NA	1	NA	2	NA	2	1	1	3	4	4	1	2	5	6	4	7	7	5	NA	6	3	8	7	6	6	NA	7	4	10	7	7	3	6	4
ACSL3	9	14	8	16	13	12	NA	5	6	35	33	41	53	55	58	8	16	10	5	4	5	5	7	2	5	6	6	7	4	7	5	4	4	3	3	3
ACSL4	6	11	9	4	4	4	7	3	3	30	29	21	43	50	44	1	NA	NA	NA	NA	NA	3	NA	NA	4	3	1	2	NA	2	NA	NA	1	NA	NA	NA
ACSL5	NA	NA	NA	NA	NA	NA	NA	NA	NA	NA	NA	NA	NA	NA	NA	4	2	6	NA	NA	4	NA	NA	NA	NA	NA	3	10	7	2	6	2	7	4	4	3
ACSL6	NA	NA	NA	NA	NA	NA	NA	NA	NA	NA	NA	NA	NA	2	2	NA	NA	NA	NA	NA	NA	NA	NA	NA	NA	NA	NA	NA	NA	NA	NA	NA	NA	NA	NA	NA
ACTA2	1784	NA	NA	NA	1856	1856	NA	1824	1726	NA	NA	NA	NA	NA	NA	1519	1494	1594	NA	1511	1518	1588	1662	1631	1463	1477	1499	1826	1887	1961	2053	2140	2163	1921	2081	2067
ACTL6A	4	3	4	7	3	5	3	1	2	12	13	9	14	13	18	9	10	15	5	9	9	10	11	7	9	18	16	16	16	12	12	14	8	10	14	13
ACTN1	218	218	186	421	406	398	268	251	238	469	468	450	508	514	539	431	489	487	578	589	590	452	468	493	594	594	615	647	658	634	889	812	855	776	771	810
ACTN2	NA	NA	NA	NA	NA	NA	NA	NA	NA	NA	NA	NA	NA	NA	NA	NA	NA	100	74	92	NA	NA	NA	NA	NA	NA	NA	130	141	156	168	159	178	NA	NA	NA
ACTN3	NA	NA	NA	NA	NA	NA	NA	NA	NA	NA	NA	NA	NA	NA	NA	38	NA	NA	NA	NA	NA	NA	NA	NA	NA	NA	NA	NA	NA	41	NA	44	58	NA	52	NA
ACTN4	306	305	303	474	473	473	374	354	366	487	486	505	528	585	600	314	334	339	381	403	392	310	340	323	428	419	399	601	624	575	678	688	704	622	606	645
ACTR10	1	2	NA	1	4	1	NA	2	NA	5	6	5	8	4	8	NA	NA	NA	NA	NA	NA	NA	NA	NA	NA	NA	NA	NA	NA	NA	NA	NA	NA	NA	NA	NA
ACTR1B	NA	8	9	NA	18	NA	NA	NA	14	30	39	31	42	38	44	NA	NA	NA	NA	NA	NA	NA	NA	NA	NA	NA	NA	NA	NA	NA	NA	NA	NA	NA	NA	NA
ACTR2	15	10	12	37	33	31	24	12	19	50	59	47	80	76	71	NA	NA	NA	NA	NA	NA	NA	NA	NA	NA	NA	NA	NA	NA	NA	NA	NA	NA	NA	NA	NA
ACVR1	NA	1	NA	NA	NA	1	5	4	6	NA	NA	NA	NA	NA	NA	NA	NA	NA	NA	NA	NA	1	NA	NA	NA	NA	NA	NA	1	1	1	NA	NA	1	2	4
ACY1	NA	NA	NA	NA	NA	NA	NA	NA	NA	1	NA	3	3	1	2	NA	2	NA	1	NA	NA	NA	NA	NA	NA	NA	NA	NA	1	2	1	1	NA	2	3	1
ADA	NA	NA	1	3	4	NA	NA	NA	NA	NA	NA	NA	NA	NA	NA	4	4	1	NA	NA	NA	NA	NA	1	NA	NA	3	9	9	11	3	3	4	20	12	16
ADAM10	4	3	3	4	NA	3	NA	NA	NA	2	8	12	19	11	7	6	9	4	13	11	8	9	10	9	4	6	5	11	9	10	7	4	3	4	3	NA
ADAM17	NA	NA	NA	NA	NA	NA	NA	NA	NA	NA	NA	NA	NA	NA	NA	1	1	NA	1	1	1	1	1	4	NA	1	NA	1	2	1	3	2	4	1	NA	2
ADAM22	NA	NA	NA	NA	NA	NA	NA	NA	NA	NA	NA	NA	NA	NA	NA	NA	NA	NA	NA	NA	NA	NA	NA	NA	NA	3	NA	NA	NA	NA	NA	1	2	NA	NA	NA
ADAM29	NA	NA	NA	NA	NA	NA	NA	NA	NA	NA	NA	NA	NA	NA	NA	NA	NA	NA	1	NA	3	NA	NA	NA	1	1	NA	NA	1	NA	NA	NA	NA	NA	NA	2
ADAM7	NA	NA	NA	NA	NA	NA	NA	NA	NA	NA	NA	NA	NA	NA	NA	NA	NA	NA	NA	NA	2	NA	NA	NA	1	2	2	NA	1	NA	NA	NA	NA	NA	NA	NA
ADAM9	NA	NA	1	3	NA	5	NA	NA	2	1	4	6	3	4	7	1	1	1	1	2	2	3	1	1	2	2	1	2	2	NA	1	1	1	3	2	1
ADAMTS1	NA	NA	NA	NA	NA	NA	NA	NA	NA	1	1	NA	NA	NA	NA	NA	NA	NA	NA	NA	NA	NA	NA	NA	NA	NA	NA	NA	NA	NA	NA	NA	NA	NA	NA	NA
ADAMTS10	NA	NA	NA	NA	NA	NA	NA	NA	NA	NA	NA	NA	1	1	NA	NA	NA	NA	NA	NA	NA	NA	NA	NA	NA	NA	NA	NA	NA	NA	NA	NA	NA	NA	NA	NA
ADAMTS13	NA	NA	NA	NA	NA	NA	NA	NA	NA	NA	NA	NA	NA	NA	NA	NA	NA	NA	NA	NA	1	NA	NA	NA	NA	NA	NA	NA	NA	NA	NA	NA	NA	NA	2	1
ADAMTS15	NA	NA	NA	NA	NA	NA	NA	NA	NA	NA	NA	NA	NA	NA	NA	NA	2	NA	NA	NA	NA	NA	NA	NA	NA	NA	NA	1	NA	1	NA	2	NA	NA	2	NA
ADAMTS19	NA	NA	NA	NA	NA	NA	NA	NA	NA	1	NA	1	1	NA	NA	NA	NA	NA	2	1	NA	NA	NA	NA	NA	NA	NA	NA	1	NA	NA	1	1	1	NA	NA
ADAMTS5	NA	NA	NA	NA	NA	NA	NA	NA	NA	NA	NA	NA	NA	NA	NA	NA	NA	NA	NA	NA	NA	NA	NA	1	NA	NA	NA	1	NA	NA	NA	2	2	3	NA	NA
ADAMTS8	NA	NA	NA	NA	NA	NA	NA	NA	NA	NA	NA	NA	NA	NA	NA	NA	NA	1	NA	1	3	NA	1	2	NA	NA	NA	NA	NA	NA	NA	NA	NA	NA	NA	4
ADCK1	NA	NA	NA	NA	NA	NA	NA	NA	NA	NA	NA	NA	NA	NA	NA	2	3	3	1	NA	2	NA	2	NA	1	1	1	2	2	NA	NA	3	3	1	NA	1
ADCY2	NA	NA	NA	NA	NA	NA	NA	NA	NA	NA	NA	NA	NA	NA	NA	NA	NA	NA	NA	NA	NA	NA	NA	1	1	NA	1	NA	NA	NA	NA	NA	1	NA	1	NA
ADCY3	NA	NA	NA	NA	NA	NA	NA	NA	NA	NA	NA	NA	NA	NA	NA	NA	NA	NA	NA	NA	NA	NA	1	NA	NA	NA	2	NA	NA	NA	NA	2	1	NA	NA	NA
ADCY6	NA	NA	NA	NA	NA	NA	NA	NA	NA	NA	NA	NA	NA	NA	NA	NA	NA	NA	NA	NA	NA	NA	NA	NA	NA	NA	NA	NA	NA	NA	1	1	NA	2	1	NA
ADCY7	NA	NA	NA	NA	NA	NA	NA	NA	NA	NA	NA	NA	NA	NA	NA	NA	NA	NA	NA	4	3	NA	1	NA	NA	7	NA	NA	NA	NA	1	NA	NA	NA	NA	NA
ADCY9	NA	NA	NA	NA	NA	NA	NA	NA	NA	NA	NA	NA	NA	NA	NA	1	NA	NA	2	NA	NA	1	NA	2	NA	NA	1	NA	NA	NA	NA	NA	NA	NA	NA	1
ADD1	NA	NA	1	3	2	NA	3	3	1	17	12	19	33	26	32	58	52	50	57	62	62	65	64	60	50	52	47	40	36	38	30	30	31	18	11	12
ADD3	NA	NA	NA	NA	NA	NA	NA	1	2	7	6	9	26	12	17	44	51	44	59	63	56	48	44	48	38	35	33	8	19	13	12	13	14	11	10	11
ADGRA3	NA	NA	NA	NA	NA	NA	NA	NA	NA	NA	NA	NA	NA	NA	NA	NA	NA	1	NA	1	NA	NA	NA	2	1	NA	NA	NA	NA	NA	NA	1	NA	1	2	NA
ADGRB1	NA	NA	NA	NA	NA	NA	NA	NA	1	1	NA	NA	NA	2	2	1	NA	NA	NA	NA	1	NA	NA	NA	2	1	NA	1	3	1	NA	1	NA	NA	NA	2
ADGRB2	NA	NA	NA	NA	NA	NA	NA	NA	NA	NA	NA	NA	NA	NA	NA	NA	NA	1	NA	NA	NA	NA	1	1	NA	NA	NA	NA	NA	NA	NA	NA	NA	NA	2	NA
ADGRB3	NA	NA	NA	NA	1	NA	1	NA	NA	1	1	2	NA	NA	NA	NA	NA	NA	NA	NA	NA	NA	NA	NA	NA	NA	NA	NA	NA	NA	NA	NA	NA	NA	NA	NA
ADGRE1	NA	NA	NA	NA	NA	NA	NA	NA	NA	NA	NA	NA	NA	NA	NA	NA	NA	NA	NA	NA	1	NA	2	1	NA	NA	NA	1	NA	NA	NA	NA	NA	NA	NA	NA
ADGRE5	NA	NA	NA	NA	NA	NA	2	NA	NA	2	4	4	5	5	8	3	4	8	NA	NA	NA	NA	2	1	NA	NA	NA	2	4	6	2	1	2	3	2	2
ADGRF5	NA	NA	NA	NA	NA	NA	NA	NA	NA	NA	NA	NA	NA	NA	NA	NA	NA	NA	NA	NA	NA	1	2	NA	NA	NA	NA	NA	NA	NA	1	NA	1	NA	1	NA
ADGRG1	NA	NA	NA	NA	NA	NA	NA	NA	NA	NA	NA	NA	NA	NA	NA	1	2	2	2	1	NA	NA	NA	NA	NA	NA	NA	1	NA	NA	NA	NA	NA	NA	NA	NA
ADGRG2	NA	NA	NA	NA	NA	NA	NA	NA	NA	NA	NA	NA	NA	NA	NA	NA	NA	NA	NA	NA	NA	NA	NA	NA	NA	NA	NA	NA	NA	NA	NA	NA	NA	2	NA	1
ADGRG6	NA	NA	NA	NA	NA	NA	NA	NA	NA	NA	NA	NA	NA	NA	NA	1	1	NA	NA	1	1	NA	2	NA	NA	NA	NA	NA	NA	1	NA	1	NA	2	NA	NA
ADGRL1	NA	NA	NA	NA	NA	NA	NA	NA	NA	NA	NA	NA	NA	NA	NA	NA	NA	NA	NA	1	NA	NA	NA	NA	NA	NA	NA	NA	NA	NA	NA	1	1	1	NA	1
ADGRL2	NA	NA	NA	NA	NA	NA	NA	NA	NA	NA	NA	NA	NA	NA	NA	NA	1	2	NA	NA	1	2	4	4	NA	NA	1	3	3	3	5	8	4	14	14	12
ADGRL3	NA	NA	NA	NA	NA	NA	NA	NA	NA	NA	NA	NA	NA	NA	NA	NA	NA	NA	NA	NA	1	NA	NA	NA	NA	NA	NA	1	NA	NA	NA	NA	NA	1	1	2
ADGRL4	1	1	3	2	3	4	NA	NA	NA	NA	NA	NA	NA	NA	NA	NA	NA	NA	NA	NA	NA	NA	NA	NA	NA	NA	NA	NA	NA	NA	NA	NA	NA	NA	NA	NA
ADGRV1	4	1	2	NA	NA	1	NA	1	NA	3	4	1	NA	1	6	1	1	3	3	3	7	4	2	1	1	1	3	5	2	NA	NA	3	3	4	1	2
ADH1	NA	NA	NA	NA	NA	NA	NA	NA	NA	NA	NA	NA	NA	NA	NA	NA	NA	2	1	2	1	3	4	1	NA	1	NA	2	NA	1	NA	4	NA	1	3	1
ADI1	NA	NA	NA	NA	NA	NA	NA	NA	NA	2	3	2	6	4	5	1	1	1	1	1	1	1	4	1	12	12	17	1	1	2	5	1	1	8	3	6
ADISSP	NA	NA	1	1	NA	NA	NA	4	1	NA	NA	NA	NA	1	NA	1	2	4	2	1	2	2	4	3	1	3	3	NA	2	1	NA	2	3	1	4	1
ADK	3	2	NA	NA	NA	NA	1	1	NA	3	5	12	8	5	10	18	20	8	13	12	15	12	10	11	9	8	11	15	12	6	12	21	9	11	8	14
ADM	NA	NA	NA	NA	NA	NA	NA	NA	NA	NA	NA	NA	NA	NA	NA	1	NA	NA	NA	NA	NA	NA	NA	NA	1	NA	1	NA	NA	NA	NA	NA	NA	NA	NA	NA
ADNP	NA	NA	NA	NA	NA	NA	NA	NA	NA	NA	NA	NA	NA	NA	NA	2	3	4	1	2	2	3	1	1	NA	3	1	3	3	4	4	2	4	6	2	3
ADPGK	NA	NA	NA	NA	1	1	NA	NA	NA	1	3	6	5	4	4	8	13	7	6	5	9	2	6	9	10	5	9	17	14	15	12	14	21	29	24	27
ADPRH	NA	NA	NA	NA	NA	NA	NA	NA	NA	NA	NA	NA	NA	NA	NA	14	13	12	10	11	13	11	12	9	13	22	23	16	16	18	19	23	17	24	19	21
ADRM1	3	5	7	5	5	2	5	5	6	5	6	3	3	4	4	2	1	3	NA	1	1	1	NA	NA	4	3	2	2	2	3	1	3	2	1	3	4
AFAP1L2	NA	NA	NA	NA	NA	NA	NA	NA	NA	NA	NA	NA	NA	NA	NA	20	23	24	32	35	35	26	33	29	37	31	30	15	19	13	3	4	5	1	NA	NA
AFDN	NA	NA	NA	NA	NA	NA	NA	NA	NA	NA	NA	NA	NA	NA	NA	21	14	15	16	13	12	20	18	20	12	15	16	10	13	18	6	6	11	8	7	3
AFM	NA	NA	NA	NA	2	NA	NA	2	3	NA	NA	NA	NA	NA	NA	NA	NA	NA	NA	NA	NA	NA	NA	NA	NA	NA	NA	NA	NA	NA	NA	NA	NA	NA	NA	NA
AFP	NA	NA	NA	NA	NA	NA	NA	NA	NA	NA	NA	NA	NA	NA	NA	NA	NA	NA	NA	NA	NA	NA	NA	NA	NA	1	1	NA	NA	NA	NA	NA	NA	NA	1	NA
AGA	NA	NA	NA	1	NA	3	NA	NA	NA	1	NA	1	4	4	3	7	5	12	19	23	29	16	13	17	17	20	16	15	18	14	72	45	62	60	55	47
AGAP2	NA	NA	NA	NA	NA	NA	NA	NA	NA	NA	NA	NA	NA	NA	NA	1	NA	NA	NA	NA	NA	1	NA	NA	1	1	NA	NA	1	NA	NA	NA	2	NA	NA	NA
AGL	NA	NA	NA	NA	NA	NA	NA	NA	NA	1	NA	2	4	3	2	NA	NA	NA	NA	NA	NA	NA	NA	NA	NA	NA	NA	NA	NA	NA	NA	NA	NA	NA	NA	NA
AGO2	NA	NA	NA	NA	NA	NA	NA	NA	NA	NA	NA	NA	NA	NA	NA	9	9	11	NA	8	10	6	8	10	17	18	9	23	18	24	26	20	28	26	26	24
AGRN	NA	NA	NA	NA	NA	1	NA	NA	NA	1	NA	NA	3	1	1	NA	NA	NA	NA	NA	NA	NA	NA	NA	NA	NA	NA	NA	NA	NA	NA	NA	NA	NA	NA	NA
AGTR2	NA	NA	NA	NA	NA	NA	NA	NA	NA	NA	NA	NA	NA	NA	NA	NA	NA	NA	NA	NA	NA	NA	NA	NA	NA	NA	NA	NA	NA	NA	2	NA	2	4	7	3
AGTRAP	NA	NA	NA	1	NA	2	1	2	2	4	2	2	2	3	4	NA	NA	NA	NA	NA	NA	NA	NA	NA	NA	NA	NA	NA	NA	NA	NA	NA	NA	NA	NA	NA
AHCYL1	1	NA	NA	NA	NA	1	NA	NA	NA	11	14	11	22	9	10	37	37	29	53	43	53	20	30	29	44	43	56	49	47	42	51	43	39	35	40	41
AHNAK	1209	1244	1287	1094	1094	1102	1644	1604	1580	1862	1900	1854	2218	2289	2334	NA	NA	NA	NA	NA	NA	NA	NA	NA	NA	NA	NA	NA	NA	NA	NA	NA	NA	NA	NA	NA
AHNAK2	20	28	18	51	45	49	NA	2	6	28	32	31	68	49	63	NA	NA	NA	NA	NA	NA	NA	NA	NA	NA	NA	NA	NA	NA	NA	NA	NA	NA	NA	NA	NA
AIF1	NA	NA	NA	NA	NA	NA	NA	NA	NA	NA	NA	NA	NA	NA	NA	5	7	5	3	7	6	8	10	7	5	4	5	3	2	8	NA	NA	NA	NA	NA	NA
AIF1L	NA	NA	NA	NA	NA	NA	NA	NA	NA	NA	NA	NA	NA	NA	NA	3	3	2	2	2	3	2	6	2	3	5	4	9	8	8	1	3	4	4	4	4
AIFM2	NA	NA	NA	NA	NA	NA	NA	NA	NA	NA	NA	NA	NA	NA	NA	NA	1	NA	1	NA	NA	NA	6	5	3	NA	2	NA	1	NA	1	1	NA	NA	NA	NA
AIG1	NA	NA	NA	NA	NA	NA	NA	NA	NA	NA	NA	NA	NA	NA	NA	NA	NA	NA	NA	NA	NA	1	NA	1	NA	NA	NA	NA	NA	NA	NA	NA	NA	NA	NA	NA
AIMP1	7	10	9	13	13	9	6	5	5	14	17	17	19	13	17	15	16	11	13	13	15	12	12	8	11	10	12	24	21	26	17	19	11	23	24	20
AIP	NA	NA	NA	NA	NA	NA	NA	NA	NA	NA	NA	NA	NA	NA	NA	7	6	8	4	5	7	11	4	7	5	4	11	12	11	9	8	5	7	21	17	27
AJAP1	NA	NA	NA	NA	NA	NA	NA	NA	NA	NA	NA	NA	NA	NA	NA	1	NA	NA	NA	NA	NA	NA	NA	NA	NA	NA	NA	NA	1	1	NA	NA	NA	NA	NA	NA
AJM1	NA	NA	NA	NA	NA	NA	NA	NA	NA	NA	NA	NA	NA	NA	NA	NA	NA	NA	1	NA	NA	1	NA	NA	1	1	NA	1	NA	NA	NA	NA	NA	NA	1	NA
AKAP1	NA	NA	NA	NA	NA	NA	NA	NA	NA	NA	NA	NA	NA	NA	NA	1	1	NA	NA	NA	1	NA	NA	NA	1	2	NA	2	6	4	2	2	2	1	1	2
AKAP10	NA	NA	NA	1	NA	NA	NA	NA	NA	4	1	1	NA	NA	3	1	NA	NA	1	1	NA	NA	1	1	1	NA	NA	NA	1	NA	NA	NA	NA	NA	NA	1
AKAP12	110	137	132	138	129	129	5	8	12	31	34	34	34	36	32	110	111	95	94	104	112	88	97	104	144	131	125	83	79	84	82	92	90	50	57	64
AKAP6	NA	NA	NA	1	NA	NA	NA	NA	NA	NA	NA	3	1	NA	1	NA	NA	NA	NA	NA	NA	NA	NA	NA	NA	NA	NA	NA	NA	NA	NA	NA	NA	NA	NA	NA
AKAP9	NA	NA	NA	3	1	1	NA	NA	NA	NA	NA	2	1	1	2	1	4	4	3	2	6	1	1	3	4	5	5	4	4	3	6	3	3	2	7	3
AKR1A1	13	17	17	21	25	20	9	6	9	32	31	34	55	53	44	52	49	66	47	47	40	60	57	58	58	53	68	74	82	65	89	86	91	84	96	106
AKR1B1	30	18	28	22	29	23	22	20	18	36	40	37	52	41	54	61	67	52	63	54	42	44	53	50	66	72	58	53	47	55	56	53	40	57	55	54
AKR1B7	NA	NA	NA	NA	NA	NA	NA	NA	NA	NA	NA	NA	NA	NA	NA	11	18	13	16	16	17	15	NA	15	NA	18	20	NA	14	NA	NA	16	13	13	19	NA
AKR1B8	NA	NA	NA	NA	NA	NA	NA	NA	NA	NA	NA	NA	NA	NA	NA	NA	NA	NA	13	16	17	12	13	NA	23	22	24	18	18	19	18	21	18	22	23	30
AKT1	NA	NA	1	2	2	2	NA	NA	3	2	NA	1	2	3	4	1	8	3	2	2	2	2	1	4	4	2	4	9	10	9	15	21	13	25	16	18
AKT2	NA	NA	NA	NA	NA	NA	NA	NA	NA	NA	NA	NA	NA	NA	NA	5	4	2	2	3	6	5	5	1	3	3	5	NA	4	3	5	6	4	7	7	10
AKTIP	NA	NA	NA	NA	NA	NA	NA	NA	NA	NA	NA	NA	NA	NA	NA	1	1	NA	2	NA	NA	NA	NA	NA	1	1	4	1	2	1	NA	1	NA	NA	1	1
ALAD	NA	NA	NA	1	1	1	NA	NA	NA	1	4	4	1	5	2	2	3	4	2	1	3	2	1	1	2	1	2	4	2	5	2	2	1	3	2	3
ALB	NA	NA	NA	NA	NA	NA	NA	NA	NA	NA	NA	NA	NA	NA	NA	18	16	16	12	16	8	11	7	6	4	9	8	7	8	9	7	13	8	13	14	11
ALCAM	3	7	12	1	NA	1	9	6	5	12	8	11	18	15	13	2	4	NA	2	2	4	5	3	3	1	NA	1	29	20	27	23	29	25	36	27	26
ALDH3A1	NA	NA	NA	NA	NA	NA	NA	NA	NA	NA	NA	NA	NA	NA	NA	8	10	9	10	12	11	14	11	9	5	7	9	4	NA	3	3	6	4	10	9	8
ALDH3B1	NA	NA	NA	NA	NA	NA	NA	NA	NA	NA	NA	NA	NA	NA	NA	5	6	6	8	7	7	4	6	6	2	6	9	NA	NA	NA	1	NA	NA	NA	NA	NA
ALDOA	262	260	281	243	232	245	318	322	309	264	243	229	277	319	295	309	328	350	288	270	278	255	249	276	358	322	341	288	322	327	259	271	275	306	313	313
ALDOC	37	30	41	37	44	32	60	66	56	52	52	53	48	59	64	NA	NA	NA	NA	NA	NA	NA	NA	NA	NA	NA	NA	NA	NA	NA	NA	NA	NA	NA	NA	NA
ALG10B	NA	NA	NA	NA	NA	NA	NA	NA	NA	NA	NA	NA	NA	NA	NA	1	1	NA	NA	NA	NA	1	1	NA	2	2	NA	NA	NA	1	NA	1	NA	1	2	5
ALK	NA	NA	NA	NA	NA	NA	NA	2	NA	NA	NA	NA	1	NA	1	NA	NA	NA	NA	NA	NA	NA	NA	NA	NA	1	NA	NA	NA	NA	NA	NA	1	2	4	3
ALOX12E	NA	NA	NA	NA	NA	NA	NA	NA	NA	NA	NA	NA	NA	NA	NA	NA	NA	NA	NA	NA	NA	NA	NA	NA	NA	NA	NA	NA	1	NA	NA	NA	NA	NA	1	1
ALOX15	NA	NA	NA	NA	NA	NA	NA	NA	NA	NA	NA	NA	NA	NA	NA	NA	NA	NA	NA	NA	NA	NA	NA	NA	NA	NA	NA	2	NA	NA	NA	NA	NA	NA	1	1
ALPK2	NA	NA	NA	NA	NA	NA	NA	NA	NA	NA	NA	NA	NA	NA	NA	NA	1	NA	NA	1	NA	NA	NA	NA	NA	NA	NA	NA	NA	NA	1	4	NA	NA	NA	NA
ALPL	NA	NA	NA	NA	NA	NA	NA	NA	NA	NA	NA	NA	NA	NA	NA	1	2	1	NA	NA	NA	NA	1	1	NA	1	NA	NA	2	NA	NA	NA	NA	2	1	2
AMACR	NA	NA	NA	NA	NA	NA	NA	NA	NA	NA	NA	NA	NA	NA	NA	2	4	1	2	NA	NA	NA	NA	2	2	NA	1	6	6	6	4	3	5	7	10	8
AMBP	NA	NA	NA	NA	NA	NA	NA	NA	NA	NA	NA	NA	NA	NA	NA	NA	NA	NA	NA	NA	NA	NA	NA	NA	NA	NA	NA	NA	NA	NA	1	NA	NA	NA	1	1
AMFR	NA	NA	NA	NA	NA	NA	NA	NA	NA	NA	NA	NA	NA	NA	NA	7	3	1	2	3	4	4	1	1	22	12	15	3	5	2	6	5	6	4	NA	2
AMOT	NA	1	1	3	2	6	NA	NA	NA	10	4	5	4	NA	4	1	NA	NA	NA	NA	NA	1	NA	2	NA	2	1	1	2	2	5	1	3	3	4	2
AMOTL1	NA	NA	NA	NA	NA	NA	NA	NA	NA	1	NA	NA	1	1	3	1	NA	NA	1	1	NA	2	NA	2	NA	NA	NA	2	1	1	1	NA	NA	NA	NA	1
AMOTL2	NA	NA	NA	NA	NA	NA	NA	NA	NA	NA	NA	NA	NA	NA	NA	NA	NA	NA	1	2	NA	1	NA	NA	NA	1	1	2	NA	1	NA	1	NA	NA	NA	NA
AMPH	NA	NA	NA	NA	NA	NA	NA	NA	NA	NA	NA	NA	NA	NA	NA	NA	3	NA	NA	NA	NA	4	NA	1	NA	NA	NA	NA	NA	NA	NA	NA	NA	NA	NA	NA
ANGPT2	NA	NA	1	20	15	16	NA	NA	NA	NA	1	NA	NA	NA	NA	NA	NA	NA	NA	NA	NA	NA	NA	NA	NA	NA	NA	NA	1	NA	1	NA	1	NA	NA	1
ANGPTL1	NA	2	NA	NA	NA	NA	NA	NA	NA	NA	2	1	NA	NA	NA	NA	NA	NA	NA	NA	NA	NA	NA	NA	NA	NA	NA	NA	NA	NA	NA	NA	NA	NA	NA	NA
ANGPTL2	NA	NA	NA	NA	NA	NA	NA	NA	NA	NA	NA	NA	NA	NA	NA	NA	NA	NA	1	NA	NA	NA	NA	NA	NA	NA	NA	1	NA	NA	1	NA	1	1	1	1
ANGPTL6	NA	NA	NA	NA	NA	NA	NA	NA	NA	NA	NA	NA	NA	NA	NA	1	NA	1	1	NA	NA	NA	1	NA	1	NA	3	NA	NA	NA	NA	NA	NA	NA	NA	NA
ANGPTL7	NA	1	NA	NA	NA	NA	NA	NA	NA	1	NA	1	NA	NA	NA	NA	NA	NA	NA	NA	NA	NA	NA	NA	NA	NA	NA	NA	NA	NA	NA	NA	NA	NA	NA	NA
ANK1	1	NA	NA	NA	1	NA	NA	NA	NA	NA	NA	NA	1	1	NA	NA	NA	NA	NA	NA	1	NA	NA	1	1	NA	NA	2	2	2	NA	1	1	NA	NA	NA
ANK2	NA	1	NA	NA	NA	NA	NA	NA	NA	1	NA	2	2	NA	NA	31	37	34	23	25	26	28	29	25	35	31	30	20	20	19	20	14	12	NA	11	8
ANK3	NA	NA	NA	NA	NA	NA	NA	NA	NA	3	3	2	1	3	NA	10	NA	NA	NA	NA	NA	NA	NA	NA	NA	NA	NA	6	7	NA	NA	NA	10	6	4	3
ANKH	NA	NA	NA	NA	NA	NA	NA	NA	NA	NA	NA	NA	NA	NA	NA	3	4	5	1	1	2	2	2	NA	NA	NA	NA	1	2	5	1	1	5	3	NA	NA
ANKRD13A	NA	NA	NA	NA	NA	NA	NA	NA	1	1	4	3	12	10	12	1	1	1	2	NA	2	NA	2	1	NA	NA	NA	1	2	NA	2	2	1	1	NA	1
ANKRD27	NA	NA	NA	NA	NA	NA	NA	NA	NA	NA	NA	NA	NA	NA	NA	2	NA	NA	2	1	NA	NA	2	1	1	1	NA	1	1	NA	1	NA	NA	NA	1	NA
ANKS1B	NA	NA	NA	NA	NA	NA	NA	NA	NA	NA	NA	NA	NA	NA	NA	2	2	NA	4	NA	2	NA	NA	NA	4	1	1	NA	NA	2	1	NA	2	NA	1	4
ANO10	1	3	2	7	5	2	1	2	4	21	29	33	29	29	27	4	4	4	2	6	6	4	4	3	13	12	10	7	9	9	12	11	11	7	11	10
ANO2	NA	NA	NA	NA	NA	NA	NA	NA	NA	NA	NA	NA	NA	NA	NA	NA	NA	NA	NA	NA	NA	NA	NA	NA	NA	1	1	NA	1	2	NA	NA	1	NA	1	NA
ANO6	1	NA	NA	1	3	1	NA	NA	NA	NA	1	NA	1	NA	NA	3	8	8	5	8	7	10	6	12	10	8	7	12	13	9	12	12	11	13	11	14
ANO7	NA	NA	NA	NA	NA	NA	NA	NA	NA	NA	1	1	NA	NA	NA	NA	NA	NA	NA	NA	NA	NA	NA	NA	NA	NA	NA	NA	NA	NA	NA	NA	NA	NA	NA	NA
ANO8	NA	NA	NA	NA	NA	NA	NA	NA	NA	NA	1	1	1	NA	NA	NA	NA	NA	NA	NA	NA	1	NA	NA	2	NA	NA	1	1	NA	NA	NA	NA	NA	NA	NA
ANPEP	69	72	76	209	202	228	11	18	13	81	78	79	127	131	133	2	1	6	12	8	13	13	13	22	4	4	1	82	60	70	96	83	78	158	174	174
ANTXR1	NA	NA	NA	NA	NA	NA	NA	NA	NA	2	1	2	2	NA	1	NA	NA	2	NA	NA	NA	NA	NA	NA	NA	1	NA	3	1	2	5	3	2	5	7	3
ANTXR2	NA	NA	1	2	NA	1	NA	1	NA	3	1	NA	3	4	NA	NA	NA	NA	1	NA	NA	1	1	NA	NA	1	1	1	2	1	1	1	1	2	1	3
ANXA1	297	302	276	355	337	356	290	301	273	356	300	286	374	347	369	35	27	25	45	45	40	36	37	38	57	43	45	259	246	269	297	322	311	261	293	286
ANXA13	NA	NA	NA	3	NA	NA	NA	NA	NA	3	8	4	15	7	7	NA	NA	NA	NA	NA	NA	NA	NA	NA	NA	NA	NA	NA	NA	NA	NA	NA	NA	NA	NA	NA
ANXA2	954	910	878	964	973	952	918	930	818	875	809	825	840	854	878	283	280	289	314	288	280	266	284	257	264	281	245	363	345	349	407	402	410	480	473	476
ANXA3	17	12	23	27	39	31	2	1	NA	5	8	3	4	5	2	137	134	125	189	196	201	163	167	146	175	166	183	183	178	168	154	163	148	123	118	111
ANXA4	5	11	16	55	49	68	7	12	11	115	112	110	125	99	136	37	40	46	51	52	46	42	37	37	61	64	60	67	52	61	62	46	60	73	81	72
ANXA5	NA	NA	NA	NA	NA	NA	NA	NA	NA	NA	NA	NA	NA	NA	NA	313	352	338	313	301	281	230	203	239	283	287	289	351	352	354	361	351	374	427	450	444
ANXA6	NA	NA	NA	NA	NA	NA	NA	NA	NA	NA	NA	NA	NA	NA	NA	286	286	285	244	228	224	193	190	212	267	255	241	376	374	374	400	421	416	579	544	569
ANXA7	NA	NA	NA	NA	NA	NA	NA	NA	NA	NA	NA	NA	NA	NA	NA	39	46	49	46	36	53	43	48	45	62	60	47	49	44	47	54	56	62	53	56	53
ANXA8	NA	NA	NA	NA	NA	NA	NA	NA	NA	2	2	3	1	NA	NA	NA	NA	NA	NA	NA	NA	NA	NA	NA	NA	NA	NA	43	44	51	30	28	33	34	29	28
AOC3	NA	NA	NA	NA	NA	NA	NA	NA	NA	NA	NA	NA	NA	NA	NA	NA	NA	NA	NA	NA	NA	NA	NA	NA	NA	NA	NA	NA	NA	1	2	2	1	3	7	4
AP1G1	1	2	3	6	4	8	1	1	1	18	13	18	29	31	24	18	14	24	8	4	5	7	7	11	12	9	14	22	17	22	8	20	14	10	16	14
AP1M1	5	4	7	6	3	3	2	3	4	16	20	24	23	26	25	NA	NA	NA	NA	NA	NA	NA	NA	NA	NA	NA	NA	NA	NA	NA	NA	NA	NA	NA	NA	NA
AP1S1	NA	1	NA	NA	NA	NA	NA	NA	NA	2	4	3	2	3	3	5	5	4	6	6	3	3	1	2	5	4	4	5	7	3	2	6	6	5	7	7
AP1S2	NA	NA	NA	NA	NA	NA	NA	NA	NA	1	6	4	5	3	4	NA	NA	NA	NA	NA	NA	NA	NA	NA	NA	NA	NA	NA	NA	NA	NA	NA	NA	NA	NA	NA
AP2A1	12	14	11	28	28	19	20	21	18	76	93	103	108	132	119	62	73	74	44	58	43	47	45	48	61	59	73	55	47	51	65	59	63	60	68	74
AP2A2	NA	2	4	22	20	12	10	NA	9	29	46	27	46	52	41	73	50	64	46	49	47	57	38	46	50	50	50	53	51	56	59	63	80	63	75	67
AP2B1	19	20	24	27	22	25	20	16	28	73	71	59	84	96	86	83	85	93	78	78	79	76	66	61	97	93	92	101	95	96	106	98	110	114	118	108
AP2M1	1	4	4	34	25	25	5	10	6	45	65	46	51	63	63	38	45	38	40	41	35	39	41	36	50	55	49	50	40	46	52	43	49	50	51	54
AP2S1	NA	NA	1	NA	NA	NA	1	NA	2	12	15	15	12	10	13	15	15	10	13	6	7	6	9	3	20	19	18	21	15	18	15	20	13	13	18	25
APBA1	NA	NA	NA	NA	NA	NA	NA	NA	NA	NA	NA	NA	NA	NA	NA	NA	NA	NA	NA	NA	NA	NA	1	NA	NA	NA	NA	NA	NA	NA	2	1	NA	NA	NA	NA
APBA3	NA	NA	NA	NA	NA	NA	NA	NA	NA	NA	NA	NA	NA	NA	NA	NA	NA	NA	NA	NA	NA	NA	NA	NA	2	1	1	NA	1	NA	NA	NA	NA	1	NA	NA
APBB1	NA	NA	NA	NA	NA	NA	NA	NA	NA	NA	NA	NA	NA	NA	NA	NA	NA	NA	1	NA	1	NA	NA	NA	1	NA	NA	NA	NA	NA	NA	NA	NA	NA	NA	NA
APBB1IP	NA	NA	NA	NA	NA	NA	NA	NA	NA	NA	NA	NA	NA	NA	NA	1	1	NA	NA	2	2	6	7	4	1	NA	1	1	3	1	1	1	4	NA	NA	NA
APC	NA	NA	NA	NA	NA	NA	NA	NA	NA	NA	NA	NA	NA	NA	NA	NA	2	2	NA	NA	NA	2	NA	NA	2	1	1	NA	1	1	NA	NA	1	NA	1	1
APC2	NA	NA	NA	NA	NA	NA	NA	NA	NA	4	9	8	6	2	NA	3	NA	1	NA	NA	NA	1	3	NA	1	1	NA	NA	NA	NA	NA	1	1	NA	NA	2
APEH	NA	2	4	2	1	NA	8	5	8	11	11	13	23	21	21	NA	NA	NA	NA	NA	NA	NA	NA	NA	NA	NA	NA	NA	NA	NA	NA	NA	NA	NA	NA	NA
APH1A	NA	NA	NA	NA	NA	NA	NA	NA	NA	NA	NA	NA	NA	NA	NA	1	NA	NA	NA	NA	NA	1	NA	2	NA	NA	NA	NA	1	NA	NA	1	NA	1	NA	1
APH1B	NA	NA	NA	NA	NA	NA	NA	NA	NA	2	1	2	NA	2	2	NA	NA	NA	NA	NA	NA	NA	NA	NA	NA	NA	NA	NA	NA	NA	NA	NA	NA	NA	NA	NA
APLP2	NA	NA	NA	2	4	7	NA	NA	NA	6	9	4	12	5	5	NA	NA	NA	NA	NA	NA	NA	NA	NA	NA	NA	NA	NA	NA	NA	NA	NA	NA	NA	NA	NA
APOA1	NA	NA	NA	NA	NA	NA	NA	NA	NA	1	1	NA	1	NA	NA	NA	NA	NA	NA	NA	NA	NA	NA	NA	NA	NA	NA	NA	NA	NA	NA	NA	NA	NA	NA	NA
APOA5	NA	NA	NA	NA	NA	NA	NA	NA	NA	NA	NA	NA	NA	NA	NA	1	NA	NA	NA	NA	NA	NA	NA	NA	NA	1	NA	1	NA	1	NA	NA	NA	NA	NA	NA
APOB	8	7	9	NA	NA	NA	NA	3	NA	6	9	11	6	11	5	16	9	7	15	13	9	10	16	13	11	3	14	10	13	7	2	11	7	1	2	1
APOBR	NA	NA	NA	NA	NA	NA	NA	NA	NA	NA	NA	NA	NA	NA	NA	NA	1	2	1	2	1	1	2	1	NA	2	1	1	1	NA	2	1	1	NA	1	NA
APOC3	4	6	4	NA	NA	NA	NA	NA	1	NA	NA	NA	NA	NA	NA	NA	NA	NA	NA	NA	NA	NA	NA	NA	NA	NA	NA	NA	NA	NA	NA	NA	NA	NA	NA	NA
APOD	NA	NA	NA	NA	NA	NA	NA	NA	NA	NA	NA	NA	NA	NA	NA	NA	NA	NA	1	NA	NA	NA	NA	NA	NA	NA	NA	1	1	NA	NA	NA	NA	NA	NA	NA
APOE	NA	NA	NA	NA	NA	NA	NA	NA	NA	NA	NA	NA	NA	NA	NA	58	49	54	44	43	39	48	49	55	22	19	27	29	25	28	20	20	18	NA	NA	NA
APOL2	4	2	3	3	8	6	2	1	2	26	19	26	30	40	28	NA	NA	NA	NA	NA	NA	NA	NA	NA	NA	NA	NA	NA	NA	NA	NA	NA	NA	NA	NA	NA
APOL3	NA	NA	NA	NA	NA	NA	NA	NA	NA	NA	NA	NA	2	NA	3	NA	NA	NA	NA	NA	NA	NA	NA	NA	NA	NA	NA	NA	NA	NA	NA	NA	NA	NA	NA	NA
APOL4	NA	1	1	NA	NA	NA	NA	NA	NA	NA	NA	NA	NA	NA	NA	NA	NA	NA	NA	NA	NA	NA	NA	NA	NA	NA	NA	NA	NA	NA	NA	NA	NA	NA	NA	NA
APOM	NA	NA	NA	NA	NA	NA	NA	NA	NA	NA	1	1	NA	NA	NA	NA	NA	NA	NA	NA	NA	NA	NA	NA	NA	NA	NA	NA	NA	NA	NA	NA	NA	NA	NA	NA
APOO	NA	2	1	NA	1	1	NA	NA	NA	1	1	1	NA	NA	NA	4	8	4	6	7	6	5	4	2	4	5	5	4	5	7	3	4	2	4	2	2
APOOL	NA	NA	NA	NA	1	NA	NA	NA	NA	NA	1	1	NA	1	3	NA	NA	NA	NA	NA	NA	NA	NA	NA	NA	NA	NA	NA	NA	NA	NA	NA	NA	NA	NA	NA
APP	1	2	2	5	5	9	NA	NA	NA	7	14	10	16	7	7	7	4	5	6	4	1	4	3	3	1	NA	3	9	3	9	18	10	11	14	10	17
APPL1	NA	NA	NA	NA	NA	NA	NA	NA	NA	NA	1	1	5	3	5	14	8	11	7	5	9	5	7	3	4	7	7	9	8	12	8	14	16	18	19	18
APPL2	NA	NA	NA	NA	NA	NA	NA	NA	NA	4	3	7	3	8	7	10	9	8	3	11	5	11	9	12	5	5	1	NA	4	NA	1	4	NA	2	2	1
APRT	5	4	7	4	3	3	4	3	5	25	30	21	29	41	39	NA	NA	NA	NA	NA	NA	NA	NA	NA	NA	NA	NA	NA	NA	NA	NA	NA	NA	NA	NA	NA
AQP1	NA	NA	NA	NA	NA	NA	NA	NA	NA	NA	1	2	2	1	3	NA	NA	NA	NA	NA	NA	NA	NA	NA	NA	NA	NA	5	2	4	6	5	5	10	10	7
AQP4	NA	NA	NA	NA	NA	NA	NA	NA	NA	NA	NA	NA	NA	NA	NA	32	28	29	28	29	26	22	18	25	26	21	21	6	8	8	10	7	12	NA	NA	NA
ARAP1	NA	NA	2	1	NA	1	NA	2	2	3	3	1	4	3	3	2	1	3	NA	1	NA	1	2	2	3	1	1	2	4	3	5	5	7	9	10	8
ARAP3	NA	NA	2	2	1	NA	NA	NA	NA	NA	NA	NA	NA	NA	NA	NA	NA	NA	NA	NA	NA	NA	NA	NA	NA	NA	NA	NA	NA	NA	NA	NA	NA	NA	NA	NA
ARC	NA	NA	NA	NA	NA	NA	NA	NA	NA	NA	NA	NA	NA	NA	NA	2	1	NA	NA	NA	NA	NA	NA	NA	NA	NA	NA	NA	NA	NA	NA	NA	NA	1	NA	NA
ARF2	NA	NA	NA	NA	NA	NA	NA	NA	NA	NA	NA	NA	NA	NA	NA	87	NA	NA	NA	NA	NA	NA	NA	NA	101	NA	NA	108	120	NA	123	NA	110	NA	122	NA
ARF3	49	44	33	24	32	36	30	32	38	63	56	61	82	77	87	103	94	101	79	87	58	61	49	50	109	101	100	138	151	144	153	145	138	144	137	140
ARF4	64	71	66	56	69	74	65	55	65	62	70	56	82	83	86	65	61	65	42	44	43	40	30	32	75	83	67	104	105	107	110	112	101	112	115	104
ARF5	NA	37	27	18	26	27	30	32	37	45	46	31	54	58	62	73	69	70	42	44	35	40	26	34	69	66	62	100	94	98	104	101	96	113	111	123
ARF6	4	4	10	11	6	5	4	4	10	12	12	15	15	19	23	16	16	15	6	9	16	11	10	9	17	11	15	14	17	14	17	19	20	20	25	17
ARFGAP2	2	1	1	NA	NA	NA	2	2	2	1	4	4	7	2	2	13	11	12	7	7	7	3	1	1	9	8	12	12	18	14	8	14	10	15	7	12
ARFIP2	NA	NA	NA	NA	NA	NA	NA	NA	NA	NA	4	NA	3	5	4	NA	NA	NA	NA	NA	NA	NA	NA	NA	NA	NA	NA	NA	NA	NA	NA	NA	NA	NA	NA	NA
ARG1	3	3	NA	7	6	3	9	8	12	7	11	13	4	6	7	NA	NA	2	12	12	10	10	8	2	4	3	5	2	1	1	3	2	NA	NA	1	NA
ARHGAP1	NA	NA	NA	NA	NA	NA	NA	NA	NA	NA	NA	NA	NA	NA	NA	30	43	37	30	32	25	26	26	21	34	36	41	38	42	44	30	42	31	51	52	44
ARHGAP10	NA	NA	NA	NA	NA	NA	NA	NA	NA	NA	NA	NA	NA	NA	NA	NA	NA	NA	NA	NA	NA	NA	NA	NA	NA	NA	NA	NA	NA	NA	2	1	NA	NA	NA	NA
ARHGAP12	NA	NA	NA	NA	NA	NA	NA	NA	NA	NA	NA	NA	NA	NA	NA	4	5	1	3	5	6	7	5	4	5	2	3	4	1	5	1	6	3	NA	NA	NA
ARHGAP17	NA	1	2	6	5	7	2	NA	2	4	3	3	10	8	6	5	5	13	4	2	6	5	3	2	5	7	8	7	8	9	9	7	8	7	5	6
ARHGAP18	4	5	6	4	5	4	3	3	5	16	13	12	22	24	17	2	6	4	1	2	2	1	1	4	2	2	2	1	1	NA	2	NA	1	NA	1	NA
ARHGAP19	NA	NA	NA	NA	NA	NA	NA	NA	NA	NA	NA	NA	NA	1	1	NA	NA	NA	NA	NA	NA	NA	NA	NA	NA	NA	NA	NA	NA	NA	NA	NA	NA	NA	NA	NA
ARHGAP21	NA	NA	NA	NA	NA	NA	NA	NA	NA	NA	NA	NA	NA	NA	NA	1	2	6	4	3	8	5	4	5	5	6	11	2	5	1	1	3	3	1	1	1
ARHGAP25	NA	NA	NA	NA	NA	NA	NA	NA	NA	NA	NA	NA	NA	NA	NA	4	1	1	4	3	4	4	11	10	NA	NA	3	4	3	4	NA	NA	1	NA	NA	NA
ARHGAP33	NA	NA	NA	NA	NA	NA	NA	NA	NA	NA	NA	NA	1	1	1	NA	NA	1	NA	NA	NA	NA	NA	NA	NA	NA	NA	NA	NA	NA	1	2	NA	NA	1	NA
ARHGAP35	NA	NA	NA	NA	NA	NA	NA	NA	NA	NA	NA	NA	NA	NA	NA	1	1	5	3	2	5	5	4	4	6	11	6	4	6	3	6	3	5	6	6	7
ARHGAP45	NA	NA	NA	NA	NA	NA	NA	NA	NA	4	2	1	2	NA	1	3	10	7	1	5	1	3	3	4	5	5	4	NA	1	1	1	NA	NA	NA	NA	NA
ARHGAP5	NA	NA	NA	NA	NA	NA	NA	NA	NA	NA	NA	NA	NA	NA	NA	15	14	9	12	9	14	14	16	9	5	5	3	8	7	11	6	4	9	4	5	3
ARHGDIA	51	46	59	53	39	46	63	52	48	95	111	92	105	102	95	74	81	87	81	86	89	60	69	80	70	63	83	91	93	86	79	95	80	89	92	80
ARHGEF1	NA	NA	NA	NA	3	NA	1	NA	NA	4	2	3	13	7	11	5	4	8	4	5	4	6	5	11	1	8	10	12	13	19	18	14	13	21	23	19
ARHGEF18	NA	NA	NA	NA	NA	NA	NA	NA	NA	NA	NA	NA	NA	NA	NA	4	2	2	3	6	3	2	1	2	7	7	8	1	1	3	1	2	3	3	NA	1
ARHGEF2	1	2	1	11	8	10	1	1	NA	4	3	5	3	2	5	15	10	11	1	3	6	5	5	9	34	29	29	24	21	19	17	16	15	33	33	31
ARHGEF25	NA	NA	NA	NA	NA	NA	NA	NA	NA	NA	NA	NA	NA	NA	NA	NA	NA	NA	NA	NA	NA	NA	NA	NA	NA	NA	NA	1	1	2	1	1	2	2	2	1
ARHGEF28	NA	NA	NA	NA	NA	NA	NA	NA	NA	NA	NA	NA	NA	NA	NA	NA	NA	NA	NA	NA	NA	NA	NA	NA	NA	1	NA	NA	NA	NA	1	NA	1	NA	NA	1
ARHGEF40	NA	NA	NA	NA	NA	NA	NA	NA	NA	NA	NA	NA	NA	NA	NA	2	2	2	2	1	1	4	1	1	10	3	6	7	8	6	19	9	6	7	7	9
ARHGEF5	NA	1	NA	NA	NA	NA	NA	NA	NA	NA	2	1	1	1	NA	1	NA	NA	NA	1	NA	NA	NA	NA	1	NA	NA	NA	NA	1	NA	1	1	NA	NA	NA
ARHGEF7	NA	NA	NA	NA	NA	NA	NA	NA	NA	NA	NA	NA	NA	NA	NA	9	18	10	7	7	7	4	NA	3	12	12	12	8	7	6	8	11	6	12	11	6
ARID1B	NA	NA	NA	NA	NA	NA	NA	NA	NA	NA	NA	NA	NA	NA	NA	NA	NA	NA	2	NA	NA	NA	1	1	2	NA	NA	NA	NA	NA	NA	2	NA	2	2	2
ARID2	NA	NA	2	2	NA	2	NA	NA	NA	NA	NA	1	NA	NA	NA	NA	1	NA	NA	NA	NA	NA	NA	NA	1	NA	NA	1	3	NA	NA	1	NA	NA	1	NA
ARID4A	NA	NA	NA	NA	NA	NA	NA	NA	NA	NA	NA	NA	NA	NA	NA	1	NA	NA	NA	1	2	NA	NA	NA	NA	NA	2	NA	1	NA	NA	NA	NA	NA	NA	NA
ARL13B	NA	NA	NA	NA	NA	NA	NA	NA	NA	NA	NA	NA	NA	NA	NA	NA	NA	NA	NA	NA	NA	NA	NA	NA	NA	NA	1	NA	NA	NA	1	1	NA	NA	NA	NA
ARL2	NA	1	1	NA	NA	NA	NA	NA	2	2	5	3	6	7	8	7	11	8	3	7	4	7	5	4	8	10	11	10	10	7	15	5	10	8	8	7
ARL4C	NA	NA	NA	NA	NA	NA	NA	NA	NA	NA	NA	NA	NA	NA	NA	NA	NA	NA	NA	NA	1	1	NA	NA	NA	1	1	NA	NA	NA	NA	NA	NA	NA	NA	NA
ARL6	NA	NA	NA	NA	NA	NA	NA	NA	NA	NA	NA	NA	NA	NA	NA	1	1	1	NA	NA	NA	NA	NA	NA	2	2	2	2	2	NA	1	NA	NA	NA	NA	NA
ARL6IP5	11	8	10	22	23	22	3	6	5	28	29	35	29	40	30	12	10	13	17	19	16	9	11	9	28	31	33	19	27	22	27	22	20	20	30	23
ARL8A	NA	NA	NA	4	3	2	NA	NA	NA	NA	NA	15	15	15	NA	NA	NA	NA	NA	NA	NA	NA	NA	NA	NA	NA	NA	NA	NA	NA	NA	NA	NA	NA	NA	NA
ARMC8	NA	NA	1	NA	NA	NA	NA	NA	1	1	3	1	2	1	2	NA	NA	NA	NA	NA	NA	NA	NA	NA	NA	NA	NA	NA	NA	NA	NA	NA	NA	NA	NA	NA
ARPC1A	NA	1	1	3	11	3	1	1	NA	25	19	25	35	31	24	21	15	26	23	16	18	9	16	16	14	18	17	18	13	11	12	12	16	4	2	7
ARPC2	16	26	20	34	35	27	11	15	14	57	64	61	84	77	64	53	53	55	54	68	85	62	72	57	74	70	72	81	71	81	62	67	89	78	64	76
ARPC5	6	5	6	17	9	8	5	1	6	18	20	21	26	24	25	NA	NA	NA	NA	NA	NA	NA	NA	NA	NA	NA	NA	NA	NA	NA	NA	NA	NA	NA	NA	NA
ARRB1	NA	NA	2	4	2	1	NA	NA	NA	NA	NA	NA	NA	NA	NA	2	2	2	2	1	2	2	NA	NA	2	3	2	1	NA	NA	NA	NA	NA	NA	NA	1
ARRB2	NA	NA	NA	NA	NA	NA	NA	NA	NA	NA	NA	NA	NA	NA	NA	3	4	6	1	5	6	4	6	7	NA	1	NA	NA	1	5	NA	1	1	NA	NA	NA
ARRDC2	NA	5	6	9	8	5	NA	6	NA	NA	NA	1	7	NA	1	NA	NA	NA	NA	NA	NA	NA	NA	NA	NA	NA	NA	NA	NA	NA	NA	NA	NA	NA	NA	NA
ARRDC3	NA	NA	NA	NA	NA	NA	NA	NA	NA	NA	NA	NA	NA	NA	NA	NA	NA	NA	NA	NA	NA	NA	NA	NA	1	NA	1	NA	NA	NA	NA	NA	NA	1	NA	NA
ARSA	NA	NA	NA	4	5	4	NA	NA	NA	8	11	15	18	13	17	2	NA	NA	8	10	7	4	7	6	3	1	2	6	5	5	5	13	6	10	11	10
ARSB	NA	NA	NA	4	3	4	NA	NA	NA	5	9	7	10	17	11	NA	NA	NA	NA	NA	NA	NA	NA	NA	NA	NA	NA	NA	NA	NA	NA	NA	NA	NA	NA	NA
ARSK	NA	NA	NA	NA	NA	NA	NA	NA	NA	NA	NA	NA	NA	NA	NA	NA	1	6	4	8	2	6	3	6	5	5	3	6	5	6	10	5	5	5	7	5
ART3	NA	NA	NA	NA	NA	NA	NA	NA	NA	NA	NA	NA	NA	NA	NA	NA	1	NA	NA	2	NA	NA	NA	NA	NA	1	NA	NA	2	1	2	NA	NA	NA	NA	1
ARVCF	NA	NA	NA	NA	NA	NA	NA	NA	NA	NA	NA	NA	NA	NA	NA	27	32	32	34	36	40	28	28	24	34	39	35	16	10	16	10	11	10	1	NA	NA
ASAH1	NA	NA	NA	NA	1	1	NA	1	1	38	37	25	20	25	32	40	45	46	63	65	75	57	43	48	45	51	53	44	46	40	77	80	79	96	113	105
ASAH2	NA	NA	NA	NA	NA	NA	NA	NA	NA	NA	NA	NA	NA	NA	NA	NA	NA	NA	NA	NA	1	NA	1	NA	NA	NA	NA	NA	NA	NA	NA	1	NA	1	NA	1
ASAP2	NA	NA	3	NA	2	6	NA	1	2	NA	3	NA	NA	NA	1	3	2	2	1	NA	NA	4	1	1	NA	NA	NA	1	NA	2	NA	1	NA	NA	1	1
ASPH	4	5	4	15	11	16	7	13	16	36	46	40	54	42	53	15	12	10	14	17	14	17	21	19	9	12	12	35	34	37	47	46	62	74	68	74
ASPM	NA	NA	NA	NA	5	NA	NA	1	1	2	2	3	NA	5	3	3	NA	1	1	NA	NA	NA	NA	NA	1	1	NA	1	NA	NA	NA	NA	1	NA	1	1
ASPSCR1	NA	NA	NA	NA	NA	NA	NA	NA	NA	NA	NA	1	1	1	2	3	NA	2	NA	1	2	2	2	2	4	2	1	2	4	NA	NA	1	NA	NA	1	1
ASTL	NA	NA	NA	NA	NA	NA	NA	NA	NA	NA	NA	NA	1	NA	2	NA	NA	NA	NA	NA	NA	NA	NA	NA	NA	NA	NA	NA	NA	NA	NA	NA	NA	NA	NA	NA
ASTN1	NA	NA	NA	NA	NA	NA	NA	NA	NA	NA	NA	NA	NA	NA	NA	1	1	1	1	1	NA	NA	NA	NA	NA	NA	1	NA	1	NA	NA	NA	NA	NA	1	4
ATAD1	NA	NA	NA	NA	NA	NA	NA	NA	NA	NA	NA	NA	1	NA	1	6	8	8	6	7	7	3	3	2	18	13	17	7	7	9	6	7	7	2	2	2
ATAD3B	NA	9	NA	NA	NA	NA	3	3	NA	21	NA	34	42	41	43	NA	NA	NA	NA	NA	NA	NA	NA	NA	NA	NA	NA	NA	NA	NA	NA	NA	NA	NA	NA	NA
ATAT1	NA	NA	NA	NA	NA	NA	NA	NA	NA	NA	NA	NA	NA	NA	NA	6	3	2	1	3	2	1	2	3	2	3	3	1	NA	NA	NA	NA	NA	NA	NA	NA
ATG7	1	NA	2	2	1	1	1	NA	NA	1	4	NA	4	6	4	NA	NA	NA	NA	NA	NA	NA	NA	NA	NA	NA	NA	NA	NA	NA	NA	NA	NA	NA	NA	NA
ATIC	23	21	28	18	17	14	17	22	18	53	53	53	96	65	75	54	48	47	59	50	57	48	38	45	61	63	81	96	96	115	78	85	83	86	78	88
ATP10A	NA	NA	NA	NA	NA	NA	NA	NA	NA	NA	NA	1	2	1	NA	3	4	NA	NA	NA	NA	NA	NA	1	1	NA	NA	1	3	1	2	2	2	NA	2	NA
ATP10D	NA	NA	NA	NA	NA	NA	NA	NA	NA	NA	NA	NA	NA	NA	NA	2	2	3	NA	NA	1	NA	NA	NA	1	NA	NA	NA	NA	NA	NA	2	NA	NA	NA	NA
ATP11A	NA	NA	NA	NA	NA	NA	NA	NA	NA	NA	NA	NA	NA	NA	NA	NA	NA	2	NA	NA	NA	1	NA	NA	2	NA	1	5	2	1	2	NA	3	3	1	1
ATP11B	NA	NA	NA	NA	NA	NA	NA	NA	NA	NA	NA	NA	NA	NA	NA	2	1	3	NA	5	NA	NA	7	2	NA	NA	NA	NA	NA	5	2	1	2	NA	NA	NA
ATP13A5	NA	NA	NA	NA	NA	NA	NA	NA	NA	NA	NA	NA	1	NA	1	NA	NA	NA	NA	NA	NA	NA	NA	NA	NA	NA	NA	NA	NA	NA	NA	NA	NA	NA	NA	NA
ATP1A1	71	60	60	27	23	25	21	22	28	72	77	68	102	104	93	233	239	238	265	261	252	211	217	206	204	199	196	166	154	164	147	146	139	92	96	92
ATP1A2	NA	NA	NA	NA	NA	NA	NA	NA	NA	NA	NA	NA	NA	NA	NA	178	172	182	178	175	165	163	178	157	116	115	100	97	93	101	74	73	78	NA	NA	NA
ATP1A4	16	24	NA	7	NA	NA	NA	NA	NA	NA	NA	NA	26	NA	20	70	72	72	NA	NA	64	56	NA	61	54	NA	44	38	44	46	44	41	48	23	23	29
ATP1B1	2	1	2	NA	NA	NA	NA	NA	NA	1	NA	2	NA	1	2	49	47	52	47	44	43	38	39	45	47	45	36	31	24	33	26	28	22	16	19	13
ATP1B2	NA	NA	NA	NA	NA	NA	NA	NA	NA	NA	NA	NA	NA	NA	NA	20	28	35	25	22	24	19	19	21	7	13	13	11	8	10	3	4	4	NA	NA	NA
ATP1B3	14	17	12	7	6	7	5	9	9	9	13	8	20	17	15	8	2	10	5	8	2	4	2	4	5	6	7	11	8	6	7	7	6	7	2	1
ATP2A2	31	54	52	72	70	74	45	34	39	121	122	138	132	148	149	125	120	142	97	114	117	88	76	116	114	114	121	115	97	118	119	110	106	88	112	107
ATP2B1	NA	NA	1	NA	NA	4	7	NA	10	44	57	52	65	59	51	37	26	37	30	36	34	30	17	41	19	25	25	29	26	32	31	32	31	29	32	28
ATP2B2	NA	NA	NA	NA	NA	NA	NA	NA	NA	NA	NA	NA	NA	NA	NA	NA	NA	NA	NA	NA	NA	NA	NA	NA	9	14	NA	NA	9	NA	15	13	NA	NA	NA	NA
ATP2B4	1	6	1	11	11	10	16	14	18	78	97	85	107	104	95	57	36	41	60	69	63	56	47	62	55	55	47	40	38	39	38	37	34	16	25	19
ATP2C1	NA	NA	NA	3	2	2	NA	NA	NA	6	NA	4	9	13	3	3	3	2	3	1	1	2	NA	1	1	2	3	4	NA	4	3	2	2	1	3	3
ATP2C2	NA	NA	NA	NA	NA	NA	NA	NA	NA	NA	NA	NA	NA	NA	NA	NA	NA	1	NA	NA	NA	NA	NA	NA	NA	1	NA	NA	NA	NA	NA	1	NA	NA	2	1
ATP4A	NA	NA	NA	NA	NA	NA	NA	NA	NA	8	19	8	NA	NA	NA	NA	NA	NA	46	NA	41	35	48	NA	NA	NA	NA	NA	NA	29	NA	17	NA	NA	14	NA
ATP4B	NA	NA	NA	NA	NA	NA	NA	NA	NA	NA	NA	NA	3	2	NA	NA	NA	NA	NA	NA	NA	NA	NA	NA	NA	NA	NA	NA	NA	NA	NA	NA	NA	NA	NA	NA
ATP5F1A	237	219	223	259	246	240	175	177	151	372	344	311	349	345	350	393	462	428	400	433	405	367	373	371	304	300	297	285	318	273	295	295	285	325	367	359
ATP5F1B	226	235	204	235	239	240	167	169	143	372	391	391	424	423	420	478	501	538	463	467	441	352	348	371	398	390	391	444	424	425	375	411	392	454	496	446
ATP5PF	NA	NA	NA	NA	NA	NA	NA	NA	NA	NA	NA	NA	NA	NA	NA	36	36	40	32	28	22	26	23	27	24	25	25	23	23	24	25	28	23	21	25	25
ATP5PO	40	46	43	21	25	17	13	15	14	64	59	64	61	61	73	82	72	61	78	57	62	54	55	51	67	59	49	58	59	50	43	52	54	55	53	54
ATP6AP2	NA	NA	NA	1	NA	1	NA	NA	NA	6	6	8	3	3	3	1	3	2	NA	NA	2	NA	NA	1	NA	1	1	1	1	NA	NA	NA	1	NA	NA	NA
ATP6V0A1	1	NA	1	9	6	8	1	NA	1	23	38	34	43	33	32	16	21	21	19	18	18	13	15	20	15	19	25	16	16	13	24	19	30	17	12	13
ATP6V0A2	NA	NA	NA	NA	NA	NA	NA	NA	NA	1	3	2	1	NA	4	5	7	7	4	3	2	1	NA	5	5	7	10	4	3	5	3	4	NA	8	7	8
ATP6V0A4	NA	NA	NA	NA	NA	NA	NA	NA	NA	NA	NA	NA	NA	NA	NA	NA	NA	NA	NA	NA	NA	NA	1	1	NA	3	1	NA	2	NA	NA	NA	NA	1	NA	2
ATP6V0C	9	9	5	7	6	8	6	4	4	16	22	24	29	30	34	NA	NA	NA	NA	NA	NA	NA	NA	NA	NA	NA	NA	NA	NA	NA	NA	NA	NA	NA	NA	NA
ATP6V0D1	1	1	2	9	6	8	2	3	NA	39	37	35	46	35	44	33	26	30	23	26	24	22	29	32	20	21	21	17	19	16	19	27	19	20	14	12
ATP6V0D2	NA	NA	NA	NA	NA	NA	NA	NA	NA	NA	1	NA	NA	2	2	NA	NA	NA	NA	NA	NA	1	NA	1	NA	NA	NA	NA	NA	NA	NA	NA	NA	NA	NA	NA
ATP6V1A	6	10	11	23	26	20	14	11	11	100	103	103	115	108	112	130	126	120	116	120	111	76	110	91	143	122	140	103	114	120	104	124	119	94	79	80
ATP6V1B2	13	15	15	28	26	33	8	10	11	74	78	66	103	104	90	79	70	69	67	65	75	42	63	56	105	94	94	47	43	51	48	42	37	43	46	50
ATP6V1C1	NA	1	NA	6	2	1	1	NA	NA	14	17	15	25	18	14	18	17	23	16	16	16	18	16	17	17	10	9	14	10	15	12	11	9	6	6	11
ATP6V1D	2	NA	1	2	1	4	NA	2	1	9	8	6	20	13	4	10	12	5	15	9	18	16	14	15	28	23	20	8	5	5	3	4	4	8	6	2
ATP6V1E1	3	6	5	13	12	8	2	4	2	44	45	39	42	54	48	38	59	57	42	35	35	33	41	31	33	41	43	30	23	36	36	33	25	34	37	32
ATP6V1G1	NA	NA	NA	5	2	5	NA	NA	NA	12	8	4	8	8	7	6	6	7	4	9	7	4	7	3	9	6	10	3	3	3	4	4	4	4	3	2
ATP6V1H	1	2	1	5	8	8	3	1	2	18	17	10	7	7	13	NA	NA	NA	NA	NA	NA	NA	NA	NA	NA	NA	NA	NA	NA	NA	NA	NA	NA	NA	NA	NA
ATP7A	NA	NA	NA	NA	NA	NA	NA	NA	NA	NA	NA	NA	NA	NA	NA	NA	2	NA	NA	NA	NA	NA	NA	NA	1	1	NA	1	NA	1	NA	NA	NA	2	NA	4
ATP7B	NA	NA	NA	NA	NA	NA	NA	NA	NA	NA	NA	NA	NA	NA	NA	NA	1	1	1	NA	NA	NA	NA	NA	2	3	NA	2	2	NA	2	1	NA	2	2	3
ATP8A1	NA	1	1	NA	NA	1	NA	NA	NA	NA	NA	NA	1	NA	NA	7	5	5	2	4	2	2	7	8	3	4	2	1	NA	1	NA	NA	NA	NA	NA	NA
ATP8A2	NA	NA	NA	NA	NA	NA	NA	NA	NA	NA	NA	NA	NA	NA	NA	3	NA	NA	2	NA	NA	NA	3	3	NA	NA	NA	NA	NA	NA	NA	1	NA	NA	NA	NA
ATP8B1	NA	NA	NA	NA	NA	NA	NA	NA	NA	3	6	3	7	4	6	NA	NA	NA	NA	NA	NA	NA	NA	NA	NA	NA	NA	NA	NA	NA	NA	NA	NA	NA	NA	NA
ATP8B4	NA	NA	NA	NA	NA	NA	NA	NA	NA	NA	NA	NA	1	1	NA	NA	NA	NA	NA	NA	NA	NA	NA	NA	NA	NA	NA	NA	NA	NA	NA	NA	NA	NA	NA	NA
ATP8B5	NA	NA	NA	NA	NA	NA	NA	NA	NA	NA	NA	NA	NA	NA	NA	1	1	NA	NA	1	NA	NA	NA	NA	NA	NA	1	NA	1	NA	NA	NA	2	NA	NA	2
ATP9A	NA	NA	NA	NA	NA	1	NA	NA	NA	2	3	2	3	3	2	NA	NA	NA	NA	NA	NA	NA	NA	NA	1	NA	1	NA	NA	NA	2	2	1	1	1	NA
ATP9B	NA	NA	NA	NA	NA	NA	NA	NA	NA	NA	NA	NA	1	1	NA	NA	1	NA	NA	2	1	2	3	2	NA	2	NA	1	2	2	3	NA	1	2	3	NA
ATRN	NA	NA	NA	NA	NA	NA	NA	NA	NA	1	1	3	1	1	1	NA	NA	NA	NA	NA	NA	NA	NA	NA	NA	NA	NA	NA	NA	NA	NA	NA	NA	NA	NA	NA
ATXN10	3	7	3	2	NA	3	6	7	1	10	9	9	9	13	9	35	40	38	25	26	29	21	22	23	64	57	62	57	59	52	40	42	42	39	36	30
ATXN3	NA	NA	NA	NA	NA	NA	NA	NA	NA	NA	NA	NA	NA	NA	NA	1	NA	1	NA	1	NA	NA	NA	1	NA	NA	1	NA	NA	NA	NA	NA	NA	1	NA	NA
AURKA	NA	NA	NA	NA	NA	NA	NA	NA	NA	NA	NA	NA	NA	NA	NA	NA	NA	NA	NA	1	1	NA	NA	NA	NA	NA	NA	NA	NA	NA	2	NA	NA	NA	NA	NA
AVPR2	NA	NA	NA	NA	NA	NA	NA	NA	NA	NA	NA	NA	NA	NA	NA	NA	NA	NA	1	1	NA	NA	NA	NA	NA	NA	NA	1	NA	NA	NA	1	NA	NA	NA	1
AXL	NA	1	2	1	NA	NA	1	1	1	1	1	1	3	4	3	NA	NA	NA	NA	NA	NA	NA	NA	1	NA	NA	NA	3	5	3	NA	NA	NA	NA	NA	NA
AZGP1	NA	1	1	7	8	6	1	5	6	6	2	4	NA	1	NA	NA	NA	NA	NA	NA	NA	NA	NA	NA	NA	NA	NA	NA	NA	NA	NA	NA	NA	NA	NA	NA
B2M	NA	NA	NA	NA	NA	NA	NA	NA	NA	NA	NA	NA	NA	NA	NA	3	7	4	6	10	8	4	4	6	12	10	11	6	10	9	5	10	8	3	6	10
B4GALNT1	NA	NA	NA	NA	NA	NA	NA	NA	NA	NA	NA	NA	NA	NA	NA	NA	NA	1	NA	1	1	NA	NA	NA	NA	NA	1	NA	NA	NA	1	1	NA	NA	NA	NA
B4GALT1	NA	1	NA	1	NA	1	NA	NA	NA	NA	NA	1	NA	NA	NA	NA	NA	NA	NA	NA	NA	NA	NA	NA	NA	NA	NA	1	2	1	1	3	1	3	NA	4
BAG6	NA	3	2	4	3	3	1	1	3	11	6	10	19	20	12	16	23	17	12	18	14	12	13	13	29	25	20	22	17	20	27	22	21	22	21	25
BAIAP2	NA	NA	NA	NA	NA	NA	NA	NA	NA	NA	NA	NA	NA	NA	NA	11	9	10	1	1	NA	1	NA	1	17	6	8	6	3	8	5	3	4	10	5	7
BAIAP2L1	NA	NA	NA	NA	NA	NA	NA	NA	NA	NA	NA	NA	NA	NA	NA	NA	NA	1	1	NA	1	NA	NA	1	NA	2	NA	NA	NA	NA	NA	NA	NA	1	NA	NA
BAIAP3	NA	NA	NA	NA	NA	NA	NA	NA	NA	NA	NA	NA	NA	NA	NA	NA	NA	NA	NA	NA	NA	NA	NA	NA	NA	NA	NA	NA	NA	NA	NA	NA	1	1	NA	1
BASP1	58	62	52	63	74	64	44	39	30	57	61	53	78	87	63	20	21	23	21	22	24	22	21	27	16	20	24	19	21	22	22	25	37	21	16	26
BBS1	NA	NA	NA	NA	NA	NA	NA	NA	NA	NA	NA	NA	NA	NA	NA	1	1	3	NA	NA	1	NA	NA	1	1	NA	NA	NA	NA	NA	1	1	NA	NA	NA	NA
BBS2	NA	NA	NA	NA	NA	NA	NA	NA	NA	NA	NA	NA	NA	NA	NA	NA	1	NA	NA	2	NA	NA	2	NA	NA	1	1	NA	NA	NA	NA	NA	NA	NA	1	NA
BBS4	NA	NA	NA	NA	NA	NA	NA	NA	NA	NA	NA	NA	NA	NA	NA	1	2	2	2	1	2	1	NA	NA	2	2	2	3	2	2	1	2	1	NA	NA	NA
BBS5	NA	NA	NA	NA	NA	NA	NA	NA	NA	NA	NA	NA	NA	NA	NA	NA	NA	NA	NA	NA	1	NA	NA	NA	NA	NA	NA	NA	NA	2	4	2	NA	NA	1	NA
BBS9	NA	NA	NA	NA	5	NA	NA	NA	NA	NA	5	5	9	9	7	NA	1	NA	NA	1	NA	NA	NA	1	1	NA	NA	NA	NA	NA	NA	NA	NA	1	1	NA
BCAM	NA	NA	NA	NA	2	NA	NA	NA	1	NA	NA	NA	1	1	NA	NA	NA	NA	NA	NA	1	1	1	NA	1	NA	NA	NA	NA	NA	NA	1	NA	NA	NA	NA
BCAN	NA	NA	NA	NA	NA	NA	NA	NA	NA	NA	NA	NA	NA	NA	NA	1	1	NA	NA	1	4	1	NA	1	NA	NA	1	1	3	NA	2	NA	1	NA	1	2
BCAP31	33	34	34	85	83	86	5	13	9	82	76	61	79	90	76	25	24	28	26	33	29	21	22	27	31	30	33	23	22	21	30	33	34	32	35	29
BCAR1	NA	NA	NA	NA	NA	NA	NA	NA	NA	NA	NA	NA	NA	NA	NA	1	5	5	1	NA	NA	1	NA	1	7	3	5	2	4	4	2	1	NA	NA	1	NA
BCL10	NA	NA	NA	NA	NA	NA	NA	NA	NA	NA	2	NA	NA	1	2	1	1	NA	NA	NA	NA	1	NA	NA	1	NA	1	2	NA	NA	NA	NA	NA	4	1	1
BCL2L1	NA	NA	NA	NA	NA	NA	NA	NA	NA	NA	NA	NA	NA	NA	NA	9	11	3	4	6	7	4	5	6	8	7	5	8	3	10	5	3	4	4	3	2
BCORL1	NA	NA	NA	NA	NA	NA	NA	NA	NA	NA	NA	NA	NA	NA	NA	NA	2	NA	NA	1	NA	NA	NA	1	NA	1	NA	NA	NA	NA	NA	NA	1	2	NA	1
BCR	NA	NA	NA	1	3	4	NA	NA	NA	NA	1	NA	NA	NA	1	2	3	NA	2	NA	6	NA	NA	3	6	7	8	3	2	NA	1	1	4	1	NA	1
BEST3	NA	NA	NA	NA	NA	NA	NA	NA	NA	NA	NA	NA	NA	NA	NA	NA	NA	NA	NA	NA	NA	2	1	NA	NA	NA	NA	1	1	NA	NA	NA	NA	1	NA	NA
BGN	NA	NA	NA	NA	NA	NA	NA	NA	NA	NA	NA	NA	1	1	NA	NA	NA	NA	NA	NA	1	NA	NA	NA	NA	NA	NA	28	32	28	33	29	21	28	28	31
BHMT	NA	NA	NA	NA	NA	NA	NA	NA	NA	NA	NA	NA	NA	NA	NA	2	NA	1	2	1	3	NA	NA	NA	1	NA	NA	NA	NA	NA	NA	1	1	1	NA	NA
BICD2	NA	2	NA	1	1	NA	1	NA	2	NA	7	6	3	1	2	2	3	8	5	6	12	3	8	2	15	24	8	13	9	11	11	8	3	10	7	7
BIN1	NA	NA	2	NA	NA	NA	NA	NA	NA	NA	NA	NA	3	5	1	15	22	21	29	31	26	25	18	16	30	34	23	35	30	35	20	14	21	19	25	32
BIN2	NA	NA	NA	NA	NA	NA	NA	NA	NA	NA	NA	NA	NA	NA	NA	10	8	10	14	9	18	15	11	12	5	6	6	5	6	8	4	2	3	1	NA	NA
BLK	NA	NA	NA	NA	NA	NA	NA	NA	NA	NA	NA	NA	NA	NA	NA	NA	NA	NA	NA	NA	NA	NA	NA	NA	NA	9	NA	NA	NA	NA	NA	14	6	NA	NA	NA
BLTP1	NA	NA	1	NA	NA	NA	NA	NA	NA	1	NA	NA	NA	2	3	NA	2	NA	NA	1	1	1	4	2	NA	NA	4	1	1	NA	1	2	NA	1	3	9
BLTP2	NA	NA	NA	NA	NA	NA	NA	NA	NA	NA	NA	NA	NA	NA	NA	2	NA	NA	NA	1	NA	NA	NA	NA	2	NA	NA	NA	1	1	NA	NA	2	NA	NA	NA
BLVRB	8	2	7	8	20	14	1	3	6	6	3	11	10	7	16	16	18	15	27	27	28	29	28	24	70	58	71	33	26	26	22	16	18	14	9	8
BMP15	NA	NA	NA	1	NA	NA	NA	NA	NA	4	1	1	NA	3	1	NA	NA	NA	NA	NA	NA	NA	NA	NA	NA	NA	NA	NA	NA	NA	NA	NA	NA	NA	NA	NA
BMP2	NA	NA	NA	NA	NA	NA	NA	NA	NA	NA	NA	NA	NA	NA	NA	NA	NA	NA	NA	NA	1	NA	NA	NA	1	2	NA	NA	NA	NA	NA	NA	NA	1	NA	1
BMP6	NA	NA	NA	2	1	1	NA	NA	NA	NA	NA	NA	NA	NA	NA	NA	NA	NA	NA	NA	NA	NA	NA	NA	NA	NA	NA	NA	NA	NA	NA	NA	NA	NA	NA	NA
BMP8A	NA	NA	NA	NA	NA	NA	NA	NA	NA	NA	NA	NA	NA	NA	NA	NA	NA	NA	1	NA	1	NA	1	NA	NA	1	NA	NA	NA	NA	NA	NA	NA	NA	NA	1
BMP8B	NA	1	NA	1	2	NA	NA	NA	NA	NA	NA	NA	NA	NA	NA	NA	NA	NA	NA	NA	NA	NA	NA	NA	NA	NA	NA	NA	NA	NA	NA	NA	NA	NA	NA	NA
BMPR2	NA	NA	NA	NA	NA	NA	NA	NA	NA	NA	NA	NA	NA	NA	NA	NA	NA	3	1	1	NA	NA	NA	1	NA	NA	NA	NA	1	NA	1	NA	NA	NA	NA	2
BORCS5	NA	NA	NA	NA	NA	NA	NA	NA	NA	NA	NA	NA	NA	NA	NA	2	1	NA	NA	1	NA	NA	1	3	NA	NA	2	NA	NA	NA	NA	NA	1	1	1	NA
BPIFB1	NA	NA	NA	NA	NA	NA	NA	NA	NA	NA	NA	NA	NA	NA	NA	1	1	NA	1	NA	NA	NA	NA	NA	NA	NA	NA	1	NA	NA	NA	NA	NA	1	NA	NA
BRAF	4	NA	NA	1	NA	NA	NA	1	NA	NA	NA	3	NA	1	4	3	2	NA	NA	NA	NA	NA	NA	NA	NA	NA	NA	NA	NA	NA	NA	NA	NA	NA	NA	NA
BRCA1	NA	NA	NA	NA	NA	NA	NA	NA	NA	NA	NA	NA	NA	NA	NA	NA	NA	NA	NA	NA	NA	NA	NA	NA	NA	NA	1	NA	NA	NA	NA	NA	1	1	1	NA
BRPF1	4	4	2	NA	NA	NA	3	NA	NA	NA	1	NA	NA	1	NA	3	1	2	NA	1	1	1	NA	NA	NA	NA	2	NA	NA	2	NA	NA	1	NA	3	1
BSG	34	22	22	25	25	18	9	7	7	41	43	41	42	41	48	16	19	20	28	35	29	26	23	26	15	16	17	18	19	11	12	12	11	6	9	12
BSN	NA	NA	NA	NA	NA	NA	NA	NA	NA	NA	NA	NA	NA	NA	NA	1	NA	1	2	NA	1	NA	NA	NA	NA	1	1	NA	NA	NA	NA	NA	NA	1	1	NA
BST1	NA	NA	NA	NA	NA	NA	NA	NA	NA	1	NA	NA	2	2	NA	NA	NA	NA	NA	NA	NA	NA	NA	NA	NA	NA	NA	NA	NA	NA	NA	NA	NA	NA	NA	NA
BST2	NA	NA	NA	2	3	3	NA	NA	NA	NA	NA	NA	NA	NA	NA	NA	1	NA	1	NA	NA	1	NA	1	NA	NA	NA	NA	NA	NA	NA	NA	NA	NA	NA	NA
BTK	NA	NA	NA	NA	NA	NA	NA	NA	NA	NA	NA	NA	NA	NA	NA	1	NA	2	6	3	NA	NA	1	NA	NA	6	5	7	NA	NA	NA	NA	6	5	4	5
BTN2A2	NA	NA	NA	NA	NA	NA	NA	NA	NA	NA	NA	NA	NA	NA	NA	NA	1	NA	NA	NA	1	NA	1	1	NA	NA	NA	NA	NA	1	NA	1	NA	NA	NA	NA
BTNL2	NA	NA	NA	NA	NA	NA	NA	NA	NA	NA	NA	NA	NA	NA	NA	NA	NA	NA	1	2	NA	NA	1	NA	NA	2	NA	1	NA	2	3	3	3	NA	NA	1
C1QA	NA	NA	NA	NA	NA	NA	NA	NA	NA	NA	NA	NA	NA	NA	NA	3	5	3	3	NA	2	1	2	3	NA	NA	NA	NA	NA	NA	1	NA	NA	NA	NA	NA
C1QB	NA	NA	NA	NA	NA	NA	NA	NA	NA	NA	NA	NA	NA	NA	NA	3	6	5	7	8	6	6	5	10	4	1	NA	5	2	4	1	3	3	2	NA	1
C1QBP	13	15	17	15	13	12	8	5	8	14	28	19	24	19	27	13	15	16	13	17	9	10	11	14	8	13	10	20	15	13	13	12	27	20	14	15
C1QC	NA	NA	NA	NA	NA	NA	NA	NA	NA	NA	NA	NA	NA	NA	NA	10	10	8	6	14	7	11	9	7	2	1	NA	6	4	3	1	2	2	NA	NA	1
C1QTNF1	NA	NA	NA	NA	NA	NA	NA	NA	NA	NA	NA	NA	NA	NA	NA	1	1	NA	NA	NA	NA	2	NA	NA	NA	NA	NA	1	NA	NA	4	3	NA	5	1	5
C1QTNF3	NA	NA	NA	NA	NA	NA	NA	NA	NA	NA	NA	NA	NA	NA	NA	NA	NA	NA	NA	NA	NA	NA	NA	NA	NA	NA	NA	NA	NA	NA	NA	1	1	NA	NA	NA
C1QTNF5	NA	NA	NA	NA	NA	NA	NA	NA	NA	NA	NA	NA	NA	NA	NA	3	1	1	1	2	2	NA	1	1	2	NA	1	NA	NA	1	3	6	5	2	2	NA
C1QTNF9	NA	NA	NA	NA	NA	NA	NA	NA	NA	NA	NA	NA	NA	NA	NA	NA	NA	NA	NA	NA	1	NA	1	NA	NA	NA	NA	1	2	NA	NA	NA	NA	NA	NA	NA
C2CD2L	NA	NA	NA	NA	NA	NA	NA	NA	NA	NA	NA	NA	NA	NA	NA	NA	NA	NA	NA	NA	NA	NA	1	NA	NA	1	1	NA	NA	NA	NA	1	NA	NA	1	2
C2CD5	NA	NA	NA	NA	NA	NA	NA	NA	NA	NA	NA	NA	NA	NA	NA	1	NA	1	NA	NA	NA	NA	NA	NA	NA	NA	1	NA	NA	NA	NA	NA	NA	NA	NA	NA
C2CD6	NA	NA	NA	NA	NA	NA	NA	NA	NA	1	1	1	1	NA	NA	1	NA	1	NA	2	NA	1	3	NA	NA	NA	1	NA	NA	NA	NA	NA	NA	1	1	1
C3	NA	NA	NA	NA	NA	NA	NA	NA	NA	NA	NA	NA	NA	NA	NA	NA	1	4	6	7	5	5	3	5	NA	1	NA	NA	3	1	NA	NA	NA	NA	NA	NA
C3P1	NA	NA	NA	NA	NA	NA	NA	NA	NA	NA	NA	NA	2	2	NA	NA	NA	NA	NA	NA	NA	NA	NA	NA	NA	NA	NA	NA	NA	NA	NA	NA	NA	NA	NA	NA
C4A	NA	1	NA	1	NA	NA	NA	NA	NA	1	NA	NA	1	1	NA	NA	NA	NA	NA	NA	NA	NA	NA	NA	NA	NA	NA	NA	NA	NA	NA	NA	NA	NA	NA	NA
C5	NA	NA	NA	NA	NA	NA	NA	NA	NA	NA	NA	NA	NA	NA	NA	NA	NA	1	NA	1	NA	NA	NA	NA	NA	1	1	NA	NA	1	NA	1	NA	NA	1	NA
C5AR1	NA	NA	NA	NA	NA	NA	NA	NA	NA	NA	NA	NA	NA	NA	NA	NA	8	4	5	4	1	NA	5	3	NA	NA	NA	NA	1	NA	NA	NA	NA	NA	NA	NA
C9	NA	NA	NA	NA	NA	NA	NA	NA	NA	NA	NA	NA	NA	NA	NA	NA	NA	1	NA	NA	NA	NA	NA	1	NA	NA	NA	1	NA	NA	NA	1	1	1	1	NA
CA2	NA	NA	NA	NA	NA	NA	NA	NA	NA	NA	NA	NA	NA	NA	NA	21	30	21	15	13	19	10	14	12	20	17	8	8	9	12	4	5	7	NA	NA	NA
CA9	NA	NA	NA	NA	1	1	NA	NA	NA	NA	NA	NA	NA	NA	NA	NA	NA	NA	NA	NA	NA	NA	NA	NA	NA	NA	NA	NA	NA	NA	NA	NA	NA	NA	NA	NA
CAB39	1	NA	1	2	NA	1	1	1	2	10	6	7	5	14	11	NA	NA	NA	NA	NA	NA	NA	NA	NA	NA	NA	NA	NA	NA	NA	NA	NA	NA	NA	NA	NA
CABP2	NA	NA	NA	NA	NA	NA	NA	NA	NA	NA	NA	NA	1	NA	1	NA	NA	NA	NA	NA	NA	NA	NA	NA	NA	NA	NA	NA	NA	NA	NA	NA	NA	NA	NA	NA
CABP7	NA	NA	NA	NA	NA	NA	NA	NA	NA	NA	NA	NA	NA	NA	NA	NA	NA	NA	NA	NA	NA	1	NA	NA	NA	NA	NA	1	NA	NA	2	NA	1	2	1	2
CACHD1	NA	NA	NA	NA	NA	NA	NA	NA	NA	NA	NA	NA	NA	NA	NA	1	1	2	NA	1	2	2	1	1	2	NA	3	NA	NA	NA	NA	NA	NA	1	2	NA
CACNA1A	NA	NA	NA	NA	NA	NA	NA	NA	NA	NA	NA	NA	NA	NA	NA	1	1	2	NA	NA	NA	NA	NA	NA	1	NA	2	NA	NA	2	NA	NA	NA	NA	2	NA
CACNA1B	NA	NA	NA	NA	NA	NA	NA	NA	NA	NA	NA	NA	NA	NA	NA	NA	NA	NA	1	1	NA	1	NA	NA	NA	3	NA	1	2	1	NA	NA	NA	NA	NA	1
CACNA1C	NA	NA	1	NA	1	NA	NA	NA	NA	NA	1	1	NA	NA	NA	NA	NA	NA	NA	NA	NA	NA	NA	NA	NA	NA	NA	NA	NA	NA	NA	NA	NA	NA	NA	NA
CACNA1E	NA	NA	NA	NA	NA	NA	NA	NA	NA	NA	NA	NA	NA	NA	NA	NA	NA	NA	NA	NA	NA	NA	NA	NA	1	NA	2	2	NA	NA	NA	1	NA	NA	NA	NA
CACNA1H	NA	NA	NA	NA	1	NA	NA	NA	NA	1	NA	4	1	NA	NA	NA	NA	NA	NA	NA	NA	NA	NA	NA	NA	NA	NA	NA	NA	NA	NA	NA	NA	NA	NA	NA
CACNA1S	NA	NA	NA	NA	NA	NA	NA	NA	NA	NA	NA	NA	NA	NA	NA	NA	NA	1	NA	NA	1	1	1	NA	1	NA	NA	NA	NA	NA	3	NA	NA	1	1	1
CACNA2D1	NA	1	NA	2	2	2	NA	NA	NA	5	5	4	9	10	7	NA	NA	NA	NA	NA	NA	NA	NA	NA	NA	NA	NA	12	14	13	50	40	44	54	58	74
CACNA2D2	NA	NA	NA	NA	NA	NA	NA	NA	NA	NA	NA	NA	NA	NA	NA	1	2	NA	NA	NA	NA	NA	NA	NA	NA	2	NA	1	NA	NA	NA	NA	NA	NA	NA	NA
CACNA2D3	NA	NA	NA	NA	NA	NA	NA	NA	NA	NA	NA	NA	NA	NA	NA	NA	NA	1	NA	NA	NA	NA	NA	NA	NA	NA	NA	NA	NA	NA	NA	NA	NA	NA	6	8
CACNB2	NA	NA	NA	NA	NA	NA	NA	NA	NA	NA	NA	NA	4	2	NA	NA	NA	NA	NA	NA	NA	NA	NA	NA	NA	NA	NA	NA	NA	NA	NA	NA	NA	NA	NA	NA
CACNG6	3	3	1	4	9	4	NA	4	2	3	4	6	4	5	7	NA	NA	NA	NA	NA	NA	NA	NA	NA	NA	NA	NA	NA	NA	NA	NA	NA	NA	NA	NA	NA
CADM1	NA	NA	NA	NA	NA	NA	NA	NA	NA	NA	NA	NA	NA	NA	NA	NA	NA	NA	NA	2	1	1	NA	2	NA	1	1	NA	NA	NA	NA	NA	NA	NA	NA	NA
CADM2	NA	NA	NA	NA	NA	NA	NA	NA	NA	NA	NA	NA	NA	NA	NA	2	NA	3	2	4	8	2	4	6	NA	NA	1	NA	NA	NA	NA	NA	NA	NA	NA	NA
CALCRL	5	5	2	NA	NA	NA	NA	NA	NA	NA	NA	NA	NA	NA	NA	NA	NA	NA	NA	NA	NA	NA	NA	NA	NA	NA	NA	NA	NA	NA	NA	NA	NA	NA	NA	NA
CALD1	78	82	69	90	93	92	86	92	111	158	170	152	179	178	170	NA	NA	NA	NA	NA	NA	NA	NA	NA	NA	NA	NA	NA	NA	NA	NA	NA	NA	NA	NA	NA
CALM1	61	69	72	115	101	93	74	57	66	221	218	190	218	233	245	NA	NA	NA	NA	NA	NA	NA	NA	NA	NA	NA	NA	NA	NA	NA	NA	NA	NA	NA	NA	NA
CALM2	NA	NA	NA	NA	NA	NA	NA	NA	NA	NA	NA	NA	NA	NA	NA	105	124	118	114	111	108	124	114	117	82	97	76	89	80	71	97	94	105	124	129	120
CALML5	NA	NA	NA	9	11	12	29	32	28	6	12	10	1	NA	4	NA	NA	NA	NA	NA	NA	NA	NA	NA	NA	NA	NA	NA	NA	NA	NA	NA	NA	NA	NA	NA
CALN1	NA	NA	NA	NA	NA	NA	NA	NA	NA	NA	NA	NA	NA	NA	NA	NA	NA	1	NA	NA	NA	1	NA	NA	NA	NA	NA	NA	1	1	NA	NA	NA	NA	NA	NA
CALR	211	198	204	181	156	164	209	204	204	242	241	221	226	238	253	122	120	116	121	103	116	101	107	104	102	98	96	181	178	196	179	196	197	254	253	276
CALU	55	54	41	57	66	70	77	71	82	146	118	112	144	139	142	50	59	48	60	41	45	38	49	38	48	48	60	116	100	121	133	147	145	144	157	136
CAMK2A	NA	NA	NA	NA	NA	NA	NA	NA	NA	NA	NA	NA	NA	NA	NA	22	32	27	35	36	33	29	27	28	20	21	17	17	19	16	19	20	17	NA	NA	NA
CAMK2D	NA	1	2	8	3	7	14	15	14	62	61	74	75	76	87	58	57	50	46	59	60	56	53	59	57	55	51	38	48	37	51	52	58	43	47	55
CAMKV	NA	NA	NA	NA	NA	NA	NA	NA	NA	NA	NA	NA	NA	NA	NA	NA	NA	NA	NA	NA	NA	NA	NA	NA	1	NA	NA	1	1	NA	NA	NA	NA	NA	NA	NA
CAND1	27	25	20	26	27	24	11	7	14	54	43	39	76	56	60	NA	NA	NA	NA	NA	NA	NA	NA	NA	NA	NA	NA	NA	NA	NA	NA	NA	NA	NA	NA	NA
CANX	99	105	83	104	78	91	51	50	49	116	125	132	158	163	157	114	135	119	109	96	96	91	68	70	124	134	143	147	174	172	177	175	176	189	186	198
CAP1	97	93	78	80	77	82	102	103	107	158	155	144	178	158	167	118	121	107	129	113	134	128	107	101	126	123	138	120	118	121	111	100	102	113	120	128
CAP2	NA	NA	NA	NA	NA	NA	3	1	5	15	18	16	20	24	24	28	18	20	26	23	28	20	19	26	29	26	27	28	18	30	18	15	23	7	6	12
CAPN1	22	16	10	28	21	22	16	19	20	74	66	88	80	77	78	5	8	4	1	7	11	7	9	6	12	7	11	23	19	16	29	28	32	41	38	38
CAPN10	2	NA	NA	1	NA	NA	NA	NA	NA	NA	1	1	1	NA	NA	NA	NA	NA	NA	NA	NA	NA	NA	NA	NA	NA	NA	NA	NA	NA	NA	NA	NA	1	1	1
CAPN2	19	27	14	58	45	56	24	24	24	86	75	87	94	115	107	48	49	50	51	39	53	43	37	47	59	53	50	84	73	78	95	79	89	95	89	74
CAPNS1	27	30	31	54	42	41	32	25	28	42	46	35	55	51	57	33	35	26	27	30	24	30	31	29	35	30	42	33	37	36	39	26	36	50	32	47
CAPNS2	NA	NA	9	8	NA	NA	NA	10	NA	12	11	NA	NA	NA	NA	NA	10	9	NA	NA	NA	NA	15	12	NA	NA	NA	11	NA	NA	NA	NA	14	NA	NA	10
CAPRIN2	NA	NA	NA	NA	NA	NA	NA	NA	NA	NA	NA	NA	NA	NA	NA	NA	NA	NA	NA	NA	NA	NA	NA	NA	NA	1	NA	1	NA	NA	1	1	NA	1	1	NA
CAPZA1	32	31	43	39	44	37	28	38	32	41	46	39	59	58	57	NA	NA	NA	NA	NA	NA	NA	NA	NA	NA	NA	NA	NA	NA	NA	NA	NA	NA	NA	NA	NA
CAPZA2	20	28	19	25	26	25	12	17	13	26	22	27	28	25	43	NA	NA	NA	NA	NA	NA	NA	NA	NA	NA	NA	NA	NA	NA	NA	NA	NA	NA	NA	NA	NA
CARD11	2	NA	2	NA	4	5	NA	1	NA	1	NA	NA	2	NA	1	NA	1	NA	NA	2	NA	NA	NA	NA	NA	NA	2	NA	NA	1	NA	1	NA	2	1	NA
CARD9	NA	NA	NA	NA	NA	NA	NA	NA	NA	NA	NA	NA	1	NA	2	NA	NA	NA	NA	NA	NA	NA	NA	NA	NA	NA	NA	NA	NA	NA	NA	NA	NA	NA	NA	NA
CARMIL1	NA	NA	NA	NA	NA	NA	NA	NA	NA	NA	NA	NA	NA	NA	NA	7	3	5	NA	NA	NA	1	1	2	1	2	4	4	3	3	1	3	3	3	7	4
CARMIL2	1	2	2	NA	NA	1	1	1	NA	1	3	NA	4	3	2	1	2	NA	4	1	NA	2	NA	2	3	1	2	3	1	NA	2	2	NA	NA	NA	2
CARMIL3	NA	1	NA	2	NA	4	NA	NA	6	NA	NA	NA	NA	1	NA	2	NA	1	NA	NA	1	NA	1	NA	NA	NA	NA	NA	1	NA	NA	NA	1	NA	2	NA
CASK	NA	NA	NA	NA	NA	NA	NA	NA	NA	NA	NA	NA	2	3	5	16	10	15	12	17	18	9	15	14	16	19	16	10	11	11	17	18	24	25	20	22
CASP1	NA	1	1	NA	3	NA	2	2	2	5	4	3	14	13	14	1	3	5	4	3	3	1	2	NA	6	3	6	2	NA	2	NA	2	NA	NA	NA	NA
CASP14	NA	NA	NA	4	5	7	2	3	6	6	7	7	2	1	4	NA	NA	NA	NA	NA	NA	NA	NA	NA	NA	NA	NA	NA	NA	NA	NA	NA	NA	NA	NA	NA
CASP3	7	8	7	3	3	5	NA	NA	1	3	7	6	3	3	6	8	9	5	4	8	9	10	6	6	15	7	8	12	9	12	8	7	9	9	7	13
CASP4	NA	NA	NA	NA	2	NA	NA	NA	NA	NA	1	4	3	3	3	3	NA	NA	NA	NA	NA	NA	NA	NA	3	NA	1	NA	NA	NA	NA	NA	NA	NA	NA	NA
CASP8	NA	NA	NA	NA	NA	NA	NA	NA	NA	NA	NA	NA	NA	NA	NA	3	1	6	1	1	NA	1	3	3	3	NA	NA	2	4	2	2	4	4	8	4	4
CAT	NA	NA	NA	NA	NA	NA	NA	NA	NA	NA	NA	NA	NA	NA	NA	66	52	53	45	39	35	46	38	32	94	78	81	55	51	55	48	48	44	37	31	35
CATSPERD	NA	NA	NA	NA	NA	NA	NA	NA	NA	NA	NA	NA	NA	NA	NA	NA	1	NA	NA	NA	NA	NA	NA	1	NA	NA	NA	1	1	NA	NA	NA	1	1	NA	NA
CATSPERE2	NA	NA	NA	NA	NA	NA	NA	NA	NA	NA	NA	NA	NA	NA	NA	NA	NA	NA	1	NA	NA	NA	NA	NA	NA	NA	NA	1	NA	1	NA	NA	NA	NA	NA	NA
CATSPERG1	NA	NA	NA	NA	NA	NA	NA	NA	NA	NA	NA	NA	NA	NA	NA	NA	NA	NA	NA	NA	NA	NA	NA	NA	NA	NA	NA	NA	NA	NA	1	NA	1	NA	NA	NA
CATSPERZ	NA	NA	NA	NA	NA	NA	NA	NA	NA	NA	NA	NA	NA	NA	NA	NA	NA	NA	NA	NA	NA	NA	NA	NA	NA	NA	NA	NA	NA	NA	NA	NA	NA	1	1	NA
CAV1	95	103	95	97	77	66	27	20	35	77	61	75	60	85	100	18	8	12	9	14	10	16	8	6	20	19	22	28	22	19	35	43	38	43	40	38
CAV2	NA	1	NA	NA	NA	NA	NA	NA	NA	1	2	2	3	2	1	7	4	6	6	7	6	6	3	2	1	6	7	5	6	1	3	2	2	6	7	5
CAVIN1	81	83	88	109	114	102	61	60	68	163	187	176	180	187	196	55	59	52	51	49	50	55	52	49	48	60	52	103	85	80	128	101	106	113	116	133
CAVIN2	13	16	28	43	31	32	5	12	10	19	25	24	36	24	26	NA	NA	NA	NA	NA	NA	NA	NA	NA	NA	NA	NA	20	22	23	32	32	33	43	41	38
CAVIN3	9	9	7	5	2	1	17	22	21	45	40	44	61	60	62	8	8	11	8	10	10	11	11	17	19	12	19	12	11	15	14	21	17	15	11	14
CAVIN4	NA	NA	NA	NA	NA	NA	NA	NA	NA	NA	NA	NA	NA	NA	NA	NA	NA	NA	NA	NA	NA	NA	NA	NA	NA	NA	1	NA	NA	NA	NA	NA	NA	2	NA	1
CBL	NA	NA	NA	NA	NA	NA	NA	NA	NA	NA	NA	NA	NA	NA	NA	11	8	11	3	4	6	6	4	6	4	8	9	9	4	9	7	5	4	3	2	1
CBLB	NA	NA	NA	14	NA	15	4	NA	NA	6	6	11	4	7	7	NA	NA	NA	NA	NA	NA	NA	NA	NA	NA	NA	NA	NA	NA	NA	NA	NA	NA	NA	NA	NA
CBLN1	5	NA	5	NA	NA	1	NA	1	3	NA	NA	NA	NA	NA	NA	NA	NA	NA	NA	NA	NA	NA	NA	NA	NA	NA	NA	NA	NA	NA	NA	NA	NA	NA	NA	NA
CBLN4	4	9	8	1	3	NA	NA	NA	NA	NA	NA	NA	1	NA	NA	NA	NA	NA	NA	NA	NA	NA	NA	NA	NA	NA	NA	NA	NA	NA	NA	NA	NA	NA	NA	NA
CBR1	NA	NA	NA	NA	NA	NA	NA	NA	NA	NA	NA	NA	NA	NA	NA	33	39	30	34	36	30	36	31	29	46	62	48	46	44	48	43	54	47	58	56	49
CC2D1A	NA	NA	NA	NA	4	NA	NA	1	NA	1	1	NA	2	1	1	4	2	7	4	3	3	1	3	NA	7	3	3	1	2	4	5	6	4	4	6	4
CCDC124	1	5	3	11	20	12	1	1	NA	7	13	11	13	11	13	4	4	7	NA	NA	5	3	2	3	6	6	4	5	6	4	1	2	2	5	6	3
CCDC134	NA	NA	NA	NA	NA	NA	NA	NA	NA	NA	NA	NA	NA	NA	NA	2	1	2	NA	NA	NA	3	NA	NA	NA	NA	NA	2	2	2	NA	1	2	2	NA	5
CCDC25	NA	NA	NA	NA	NA	NA	NA	NA	NA	NA	NA	NA	NA	NA	NA	3	3	1	NA	4	4	6	3	3	3	3	3	4	2	2	1	2	1	3	2	NA
CCDC39	NA	NA	NA	NA	NA	NA	NA	NA	NA	NA	NA	NA	NA	NA	NA	1	6	1	NA	NA	1	1	1	1	3	NA	NA	1	2	1	NA	3	NA	NA	4	1
CCDC40	NA	NA	NA	NA	NA	NA	NA	NA	NA	NA	NA	NA	NA	NA	NA	NA	NA	2	NA	NA	NA	NA	NA	1	NA	2	2	NA	NA	NA	2	1	1	NA	1	2
CCDC70	2	1	NA	NA	NA	NA	NA	NA	NA	NA	NA	1	NA	1	NA	NA	NA	NA	NA	NA	NA	NA	NA	NA	NA	NA	NA	NA	NA	NA	NA	NA	NA	NA	NA	NA
CCDC8	NA	NA	NA	NA	NA	NA	NA	NA	NA	2	NA	3	NA	NA	4	NA	3	NA	NA	NA	NA	1	NA	NA	1	NA	NA	1	NA	1	NA	NA	NA	1	NA	NA
CCDC80	NA	NA	NA	NA	NA	NA	NA	NA	NA	1	NA	NA	1	NA	4	NA	NA	1	NA	NA	NA	NA	NA	NA	NA	NA	NA	NA	1	1	NA	NA	1	2	2	NA
CCDC88A	NA	NA	NA	NA	1	NA	2	NA	1	3	4	2	NA	2	1	4	3	6	3	5	4	2	2	2	5	3	5	3	3	7	5	5	8	4	6	8
CCER2	1	NA	NA	NA	NA	NA	NA	NA	NA	2	2	4	NA	NA	1	NA	NA	NA	NA	NA	NA	NA	NA	NA	NA	NA	NA	NA	NA	NA	NA	NA	NA	NA	NA	NA
CCK	NA	NA	NA	NA	NA	NA	NA	NA	NA	NA	NA	NA	NA	NA	NA	NA	NA	NA	NA	NA	1	NA	NA	NA	NA	NA	NA	NA	NA	NA	1	1	NA	NA	NA	NA
CCKBR	NA	NA	NA	NA	NA	NA	NA	NA	NA	NA	NA	NA	NA	NA	NA	NA	NA	NA	NA	1	NA	1	NA	1	NA	NA	NA	NA	NA	NA	1	NA	NA	NA	NA	3
CCN1	1	1	1	1	1	NA	NA	NA	NA	1	NA	NA	3	NA	NA	NA	NA	NA	NA	NA	NA	NA	NA	NA	NA	NA	NA	NA	NA	NA	NA	NA	NA	NA	NA	NA
CCN2	3	3	3	3	1	2	NA	NA	NA	1	3	2	2	4	3	NA	NA	NA	NA	1	NA	NA	NA	NA	NA	NA	NA	3	4	5	2	NA	NA	NA	NA	NA
CCN3	NA	NA	NA	NA	NA	NA	NA	NA	NA	NA	NA	NA	NA	NA	NA	NA	4	NA	2	3	1	1	1	NA	NA	NA	2	NA	NA	NA	NA	NA	NA	NA	4	NA
CCNT2	NA	NA	NA	NA	NA	NA	NA	NA	NA	NA	NA	NA	NA	NA	NA	NA	NA	NA	NA	NA	NA	NA	NA	NA	NA	NA	NA	1	NA	1	1	NA	NA	NA	2	NA
CCNY	NA	1	NA	NA	1	1	NA	NA	NA	NA	NA	NA	NA	NA	NA	4	1	1	NA	1	NA	2	2	NA	2	3	3	2	NA	3	2	3	1	2	4	3
CCNYL1	NA	1	2	1	NA	1	NA	NA	NA	NA	NA	NA	NA	NA	1	NA	NA	NA	NA	NA	NA	NA	NA	NA	NA	NA	NA	NA	NA	NA	NA	NA	NA	NA	NA	NA
CCT2	192	182	195	112	109	94	85	108	150	125	105	119	150	143	122	NA	NA	NA	NA	NA	NA	NA	NA	NA	NA	NA	NA	NA	NA	NA	NA	NA	NA	NA	NA	NA
CCT8	197	190	215	140	118	142	155	158	187	141	121	130	171	181	179	NA	NA	NA	NA	NA	NA	NA	NA	NA	NA	NA	NA	NA	NA	NA	NA	NA	NA	NA	NA	NA
CD109	1	4	6	5	8	4	2	2	2	6	7	6	18	13	12	52	63	61	137	129	122	65	73	65	81	83	91	81	101	87	15	13	22	4	3	1
CD14	NA	NA	NA	NA	NA	NA	NA	NA	NA	NA	NA	NA	NA	NA	NA	10	11	8	4	2	1	2	2	NA	5	1	2	1	NA	1	1	1	3	1	NA	NA
CD151	NA	NA	NA	1	4	4	NA	NA	NA	4	10	2	6	7	6	1	2	NA	2	2	NA	NA	NA	NA	1	4	2	1	2	NA	NA	NA	NA	NA	NA	NA
CD164	NA	NA	NA	NA	NA	NA	NA	NA	NA	NA	NA	NA	NA	NA	NA	NA	NA	NA	NA	NA	NA	NA	NA	NA	NA	NA	NA	1	1	NA	NA	NA	NA	NA	NA	NA
CD180	NA	NA	NA	NA	NA	NA	NA	NA	NA	NA	NA	NA	NA	NA	NA	1	1	4	3	3	4	3	5	2	NA	1	NA	NA	NA	NA	NA	NA	1	1	NA	NA
CD1D1	NA	NA	NA	NA	NA	NA	NA	NA	NA	NA	NA	NA	NA	NA	NA	NA	NA	NA	NA	NA	NA	NA	NA	NA	NA	NA	NA	NA	1	NA	NA	NA	NA	NA	1	1
CD200	NA	NA	NA	NA	NA	NA	NA	NA	NA	NA	NA	NA	NA	NA	NA	1	1	2	2	2	2	3	1	4	1	NA	NA	NA	NA	1	NA	NA	NA	NA	NA	NA
CD22	NA	NA	NA	NA	NA	NA	NA	NA	NA	NA	NA	NA	NA	NA	NA	NA	NA	NA	NA	NA	NA	NA	NA	NA	1	NA	NA	NA	1	1	NA	NA	NA	NA	NA	NA
CD248	NA	NA	NA	NA	NA	NA	NA	NA	NA	1	NA	NA	1	2	1	NA	NA	NA	NA	NA	NA	NA	NA	NA	NA	NA	NA	NA	NA	NA	NA	NA	NA	NA	NA	NA
CD276	NA	1	1	3	1	3	1	2	NA	9	6	6	6	9	9	NA	NA	NA	NA	NA	NA	NA	NA	NA	NA	1	1	2	4	NA	5	4	3	2	2	3
CD2AP	1	6	1	1	NA	NA	NA	1	NA	2	NA	1	2	3	1	NA	6	1	2	NA	1	NA	2	2	3	2	3	7	9	6	4	5	9	5	6	7
CD300A	NA	NA	NA	NA	NA	NA	1	NA	NA	2	1	NA	NA	NA	NA	NA	NA	NA	NA	NA	NA	NA	NA	NA	NA	NA	NA	NA	NA	NA	NA	NA	NA	NA	NA	NA
CD300C	NA	NA	NA	NA	NA	NA	NA	NA	NA	NA	NA	NA	NA	NA	NA	NA	NA	NA	NA	NA	NA	NA	1	1	NA	NA	NA	NA	NA	NA	NA	NA	NA	NA	NA	NA
CD300LD3	NA	NA	NA	NA	NA	NA	NA	NA	NA	NA	NA	NA	NA	NA	NA	NA	NA	NA	NA	NA	NA	NA	NA	NA	NA	NA	NA	NA	3	NA	3	1	NA	NA	NA	NA
CD36	NA	NA	NA	NA	NA	NA	NA	NA	NA	1	3	4	1	2	1	4	7	4	8	3	2	5	1	3	2	NA	1	NA	2	1	2	NA	2	NA	NA	NA
CD37	NA	NA	NA	NA	NA	NA	NA	NA	NA	NA	NA	NA	NA	NA	NA	NA	NA	NA	NA	NA	NA	NA	NA	NA	NA	1	2	NA	NA	NA	NA	NA	NA	NA	NA	NA
CD38	NA	NA	NA	NA	NA	NA	NA	NA	NA	NA	NA	NA	NA	NA	NA	1	NA	3	NA	NA	NA	NA	NA	1	NA	NA	NA	1	NA	NA	2	4	NA	NA	1	2
CD3D	4	4	4	1	2	NA	2	NA	NA	NA	NA	NA	NA	NA	NA	NA	NA	NA	NA	NA	NA	NA	NA	NA	NA	NA	NA	1	NA	3	NA	NA	1	NA	NA	NA
CD44	4	6	7	7	1	7	31	36	32	70	58	69	89	88	85	12	8	9	10	13	18	8	8	8	8	12	12	5	10	7	7	7	5	6	8	7
CD47	2	NA	2	1	5	4	3	2	3	19	20	18	13	11	13	3	2	3	3	2	6	3	1	1	1	1	1	3	2	4	4	5	6	6	10	10
CD48	NA	NA	NA	NA	NA	NA	NA	NA	NA	NA	NA	NA	NA	NA	NA	NA	NA	1	2	2	3	2	4	4	NA	NA	NA	NA	NA	NA	NA	NA	NA	NA	NA	NA
CD59	27	28	21	9	9	9	4	NA	6	5	9	9	9	5	5	NA	NA	NA	NA	NA	NA	NA	NA	NA	NA	NA	NA	NA	NA	NA	NA	NA	NA	NA	NA	NA
CD63	24	26	17	20	15	24	40	40	34	96	69	95	73	88	118	1	NA	NA	NA	NA	NA	NA	NA	NA	NA	NA	NA	3	3	3	2	5	4	5	8	9
CD68	NA	NA	NA	NA	NA	NA	NA	NA	NA	NA	NA	NA	NA	NA	NA	5	3	9	14	10	9	11	10	10	2	8	NA	6	6	6	5	3	6	NA	NA	NA
CD80	NA	NA	NA	NA	NA	NA	NA	NA	NA	NA	NA	NA	NA	NA	NA	NA	NA	NA	4	1	NA	NA	1	NA	NA	NA	1	2	2	1	2	2	4	1	4	2
CD81	NA	1	2	4	5	5	1	3	3	9	11	8	8	8	9	6	4	3	4	5	4	6	6	5	3	3	2	9	9	9	7	8	6	8	6	4
CD82	NA	NA	NA	NA	NA	NA	NA	NA	NA	1	2	1	4	6	10	NA	NA	NA	NA	NA	NA	NA	NA	NA	NA	NA	NA	NA	NA	NA	NA	NA	NA	NA	NA	NA
CD9	31	39	23	43	40	47	8	5	2	24	31	35	47	37	32	4	5	5	10	11	9	4	3	4	4	6	3	5	6	6	5	7	4	5	3	1
CD99	17	18	13	19	20	18	12	13	16	17	18	14	15	22	23	NA	NA	NA	NA	NA	NA	NA	NA	NA	NA	NA	NA	NA	NA	NA	NA	NA	NA	NA	NA	NA
CDAN1	NA	NA	NA	NA	NA	NA	NA	NA	NA	NA	NA	NA	NA	NA	NA	NA	1	NA	1	NA	3	2	1	NA	2	NA	2	NA	NA	1	NA	NA	1	NA	NA	NA
CDC37	NA	NA	NA	NA	NA	NA	NA	NA	NA	NA	NA	NA	NA	NA	NA	36	33	25	24	29	20	18	20	18	48	42	41	51	52	53	40	41	48	45	47	54
CDC42	30	26	26	27	34	38	9	11	13	38	38	32	42	39	47	26	37	35	35	38	39	29	38	35	47	41	32	37	37	34	39	38	34	41	36	42
CDC42BPB	2	8	1	5	1	6	NA	NA	NA	1	6	8	14	7	17	12	10	13	15	16	19	14	12	13	8	15	12	17	23	18	30	32	26	38	30	28
CDC42EP2	NA	NA	NA	NA	NA	NA	NA	NA	NA	NA	NA	NA	NA	NA	NA	NA	NA	NA	NA	NA	NA	NA	NA	NA	NA	NA	NA	NA	1	NA	1	1	1	1	2	2
CDC42EP3	NA	NA	NA	NA	NA	NA	NA	NA	NA	NA	NA	NA	NA	NA	NA	NA	NA	1	NA	NA	NA	NA	NA	NA	NA	NA	NA	NA	1	1	NA	NA	3	1	2	1
CDC42EP4	NA	NA	NA	NA	NA	NA	NA	NA	NA	NA	NA	NA	NA	NA	NA	4	7	10	6	10	11	9	8	7	10	12	9	2	3	3	4	3	NA	1	1	3
CDC42EP5	NA	NA	NA	NA	NA	NA	NA	NA	NA	NA	NA	NA	NA	NA	NA	NA	NA	NA	NA	NA	NA	NA	NA	NA	NA	NA	NA	NA	NA	1	1	2	2	4	3	1
CDC42SE2	NA	NA	NA	NA	NA	NA	NA	NA	NA	NA	NA	NA	NA	NA	NA	1	1	1	1	1	1	1	1	1	2	1	NA	2	1	2	2	NA	1	1	1	1
CDCP1	NA	NA	NA	NA	NA	NA	NA	NA	NA	4	6	7	11	14	11	NA	1	NA	1	NA	NA	NA	NA	NA	NA	NA	NA	NA	NA	NA	1	NA	NA	NA	2	1
CDH11	NA	NA	NA	NA	NA	NA	NA	NA	NA	4	1	1	5	5	3	1	NA	NA	NA	NA	NA	NA	NA	1	NA	NA	NA	NA	1	1	3	3	3	2	2	9
CDH13	NA	NA	NA	15	20	15	2	4	3	12	11	11	9	15	17	NA	NA	NA	NA	NA	NA	1	1	NA	1	NA	1	NA	NA	NA	NA	1	NA	NA	1	NA
CDH17	NA	NA	NA	NA	NA	NA	NA	NA	NA	NA	NA	NA	NA	NA	NA	2	NA	NA	3	2	NA	NA	NA	NA	2	NA	NA	NA	NA	NA	NA	NA	NA	2	NA	NA
CDH2	2	2	1	1	NA	NA	NA	1	NA	NA	1	1	1	1	1	20	28	30	23	16	20	15	20	13	29	20	24	18	11	9	3	12	11	5	5	5
CDH20	NA	NA	NA	NA	NA	NA	NA	NA	NA	NA	NA	NA	NA	NA	NA	NA	NA	NA	NA	NA	NA	NA	NA	NA	NA	NA	NA	1	NA	1	NA	NA	NA	1	NA	NA
CDH23	NA	NA	NA	NA	NA	NA	NA	NA	NA	NA	2	4	NA	1	1	2	2	3	NA	NA	3	1	1	NA	NA	NA	NA	NA	1	NA	1	NA	1	NA	NA	NA
CDH26	NA	NA	NA	NA	NA	NA	NA	NA	NA	NA	NA	NA	NA	NA	NA	NA	NA	NA	NA	NA	NA	NA	NA	NA	1	NA	1	1	NA	NA	NA	1	1	NA	NA	NA
CDH3	NA	NA	NA	NA	NA	NA	NA	NA	NA	NA	NA	NA	NA	NA	NA	NA	NA	NA	NA	NA	NA	NA	NA	NA	NA	NA	NA	1	1	3	NA	1	NA	1	1	4
CDH5	4	7	4	9	8	8	NA	NA	NA	NA	NA	NA	NA	NA	NA	NA	NA	NA	NA	NA	NA	NA	NA	NA	NA	NA	NA	NA	NA	NA	NA	NA	NA	NA	NA	NA
CDH9	NA	NA	NA	NA	NA	NA	NA	NA	NA	NA	NA	NA	NA	NA	NA	NA	NA	NA	NA	NA	NA	NA	NA	NA	1	NA	1	NA	1	NA	1	NA	NA	NA	NA	NA
CDIPT	NA	NA	NA	NA	NA	NA	NA	NA	2	7	11	8	11	12	14	8	8	8	9	7	4	5	10	7	5	5	7	3	12	7	11	8	6	8	12	7
CDK13	NA	NA	NA	NA	NA	NA	NA	NA	NA	NA	NA	NA	8	7	NA	NA	NA	NA	NA	NA	NA	NA	NA	NA	NA	NA	NA	NA	NA	NA	NA	NA	NA	NA	NA	NA
CDK14	NA	NA	NA	NA	NA	NA	NA	NA	NA	NA	NA	NA	NA	NA	NA	11	NA	10	4	13	NA	NA	14	NA	8	8	11	10	11	NA	NA	12	NA	NA	11	9
CDK5	NA	NA	NA	NA	NA	NA	NA	NA	NA	NA	3	NA	8	7	8	21	21	23	12	19	12	13	15	10	22	19	21	22	24	25	23	26	14	17	19	14
CDK7	1	3	2	NA	NA	NA	NA	NA	NA	NA	NA	NA	NA	1	NA	1	1	1	NA	NA	NA	NA	NA	NA	4	6	3	2	3	3	2	4	NA	2	1	1
CDKL5	NA	NA	NA	NA	NA	NA	NA	NA	NA	NA	NA	NA	NA	NA	NA	2	NA	2	2	NA	NA	NA	NA	1	NA	1	NA	NA	NA	NA	1	NA	NA	NA	NA	4
CDSN	1	1	NA	1	1	1	2	6	4	2	3	5	1	1	1	NA	NA	NA	NA	NA	NA	NA	NA	NA	NA	NA	NA	NA	NA	NA	NA	NA	NA	NA	NA	NA
CDV3	30	29	27	23	13	9	6	8	5	7	7	10	10	5	9	26	21	11	18	22	17	14	13	12	21	22	13	25	24	29	20	14	25	22	23	25
CEBPE	1	NA	1	NA	NA	1	NA	NA	NA	1	5	NA	3	NA	4	NA	NA	NA	3	NA	2	NA	NA	2	NA	1	NA	NA	3	NA	NA	1	3	5	NA	1
CELSR1	7	NA	2	NA	NA	NA	NA	NA	NA	1	NA	NA	NA	NA	NA	NA	1	1	NA	NA	1	NA	1	NA	NA	1	NA	NA	NA	1	1	3	NA	1	1	NA
CELSR2	NA	NA	NA	NA	NA	NA	NA	NA	NA	NA	NA	NA	NA	NA	NA	1	NA	1	NA	NA	NA	NA	1	1	NA	NA	NA	1	NA	NA	NA	NA	NA	NA	NA	2
CELSR3	NA	NA	NA	NA	NA	NA	NA	NA	NA	NA	NA	NA	NA	NA	NA	NA	NA	1	3	NA	3	1	4	2	NA	1	1	2	1	1	1	2	2	6	5	1
CEMIP	NA	NA	NA	NA	NA	NA	NA	NA	NA	NA	2	7	6	5	5	2	3	NA	NA	1	1	NA	NA	1	NA	2	1	NA	NA	1	NA	6	2	3	2	1
CEMIP2	NA	NA	NA	NA	NA	NA	NA	NA	NA	NA	NA	NA	NA	NA	NA	1	NA	1	NA	NA	NA	NA	NA	NA	NA	NA	NA	4	2	1	2	4	3	7	13	8
CEP112	7	NA	2	NA	NA	NA	2	NA	6	NA	NA	NA	NA	NA	NA	3	NA	1	NA	NA	NA	1	NA	NA	NA	1	NA	NA	1	1	NA	NA	NA	NA	NA	NA
CEP290	1	2	NA	NA	3	NA	NA	3	NA	NA	4	4	6	4	6	NA	NA	NA	NA	NA	NA	NA	NA	NA	NA	NA	NA	NA	NA	NA	NA	NA	NA	NA	NA	NA
CEP295	NA	NA	NA	1	NA	2	NA	NA	1	NA	1	NA	NA	NA	4	NA	NA	NA	1	2	NA	NA	2	NA	NA	1	NA	NA	3	NA	NA	3	2	NA	2	NA
CEP55	NA	NA	NA	NA	NA	NA	NA	NA	NA	NA	NA	NA	NA	NA	NA	2	4	NA	NA	NA	5	2	1	2	1	NA	1	1	4	3	2	3	3	4	3	5
CERCAM	NA	NA	NA	NA	NA	NA	NA	NA	NA	3	1	1	NA	NA	3	NA	NA	NA	NA	NA	NA	NA	NA	NA	NA	NA	NA	NA	NA	NA	NA	NA	NA	NA	NA	NA
CFAP221	NA	NA	NA	NA	NA	NA	NA	NA	NA	NA	NA	NA	NA	NA	NA	NA	NA	1	1	NA	NA	2	NA	2	NA	NA	1	NA	1	NA	NA	NA	NA	1	1	NA
CFAP410	NA	NA	NA	NA	NA	NA	NA	NA	NA	NA	NA	NA	NA	NA	NA	1	NA	1	1	2	NA	NA	1	NA	NA	2	1	NA	NA	NA	NA	NA	NA	NA	NA	NA
CFAP418	NA	NA	NA	NA	NA	NA	NA	NA	NA	NA	NA	NA	NA	NA	NA	4	7	9	5	4	NA	NA	1	1	5	4	5	1	NA	1	1	2	NA	1	2	3
CFAP43	NA	NA	NA	NA	NA	NA	NA	NA	NA	NA	NA	NA	NA	NA	NA	1	NA	1	1	NA	NA	1	NA	NA	NA	NA	2	2	1	NA	NA	NA	NA	2	NA	NA
CFAP45	NA	NA	NA	NA	NA	NA	NA	NA	NA	NA	NA	NA	1	2	1	NA	NA	1	NA	NA	NA	NA	NA	NA	NA	1	1	NA	NA	NA	NA	2	NA	NA	NA	NA
CFAP54	NA	NA	1	NA	NA	NA	NA	NA	NA	1	NA	2	1	NA	NA	2	NA	1	NA	NA	NA	NA	NA	NA	NA	1	NA	1	NA	NA	NA	1	NA	NA	NA	NA
CFAP65	NA	NA	NA	NA	NA	NA	NA	NA	NA	NA	NA	NA	NA	NA	NA	1	5	3	6	NA	7	1	1	1	NA	NA	2	3	1	3	2	2	NA	3	1	3
CFDP1	NA	NA	NA	NA	NA	NA	NA	NA	NA	NA	NA	NA	NA	NA	NA	1	3	2	NA	NA	NA	NA	2	3	4	6	5	3	1	7	1	2	2	4	5	4
CFL1	221	254	237	160	127	125	203	217	192	128	130	111	139	155	170	95	109	112	70	67	68	99	105	110	101	108	103	120	127	140	107	129	136	131	154	152
CFTR	NA	NA	2	NA	NA	NA	NA	NA	1	1	1	NA	NA	NA	NA	1	1	NA	NA	NA	NA	NA	NA	NA	NA	NA	NA	2	NA	NA	NA	NA	NA	NA	NA	1
CGAS	NA	NA	NA	NA	NA	NA	NA	NA	NA	NA	NA	NA	NA	NA	NA	NA	NA	NA	NA	NA	NA	NA	NA	NA	NA	NA	NA	NA	NA	NA	NA	1	NA	1	NA	1
CGN	NA	NA	NA	NA	NA	NA	NA	NA	NA	NA	NA	NA	NA	NA	NA	1	NA	2	1	5	NA	2	NA	NA	1	1	1	1	1	1	NA	NA	1	4	NA	6
CGREF1	NA	NA	NA	NA	NA	NA	NA	NA	NA	NA	NA	NA	NA	NA	NA	2	1	NA	NA	NA	NA	NA	NA	NA	NA	NA	1	NA	NA	NA	4	1	2	2	9	6
CHADL	10	7	8	NA	NA	NA	NA	8	2	NA	1	1	NA	NA	NA	1	NA	1	NA	1	NA	2	NA	NA	NA	NA	NA	NA	NA	NA	NA	1	1	NA	NA	2
CHD1L	NA	NA	NA	NA	NA	NA	NA	NA	NA	NA	1	1	NA	NA	1	1	NA	NA	NA	NA	1	NA	NA	NA	NA	NA	1	NA	NA	NA	NA	1	1	NA	NA	1
CHI3L1	NA	NA	NA	NA	NA	NA	NA	NA	NA	NA	NA	NA	NA	NA	NA	NA	NA	NA	NA	NA	1	1	NA	2	NA	NA	1	NA	1	NA	NA	NA	NA	NA	NA	NA
CHIC2	NA	NA	NA	NA	NA	NA	1	1	NA	1	4	NA	3	NA	NA	9	7	5	2	1	NA	3	NA	4	5	5	4	5	3	6	7	5	6	3	4	1
CHID1	NA	NA	NA	NA	NA	NA	NA	NA	NA	2	2	3	6	5	5	2	1	2	3	2	3	2	3	2	1	1	3	3	2	3	10	8	7	4	7	6
CHL1	NA	NA	NA	NA	NA	NA	NA	NA	NA	NA	NA	NA	NA	NA	NA	2	2	4	NA	5	1	4	7	11	1	NA	NA	NA	NA	1	1	NA	NA	1	NA	NA
CHMP1A	NA	NA	NA	4	6	5	NA	NA	NA	9	7	9	16	5	8	4	4	5	5	3	6	9	6	7	7	6	5	7	3	4	4	2	2	5	5	1
CHMP1B	NA	NA	NA	1	NA	NA	NA	NA	NA	NA	1	1	3	4	2	NA	NA	NA	NA	NA	NA	NA	NA	NA	NA	NA	NA	NA	NA	NA	NA	NA	NA	NA	NA	NA
CHMP1B1	NA	NA	NA	NA	NA	NA	NA	NA	NA	NA	NA	NA	NA	NA	NA	3	2	1	2	2	NA	4	4	5	2	NA	3	NA	NA	NA	NA	NA	NA	2	2	3
CHMP2A	NA	1	NA	4	3	5	NA	NA	NA	10	9	8	17	14	13	4	NA	4	3	2	5	6	4	9	9	8	11	5	5	5	5	6	2	3	3	5
CHMP2B	NA	NA	NA	1	1	NA	NA	NA	NA	4	2	1	NA	3	NA	2	3	1	1	1	1	NA	3	3	5	2	4	4	6	5	5	5	3	3	5	3
CHMP3	NA	NA	NA	1	NA	NA	NA	NA	NA	1	NA	NA	4	7	2	4	4	1	2	5	6	4	3	1	7	6	4	1	6	5	12	10	8	11	6	10
CHMP4A	NA	2	NA	2	NA	3	NA	NA	NA	2	1	2	7	3	2	NA	NA	NA	NA	NA	NA	NA	NA	NA	NA	NA	NA	NA	NA	NA	NA	NA	NA	NA	NA	NA
CHMP4B	8	4	8	12	12	10	1	2	4	13	16	12	18	14	20	23	22	23	21	24	23	24	17	26	23	24	29	31	31	32	19	30	29	27	27	22
CHMP5	2	1	2	21	21	27	3	2	5	8	4	4	11	11	5	12	8	10	9	8	2	7	5	4	11	15	8	10	20	15	9	12	11	8	4	10
CHMP6	1	1	NA	1	1	3	NA	NA	NA	2	1	1	3	3	7	1	1	1	NA	1	2	1	NA	2	1	NA	3	1	1	NA	1	4	2	5	2	2
CHMP7	1	NA	1	NA	NA	1	NA	NA	NA	NA	NA	NA	NA	NA	NA	1	NA	1	NA	1	1	NA	NA	NA	2	NA	2	NA	NA	1	1	NA	1	NA	3	NA
CHP1	2	2	7	4	4	4	1	1	NA	11	9	16	14	16	18	9	8	12	3	3	3	4	6	8	12	10	9	10	13	17	12	15	10	13	11	14
CHP2	NA	NA	NA	NA	NA	NA	NA	NA	NA	NA	NA	NA	NA	NA	NA	1	NA	NA	NA	NA	NA	NA	NA	NA	1	2	NA	NA	NA	NA	NA	NA	NA	NA	NA	NA
CHRD	4	5	5	NA	1	NA	1	NA	2	NA	NA	NA	1	NA	NA	NA	NA	NA	NA	NA	NA	NA	NA	NA	NA	NA	NA	NA	NA	NA	NA	NA	NA	NA	NA	NA
CHRNA2	NA	NA	NA	NA	NA	NA	NA	NA	NA	NA	NA	NA	NA	NA	NA	NA	NA	2	NA	1	5	NA	1	1	NA	NA	NA	NA	NA	NA	NA	NA	NA	NA	NA	NA
CHRNE	NA	NA	NA	NA	NA	NA	NA	NA	NA	NA	NA	NA	NA	NA	NA	NA	2	NA	NA	NA	NA	NA	NA	NA	NA	NA	NA	NA	NA	NA	1	NA	2	NA	NA	NA
CHSY1	NA	NA	NA	NA	NA	NA	NA	NA	NA	NA	NA	NA	NA	NA	NA	NA	NA	NA	NA	NA	NA	NA	NA	NA	NA	NA	NA	NA	2	1	2	1	NA	1	1	2
CHUK	NA	NA	NA	NA	NA	NA	NA	NA	NA	NA	NA	NA	NA	NA	NA	1	NA	NA	NA	NA	NA	NA	1	1	NA	1	1	NA	NA	NA	1	1	1	3	2	NA
CILP2	NA	NA	NA	NA	NA	NA	NA	NA	NA	NA	NA	NA	NA	NA	NA	NA	NA	NA	NA	NA	NA	NA	NA	NA	NA	NA	NA	NA	1	NA	NA	1	3	NA	1	1
CIP2A	NA	NA	NA	NA	NA	NA	NA	NA	NA	4	2	5	NA	2	6	2	4	1	1	1	NA	NA	1	NA	1	2	NA	2	3	9	1	1	2	2	1	1
CIT	NA	2	3	NA	1	NA	NA	NA	1	1	2	2	1	5	NA	1	2	1	2	NA	NA	3	1	2	NA	1	NA	NA	4	1	NA	NA	NA	1	NA	1
CKAP4	189	197	197	376	403	390	162	156	134	355	360	357	330	337	344	108	124	118	123	115	112	108	107	110	120	127	123	203	219	225	285	257	276	306	325	329
CKAP5	6	12	6	8	9	6	8	8	6	17	13	12	28	33	27	57	59	50	38	37	45	54	31	44	80	84	80	59	54	67	51	49	45	23	38	30
CKB	2	4	NA	NA	NA	NA	8	16	7	26	30	25	39	22	33	1025	1103	1174	856	918	837	806	823	811	903	951	943	548	574	593	339	342	352	89	95	100
CLASP2	NA	NA	NA	NA	NA	NA	NA	NA	NA	NA	NA	NA	NA	NA	NA	19	23	23	12	10	12	14	12	14	15	15	12	12	11	12	6	9	10	12	11	13
CLCA1	NA	NA	NA	NA	NA	NA	NA	NA	NA	NA	NA	NA	NA	NA	NA	NA	2	NA	1	NA	NA	NA	NA	1	NA	NA	NA	NA	NA	NA	NA	NA	NA	NA	1	1
CLCA3A1	NA	NA	NA	NA	NA	NA	NA	NA	NA	NA	NA	NA	NA	NA	NA	1	NA	NA	1	NA	NA	NA	NA	NA	NA	NA	NA	NA	1	1	1	4	1	3	4	3
CLCA4A	NA	NA	NA	NA	NA	NA	NA	NA	NA	NA	NA	NA	NA	NA	NA	2	NA	NA	1	NA	NA	1	NA	NA	3	1	NA	6	NA	NA	NA	4	NA	NA	NA	NA
CLCF1	NA	NA	NA	NA	NA	NA	NA	NA	NA	NA	NA	NA	NA	NA	NA	NA	NA	NA	NA	NA	NA	NA	NA	NA	2	4	2	NA	NA	NA	NA	NA	NA	NA	NA	NA
CLCN2	NA	NA	NA	NA	NA	NA	NA	NA	NA	NA	NA	NA	NA	NA	NA	NA	1	NA	1	1	NA	NA	1	NA	NA	NA	NA	3	NA	NA	NA	NA	NA	NA	NA	NA
CLCN3	NA	NA	NA	NA	NA	NA	NA	NA	NA	1	NA	3	1	3	1	NA	2	NA	NA	2	NA	1	NA	NA	2	6	NA	1	NA	NA	2	NA	3	3	2	1
CLCN5	NA	NA	NA	NA	NA	NA	NA	NA	NA	NA	NA	NA	NA	NA	NA	3	1	1	2	3	1	2	2	4	NA	2	2	3	7	5	4	3	3	6	7	9
CLDN11	1	1	2	3	2	3	NA	NA	NA	4	5	4	5	3	6	NA	NA	NA	NA	NA	NA	NA	NA	NA	NA	NA	NA	NA	NA	NA	NA	NA	NA	NA	NA	NA
CLDN5	NA	1	1	NA	NA	NA	NA	NA	NA	NA	NA	NA	NA	NA	NA	NA	NA	NA	NA	NA	NA	NA	NA	NA	NA	NA	NA	NA	NA	NA	NA	NA	NA	NA	NA	NA
CLEC11A	NA	NA	NA	NA	NA	NA	NA	NA	NA	1	1	NA	1	NA	3	NA	NA	NA	NA	NA	NA	NA	NA	NA	NA	NA	NA	NA	NA	NA	NA	NA	NA	NA	NA	NA
CLEC14A	1	NA	2	NA	NA	NA	NA	NA	NA	1	NA	NA	NA	NA	NA	NA	NA	NA	NA	NA	NA	NA	NA	NA	NA	NA	NA	NA	NA	NA	NA	NA	NA	NA	NA	NA
CLEC17A	NA	NA	NA	NA	NA	NA	NA	NA	NA	NA	NA	NA	2	2	3	NA	NA	NA	NA	NA	NA	NA	NA	NA	NA	NA	NA	NA	NA	NA	NA	NA	NA	NA	NA	NA
CLEC1B	NA	NA	NA	NA	NA	NA	NA	NA	NA	NA	NA	NA	NA	NA	NA	NA	NA	NA	NA	NA	NA	NA	NA	NA	NA	NA	NA	1	NA	1	NA	NA	NA	NA	NA	NA
CLIC1	132	137	127	94	94	89	162	169	154	52	57	56	75	84	79	43	29	38	37	41	40	43	33	39	57	38	41	32	37	45	40	36	35	41	32	32
CLIC4	57	60	55	47	61	59	43	34	36	40	49	35	57	54	49	26	37	35	21	24	27	31	31	30	20	28	26	37	37	31	33	27	30	19	25	36
CLINT1	NA	1	1	NA	3	1	NA	NA	NA	5	6	3	9	8	9	14	9	7	8	8	10	10	10	8	12	12	12	18	25	21	13	13	12	25	19	18
CLMP	NA	NA	NA	NA	NA	NA	NA	NA	NA	1	1	1	NA	1	1	NA	NA	NA	NA	NA	NA	NA	NA	NA	NA	NA	NA	NA	NA	NA	NA	NA	NA	NA	NA	NA
CLNS1A	NA	1	1	1	1	2	1	1	2	3	3	2	1	NA	2	1	3	3	NA	7	2	3	3	3	6	8	9	9	5	10	4	4	6	8	5	4
CLPTM1	1	2	6	2	2	4	NA	2	5	18	18	17	20	22	24	17	20	18	17	19	16	14	12	15	18	20	17	11	20	12	17	17	15	7	9	12
CLSTN3	NA	NA	NA	NA	NA	NA	NA	NA	NA	NA	NA	NA	NA	NA	NA	NA	NA	NA	NA	NA	1	NA	NA	NA	NA	NA	NA	NA	1	1	NA	NA	NA	NA	NA	NA
CLTA	46	38	46	36	31	38	52	40	49	49	59	55	62	60	46	26	36	31	41	27	29	37	34	38	35	38	27	40	45	43	40	50	46	43	46	51
CLTB	NA	2	NA	15	12	10	7	1	3	36	31	37	31	27	30	40	33	23	34	30	22	35	35	29	34	31	27	16	20	15	18	17	23	8	10	8
CLTC	231	208	184	230	231	239	227	212	226	428	415	402	502	519	556	407	411	432	318	351	352	344	329	311	466	461	510	456	464	455	437	475	471	461	440	435
CLTCL1	NA	NA	NA	NA	NA	NA	NA	NA	NA	NA	NA	NA	117	127	NA	NA	NA	NA	NA	NA	NA	NA	NA	NA	NA	NA	NA	NA	NA	NA	NA	NA	NA	NA	NA	NA
CLU	NA	NA	NA	NA	NA	NA	1	NA	NA	8	10	11	14	20	18	8	9	7	6	10	15	9	8	11	4	6	9	2	4	6	5	3	4	NA	1	1
CMTM6	NA	NA	NA	NA	NA	NA	NA	NA	NA	NA	NA	NA	NA	NA	NA	NA	NA	NA	2	1	1	NA	NA	1	NA	NA	NA	NA	NA	NA	NA	NA	NA	NA	NA	NA
CMYA5	2	NA	NA	2	5	3	NA	NA	NA	NA	NA	NA	2	2	NA	3	3	NA	NA	4	3	3	NA	NA	2	2	3	NA	6	4	1	2	4	NA	4	NA
CNGB3	NA	NA	NA	NA	NA	NA	NA	NA	NA	NA	3	1	NA	1	NA	NA	NA	NA	NA	NA	NA	NA	NA	NA	NA	NA	NA	NA	NA	NA	NA	NA	NA	NA	NA	NA
CNKSR2	2	NA	3	1	NA	NA	NA	NA	NA	NA	NA	NA	NA	NA	NA	NA	NA	NA	1	1	NA	NA	1	1	1	NA	NA	NA	4	NA	NA	4	NA	NA	1	NA
CNN2	15	13	22	59	67	66	51	59	42	41	33	29	39	43	38	NA	NA	NA	NA	NA	NA	NA	NA	NA	NA	NA	NA	NA	NA	NA	NA	NA	NA	NA	NA	NA
CNNM1	NA	NA	NA	NA	NA	NA	NA	NA	NA	NA	NA	NA	NA	NA	NA	NA	NA	4	NA	4	NA	3	2	2	2	NA	3	NA	NA	NA	NA	NA	2	NA	3	1
CNNM2	NA	NA	NA	NA	NA	NA	NA	NA	NA	NA	NA	NA	NA	NA	NA	NA	2	NA	NA	NA	1	NA	NA	1	NA	2	NA	3	7	5	2	4	1	NA	2	NA
CNNM3	NA	NA	NA	NA	NA	NA	NA	NA	NA	NA	NA	NA	NA	NA	NA	1	NA	NA	NA	2	1	NA	3	3	NA	1	1	NA	1	NA	NA	NA	1	NA	NA	NA
CNNM4	NA	NA	NA	NA	NA	NA	NA	NA	NA	NA	NA	NA	NA	NA	NA	1	NA	NA	NA	NA	NA	NA	NA	NA	NA	NA	NA	NA	NA	NA	1	1	NA	NA	NA	NA
CNOT2	NA	NA	NA	NA	NA	NA	NA	NA	NA	NA	NA	NA	NA	1	1	NA	1	2	NA	1	NA	2	2	2	2	NA	2	NA	NA	NA	NA	1	NA	1	4	1
CNP	2	3	3	1	1	6	NA	1	1	31	31	21	45	35	41	37	36	33	32	34	42	27	30	27	20	21	21	17	15	19	10	12	11	NA	NA	NA
CNPY4	NA	NA	1	2	NA	NA	NA	NA	1	1	2	1	4	6	3	2	5	5	1	2	5	2	5	4	5	10	5	11	18	15	6	11	9	22	16	23
CNRIP1	NA	1	1	1	1	1	NA	NA	NA	1	NA	1	1	NA	4	NA	NA	NA	1	4	3	NA	3	2	1	1	1	1	1	NA	1	2	2	3	1	2
CNST	NA	NA	NA	NA	NA	NA	NA	NA	NA	NA	NA	NA	NA	NA	NA	NA	NA	NA	NA	NA	NA	NA	NA	NA	NA	NA	NA	NA	NA	NA	1	1	NA	NA	NA	NA
CNTF	NA	NA	NA	NA	NA	NA	NA	NA	NA	NA	NA	NA	NA	NA	NA	8	12	17	10	16	10	12	12	20	25	28	35	12	12	8	6	4	6	NA	2	NA
CNTN1	NA	NA	NA	NA	NA	NA	NA	NA	NA	NA	NA	NA	NA	NA	NA	NA	5	1	4	NA	3	1	1	1	NA	NA	NA	NA	NA	NA	NA	NA	NA	NA	NA	NA
CNTN2	2	1	NA	NA	NA	NA	NA	NA	1	NA	NA	NA	NA	NA	NA	NA	1	3	1	1	NA	1	1	2	1	1	NA	2	2	NA	1	1	1	NA	NA	NA
CNTN3	NA	NA	NA	1	NA	5	NA	NA	NA	2	4	1	10	10	4	NA	NA	NA	NA	NA	NA	NA	NA	NA	NA	NA	NA	NA	NA	NA	NA	NA	NA	NA	NA	NA
CNTN5	NA	NA	NA	NA	NA	NA	NA	NA	NA	NA	NA	NA	NA	NA	NA	NA	NA	NA	1	NA	1	NA	NA	NA	1	1	NA	NA	NA	1	NA	NA	NA	1	1	1
CNTN6	NA	NA	NA	NA	NA	NA	NA	NA	NA	NA	NA	NA	NA	NA	NA	NA	NA	NA	2	NA	1	NA	1	NA	2	NA	NA	1	NA	NA	NA	1	NA	1	1	NA
CNTNAP1	NA	NA	NA	NA	NA	NA	NA	NA	NA	6	5	6	18	18	28	NA	NA	NA	NA	NA	NA	NA	NA	NA	2	1	2	NA	1	NA	NA	NA	NA	NA	1	1
CNTNAP2	NA	NA	NA	NA	NA	NA	NA	NA	NA	NA	NA	NA	NA	NA	NA	1	1	NA	NA	NA	NA	NA	NA	NA	1	NA	NA	1	NA	NA	NA	2	NA	NA	1	1
CNTNAP4	NA	NA	NA	NA	NA	NA	NA	NA	NA	NA	NA	NA	NA	NA	NA	1	NA	NA	NA	NA	NA	NA	NA	NA	2	2	3	5	NA	NA	NA	NA	NA	NA	NA	1
COA6	NA	NA	NA	NA	NA	NA	NA	NA	NA	1	1	2	3	2	2	NA	NA	NA	NA	NA	NA	NA	NA	NA	NA	NA	NA	NA	NA	NA	NA	NA	NA	NA	NA	NA
COBL	NA	NA	NA	NA	NA	NA	NA	NA	NA	NA	NA	NA	NA	NA	NA	NA	NA	NA	NA	1	NA	NA	1	NA	2	NA	NA	NA	NA	NA	NA	NA	NA	2	1	NA
COCH	NA	NA	NA	NA	NA	NA	NA	NA	NA	NA	NA	NA	NA	NA	NA	NA	NA	NA	2	2	NA	NA	1	NA	NA	2	1	1	1	NA	2	NA	NA	3	5	NA
COG3	NA	NA	NA	NA	NA	NA	NA	NA	NA	NA	NA	NA	NA	NA	NA	1	1	1	1	2	NA	NA	NA	NA	2	1	NA	NA	NA	2	2	1	2	3	6	1
COL10A1	NA	NA	NA	1	4	NA	NA	NA	NA	NA	1	NA	1	2	2	NA	NA	NA	NA	NA	NA	NA	NA	NA	NA	NA	NA	NA	NA	NA	NA	NA	NA	NA	NA	NA
COL11A1	NA	NA	NA	NA	NA	NA	NA	NA	NA	NA	NA	NA	NA	NA	NA	6	12	11	NA	1	NA	NA	NA	2	NA	NA	2	26	18	21	34	24	26	59	56	58
COL11A2	NA	NA	NA	NA	NA	NA	NA	NA	NA	NA	NA	NA	NA	NA	NA	1	1	NA	NA	NA	1	NA	NA	NA	NA	NA	NA	NA	1	NA	NA	NA	4	NA	NA	NA
COL12A1	1	NA	NA	NA	NA	1	3	4	8	49	62	55	118	121	101	2	4	3	1	NA	NA	2	NA	1	2	NA	2	196	226	191	281	293	266	491	493	481
COL13A1	2	1	1	NA	NA	NA	NA	1	NA	NA	NA	NA	NA	NA	NA	NA	NA	NA	NA	NA	1	NA	NA	NA	NA	NA	NA	NA	NA	2	NA	NA	NA	2	NA	1
COL14A1	NA	NA	NA	NA	NA	NA	NA	NA	NA	1	2	NA	NA	NA	NA	NA	3	1	NA	NA	NA	NA	NA	NA	NA	1	NA	NA	2	4	5	1	3	9	7	9
COL16A1	NA	NA	NA	NA	NA	NA	NA	NA	NA	NA	NA	1	2	3	NA	NA	NA	NA	NA	1	NA	NA	NA	NA	NA	NA	NA	NA	NA	2	NA	1	1	2	3	5
COL17A1	NA	NA	NA	2	NA	NA	NA	NA	NA	2	1	1	2	2	1	NA	NA	NA	NA	NA	NA	1	NA	1	NA	NA	1	NA	2	NA	3	1	1	1	NA	1
COL18A1	NA	NA	NA	3	3	3	NA	NA	NA	1	NA	2	3	1	NA	NA	NA	NA	NA	1	NA	NA	1	NA	2	NA	2	6	9	6	3	3	3	16	16	23
COL19A1	NA	NA	NA	NA	3	2	1	NA	NA	NA	NA	1	NA	NA	NA	NA	NA	1	2	NA	NA	NA	NA	NA	NA	NA	NA	NA	1	4	NA	1	1	NA	1	NA
COL1A1	29	22	41	25	33	25	82	81	92	93	118	97	114	102	121	11	7	3	10	5	3	15	20	19	NA	3	1	218	231	228	185	190	206	417	398	436
COL1A2	13	8	17	18	13	23	68	63	69	69	69	44	85	81	80	NA	1	NA	NA	NA	NA	2	7	NA	1	1	NA	102	100	97	93	98	87	263	249	254
COL20A1	NA	NA	NA	NA	NA	NA	NA	NA	NA	NA	1	1	1	NA	NA	NA	NA	NA	NA	NA	NA	NA	NA	NA	NA	NA	NA	NA	NA	NA	NA	NA	NA	NA	NA	NA
COL21A1	NA	NA	NA	NA	NA	NA	NA	NA	NA	NA	NA	NA	3	1	NA	NA	NA	NA	NA	NA	NA	NA	NA	NA	NA	NA	NA	NA	NA	NA	NA	NA	NA	NA	NA	NA
COL22A1	NA	NA	NA	NA	NA	NA	NA	NA	NA	NA	NA	NA	1	1	NA	NA	NA	NA	NA	NA	NA	NA	NA	NA	NA	NA	NA	NA	NA	NA	NA	NA	NA	NA	NA	NA
COL27A1	NA	NA	NA	NA	NA	NA	NA	NA	NA	NA	NA	NA	NA	NA	NA	NA	NA	1	NA	NA	NA	NA	NA	NA	1	NA	NA	NA	NA	1	NA	3	1	2	NA	1
COL28A1	NA	NA	NA	NA	NA	NA	NA	NA	NA	NA	NA	NA	NA	NA	NA	NA	NA	1	NA	NA	NA	NA	4	NA	NA	1	NA	NA	1	2	NA	1	NA	1	NA	NA
COL2A1	NA	1	NA	1	1	3	NA	NA	NA	6	NA	NA	6	8	7	NA	NA	NA	1	NA	NA	NA	NA	3	1	NA	NA	30	27	29	15	12	17	28	27	25
COL3A1	NA	NA	NA	NA	NA	NA	NA	NA	NA	10	9	12	25	20	33	2	NA	NA	NA	NA	NA	NA	NA	NA	NA	NA	NA	18	21	18	76	82	77	185	167	168
COL4A1	NA	NA	NA	NA	NA	NA	NA	NA	NA	NA	NA	NA	NA	NA	NA	1	1	NA	NA	NA	NA	NA	NA	NA	NA	NA	NA	4	2	1	1	2	1	4	5	10
COL4A2	NA	5	NA	5	7	10	7	8	5	3	NA	1	1	2	1	NA	NA	NA	NA	NA	NA	1	1	2	NA	1	NA	NA	1	2	2	NA	5	4	3	8
COL4A3	NA	NA	NA	NA	NA	NA	NA	NA	NA	NA	NA	NA	NA	NA	NA	NA	NA	NA	NA	NA	NA	NA	NA	NA	1	1	NA	NA	NA	1	1	NA	NA	NA	1	NA
COL4A6	NA	NA	NA	NA	NA	NA	NA	NA	NA	1	1	NA	NA	NA	NA	NA	NA	NA	NA	NA	NA	NA	NA	NA	NA	NA	NA	NA	NA	NA	NA	NA	NA	NA	NA	NA
COL5A1	NA	NA	NA	1	2	3	NA	NA	NA	NA	NA	NA	1	NA	1	NA	1	NA	NA	NA	1	1	NA	1	NA	NA	1	39	39	42	38	37	32	87	72	80
COL5A2	NA	NA	NA	NA	NA	NA	NA	NA	NA	NA	NA	NA	NA	NA	NA	NA	NA	NA	1	1	NA	NA	NA	NA	NA	NA	1	41	34	36	38	42	35	81	77	76
COL6A1	NA	1	NA	NA	NA	NA	2	5	2	51	48	65	113	107	99	1	1	NA	NA	NA	NA	1	NA	NA	NA	NA	NA	34	34	31	18	24	18	52	58	53
COL6A2	7	NA	5	1	NA	NA	NA	2	3	29	29	30	48	48	62	NA	NA	1	NA	NA	1	NA	NA	NA	NA	NA	NA	20	14	12	9	9	9	46	49	40
COL6A3	NA	NA	NA	NA	NA	1	29	21	20	190	193	181	348	358	339	NA	NA	NA	NA	NA	NA	NA	NA	NA	NA	NA	NA	NA	NA	NA	NA	NA	NA	NA	NA	NA
COL6A4	NA	NA	NA	NA	NA	NA	NA	NA	NA	NA	NA	NA	NA	NA	NA	NA	NA	NA	2	NA	NA	NA	1	NA	3	NA	3	NA	1	4	1	NA	NA	2	NA	NA
COL6A5	NA	NA	1	NA	NA	NA	NA	NA	NA	1	NA	NA	1	NA	2	2	NA	NA	NA	NA	NA	NA	2	1	1	1	NA	4	1	NA	4	NA	NA	NA	NA	NA
COL6A6	NA	NA	NA	NA	1	1	NA	NA	NA	NA	NA	NA	NA	NA	NA	NA	NA	NA	NA	NA	NA	NA	NA	NA	NA	NA	NA	NA	1	1	3	1	NA	1	NA	NA
COL7A1	2	NA	3	NA	1	2	NA	3	NA	1	NA	NA	NA	3	NA	2	NA	3	NA	NA	NA	1	2	NA	2	3	8	NA	1	1	NA	2	NA	3	5	1
COL8A1	NA	NA	NA	NA	NA	NA	NA	NA	NA	NA	NA	NA	NA	NA	NA	NA	NA	NA	1	NA	2	3	2	3	NA	2	1	3	2	NA	4	4	4	8	7	5
COL9A1	NA	NA	NA	NA	NA	NA	NA	NA	NA	NA	NA	NA	NA	NA	NA	NA	NA	NA	NA	NA	NA	NA	NA	NA	NA	NA	NA	1	NA	1	NA	NA	1	NA	NA	NA
COLQ	13	7	8	NA	NA	NA	5	7	9	NA	NA	NA	NA	NA	NA	NA	NA	NA	NA	NA	NA	NA	NA	NA	NA	NA	NA	NA	NA	NA	NA	NA	NA	NA	NA	NA
COMMD3	NA	1	1	1	1	1	NA	NA	NA	NA	NA	2	2	1	NA	NA	NA	NA	NA	NA	NA	NA	NA	NA	NA	NA	NA	NA	NA	NA	NA	NA	NA	NA	NA	NA
COMMD4	NA	NA	NA	NA	NA	NA	1	NA	NA	2	3	5	5	4	5	1	2	1	NA	1	1	1	2	NA	3	2	3	1	5	7	1	2	2	1	2	2
COMMD9	NA	NA	NA	NA	NA	NA	NA	NA	NA	NA	NA	NA	2	2	NA	NA	NA	NA	NA	NA	NA	NA	NA	NA	NA	NA	NA	NA	NA	NA	NA	NA	NA	NA	NA	NA
COMT	1	4	NA	4	4	1	NA	1	1	13	5	9	18	16	18	9	7	9	6	5	9	8	10	10	8	12	11	13	17	15	11	11	12	6	5	8
COPA	46	43	44	61	64	69	18	28	33	93	80	109	123	123	123	96	97	104	76	63	84	69	61	78	134	117	111	137	148	141	131	152	144	156	182	186
COPB1	30	39	46	34	36	40	26	12	25	57	66	63	77	84	70	59	72	63	31	26	29	28	24	35	68	70	69	114	122	105	124	116	105	151	132	138
CORIN	NA	NA	NA	NA	NA	NA	NA	NA	NA	NA	NA	NA	NA	NA	NA	NA	NA	NA	2	NA	NA	NA	1	NA	1	NA	NA	NA	NA	NA	NA	NA	NA	1	NA	3
CORO1A	NA	NA	NA	1	1	NA	NA	NA	NA	NA	NA	NA	21	NA	NA	24	19	21	23	23	24	38	35	34	18	22	17	32	19	22	19	17	19	15	7	6
CORO1B	27	10	15	15	13	24	24	23	23	47	34	44	39	46	45	10	12	12	15	12	7	11	7	11	17	19	15	25	22	22	17	12	13	21	11	19
CORO1C	28	29	17	24	34	31	60	55	63	101	103	101	119	117	107	32	31	39	40	31	36	40	39	33	41	40	38	58	44	47	55	44	40	54	35	45
COTL1	7	6	5	26	40	28	57	67	61	47	53	50	68	56	41	NA	NA	NA	NA	NA	NA	NA	NA	NA	NA	NA	NA	NA	NA	NA	NA	NA	NA	NA	NA	NA
CP	NA	NA	NA	NA	NA	NA	NA	NA	NA	NA	NA	NA	NA	NA	NA	3	1	5	36	42	40	30	28	24	14	16	15	NA	2	NA	2	2	3	1	NA	NA
CPA3	NA	NA	NA	NA	NA	NA	NA	NA	NA	NA	NA	NA	NA	NA	NA	NA	NA	NA	NA	NA	NA	1	NA	NA	1	NA	NA	2	NA	1	NA	NA	1	NA	1	NA
CPA4	NA	NA	NA	NA	NA	NA	NA	NA	NA	10	6	5	4	2	6	NA	NA	NA	NA	NA	NA	NA	NA	NA	NA	NA	NA	NA	NA	NA	NA	NA	NA	NA	NA	NA
CPB2	NA	NA	NA	2	1	NA	NA	NA	NA	NA	NA	1	2	NA	NA	NA	NA	NA	NA	NA	NA	NA	NA	NA	NA	NA	NA	NA	NA	NA	NA	NA	NA	NA	NA	NA
CPD	1	NA	NA	1	NA	NA	NA	NA	NA	25	27	26	32	33	27	14	14	8	6	5	2	8	5	5	5	NA	2	5	5	7	1	3	3	6	3	4
CPE	NA	NA	NA	NA	NA	NA	NA	NA	NA	NA	NA	NA	NA	NA	NA	9	12	8	9	14	16	8	6	4	5	5	7	4	8	8	5	8	5	NA	NA	1
CPN2	NA	NA	NA	NA	NA	NA	NA	NA	NA	NA	NA	NA	NA	NA	NA	NA	NA	NA	NA	NA	NA	NA	1	1	NA	NA	NA	NA	NA	NA	NA	NA	NA	NA	NA	NA
CPNE1	5	3	6	8	5	2	3	2	1	21	17	28	23	27	22	30	29	29	21	21	11	13	20	17	29	22	31	46	39	37	30	28	38	38	34	40
CPNE2	NA	NA	NA	NA	NA	NA	NA	NA	NA	NA	NA	NA	NA	NA	NA	24	21	19	13	17	16	13	13	16	31	23	16	14	22	17	13	17	12	5	5	13
CPNE3	NA	NA	2	5	NA	1	4	2	4	44	39	32	40	47	39	27	38	35	24	33	26	25	30	28	25	34	29	23	29	28	22	29	24	17	17	30
CPNE4	NA	NA	NA	NA	NA	NA	NA	NA	NA	NA	NA	NA	NA	NA	NA	12	14	13	NA	12	10	11	12	10	NA	NA	NA	NA	NA	8	10	NA	6	NA	NA	11
CPNE6	NA	NA	NA	NA	NA	NA	NA	NA	NA	NA	NA	NA	8	11	NA	NA	NA	NA	NA	NA	NA	NA	NA	NA	NA	NA	NA	NA	NA	NA	NA	NA	NA	NA	NA	NA
CPPED1	2	2	2	10	9	9	NA	NA	NA	4	8	7	10	5	7	6	9	2	15	12	11	9	9	11	10	15	10	9	5	7	7	10	8	7	9	17
CPQ	NA	NA	NA	1	NA	NA	NA	NA	NA	2	3	1	11	1	3	NA	NA	NA	NA	NA	NA	NA	NA	NA	NA	NA	NA	NA	NA	NA	NA	NA	NA	NA	NA	NA
CPS1	2	3	2	1	1	2	2	1	3	NA	5	1	2	1	NA	2	NA	NA	3	NA	NA	1	1	1	1	1	1	NA	3	NA	2	3	NA	NA	1	NA
CPT1C	1	1	NA	NA	NA	NA	NA	NA	NA	NA	NA	NA	NA	NA	NA	5	5	7	5	2	5	NA	2	NA	8	4	9	1	2	2	4	5	7	1	3	2
CPZ	NA	NA	NA	NA	NA	NA	NA	NA	NA	NA	NA	NA	NA	NA	NA	NA	1	NA	1	NA	NA	NA	NA	NA	2	2	1	NA	NA	1	3	NA	2	NA	NA	1
CR1L	NA	NA	NA	NA	NA	NA	NA	NA	NA	NA	NA	NA	NA	NA	NA	1	1	1	NA	2	1	1	NA	1	NA	1	1	NA	1	NA	1	NA	NA	3	4	1
CRB1	NA	NA	NA	NA	NA	NA	NA	NA	NA	1	NA	NA	1	NA	1	NA	NA	NA	NA	NA	NA	NA	NA	NA	NA	NA	NA	NA	NA	NA	NA	NA	NA	NA	NA	NA
CRB2	NA	NA	NA	NA	NA	NA	NA	NA	NA	NA	NA	NA	NA	NA	NA	2	NA	2	1	1	2	4	1	2	NA	NA	1	1	NA	1	NA	NA	NA	NA	NA	NA
CREG1	NA	NA	NA	NA	NA	NA	NA	NA	NA	NA	NA	NA	NA	NA	NA	1	5	1	24	21	21	20	21	20	15	20	14	15	8	13	7	7	11	2	1	3
CRELD2	NA	NA	NA	3	3	5	NA	NA	NA	3	5	4	4	NA	2	3	3	6	2	2	1	2	NA	NA	1	NA	NA	2	4	1	6	5	2	3	7	7
CRIM1	NA	NA	NA	1	1	2	NA	NA	NA	1	NA	1	NA	1	1	NA	NA	NA	NA	NA	NA	NA	NA	NA	NA	NA	NA	NA	NA	NA	NA	NA	NA	NA	NA	NA
CRK	1	7	12	9	9	7	4	4	3	10	15	18	24	23	24	29	29	32	21	16	16	10	12	15	37	35	36	31	42	30	32	35	39	28	30	34
CRKL	5	7	6	3	4	5	1	2	4	1	NA	4	2	9	2	30	27	30	14	21	21	21	17	17	12	19	23	15	19	13	13	9	11	17	14	18
CRLF1	NA	NA	NA	NA	NA	NA	NA	NA	NA	NA	NA	NA	NA	NA	NA	NA	NA	NA	NA	NA	NA	NA	NA	NA	NA	1	NA	5	6	5	3	2	NA	NA	NA	NA
CRLF3	NA	NA	NA	1	NA	NA	1	NA	NA	1	1	1	NA	NA	NA	NA	NA	1	NA	NA	NA	NA	NA	NA	NA	NA	NA	3	2	NA	1	NA	2	NA	NA	NA
CROCC	NA	8	18	16	8	12	NA	11	NA	8	NA	8	10	9	NA	11	15	10	13	10	19	NA	14	11	13	10	12	12	6	10	9	6	9	NA	4	NA
CRTAP	6	8	10	4	4	6	7	2	3	26	20	24	36	34	33	NA	1	2	NA	NA	2	NA	1	1	NA	3	NA	23	18	25	30	35	28	57	55	45
CRTC1	NA	NA	NA	NA	NA	NA	NA	NA	NA	NA	NA	NA	NA	NA	NA	NA	1	NA	NA	NA	NA	NA	NA	1	NA	NA	NA	NA	NA	NA	1	NA	NA	NA	1	1
CRYAB	NA	NA	NA	NA	NA	1	9	5	5	18	17	15	22	13	18	11	11	15	25	22	28	23	26	22	256	248	264	113	106	98	51	44	56	14	13	11
CSDE1	11	3	13	5	5	6	9	12	7	28	33	37	29	47	36	29	36	27	17	19	15	29	24	32	41	40	31	44	51	42	44	56	43	42	43	44
CSF2	NA	NA	NA	NA	NA	NA	NA	NA	NA	NA	NA	NA	NA	NA	NA	NA	NA	NA	1	NA	NA	NA	NA	NA	NA	NA	NA	NA	NA	1	NA	1	NA	NA	1	1
CSK	NA	1	NA	2	3	5	NA	NA	2	6	3	6	5	4	10	13	11	12	10	10	10	6	10	14	17	19	10	20	16	22	20	13	18	18	17	15
CSMD3	NA	NA	NA	NA	NA	NA	NA	NA	NA	NA	NA	NA	NA	NA	NA	NA	NA	1	NA	1	2	NA	NA	NA	1	1	NA	NA	NA	1	NA	NA	NA	NA	NA	NA
CSNK1D	NA	NA	NA	NA	NA	NA	NA	NA	NA	NA	NA	NA	NA	NA	NA	9	7	7	NA	NA	5	NA	NA	5	NA	7	12	12	NA	10	NA	NA	9	11	8	9
CSNK1G1	NA	NA	NA	NA	NA	NA	NA	NA	NA	NA	NA	NA	NA	NA	NA	NA	NA	NA	NA	NA	NA	NA	NA	NA	NA	1	NA	2	2	1	NA	2	1	NA	2	NA
CSNK1G3	NA	NA	NA	NA	NA	NA	NA	NA	NA	NA	NA	NA	NA	NA	NA	NA	NA	NA	NA	2	1	1	NA	NA	NA	NA	NA	NA	NA	NA	NA	2	NA	NA	NA	NA
CSNK2A1	6	NA	2	6	1	4	4	2	5	7	18	8	20	11	14	30	34	40	30	18	25	10	13	13	34	29	34	35	34	39	22	24	32	28	34	21
CSNK2A2	1	3	7	3	3	5	1	NA	2	2	2	3	2	5	2	12	7	13	3	6	5	1	10	8	13	7	19	5	6	9	10	8	12	19	20	15
CSNK2B	NA	NA	2	NA	NA	NA	NA	NA	NA	2	NA	7	4	6	8	11	11	9	6	3	3	1	4	6	9	6	5	13	12	9	10	14	14	4	12	5
CSPG4	NA	1	NA	NA	NA	NA	3	2	3	36	44	46	77	70	69	NA	1	NA	1	1	1	NA	NA	NA	NA	1	NA	29	32	30	3	4	5	14	14	13
CST14	NA	NA	NA	NA	NA	NA	NA	NA	NA	NA	NA	NA	NA	NA	NA	1	1	NA	NA	NA	NA	NA	NA	NA	NA	NA	NA	NA	NA	NA	NA	NA	NA	NA	NA	NA
CST2	NA	1	NA	NA	NA	1	NA	NA	NA	1	1	NA	NA	NA	NA	NA	NA	NA	NA	NA	NA	NA	NA	NA	NA	NA	NA	NA	NA	NA	NA	NA	NA	NA	NA	NA
CST3	1	NA	2	NA	NA	NA	NA	NA	NA	7	5	4	5	10	6	14	14	15	8	9	7	7	6	10	1	4	1	4	1	4	3	5	NA	3	7	6
CST4	1	1	2	4	NA	3	NA	NA	NA	NA	NA	2	NA	NA	NA	NA	NA	NA	NA	NA	NA	NA	NA	NA	NA	NA	NA	NA	NA	NA	NA	NA	NA	NA	NA	NA
CSTA	NA	1	NA	3	6	2	6	7	7	9	8	4	1	1	4	NA	NA	NA	NA	NA	NA	NA	NA	NA	NA	NA	NA	NA	NA	NA	NA	NA	NA	NA	NA	NA
CSTB	20	25	26	45	35	36	15	12	14	27	31	33	36	43	44	21	31	30	43	46	37	14	18	19	36	47	48	38	27	35	37	31	30	38	26	39
CTBP1	NA	NA	NA	NA	NA	NA	NA	NA	NA	NA	NA	NA	NA	NA	NA	10	14	17	9	18	10	5	4	5	8	10	12	14	17	10	16	18	15	13	8	14
CTHRC1	NA	NA	NA	NA	NA	NA	NA	NA	NA	5	5	6	9	4	5	NA	NA	NA	1	1	1	1	3	3	NA	NA	1	14	12	15	12	13	11	29	30	18
CTNNA1	69	80	92	90	126	113	14	13	12	21	37	34	28	33	25	96	78	99	88	85	83	69	65	62	115	104	102	68	70	91	88	104	84	68	72	83
CTNNA2	6	NA	NA	NA	NA	8	2	NA	NA	NA	3	7	6	8	7	28	21	22	23	32	40	34	28	25	33	36	24	19	24	30	23	31	26	15	NA	NA
CTNNAL1	NA	NA	NA	NA	NA	NA	NA	NA	NA	NA	2	3	3	3	NA	10	16	12	26	18	17	17	17	15	20	17	9	17	13	13	5	5	6	NA	1	NA
CTNNB1	22	30	22	19	26	11	2	3	2	10	12	16	23	18	18	70	71	71	72	72	60	67	68	64	104	95	98	64	83	79	75	83	79	55	58	58
CTNND1	20	21	21	17	14	19	4	7	6	28	24	22	37	42	30	51	38	36	42	52	51	31	36	34	54	50	61	67	71	67	77	71	73	78	83	73
CTNND2	NA	NA	NA	NA	NA	NA	NA	NA	NA	NA	NA	NA	NA	NA	NA	7	7	8	9	7	5	12	7	8	6	6	NA	3	4	4	1	4	1	NA	NA	NA
CTSA	NA	NA	NA	6	NA	5	NA	NA	NA	23	26	21	16	22	18	NA	NA	NA	NA	NA	NA	NA	NA	NA	NA	NA	NA	NA	NA	NA	NA	NA	NA	NA	NA	NA
CTSB	14	10	19	71	72	73	26	31	32	151	140	148	155	159	180	56	74	75	105	102	112	64	67	82	67	62	63	92	92	86	85	65	68	34	35	35
CTSC	1	1	2	1	7	3	4	5	1	14	14	12	13	11	12	8	6	9	12	17	16	13	7	14	6	14	11	10	13	7	4	5	5	4	4	3
CTSD	NA	NA	NA	NA	NA	NA	NA	NA	NA	NA	NA	NA	NA	NA	NA	96	106	123	117	143	138	111	117	100	95	107	97	91	91	86	124	111	104	89	86	86
CTSH	NA	NA	NA	NA	NA	NA	NA	NA	NA	NA	NA	NA	NA	NA	NA	8	6	5	11	5	10	6	4	3	3	7	6	6	5	5	8	8	4	11	4	5
CTSK	NA	NA	NA	NA	NA	NA	NA	NA	NA	12	10	15	13	15	24	NA	NA	NA	NA	NA	NA	NA	NA	NA	NA	NA	NA	NA	NA	NA	NA	NA	NA	NA	NA	NA
CTSL	NA	NA	NA	1	NA	NA	1	NA	1	18	16	19	15	20	21	6	12	9	12	13	10	7	11	11	9	12	10	7	7	10	15	15	13	11	15	18
CTSO	NA	NA	NA	NA	NA	NA	NA	NA	NA	1	1	1	1	1	NA	NA	NA	NA	3	1	1	1	NA	NA	NA	NA	NA	NA	NA	NA	NA	NA	NA	NA	NA	NA
CTSS	NA	NA	NA	2	4	1	NA	NA	NA	NA	NA	NA	NA	1	NA	17	11	17	33	40	48	34	29	43	12	20	23	9	11	13	8	2	2	NA	NA	NA
CTSZ	6	5	8	38	29	41	11	19	21	39	32	33	33	30	33	14	15	19	25	19	31	35	28	31	19	22	19	23	23	21	21	22	23	14	16	18
CTTN	73	55	56	58	56	56	44	36	56	83	85	98	97	105	98	71	66	73	61	55	68	55	55	60	77	79	75	76	67	82	71	80	79	88	88	75
CUL1	1	1	1	NA	NA	NA	2	NA	1	2	2	4	6	8	10	11	20	10	3	5	8	10	5	9	12	13	18	12	12	12	13	15	13	14	15	17
CUL3	1	3	2	2	1	NA	NA	2	NA	2	4	4	4	7	6	13	19	21	13	9	15	13	11	16	30	26	21	22	27	31	16	17	19	35	30	30
CUL5	NA	NA	NA	NA	NA	NA	NA	NA	NA	NA	NA	NA	NA	NA	NA	17	20	21	13	18	17	19	5	11	24	20	15	16	18	23	19	18	21	23	20	18
CX3CL1	NA	NA	NA	NA	NA	NA	NA	NA	NA	NA	NA	NA	NA	NA	NA	1	1	2	NA	NA	NA	NA	NA	NA	NA	NA	NA	NA	NA	NA	NA	NA	NA	NA	NA	NA
CXADR	NA	NA	NA	NA	NA	NA	NA	NA	NA	NA	NA	NA	NA	NA	NA	3	NA	NA	NA	NA	NA	2	NA	5	NA	NA	NA	NA	NA	NA	NA	NA	NA	NA	NA	NA
CXCL12	NA	NA	NA	NA	NA	NA	NA	NA	NA	NA	NA	NA	NA	NA	NA	NA	NA	NA	NA	NA	NA	NA	NA	NA	NA	NA	NA	NA	NA	NA	NA	NA	NA	NA	1	1
CYB5D2	NA	NA	NA	NA	NA	NA	NA	NA	NA	NA	NA	NA	NA	NA	NA	1	NA	1	NA	NA	NA	NA	NA	NA	NA	NA	NA	NA	NA	1	NA	NA	NA	NA	NA	NA
CYB5R1	NA	4	4	4	4	8	NA	NA	NA	30	27	27	21	27	33	NA	NA	NA	NA	NA	NA	NA	NA	NA	NA	NA	NA	NA	NA	NA	NA	NA	NA	NA	NA	NA
CYB5R3	41	29	32	53	44	32	32	26	21	119	116	97	132	130	134	NA	NA	NA	NA	NA	NA	NA	NA	NA	NA	NA	NA	NA	NA	NA	NA	NA	NA	NA	NA	NA
CYBB	NA	NA	NA	NA	NA	NA	NA	NA	NA	NA	NA	NA	NA	NA	NA	3	7	8	6	7	3	2	5	5	7	5	2	NA	NA	NA	NA	NA	NA	NA	NA	NA
CYBRD1	NA	NA	NA	NA	NA	NA	NA	NA	NA	1	1	3	4	2	5	4	4	4	1	2	4	2	3	1	NA	NA	2	NA	NA	NA	NA	NA	NA	NA	NA	NA
CYFIP1	14	16	20	10	9	8	10	4	6	26	22	15	32	27	37	NA	NA	NA	NA	NA	NA	NA	NA	NA	NA	NA	NA	NA	NA	NA	NA	NA	NA	NA	NA	NA
CYLD	NA	NA	NA	NA	NA	NA	NA	NA	NA	1	NA	1	1	NA	NA	NA	NA	NA	NA	NA	NA	NA	NA	NA	NA	NA	1	NA	NA	1	NA	NA	NA	NA	1	2
CYP2C39	NA	NA	NA	NA	NA	NA	NA	NA	NA	NA	NA	NA	NA	NA	NA	NA	1	NA	NA	NA	NA	NA	NA	NA	NA	1	NA	NA	1	1	NA	1	NA	NA	NA	NA
CYP2C55	NA	NA	NA	NA	NA	NA	NA	NA	NA	NA	NA	NA	NA	NA	NA	NA	3	NA	NA	NA	NA	1	3	NA	2	NA	1	NA	1	1	NA	NA	NA	NA	NA	NA
CYP4A12B	NA	NA	NA	NA	NA	NA	NA	NA	NA	NA	NA	NA	NA	NA	NA	NA	NA	NA	NA	NA	NA	NA	1	NA	NA	NA	NA	1	NA	1	NA	NA	NA	1	NA	NA
CYP4F14	NA	NA	NA	NA	NA	NA	NA	NA	NA	NA	NA	NA	NA	NA	NA	1	1	NA	1	NA	NA	NA	NA	NA	NA	NA	NA	NA	NA	1	NA	1	NA	NA	1	NA
CYP4F3	NA	NA	NA	NA	NA	NA	NA	NA	NA	NA	NA	NA	NA	NA	NA	NA	NA	NA	NA	NA	NA	NA	NA	NA	1	NA	1	NA	NA	NA	NA	1	NA	4	6	4
CYRIB	4	3	8	4	2	3	NA	2	NA	3	2	2	5	3	3	NA	NA	NA	NA	NA	NA	NA	NA	NA	NA	NA	NA	NA	NA	NA	NA	NA	NA	NA	NA	NA
CYSTM1	NA	NA	NA	NA	NA	NA	NA	NA	NA	1	1	3	2	3	1	NA	NA	NA	NA	NA	NA	NA	NA	NA	NA	NA	NA	NA	NA	NA	NA	NA	NA	NA	NA	NA
CYTH2	NA	NA	NA	NA	NA	NA	NA	NA	NA	NA	NA	NA	NA	NA	NA	2	NA	2	NA	NA	NA	NA	NA	NA	2	4	3	1	1	3	1	3	2	NA	1	NA
CYTH3	NA	NA	NA	NA	NA	1	NA	NA	NA	NA	NA	NA	1	2	NA	NA	2	NA	NA	NA	NA	NA	NA	NA	NA	4	NA	NA	NA	NA	NA	NA	NA	2	NA	2
DAAM1	NA	NA	NA	NA	NA	NA	NA	NA	NA	NA	NA	NA	NA	NA	NA	1	2	3	6	4	4	3	3	3	2	4	2	5	5	4	3	7	6	3	2	4
DAB2	3	7	6	6	3	8	2	1	1	15	12	10	29	20	20	17	12	16	10	11	13	15	17	15	4	5	8	16	12	16	15	7	12	14	9	12
DAB2IP	NA	NA	NA	NA	NA	NA	NA	NA	NA	NA	NA	NA	NA	NA	NA	2	NA	NA	NA	NA	NA	NA	NA	NA	NA	1	1	NA	NA	NA	NA	NA	NA	NA	1	NA
DAG1	NA	1	NA	NA	NA	NA	1	NA	NA	2	4	3	4	2	3	5	5	13	25	27	23	7	11	12	11	10	11	8	8	8	14	12	11	10	9	13
DAGLA	NA	NA	NA	NA	NA	NA	NA	NA	NA	NA	NA	NA	NA	NA	NA	NA	NA	2	NA	NA	NA	NA	NA	NA	NA	NA	1	NA	NA	NA	NA	NA	NA	NA	1	1
DAGLB	NA	NA	NA	NA	NA	NA	NA	NA	NA	1	2	1	4	1	NA	NA	NA	NA	1	2	1	NA	NA	1	NA	NA	NA	NA	1	1	NA	NA	NA	NA	NA	NA
DAPK1	NA	NA	NA	NA	NA	NA	NA	NA	NA	1	1	NA	NA	NA	NA	4	1	NA	NA	1	NA	1	NA	NA	NA	NA	NA	NA	NA	1	NA	NA	1	1	1	NA
DAPP1	NA	NA	NA	NA	NA	NA	NA	NA	NA	NA	NA	NA	NA	NA	NA	NA	NA	NA	1	NA	NA	NA	NA	NA	1	1	NA	NA	NA	NA	NA	NA	NA	NA	NA	NA
DBH	NA	NA	NA	NA	NA	NA	NA	NA	NA	NA	NA	NA	NA	NA	NA	1	1	NA	1	NA	NA	1	NA	1	NA	NA	NA	1	NA	NA	3	NA	NA	NA	NA	NA
DBI	NA	NA	NA	NA	NA	NA	NA	NA	NA	NA	NA	NA	NA	NA	NA	222	222	246	210	202	180	126	105	120	195	184	182	189	178	176	131	125	121	66	65	62
DBN1	41	40	34	48	51	41	28	20	27	77	78	78	87	91	90	28	23	39	37	34	37	38	37	40	29	32	39	56	42	41	79	57	77	46	51	47
DBNL	4	9	6	9	8	5	3	5	9	21	24	19	31	29	30	28	22	23	20	26	20	19	30	20	30	32	29	27	23	29	30	27	30	26	33	25
DCBLD2	NA	NA	NA	1	NA	NA	1	NA	1	4	6	10	2	7	3	NA	NA	NA	NA	NA	NA	NA	NA	NA	NA	NA	NA	NA	NA	NA	NA	NA	NA	NA	NA	NA
DCC	NA	NA	NA	NA	NA	NA	NA	NA	NA	NA	NA	NA	NA	NA	NA	NA	NA	NA	NA	NA	NA	NA	NA	NA	NA	NA	NA	1	1	1	NA	NA	NA	NA	NA	NA
DCD	22	17	21	13	21	22	51	41	45	13	13	11	9	6	5	NA	NA	NA	NA	NA	NA	NA	NA	NA	NA	NA	NA	NA	NA	NA	NA	NA	NA	NA	NA	NA
DCHS1	NA	NA	NA	NA	1	1	NA	NA	NA	NA	NA	NA	1	NA	NA	NA	1	1	NA	NA	NA	NA	1	NA	NA	5	1	1	1	1	NA	NA	1	NA	1	NA
DCLK1	NA	NA	NA	NA	NA	NA	NA	NA	NA	1	2	5	4	2	2	NA	NA	NA	NA	NA	NA	NA	NA	NA	NA	NA	NA	NA	NA	NA	NA	NA	NA	NA	NA	NA
DCTN3	1	NA	NA	NA	3	1	2	NA	NA	13	16	15	18	13	12	12	11	8	15	14	5	14	18	19	21	18	19	11	14	14	13	10	13	14	16	11
DCUN1D3	NA	NA	1	NA	1	3	NA	NA	NA	NA	NA	1	3	NA	1	NA	NA	NA	NA	NA	NA	NA	NA	NA	NA	NA	NA	NA	NA	NA	NA	NA	NA	NA	NA	NA
DCXR	NA	5	1	NA	NA	NA	4	1	NA	2	8	5	14	3	4	5	8	7	13	12	15	12	5	12	21	11	14	10	12	10	24	17	18	10	15	12
DDN	1	NA	1	NA	NA	NA	NA	NA	1	1	1	NA	NA	NA	NA	NA	1	NA	NA	NA	1	NA	1	5	2	2	1	1	1	1	5	2	2	NA	NA	2
DDOST	42	44	43	36	39	37	20	14	18	79	55	64	68	69	69	NA	NA	NA	NA	NA	NA	NA	NA	NA	NA	NA	NA	NA	NA	NA	NA	NA	NA	NA	NA	NA
DDR1	NA	NA	NA	NA	NA	NA	NA	NA	NA	NA	NA	NA	NA	NA	NA	9	7	5	5	7	6	1	3	3	NA	1	3	NA	3	NA	NA	NA	NA	2	NA	NA
DDR2	NA	NA	NA	NA	NA	NA	1	NA	NA	9	10	7	7	15	16	NA	3	NA	NA	NA	NA	2	NA	NA	NA	NA	NA	9	7	5	8	13	5	17	9	8
DDT	NA	5	3	9	6	5	3	NA	2	8	10	8	14	19	26	24	22	23	13	11	14	23	14	21	16	23	19	17	16	16	17	16	16	18	18	19
DDX3X	107	95	86	41	37	37	37	39	49	52	59	58	80	79	71	126	113	102	67	68	73	68	70	66	132	112	114	155	140	140	144	136	126	131	140	127
DDX50	NA	NA	NA	NA	NA	NA	NA	NA	NA	7	5	3	7	4	6	NA	NA	2	NA	NA	NA	NA	NA	1	1	NA	NA	7	7	5	5	1	6	3	7	5
DEF6	1	1	NA	NA	NA	NA	NA	1	NA	NA	NA	NA	NA	NA	NA	1	NA	NA	NA	NA	NA	NA	NA	NA	NA	NA	1	1	NA	NA	1	NA	NA	1	2	NA
DEGS1	NA	NA	NA	NA	NA	NA	NA	NA	NA	2	2	3	2	1	6	NA	NA	NA	NA	NA	NA	NA	NA	NA	NA	NA	NA	NA	NA	NA	NA	NA	NA	NA	NA	NA
DENND2B	NA	NA	NA	1	NA	NA	NA	NA	NA	NA	NA	NA	1	NA	1	NA	NA	NA	3	NA	NA	NA	NA	1	1	NA	2	1	1	NA	2	4	5	3	3	3
DENND4C	NA	NA	NA	NA	NA	NA	NA	NA	NA	NA	NA	NA	NA	NA	NA	6	NA	5	1	1	4	NA	NA	NA	10	7	10	5	4	4	3	3	5	4	2	2
DERA	1	3	4	3	2	1	NA	NA	1	NA	NA	NA	1	NA	NA	NA	NA	NA	NA	NA	NA	NA	NA	NA	NA	NA	NA	NA	NA	NA	NA	NA	NA	NA	NA	NA
DES	263	NA	251	NA	NA	NA	NA	NA	NA	248	196	214	238	262	253	NA	NA	NA	182	192	188	NA	NA	NA	188	211	221	207	207	231	188	212	202	143	184	158
DFFA	2	NA	1	1	NA	NA	1	1	2	1	2	5	3	6	4	NA	NA	NA	NA	NA	NA	NA	NA	NA	NA	NA	NA	NA	NA	NA	NA	NA	NA	NA	NA	NA
DGAT1	NA	NA	NA	NA	NA	NA	NA	NA	NA	NA	NA	NA	NA	NA	NA	NA	NA	NA	NA	NA	NA	NA	NA	NA	2	NA	1	1	1	NA	3	1	1	1	NA	2
DGKA	NA	NA	NA	3	1	2	1	NA	1	11	8	9	14	12	15	NA	NA	NA	NA	NA	NA	NA	NA	NA	NA	NA	NA	NA	NA	NA	NA	NA	NA	NA	NA	NA
DGKD	NA	NA	NA	NA	NA	NA	NA	NA	NA	NA	NA	NA	NA	NA	NA	2	NA	NA	NA	NA	2	1	NA	NA	NA	NA	NA	5	NA	NA	NA	NA	1	NA	1	2
DGKG	NA	NA	NA	NA	NA	NA	NA	NA	NA	NA	NA	NA	NA	NA	NA	NA	NA	1	NA	NA	NA	NA	NA	NA	2	4	NA	NA	NA	NA	NA	NA	NA	NA	1	NA
DGKI	NA	NA	NA	NA	NA	NA	NA	NA	NA	NA	1	3	NA	NA	NA	3	2	3	1	2	2	2	1	NA	2	1	1	1	NA	NA	NA	NA	NA	2	4	2
DGKZ	NA	NA	NA	NA	NA	NA	NA	NA	NA	NA	NA	NA	NA	NA	NA	1	1	NA	NA	1	1	2	2	NA	NA	1	NA	NA	NA	1	NA	NA	NA	NA	1	1
DHRS13	NA	NA	NA	NA	NA	NA	NA	NA	NA	NA	NA	NA	NA	NA	NA	1	3	NA	NA	NA	3	1	NA	NA	NA	NA	1	1	4	5	NA	1	2	1	2	NA
DHRSX	NA	NA	NA	NA	NA	NA	NA	NA	NA	1	NA	NA	2	1	1	NA	NA	NA	NA	NA	NA	NA	NA	NA	NA	NA	NA	NA	NA	NA	NA	NA	NA	NA	NA	NA
DIABLO	NA	4	2	7	2	4	2	1	3	10	12	12	15	19	24	NA	1	1	3	1	2	1	NA	1	3	1	1	NA	1	1	1	1	NA	NA	NA	2
DIAPH1	NA	NA	1	10	9	6	2	1	5	5	11	6	19	9	11	14	13	6	6	4	9	8	3	3	10	8	13	7	7	6	7	8	6	5	4	4
DICER1	NA	1	NA	1	NA	NA	1	NA	NA	NA	NA	2	NA	1	1	1	2	NA	NA	NA	NA	1	NA	NA	NA	NA	1	NA	NA	2	NA	NA	NA	1	1	1
DIP2A	NA	NA	NA	NA	NA	NA	NA	NA	NA	NA	NA	NA	NA	NA	NA	2	3	1	NA	3	1	NA	NA	2	2	5	2	NA	4	4	2	4	2	2	6	2
DIPK2A	NA	NA	NA	NA	NA	NA	NA	NA	NA	NA	NA	NA	NA	NA	NA	NA	NA	NA	NA	NA	NA	NA	NA	NA	NA	NA	1	NA	NA	NA	1	3	NA	2	5	6
DISP1	NA	NA	NA	NA	NA	NA	NA	NA	NA	NA	1	NA	3	NA	1	NA	NA	NA	NA	NA	NA	NA	NA	NA	NA	NA	NA	NA	NA	NA	NA	NA	NA	NA	NA	NA
DKK3	NA	NA	NA	NA	NA	NA	NA	NA	NA	2	3	4	2	3	5	NA	NA	NA	NA	NA	NA	NA	NA	NA	NA	NA	NA	NA	NA	NA	NA	NA	NA	NA	NA	NA
DKKL1	NA	NA	NA	NA	NA	NA	NA	NA	NA	NA	NA	NA	NA	NA	NA	NA	2	NA	1	NA	1	NA	NA	NA	NA	NA	1	1	NA	NA	NA	NA	NA	NA	NA	NA
DLC1	NA	NA	NA	NA	NA	NA	1	NA	NA	1	NA	2	NA	NA	NA	NA	NA	NA	NA	NA	NA	NA	NA	NA	NA	NA	NA	4	NA	2	NA	NA	NA	NA	NA	NA
DLG1	NA	NA	NA	1	1	1	NA	NA	NA	2	3	5	3	5	5	21	13	17	23	31	19	16	23	16	32	33	25	5	14	12	25	18	22	15	22	19
DLG2	1	NA	NA	NA	NA	NA	2	NA	1	NA	NA	NA	NA	NA	NA	NA	NA	NA	NA	NA	NA	NA	NA	NA	NA	NA	NA	NA	NA	NA	NA	NA	NA	NA	NA	NA
DLG4	3	NA	NA	NA	NA	NA	NA	NA	NA	NA	NA	1	NA	1	3	NA	NA	NA	NA	NA	NA	NA	NA	NA	NA	NA	NA	NA	NA	NA	NA	2	1	NA	NA	NA
DLG5	NA	NA	NA	1	NA	NA	NA	NA	NA	2	3	NA	1	3	NA	NA	1	NA	2	1	NA	NA	3	NA	1	3	NA	1	4	2	NA	NA	1	NA	NA	1
DLGAP2	NA	NA	NA	NA	NA	NA	NA	NA	NA	NA	NA	NA	NA	NA	NA	2	2	NA	2	NA	4	NA	NA	NA	3	2	1	NA	NA	NA	NA	NA	1	NA	1	1
DLGAP4	NA	NA	NA	NA	NA	NA	NA	NA	NA	NA	NA	NA	2	1	1	4	4	5	1	1	NA	2	2	2	8	14	10	10	5	7	6	7	3	3	4	5
DLST	NA	NA	NA	NA	NA	NA	NA	NA	NA	NA	NA	NA	NA	NA	NA	36	39	44	27	31	26	36	35	29	28	26	32	37	31	35	28	39	30	35	32	37
DMBT1	NA	NA	NA	NA	NA	NA	NA	NA	NA	NA	NA	NA	NA	NA	NA	NA	NA	NA	1	1	1	NA	NA	NA	NA	NA	NA	NA	NA	NA	NA	NA	NA	NA	NA	NA
DMD	NA	NA	1	NA	NA	NA	NA	NA	NA	1	3	NA	2	4	3	7	11	6	11	8	13	7	12	7	11	10	7	6	2	8	9	12	8	1	1	5
DMP1	NA	NA	NA	NA	NA	NA	NA	NA	NA	NA	NA	NA	NA	1	1	NA	NA	NA	NA	NA	NA	NA	NA	NA	NA	NA	NA	NA	NA	NA	NA	NA	NA	NA	NA	NA
DMPK	NA	NA	NA	NA	NA	NA	NA	NA	NA	NA	NA	NA	NA	NA	NA	1	NA	NA	NA	NA	NA	NA	NA	NA	NA	1	NA	NA	NA	NA	1	NA	1	NA	NA	NA
DMTN	NA	NA	NA	NA	NA	NA	NA	NA	NA	NA	NA	NA	NA	NA	NA	NA	NA	1	1	NA	NA	1	NA	3	NA	NA	NA	NA	1	NA	NA	NA	NA	NA	NA	NA
DNAAF1	NA	NA	NA	NA	NA	NA	NA	NA	NA	NA	NA	NA	NA	NA	NA	NA	NA	3	NA	NA	NA	NA	NA	NA	NA	1	1	2	5	NA	NA	NA	NA	NA	NA	2
DNAAF11	NA	NA	NA	NA	NA	NA	NA	NA	NA	NA	NA	NA	NA	NA	NA	NA	NA	NA	NA	1	2	3	NA	NA	NA	1	NA	NA	NA	NA	NA	NA	NA	NA	NA	NA
DNAAF2	NA	NA	NA	NA	NA	NA	NA	NA	NA	NA	NA	NA	NA	NA	NA	3	NA	NA	NA	4	NA	NA	3	4	NA	NA	6	6	3	5	NA	NA	NA	6	7	6
DNAAF4	NA	NA	NA	NA	NA	NA	NA	NA	NA	NA	NA	NA	NA	NA	NA	1	NA	1	NA	NA	NA	2	NA	NA	NA	NA	NA	NA	1	1	NA	NA	NA	NA	NA	NA
DNAH1	1	NA	NA	NA	NA	NA	NA	NA	NA	1	2	NA	NA	1	1	2	6	6	NA	3	9	6	3	4	2	1	4	6	5	3	7	8	12	4	8	6
DNAH11	NA	NA	NA	NA	1	1	NA	NA	NA	NA	NA	NA	1	NA	NA	NA	NA	NA	NA	NA	NA	NA	NA	NA	NA	NA	NA	NA	NA	NA	NA	NA	NA	NA	NA	NA
DNAH5	4	NA	NA	1	NA	NA	NA	NA	1	4	3	2	2	NA	NA	1	3	1	1	1	1	3	2	NA	1	1	1	1	1	1	NA	2	1	2	NA	2
DNAH9	1	NA	1	NA	NA	1	NA	1	2	7	4	1	3	1	2	NA	NA	NA	NA	NA	NA	NA	NA	NA	NA	NA	NA	NA	NA	NA	NA	NA	NA	NA	NA	NA
DNAJA3	1	NA	NA	4	NA	3	1	2	1	7	6	5	7	12	7	4	3	5	6	8	NA	1	NA	2	5	2	1	3	1	1	NA	NA	NA	3	3	1
DNAJB11	3	5	10	14	12	14	5	3	4	15	19	20	25	31	30	19	15	18	12	15	13	11	11	15	16	15	25	25	19	27	26	27	24	32	25	30
DNAJB4	6	21	10	4	4	5	2	1	2	6	9	9	11	12	17	2	3	3	8	6	4	5	2	2	28	28	27	20	17	14	16	12	15	16	6	6
DNAJC1	NA	NA	NA	NA	NA	NA	NA	NA	NA	NA	NA	NA	NA	NA	NA	NA	3	1	1	1	5	4	NA	2	1	2	2	8	3	5	8	10	5	3	3	7
DNAJC13	1	2	2	7	1	3	2	1	2	23	25	24	36	27	36	NA	NA	NA	NA	NA	NA	NA	NA	NA	NA	NA	NA	NA	NA	NA	NA	NA	NA	NA	NA	NA
DNAJC3	NA	1	1	3	2	2	NA	NA	NA	13	29	10	28	15	12	NA	NA	NA	NA	NA	NA	NA	NA	NA	NA	NA	NA	NA	NA	NA	NA	NA	NA	NA	NA	NA
DNAJC5	NA	NA	NA	1	NA	NA	NA	NA	NA	7	10	11	6	7	7	1	3	2	3	4	1	1	2	1	2	2	1	NA	NA	NA	4	4	3	3	3	1
DNAJC9	5	7	7	1	2	3	2	5	2	NA	NA	NA	NA	NA	NA	5	8	6	3	4	1	3	4	4	4	10	7	3	6	7	NA	3	1	2	9	5
DNASE1	NA	NA	NA	NA	NA	NA	NA	NA	NA	NA	NA	NA	NA	NA	NA	1	NA	2	NA	NA	NA	NA	NA	NA	NA	1	NA	NA	NA	NA	NA	NA	1	NA	NA	NA
DNASE1L1	NA	NA	NA	NA	1	1	NA	NA	NA	NA	NA	NA	NA	NA	NA	NA	NA	NA	NA	NA	NA	NA	NA	NA	NA	NA	NA	NA	NA	NA	NA	NA	NA	NA	NA	NA
DNM1	NA	NA	NA	NA	NA	NA	NA	NA	NA	NA	NA	NA	NA	NA	NA	NA	NA	NA	NA	20	NA	NA	NA	12	NA	NA	NA	19	23	21	29	23	27	37	41	41
DNM1L	12	17	22	21	15	16	7	7	6	24	24	25	29	35	30	38	53	44	36	30	22	32	24	18	55	52	53	46	45	42	38	50	49	46	60	51
DNM2	14	13	11	18	16	19	8	5	13	25	22	15	31	34	35	56	86	73	72	67	70	53	60	49	73	83	81	56	67	59	58	55	59	67	66	72
DNM3	5	NA	3	NA	NA	7	NA	NA	NA	NA	NA	NA	NA	NA	NA	19	25	27	32	22	18	NA	NA	NA	32	31	28	NA	NA	NA	21	22	19	NA	NA	NA
DOCK1	NA	NA	NA	NA	NA	NA	NA	NA	NA	NA	NA	1	4	1	3	9	11	9	7	7	3	7	6	5	2	7	2	2	7	6	7	5	3	10	9	7
DOCK2	NA	NA	NA	NA	NA	NA	NA	NA	NA	NA	NA	NA	NA	NA	NA	11	13	11	8	15	17	11	15	16	10	6	2	6	7	3	1	3	2	NA	NA	NA
DOCK4	NA	NA	NA	4	1	2	NA	NA	NA	NA	NA	NA	NA	NA	1	2	3	1	2	1	2	1	4	1	4	2	8	NA	1	1	2	3	1	NA	2	NA
DOCK5	NA	NA	NA	NA	NA	NA	NA	NA	NA	1	1	4	2	2	3	NA	NA	1	NA	2	1	NA	NA	NA	NA	NA	1	1	1	3	2	3	4	5	2	NA
DOCK8	NA	NA	NA	NA	NA	NA	NA	NA	NA	NA	NA	NA	NA	NA	NA	7	3	2	NA	NA	NA	2	1	2	NA	NA	NA	NA	NA	NA	NA	NA	NA	3	NA	NA
DPCD	NA	NA	NA	1	NA	NA	NA	NA	NA	1	1	NA	1	1	1	2	4	3	1	1	1	1	2	NA	3	2	4	3	1	1	1	1	NA	NA	1	NA
DPEP1	NA	NA	NA	NA	NA	NA	NA	NA	NA	NA	NA	NA	NA	NA	NA	1	1	NA	NA	NA	NA	NA	NA	NA	NA	NA	NA	2	3	2	2	2	3	3	3	2
DPP10	NA	NA	NA	NA	NA	NA	NA	NA	NA	NA	NA	NA	NA	NA	NA	NA	NA	NA	NA	1	1	1	1	NA	NA	NA	NA	NA	NA	NA	NA	NA	1	NA	1	NA
DPP4	NA	1	NA	NA	NA	NA	NA	NA	NA	15	11	17	17	19	13	NA	NA	NA	NA	NA	NA	NA	NA	NA	NA	NA	NA	NA	NA	NA	NA	NA	NA	NA	NA	NA
DPP7	NA	NA	NA	4	4	2	NA	NA	NA	29	28	23	26	29	30	7	12	10	21	20	12	15	18	17	16	20	18	20	14	12	14	15	14	18	18	14
DPYSL2	104	99	99	76	100	82	69	77	64	68	70	72	112	95	99	275	287	331	310	330	337	279	294	311	284	294	294	192	192	188	185	193	173	157	170	157
DPYSL3	71	74	79	48	48	42	45	61	56	51	50	40	86	91	90	155	176	168	169	157	148	131	145	164	138	162	144	139	176	158	214	209	181	156	171	181
DRD2	NA	NA	NA	NA	NA	NA	NA	NA	NA	NA	NA	NA	NA	NA	NA	NA	NA	NA	NA	2	1	NA	NA	NA	NA	NA	NA	NA	NA	NA	NA	NA	NA	NA	NA	NA
DRD3	NA	NA	NA	NA	NA	NA	NA	NA	NA	NA	NA	NA	NA	NA	NA	NA	NA	NA	NA	NA	1	NA	NA	NA	NA	2	1	NA	NA	NA	NA	1	NA	1	NA	NA
DRD4	NA	NA	NA	NA	NA	NA	NA	NA	NA	NA	NA	NA	NA	NA	NA	2	NA	1	NA	NA	1	NA	NA	NA	NA	NA	NA	1	2	NA	NA	NA	1	NA	NA	NA
DRD5	NA	NA	NA	NA	NA	NA	NA	NA	NA	NA	NA	NA	NA	NA	NA	NA	NA	NA	NA	NA	NA	NA	NA	NA	NA	NA	NA	1	NA	NA	NA	NA	NA	1	2	NA
DRP2	1	1	NA	NA	NA	NA	NA	NA	NA	NA	NA	NA	NA	1	2	4	NA	3	3	3	3	3	NA	2	NA	NA	5	NA	2	NA	NA	6	7	1	4	NA
DSC1	NA	NA	NA	2	1	4	5	6	11	15	20	13	1	9	3	NA	NA	NA	NA	NA	NA	NA	NA	NA	NA	NA	NA	NA	NA	NA	NA	NA	NA	NA	NA	NA
DSC2	NA	NA	1	1	5	NA	NA	NA	NA	NA	1	2	NA	NA	NA	NA	NA	NA	NA	NA	NA	NA	NA	NA	NA	NA	NA	NA	NA	NA	NA	NA	NA	NA	NA	NA
DSC3	NA	NA	NA	NA	NA	NA	NA	NA	NA	NA	NA	NA	NA	NA	NA	NA	NA	NA	NA	NA	NA	NA	1	NA	NA	NA	NA	1	1	NA	NA	NA	NA	1	NA	NA
DSCAM	NA	NA	NA	NA	NA	NA	NA	NA	NA	NA	NA	NA	NA	NA	NA	NA	1	NA	NA	NA	NA	NA	NA	NA	5	NA	NA	1	NA	1	NA	NA	NA	NA	NA	4
DSCAML1	NA	NA	2	NA	9	8	NA	NA	NA	NA	NA	NA	1	4	4	NA	NA	NA	NA	NA	NA	NA	NA	NA	NA	NA	NA	NA	NA	NA	NA	NA	NA	NA	NA	NA
DSG1	5	5	5	14	20	23	19	12	19	16	25	30	4	2	4	NA	NA	NA	NA	NA	NA	NA	NA	NA	NA	NA	NA	NA	NA	NA	NA	NA	NA	NA	NA	NA
DSG2	NA	NA	NA	NA	NA	NA	NA	NA	NA	NA	NA	NA	3	2	4	NA	NA	NA	NA	NA	NA	NA	NA	NA	NA	NA	NA	NA	NA	NA	NA	NA	NA	NA	NA	NA
DSP	6	9	9	75	46	52	52	53	71	79	79	92	14	17	25	4	5	4	NA	3	2	4	1	1	6	4	2	4	3	1	3	4	7	4	4	1
DST	NA	3	1	2	3	NA	NA	2	3	13	25	23	22	25	33	41	43	40	25	39	41	47	40	52	115	119	120	50	43	57	19	26	29	4	9	13
DSTYK	NA	NA	NA	NA	NA	NA	NA	NA	NA	1	1	3	NA	NA	NA	NA	NA	1	NA	NA	NA	1	1	1	NA	1	NA	2	NA	1	NA	NA	NA	NA	NA	1
DTNA	1	NA	NA	NA	NA	NA	NA	NA	1	3	3	7	6	5	7	16	17	20	21	23	17	11	16	7	22	14	18	4	4	8	7	3	NA	1	NA	NA
DTNB	NA	NA	NA	NA	NA	NA	NA	NA	NA	NA	NA	NA	NA	NA	NA	NA	NA	NA	NA	NA	NA	NA	5	NA	NA	NA	7	1	2	NA	NA	3	3	NA	1	1
DTNBP1	NA	NA	NA	NA	NA	NA	NA	NA	NA	NA	NA	NA	NA	NA	NA	NA	NA	NA	NA	NA	NA	NA	NA	NA	NA	NA	1	1	NA	1	NA	1	3	5	2	NA
DUOX1	NA	1	NA	NA	NA	NA	NA	NA	NA	NA	NA	NA	1	2	NA	NA	NA	NA	NA	NA	NA	NA	NA	NA	NA	NA	NA	NA	NA	NA	NA	NA	NA	NA	NA	NA
DUSP3	5	7	4	NA	3	3	6	4	4	14	9	15	23	16	19	40	42	36	22	25	20	13	17	11	22	34	39	22	22	19	25	34	32	25	37	42
DVL1	NA	NA	NA	NA	NA	NA	NA	NA	NA	NA	NA	NA	NA	NA	NA	NA	NA	NA	NA	NA	NA	1	NA	NA	1	3	1	3	NA	3	NA	NA	NA	NA	NA	NA
DVL2	NA	NA	NA	1	1	1	NA	NA	NA	1	2	1	2	1	2	2	NA	NA	NA	NA	1	1	1	NA	1	2	2	8	2	1	3	5	1	4	5	5
DYNC1H1	140	139	133	195	214	196	114	88	109	359	366	386	547	492	523	NA	NA	NA	NA	NA	NA	NA	NA	NA	NA	NA	NA	NA	NA	NA	NA	NA	NA	NA	NA	NA
DYNC1LI1	8	6	5	5	NA	5	5	NA	4	12	8	10	20	13	20	NA	NA	NA	NA	NA	NA	NA	NA	NA	NA	NA	NA	NA	NA	NA	NA	NA	NA	NA	NA	NA
DYNC2H1	NA	NA	NA	NA	NA	1	NA	NA	NA	NA	1	NA	NA	1	2	8	13	10	7	5	7	6	7	9	4	10	7	2	3	2	2	1	7	NA	NA	4
DYNLL1	4	4	5	2	2	1	3	5	1	19	19	21	15	18	14	NA	NA	NA	NA	NA	NA	NA	NA	NA	NA	NA	NA	NA	NA	NA	NA	NA	NA	NA	NA	NA
DYNLL2	NA	NA	NA	NA	NA	NA	NA	5	NA	11	10	10	15	8	9	NA	NA	NA	NA	NA	NA	NA	NA	NA	NA	NA	NA	NA	NA	NA	NA	NA	NA	NA	NA	NA
DYNLT1	4	7	12	4	2	2	2	3	3	4	3	7	8	8	9	NA	NA	NA	NA	NA	NA	NA	NA	NA	NA	NA	NA	NA	NA	NA	NA	NA	NA	NA	NA	NA
DYSF	4	6	5	24	27	20	NA	NA	NA	12	NA	NA	NA	NA	10	48	50	44	67	61	62	59	60	58	89	79	73	46	39	47	55	43	43	33	36	33
ECE1	5	18	10	17	11	10	6	5	1	15	17	17	17	22	22	NA	1	1	NA	1	NA	NA	NA	NA	1	NA	NA	3	NA	2	6	2	6	8	5	3
ECEL1	NA	NA	1	NA	NA	NA	NA	NA	NA	1	NA	1	NA	NA	NA	NA	NA	NA	NA	NA	1	NA	1	2	NA	NA	NA	NA	NA	2	NA	NA	NA	NA	NA	1
ECM1	NA	NA	NA	1	1	NA	NA	NA	NA	8	4	4	6	5	8	1	2	NA	NA	NA	1	1	NA	1	1	1	1	3	4	3	6	3	7	NA	3	3
ECM2	NA	NA	NA	NA	NA	NA	NA	NA	NA	1	1	1	1	1	NA	NA	NA	NA	NA	NA	NA	NA	NA	NA	NA	NA	NA	NA	NA	NA	NA	NA	NA	NA	NA	NA
ECRG4	NA	NA	NA	NA	NA	NA	NA	NA	NA	NA	NA	NA	NA	NA	NA	NA	NA	NA	NA	1	1	1	NA	NA	NA	NA	NA	NA	NA	NA	NA	NA	NA	NA	NA	NA
ECT2	NA	NA	NA	NA	NA	NA	NA	NA	NA	NA	NA	NA	1	1	NA	NA	NA	NA	NA	NA	NA	NA	NA	NA	NA	NA	NA	NA	NA	NA	NA	NA	NA	NA	NA	NA
EDA	NA	NA	NA	NA	NA	NA	NA	NA	NA	NA	NA	NA	NA	NA	NA	NA	NA	NA	NA	NA	NA	NA	NA	NA	NA	NA	NA	1	1	NA	NA	NA	NA	NA	NA	NA
EDIL3	NA	NA	NA	NA	NA	NA	NA	NA	NA	NA	NA	NA	NA	NA	NA	NA	NA	NA	3	NA	NA	2	NA	NA	NA	NA	NA	NA	NA	NA	NA	NA	NA	9	11	2
EDNRB	NA	NA	NA	NA	NA	NA	NA	NA	NA	NA	NA	NA	NA	NA	NA	2	1	2	1	2	NA	NA	NA	NA	NA	NA	NA	NA	NA	NA	NA	NA	NA	NA	NA	NA
EEA1	6	7	8	22	18	16	3	5	8	81	85	81	106	95	109	21	26	23	20	17	22	21	23	31	25	20	17	24	25	22	25	26	25	28	23	33
EEF1A1	770	760	711	547	571	553	687	667	656	459	361	386	406	478	494	508	584	566	368	367	363	440	431	410	389	400	416	578	606	631	491	499	489	810	927	969
EEF1AKMT4-ECE2	NA	NA	NA	NA	NA	NA	NA	NA	NA	NA	NA	NA	NA	NA	NA	1	NA	NA	NA	NA	NA	3	2	1	1	3	2	1	1	NA	NA	1	4	NA	3	NA
EEF2	535	539	496	223	242	229	498	464	437	345	324	301	418	411	407	436	436	446	278	269	270	245	226	231	343	306	303	450	445	468	359	399	372	473	481	468
EFEMP1	5	7	9	8	5	12	NA	NA	NA	NA	NA	NA	NA	NA	NA	NA	NA	NA	NA	NA	NA	NA	NA	NA	NA	NA	NA	NA	NA	NA	NA	NA	NA	NA	NA	NA
EFEMP2	NA	NA	NA	NA	NA	NA	NA	NA	NA	1	NA	NA	2	NA	2	NA	1	1	1	NA	NA	NA	NA	1	3	3	4	3	4	4	3	2	4	4	3	3
EFNA5	NA	NA	NA	NA	NA	NA	NA	NA	NA	NA	NA	NA	NA	NA	NA	NA	NA	NA	1	1	NA	NA	NA	NA	NA	NA	NA	NA	1	NA	NA	NA	NA	1	NA	NA
EFNB1	NA	NA	NA	NA	NA	NA	NA	NA	NA	NA	NA	NA	NA	NA	NA	NA	NA	NA	2	1	1	3	1	1	1	1	2	5	4	3	4	2	4	3	3	3
EFR3A	NA	NA	NA	NA	NA	NA	NA	NA	NA	NA	2	NA	3	2	NA	1	NA	NA	3	1	NA	2	NA	NA	4	6	3	2	NA	NA	3	3	3	3	3	3
EFR3B	NA	2	NA	NA	NA	NA	1	2	4	NA	NA	NA	2	NA	NA	NA	NA	NA	NA	NA	NA	NA	NA	NA	NA	NA	NA	NA	NA	NA	NA	NA	NA	NA	NA	NA
EGFR	NA	NA	NA	NA	NA	NA	5	5	NA	9	8	9	6	9	8	2	6	4	NA	NA	NA	NA	NA	NA	NA	NA	NA	3	2	4	9	11	10	18	27	25
EHBP1	NA	1	NA	3	2	1	NA	NA	NA	NA	NA	2	2	7	5	1	1	NA	NA	1	NA	1	NA	NA	NA	NA	NA	1	1	1	NA	2	2	2	1	NA
EHD1	18	26	11	27	30	20	17	11	16	68	60	62	90	80	85	39	38	38	38	40	39	36	38	40	53	54	43	79	72	71	67	62	78	82	66	65
EHD2	36	47	33	51	51	43	30	28	39	104	109	115	139	134	147	10	15	13	13	11	13	12	14	12	17	18	19	55	55	61	61	62	79	83	95	83
EHD3	NA	23	16	25	NA	21	NA	NA	NA	NA	NA	NA	29	33	35	12	10	16	NA	14	15	NA	14	NA	22	18	10	22	NA	21	24	24	30	25	NA	26
EHD4	64	58	54	64	58	50	9	12	17	16	20	17	21	27	19	25	20	20	31	32	31	30	34	36	29	25	28	31	34	33	32	36	33	21	24	25
EIF2B1	NA	NA	NA	NA	NA	NA	NA	NA	NA	NA	NA	NA	2	NA	2	NA	3	2	NA	1	NA	NA	1	NA	1	1	1	3	2	5	1	1	3	1	5	2
EIF5	7	5	5	2	6	7	1	NA	4	11	12	13	15	14	17	28	35	28	18	14	7	3	7	6	31	35	39	41	38	36	38	40	32	30	32	29
ELAPOR1	6	3	3	1	5	3	NA	5	3	2	4	1	NA	NA	1	NA	NA	NA	NA	NA	NA	NA	NA	NA	NA	NA	NA	NA	NA	NA	NA	NA	NA	NA	NA	NA
ELFN1	NA	1	1	NA	NA	NA	NA	NA	NA	NA	NA	NA	NA	NA	NA	1	NA	NA	1	NA	1	NA	NA	1	NA	NA	NA	NA	NA	NA	NA	1	NA	NA	NA	2
ELFN2	NA	NA	NA	NA	NA	NA	NA	NA	NA	NA	NA	NA	NA	NA	NA	NA	NA	NA	NA	NA	NA	1	1	1	NA	NA	NA	NA	NA	NA	NA	NA	NA	NA	1	NA
ELMO1	1	NA	NA	15	10	7	NA	NA	5	NA	NA	NA	NA	NA	NA	28	24	32	16	11	12	18	23	20	10	15	21	9	10	9	9	7	7	NA	NA	NA
EMB	NA	NA	NA	NA	NA	NA	NA	NA	NA	NA	NA	NA	NA	NA	NA	NA	NA	NA	NA	NA	NA	NA	NA	3	NA	NA	3	2	2	2	2	1	1	4	3	2
EMC10	NA	NA	NA	NA	NA	NA	NA	NA	NA	3	NA	NA	1	3	1	1	2	3	NA	1	2	NA	NA	NA	3	5	4	NA	NA	2	1	NA	NA	2	NA	2
EMID1	NA	NA	NA	NA	NA	NA	NA	NA	NA	NA	NA	NA	NA	NA	NA	NA	NA	NA	NA	NA	NA	NA	NA	1	NA	NA	NA	1	NA	1	NA	NA	NA	NA	NA	NA
EMILIN1	NA	NA	NA	NA	NA	NA	NA	NA	1	2	2	1	8	10	9	1	2	2	2	1	NA	NA	NA	NA	NA	NA	NA	NA	1	2	3	2	5	8	11	11
ENAH	NA	1	NA	1	2	2	NA	NA	NA	3	10	9	6	7	13	9	20	15	10	8	10	6	5	10	21	13	20	19	18	15	13	21	12	12	16	16
ENAM	NA	NA	NA	NA	NA	NA	NA	NA	NA	NA	NA	NA	NA	NA	NA	NA	NA	NA	NA	1	NA	NA	1	NA	1	1	NA	NA	1	NA	NA	1	NA	NA	NA	NA
ENDOD1	NA	1	2	3	1	3	NA	NA	2	5	11	6	13	12	13	2	3	3	3	4	6	3	6	11	3	5	8	4	6	5	3	2	9	4	3	1
ENDOU	NA	NA	NA	NA	NA	NA	NA	NA	NA	NA	NA	NA	NA	NA	NA	NA	NA	1	NA	NA	NA	NA	NA	NA	3	NA	NA	NA	NA	NA	NA	1	NA	NA	1	2
ENG	39	42	46	19	13	19	3	3	3	14	13	9	21	20	18	NA	NA	NA	NA	NA	NA	NA	NA	NA	NA	NA	NA	1	1	NA	1	3	NA	NA	1	NA
ENO1	611	582	587	446	453	482	456	459	457	327	328	318	395	387	406	559	614	657	476	480	490	475	510	481	573	594	606	584	577	610	511	496	516	583	622	639
ENO2	26	25	NA	23	25	39	15	16	18	38	43	40	59	56	67	54	NA	NA	72	NA	69	59	70	NA	44	43	43	39	NA	33	NA	NA	NA	47	NA	NA
ENO3	24	NA	22	NA	NA	NA	NA	NA	NA	NA	NA	NA	NA	NA	NA	NA	NA	74	80	NA	71	60	NA	NA	NA	56	NA	54	51	52	38	NA	41	65	73	70
ENPEP	NA	NA	NA	NA	NA	NA	NA	NA	NA	NA	NA	NA	NA	NA	NA	NA	NA	NA	NA	NA	NA	NA	NA	NA	NA	NA	NA	2	1	2	15	10	18	49	44	42
ENPP1	NA	NA	NA	NA	NA	NA	NA	NA	NA	NA	NA	NA	NA	NA	NA	1	NA	NA	NA	NA	NA	NA	NA	NA	NA	NA	NA	4	1	5	1	2	4	2	1	2
ENPP2	NA	NA	NA	NA	NA	NA	NA	NA	NA	NA	NA	NA	NA	NA	NA	NA	NA	NA	1	NA	NA	NA	NA	NA	NA	1	1	NA	NA	NA	NA	NA	NA	NA	NA	NA
ENPP5	NA	NA	NA	NA	NA	NA	NA	NA	NA	NA	NA	NA	NA	NA	NA	NA	1	NA	4	2	6	3	1	3	2	1	1	1	NA	1	4	2	4	6	7	7
ENPP6	NA	NA	NA	NA	NA	NA	NA	NA	NA	NA	NA	NA	NA	NA	NA	NA	NA	NA	NA	NA	NA	NA	NA	NA	NA	NA	NA	NA	1	1	1	NA	NA	NA	2	NA
ENTPD2	NA	NA	NA	NA	NA	NA	NA	NA	NA	NA	NA	NA	NA	NA	NA	6	6	5	3	3	2	3	1	2	2	1	5	NA	NA	NA	NA	NA	NA	NA	NA	NA
ENTPD3	NA	NA	NA	NA	NA	NA	NA	NA	NA	NA	NA	NA	NA	NA	NA	NA	1	NA	NA	NA	NA	NA	NA	NA	NA	1	NA	1	NA	NA	NA	NA	NA	3	NA	1
ENTPD5	NA	NA	NA	NA	NA	NA	NA	NA	NA	NA	NA	NA	NA	NA	NA	1	1	4	NA	2	1	1	NA	2	5	5	6	1	NA	2	1	2	2	NA	NA	NA
ENTREP1	NA	NA	NA	NA	NA	NA	NA	NA	NA	NA	2	NA	1	NA	2	NA	NA	NA	NA	NA	NA	NA	NA	NA	NA	NA	NA	NA	NA	NA	NA	NA	NA	1	3	1
EPB41	NA	1	1	NA	NA	NA	NA	NA	NA	NA	NA	NA	NA	NA	NA	NA	1	NA	NA	2	1	NA	2	1	3	4	2	NA	NA	4	NA	NA	NA	NA	NA	NA
EPB41L1	NA	NA	NA	NA	NA	NA	NA	NA	NA	NA	NA	NA	NA	NA	NA	NA	2	NA	NA	NA	1	2	1	2	7	7	5	8	7	7	6	15	7	7	5	7
EPB41L2	NA	4	1	2	NA	NA	NA	NA	2	11	18	13	27	29	22	104	102	106	102	123	108	101	92	95	117	101	115	68	82	75	64	71	56	61	50	56
EPB41L3	8	7	10	7	6	3	NA	NA	NA	5	NA	3	11	4	NA	13	11	15	18	15	15	19	13	13	17	17	16	33	39	34	35	48	26	40	32	30
EPB41L5	NA	NA	NA	NA	NA	NA	NA	NA	NA	NA	NA	NA	NA	NA	NA	NA	3	4	2	3	1	2	2	2	4	3	2	2	2	NA	NA	NA	1	NA	NA	NA
EPDR1	NA	NA	NA	NA	NA	NA	NA	NA	NA	12	11	7	8	7	11	22	26	22	33	28	27	30	35	30	33	32	27	16	18	11	40	38	33	22	22	25
EPHA1	NA	NA	NA	NA	NA	NA	NA	NA	NA	NA	NA	NA	NA	NA	NA	NA	NA	1	NA	1	NA	NA	NA	NA	NA	NA	NA	NA	NA	NA	NA	1	1	NA	NA	NA
EPHA2	6	7	12	10	10	8	NA	1	NA	8	8	9	10	11	10	3	NA	1	6	2	NA	2	1	3	5	4	5	34	26	20	26	24	32	12	16	16
EPHA3	NA	NA	NA	NA	NA	NA	NA	NA	NA	NA	NA	NA	NA	NA	NA	1	NA	NA	NA	NA	NA	2	NA	NA	NA	NA	NA	NA	NA	NA	NA	5	NA	5	NA	4
EPHA4	NA	NA	NA	NA	NA	NA	NA	NA	NA	NA	NA	NA	1	NA	1	NA	1	1	NA	NA	NA	NA	NA	NA	NA	NA	NA	2	2	NA	1	NA	3	3	4	NA
EPHA5	NA	NA	NA	NA	NA	NA	NA	NA	NA	NA	NA	NA	NA	NA	NA	NA	NA	NA	NA	NA	NA	NA	NA	NA	NA	NA	NA	NA	NA	3	NA	NA	NA	5	6	4
EPHA6	NA	NA	NA	NA	NA	NA	NA	NA	NA	NA	2	1	NA	NA	1	NA	NA	NA	NA	NA	NA	NA	NA	NA	NA	NA	NA	NA	NA	NA	NA	NA	NA	NA	NA	NA
EPHA7	NA	NA	NA	NA	NA	NA	NA	NA	NA	NA	NA	NA	NA	NA	NA	NA	4	NA	NA	NA	NA	4	4	5	NA	NA	NA	NA	NA	NA	NA	NA	NA	NA	NA	8
EPHB2	NA	NA	NA	NA	NA	NA	NA	NA	NA	NA	NA	NA	NA	NA	NA	6	7	3	18	13	13	12	15	8	6	9	6	8	7	5	10	7	7	7	9	11
EPHB3	NA	NA	NA	NA	NA	NA	NA	NA	NA	NA	NA	NA	NA	NA	NA	NA	3	NA	NA	NA	NA	NA	NA	NA	NA	NA	NA	3	3	1	5	6	7	8	8	6
EPHB4	NA	NA	2	NA	NA	NA	NA	NA	NA	NA	NA	2	1	1	NA	NA	NA	NA	NA	NA	NA	NA	NA	NA	NA	3	NA	NA	NA	NA	NA	NA	NA	6	6	5
EPHX1	NA	NA	NA	NA	NA	NA	NA	NA	NA	NA	NA	NA	NA	NA	NA	139	146	133	185	195	200	157	152	138	262	240	240	177	177	169	230	226	214	202	179	197
EPN1	NA	NA	1	NA	2	1	NA	NA	NA	7	7	8	5	15	8	3	4	3	NA	2	3	NA	3	NA	2	2	2	5	NA	2	4	6	4	3	1	4
EPN2	NA	NA	NA	1	NA	NA	NA	NA	NA	1	1	1	4	1	1	NA	4	1	3	3	4	4	2	6	4	2	4	2	2	3	4	4	3	2	1	5
EPN3	NA	NA	NA	NA	NA	NA	NA	NA	NA	NA	NA	NA	NA	NA	NA	NA	NA	NA	2	NA	NA	3	NA	2	NA	NA	NA	NA	1	NA	NA	NA	NA	NA	1	NA
EPPK1	NA	NA	4	16	23	NA	NA	NA	NA	48	53	46	47	53	56	5	NA	1	14	6	8	1	5	NA	16	17	12	30	32	28	26	31	24	7	16	15
EPRS1	49	46	50	74	64	85	20	20	28	96	90	79	126	104	93	102	100	83	53	56	68	68	56	55	100	118	123	133	120	127	125	133	106	199	180	179
EPS15	NA	2	1	NA	1	NA	2	1	NA	2	3	6	6	7	7	11	12	10	6	4	5	6	4	7	7	7	9	9	4	8	10	6	10	6	5	6
EPS15L1	NA	NA	1	5	6	6	NA	3	4	4	4	5	18	13	17	14	10	11	14	14	14	17	14	13	20	15	14	22	23	18	23	14	21	30	22	22
EPS8	NA	NA	NA	1	NA	NA	1	NA	1	7	3	7	8	9	6	NA	NA	NA	NA	NA	NA	NA	NA	NA	NA	NA	NA	2	2	4	2	1	4	6	5	5
EPS8L2	NA	NA	3	NA	NA	NA	NA	NA	NA	5	10	7	16	12	17	NA	1	NA	NA	NA	NA	NA	NA	NA	NA	NA	NA	NA	NA	1	1	1	NA	1	3	NA
EPS8L3	NA	NA	NA	NA	NA	NA	NA	NA	NA	NA	NA	NA	NA	NA	NA	1	NA	NA	NA	NA	NA	NA	NA	NA	1	NA	1	NA	NA	NA	NA	NA	NA	NA	NA	NA
ERAP1	1	1	2	13	12	7	NA	NA	NA	8	11	16	11	17	17	14	16	22	11	11	11	13	12	6	7	4	7	3	7	7	2	5	2	5	6	5
ERAS	12	14	9	NA	NA	NA	NA	NA	NA	NA	2	NA	NA	1	NA	NA	NA	NA	NA	NA	NA	NA	NA	NA	NA	NA	NA	NA	NA	NA	NA	NA	NA	NA	NA	NA
ERBB2	NA	NA	NA	NA	NA	NA	NA	NA	NA	2	2	NA	NA	NA	3	NA	NA	NA	NA	NA	NA	NA	NA	NA	NA	NA	NA	NA	NA	3	1	NA	1	NA	NA	3
ERBB3	NA	NA	NA	NA	NA	NA	NA	NA	NA	NA	NA	NA	NA	NA	NA	NA	NA	NA	NA	NA	NA	NA	NA	NA	NA	1	2	NA	NA	NA	NA	NA	NA	NA	1	NA
ERBB4	NA	NA	NA	NA	NA	NA	NA	NA	2	NA	NA	NA	3	NA	2	NA	2	NA	1	NA	1	NA	3	NA	NA	NA	NA	1	NA	NA	NA	2	NA	NA	NA	NA
ERBIN	NA	NA	NA	NA	NA	NA	NA	NA	NA	2	2	2	1	NA	3	10	20	13	9	2	6	2	4	3	21	17	24	11	10	10	14	11	6	12	13	9
ERC1	NA	1	NA	1	NA	NA	1	NA	NA	7	4	2	9	7	8	NA	NA	NA	NA	NA	NA	NA	NA	NA	NA	NA	NA	NA	NA	NA	NA	NA	NA	NA	NA	NA
ERC2	NA	NA	NA	NA	NA	NA	NA	NA	NA	NA	NA	NA	NA	NA	NA	5	5	NA	4	NA	NA	NA	NA	NA	5	NA	6	6	2	NA	7	6	3	NA	NA	3
ERI3	NA	NA	NA	NA	NA	NA	NA	NA	NA	NA	NA	NA	NA	NA	NA	2	1	2	3	2	NA	2	1	1	2	2	1	2	1	1	1	2	NA	NA	1	1
ERLIN2	23	22	20	27	25	31	21	20	24	52	51	57	59	64	67	82	85	80	67	65	63	61	67	61	70	62	61	47	64	53	46	46	42	28	30	30
ERO1A	2	9	2	8	11	12	4	7	4	32	22	25	52	37	37	4	5	NA	3	NA	1	2	1	NA	8	7	1	10	10	13	16	18	10	17	16	16
ERP44	11	5	6	25	18	27	2	4	6	21	22	28	32	27	20	NA	NA	NA	NA	NA	NA	NA	NA	NA	NA	NA	NA	NA	NA	NA	NA	NA	NA	NA	NA	NA
ERRFI1	NA	NA	NA	NA	NA	NA	NA	NA	NA	NA	NA	NA	NA	NA	NA	3	NA	NA	NA	NA	NA	NA	NA	NA	NA	NA	NA	1	2	NA	NA	NA	NA	NA	NA	NA
ESAM	8	4	2	NA	1	NA	NA	NA	NA	NA	NA	NA	NA	NA	2	NA	NA	NA	NA	NA	NA	NA	NA	NA	NA	NA	NA	2	NA	1	NA	NA	1	NA	NA	NA
ESM1	NA	NA	NA	2	1	1	NA	NA	NA	NA	1	NA	NA	NA	NA	NA	NA	NA	NA	NA	NA	NA	NA	NA	NA	NA	NA	NA	NA	NA	NA	NA	NA	NA	NA	NA
ESYT1	30	29	25	44	43	48	17	28	37	100	82	100	115	119	106	19	16	13	14	9	8	5	8	9	13	9	20	51	37	46	62	58	56	63	58	65
ESYT2	NA	NA	NA	4	2	1	1	1	2	21	21	14	35	29	34	6	3	4	3	2	3	3	5	6	5	7	9	23	31	29	43	34	37	38	41	42
ESYT3	NA	NA	NA	NA	NA	NA	NA	NA	NA	NA	NA	NA	NA	NA	NA	NA	2	NA	NA	NA	NA	2	NA	NA	NA	NA	NA	NA	1	1	NA	NA	NA	NA	NA	NA
EVA1C	NA	NA	NA	NA	NA	NA	NA	NA	NA	NA	NA	NA	NA	NA	NA	NA	NA	NA	NA	NA	NA	NA	NA	NA	NA	NA	NA	NA	1	1	NA	NA	NA	NA	NA	NA
EVC	NA	NA	NA	NA	NA	NA	NA	NA	NA	NA	NA	NA	NA	NA	NA	NA	NA	NA	NA	1	NA	NA	NA	NA	2	NA	NA	1	NA	NA	NA	NA	NA	1	NA	1
EVC2	NA	NA	NA	NA	NA	1	NA	NA	NA	NA	NA	NA	2	4	3	1	4	1	3	1	NA	NA	1	NA	NA	NA	NA	1	NA	NA	2	3	1	2	NA	1
EVPL	1	1	NA	1	NA	NA	NA	NA	NA	1	NA	NA	NA	4	1	NA	2	NA	1	1	1	2	2	NA	NA	NA	1	2	2	1	NA	1	1	1	2	1
EWSR1	15	19	18	18	11	15	9	8	15	10	14	11	11	15	7	16	18	12	13	15	10	12	6	10	14	10	10	16	15	12	13	9	8	14	18	21
EXOC1	NA	NA	1	5	6	6	NA	NA	NA	3	4	6	11	9	11	5	2	4	1	1	3	NA	1	5	5	4	4	3	3	2	3	2	2	4	4	1
EXOC2	NA	NA	1	1	2	1	NA	NA	NA	5	6	8	6	6	8	1	2	2	2	1	4	2	5	1	7	5	4	5	2	3	3	4	3	4	3	4
EXOC3	NA	NA	NA	NA	NA	NA	NA	NA	NA	4	4	4	10	7	6	3	8	5	4	2	4	3	4	3	5	3	6	1	5	3	2	5	5	3	2	8
EXOC4	30	19	31	27	18	18	14	15	12	14	12	14	17	15	19	8	13	6	17	15	11	14	20	19	31	27	29	27	24	25	16	17	19	17	15	13
EXOC6	NA	NA	NA	NA	NA	NA	NA	NA	NA	NA	NA	NA	NA	NA	NA	3	NA	NA	NA	NA	NA	NA	1	NA	NA	NA	NA	NA	NA	NA	1	3	NA	1	NA	NA
EXOC7	1	1	NA	2	4	3	1	NA	NA	3	8	8	12	10	8	6	3	6	3	3	5	3	3	5	8	9	8	7	8	10	4	2	4	8	5	4
EXOC8	NA	NA	1	1	2	1	NA	1	NA	2	5	7	8	8	3	3	1	2	4	4	3	3	3	2	5	5	10	5	7	5	3	7	3	5	3	6
EZR	158	125	134	135	139	125	116	105	116	214	199	193	222	256	262	312	358	352	324	327	277	265	248	220	332	331	314	300	291	290	207	221	189	149	138	160
F11R	NA	NA	1	5	9	7	NA	NA	NA	NA	NA	NA	NA	NA	NA	NA	NA	NA	NA	NA	NA	NA	NA	NA	NA	NA	NA	NA	NA	NA	NA	NA	NA	NA	NA	NA
F2R	NA	NA	NA	1	NA	NA	NA	NA	NA	NA	NA	1	1	2	1	NA	NA	NA	NA	NA	NA	NA	NA	NA	NA	NA	NA	NA	NA	NA	NA	NA	NA	NA	NA	NA
F3	NA	NA	NA	NA	NA	NA	NA	NA	NA	NA	NA	NA	NA	NA	NA	1	8	6	3	2	7	9	7	11	5	5	6	5	3	9	3	8	7	5	10	7
F5	NA	NA	NA	NA	NA	NA	NA	NA	NA	NA	NA	NA	NA	NA	NA	NA	NA	NA	1	NA	NA	1	NA	NA	2	1	NA	NA	NA	NA	1	NA	NA	1	NA	NA
F8	2	1	2	NA	NA	NA	NA	NA	NA	5	NA	NA	8	NA	NA	NA	NA	NA	NA	NA	NA	NA	NA	NA	NA	NA	NA	NA	NA	NA	NA	NA	NA	NA	NA	NA
FABP3	NA	NA	NA	NA	NA	NA	NA	NA	NA	NA	NA	NA	NA	NA	NA	NA	NA	NA	NA	NA	NA	NA	1	NA	NA	NA	NA	NA	NA	NA	NA	NA	3	NA	4	2
FABP5	19	9	12	20	25	21	7	8	10	15	12	8	19	12	19	35	29	32	25	32	30	25	27	30	22	25	21	30	22	20	13	14	14	12	18	14
FADD	NA	NA	NA	NA	NA	NA	NA	NA	NA	NA	NA	NA	NA	NA	NA	3	2	1	NA	NA	NA	NA	NA	NA	1	2	NA	5	4	3	3	4	2	5	3	2
FADS2	4	11	11	NA	NA	NA	1	1	1	NA	NA	NA	3	NA	1	NA	NA	NA	NA	NA	NA	NA	NA	NA	NA	NA	NA	NA	NA	NA	NA	NA	NA	NA	NA	NA
FAF1	NA	NA	1	NA	NA	NA	NA	NA	NA	1	NA	1	NA	NA	4	NA	NA	NA	NA	NA	NA	NA	NA	NA	NA	NA	NA	NA	NA	NA	NA	NA	NA	NA	NA	NA
FAF2	1	1	NA	3	6	2	NA	NA	NA	9	12	10	12	9	9	NA	NA	NA	NA	NA	NA	NA	NA	NA	NA	NA	NA	NA	NA	NA	NA	NA	NA	NA	NA	NA
FAM120A	12	7	7	16	8	9	12	9	4	23	33	27	33	32	29	35	41	41	22	31	37	34	34	32	30	29	33	36	31	42	50	51	47	39	49	45
FAM151A	NA	NA	NA	NA	NA	NA	NA	NA	NA	NA	NA	NA	NA	NA	NA	NA	NA	NA	NA	NA	1	NA	NA	NA	NA	NA	NA	1	NA	NA	NA	1	1	NA	NA	NA
FAM20C	NA	NA	NA	NA	NA	NA	NA	NA	NA	NA	NA	NA	NA	NA	NA	NA	NA	NA	NA	NA	NA	NA	NA	NA	NA	1	1	NA	NA	NA	1	NA	NA	NA	NA	2
FAM3A	NA	NA	NA	NA	NA	NA	NA	NA	NA	NA	NA	NA	NA	NA	NA	NA	NA	NA	NA	NA	NA	NA	NA	NA	NA	NA	NA	1	1	NA	NA	NA	NA	NA	NA	1
FAM3B	3	NA	2	NA	NA	NA	3	NA	1	NA	NA	NA	NA	NA	NA	NA	NA	NA	NA	NA	NA	NA	NA	NA	NA	NA	NA	NA	NA	NA	NA	NA	NA	NA	NA	NA
FAM3C	3	3	3	2	8	6	2	1	1	14	14	11	8	13	9	1	1	2	1	2	3	1	2	2	NA	2	NA	8	8	9	12	7	12	14	14	11
FAM3D	NA	NA	NA	NA	NA	NA	NA	NA	NA	NA	2	2	NA	1	NA	NA	NA	NA	NA	NA	NA	NA	NA	NA	NA	NA	NA	NA	NA	NA	NA	NA	NA	NA	NA	NA
FAP	NA	NA	NA	NA	NA	NA	2	NA	2	33	42	41	47	48	53	NA	NA	NA	NA	NA	NA	NA	NA	NA	NA	NA	NA	NA	NA	NA	NA	NA	NA	NA	NA	NA
FARP1	1	NA	NA	NA	NA	NA	NA	NA	NA	1	8	3	8	6	5	6	4	10	11	11	11	9	9	10	18	19	11	21	23	24	31	29	31	35	42	36
FAS	NA	NA	NA	1	NA	NA	NA	NA	NA	2	7	5	8	8	5	3	5	2	6	4	8	9	7	8	3	3	2	3	2	1	2	3	3	1	NA	1
FASN	260	292	262	29	28	29	74	75	95	202	218	205	339	308	316	296	304	295	225	214	196	182	196	179	222	247	220	276	248	279	220	199	216	169	190	159
FAT1	NA	4	NA	NA	NA	1	NA	NA	1	NA	NA	NA	4	4	1	NA	NA	NA	NA	NA	NA	NA	NA	NA	NA	NA	NA	NA	NA	NA	NA	NA	NA	NA	NA	NA
FAT2	NA	NA	NA	NA	NA	NA	NA	NA	NA	NA	NA	NA	NA	NA	NA	NA	NA	1	2	1	3	1	3	1	1	NA	NA	4	NA	3	1	3	3	NA	2	NA
FAT3	NA	NA	NA	NA	NA	NA	NA	NA	NA	NA	NA	NA	NA	NA	NA	1	1	1	NA	NA	NA	NA	NA	1	NA	1	NA	NA	2	NA	2	NA	1	NA	1	1
FAT4	NA	NA	NA	NA	NA	NA	NA	NA	NA	NA	NA	NA	NA	NA	NA	2	1	3	1	NA	1	1	1	1	3	7	2	4	3	4	11	9	12	24	16	15
FAU	4	14	16	4	5	1	1	8	5	6	12	7	18	10	11	5	3	3	1	1	1	5	9	6	8	8	10	4	6	6	6	3	2	9	6	7
FBLN2	NA	NA	NA	NA	NA	NA	NA	NA	NA	NA	NA	NA	NA	NA	NA	NA	NA	NA	NA	NA	NA	NA	NA	NA	NA	1	NA	4	1	3	NA	3	5	7	8	4
FBLN5	NA	NA	NA	NA	NA	NA	NA	NA	NA	NA	NA	NA	NA	NA	NA	NA	NA	NA	NA	NA	NA	NA	NA	NA	NA	NA	NA	2	2	NA	1	NA	NA	1	2	1
FBN1	NA	NA	NA	NA	1	NA	NA	NA	NA	NA	NA	NA	2	1	1	NA	NA	NA	1	NA	NA	NA	1	NA	NA	NA	1	2	1	1	NA	1	1	7	6	7
FBN2	NA	NA	NA	NA	NA	NA	NA	NA	NA	NA	NA	NA	NA	NA	NA	NA	NA	1	NA	NA	NA	NA	NA	NA	NA	1	3	NA	1	1	NA	NA	1	1	3	NA
FBXO2	NA	NA	NA	NA	NA	NA	NA	NA	NA	NA	NA	NA	NA	NA	NA	22	21	26	33	26	25	22	33	20	62	57	59	39	29	45	17	26	22	1	1	1
FCER1A	NA	NA	NA	NA	NA	NA	NA	NA	NA	NA	NA	NA	NA	NA	NA	NA	NA	NA	NA	NA	NA	NA	1	NA	NA	NA	NA	NA	NA	NA	NA	NA	NA	1	NA	1
FCER1G	NA	NA	NA	NA	NA	NA	NA	NA	NA	NA	NA	NA	NA	NA	NA	7	7	10	8	11	8	9	14	10	1	2	2	4	1	2	1	2	1	NA	NA	NA
FCGBP	1	NA	NA	NA	NA	NA	NA	NA	NA	NA	1	2	1	NA	4	NA	NA	NA	NA	NA	NA	NA	NA	NA	NA	NA	NA	NA	NA	NA	NA	NA	NA	NA	NA	NA
FCGR1	NA	NA	NA	NA	NA	NA	NA	NA	NA	NA	NA	NA	NA	NA	NA	1	NA	NA	NA	2	2	1	NA	1	NA	NA	NA	NA	NA	NA	NA	NA	NA	NA	NA	NA
FCGR2	NA	NA	NA	NA	NA	NA	NA	NA	NA	NA	NA	NA	NA	NA	NA	2	NA	NA	NA	2	2	3	4	1	1	NA	NA	NA	NA	NA	NA	NA	NA	NA	NA	NA
FCGR3	NA	NA	NA	NA	NA	NA	NA	NA	NA	NA	NA	NA	NA	NA	NA	2	4	1	2	2	1	3	NA	1	1	NA	NA	NA	NA	NA	NA	NA	1	NA	NA	NA
FCGRT	1	1	NA	NA	3	4	NA	NA	NA	NA	NA	NA	3	3	1	NA	NA	NA	1	NA	NA	NA	1	NA	NA	NA	NA	NA	NA	NA	1	1	NA	5	3	2
FCHO1	NA	NA	NA	NA	NA	NA	NA	NA	NA	NA	NA	NA	NA	NA	NA	NA	NA	NA	NA	1	NA	NA	NA	NA	NA	2	NA	NA	NA	1	1	1	NA	1	NA	NA
FCHO2	NA	NA	NA	NA	NA	NA	NA	NA	NA	NA	NA	NA	NA	NA	NA	2	5	4	3	3	7	8	5	5	3	2	NA	3	4	2	2	2	NA	1	NA	1
FER	NA	NA	1	NA	NA	NA	1	1	NA	NA	1	NA	NA	NA	NA	NA	NA	NA	NA	NA	1	NA	NA	NA	NA	NA	NA	NA	NA	NA	NA	1	2	NA	1	3
FER1L5	NA	NA	NA	NA	NA	NA	NA	NA	NA	NA	NA	NA	NA	NA	NA	NA	NA	1	NA	NA	NA	NA	NA	NA	3	NA	NA	2	1	NA	NA	NA	NA	NA	3	1
FERMT2	3	2	4	15	10	12	3	3	5	21	23	25	29	31	35	63	63	47	60	42	41	43	44	42	65	53	57	73	75	76	71	75	60	80	82	94
FERMT3	29	22	33	47	48	45	NA	NA	NA	NA	1	NA	NA	NA	NA	NA	NA	NA	NA	NA	NA	NA	NA	NA	NA	NA	NA	NA	NA	NA	NA	NA	NA	NA	NA	NA
FES	NA	NA	NA	NA	NA	NA	NA	NA	NA	NA	NA	NA	NA	NA	NA	NA	NA	NA	1	1	NA	NA	NA	1	NA	NA	1	NA	1	NA	NA	NA	NA	3	NA	NA
FEZ1	NA	NA	NA	NA	NA	NA	NA	NA	NA	NA	NA	NA	NA	NA	NA	1	2	4	NA	NA	NA	NA	NA	NA	2	2	1	1	NA	NA	1	NA	NA	NA	NA	NA
FGD2	NA	NA	NA	NA	NA	NA	NA	NA	NA	NA	NA	NA	NA	NA	NA	NA	NA	NA	1	1	1	NA	NA	NA	NA	NA	NA	NA	NA	NA	1	NA	NA	NA	NA	1
FGD5	NA	NA	NA	NA	NA	NA	NA	NA	NA	NA	NA	NA	NA	NA	NA	1	NA	NA	NA	NA	1	NA	NA	2	NA	NA	NA	NA	3	NA	NA	NA	NA	1	NA	1
FGF1	NA	NA	NA	NA	NA	NA	1	1	NA	1	1	1	1	1	1	3	2	2	NA	NA	1	NA	NA	NA	3	2	1	3	4	1	1	2	1	NA	NA	NA
FGF13	NA	NA	NA	NA	NA	NA	NA	NA	NA	NA	NA	NA	NA	NA	NA	NA	NA	NA	1	1	NA	NA	NA	NA	NA	NA	NA	NA	NA	NA	NA	NA	NA	NA	NA	NA
FGF2	NA	NA	NA	1	NA	NA	1	NA	1	8	9	13	11	5	10	2	1	2	1	1	1	2	4	1	1	2	2	2	4	2	2	4	2	NA	NA	NA
FGF9	NA	NA	NA	NA	NA	NA	NA	NA	NA	NA	NA	NA	NA	NA	NA	NA	NA	NA	NA	1	NA	NA	NA	NA	NA	NA	NA	NA	NA	NA	NA	NA	NA	3	1	NA
FGFR1	NA	NA	NA	NA	NA	NA	NA	NA	NA	NA	NA	NA	NA	NA	NA	11	10	NA	NA	NA	NA	NA	NA	NA	NA	NA	NA	NA	NA	NA	NA	NA	NA	NA	NA	8
FGFR3	NA	NA	NA	NA	NA	NA	NA	NA	NA	NA	NA	NA	NA	NA	NA	NA	NA	NA	NA	NA	NA	NA	NA	NA	7	7	NA	NA	NA	NA	12	NA	NA	NA	11	NA
FHL1	NA	NA	NA	NA	2	2	NA	NA	NA	NA	NA	1	9	3	4	17	16	12	20	20	19	27	26	21	18	16	16	19	13	22	17	15	15	12	16	13
FILIP1	NA	NA	NA	NA	NA	NA	NA	NA	NA	NA	NA	NA	NA	3	1	4	3	1	NA	1	1	1	NA	2	3	1	3	4	4	NA	2	1	2	3	NA	3
FKBP1A	64	67	65	84	81	84	38	26	38	25	24	17	27	24	30	16	24	21	23	16	20	14	9	14	22	20	14	24	19	22	22	21	16	32	38	35
FKBPL	2	NA	NA	4	NA	4	NA	NA	NA	1	NA	NA	NA	NA	1	NA	NA	NA	NA	NA	NA	NA	NA	NA	NA	NA	NA	NA	NA	NA	NA	NA	NA	NA	NA	NA
FKRP	NA	NA	NA	NA	NA	1	NA	NA	NA	1	NA	NA	1	3	3	NA	NA	NA	NA	NA	NA	NA	NA	NA	NA	NA	NA	NA	NA	NA	NA	NA	NA	NA	NA	NA
FLAD1	NA	NA	2	1	2	NA	NA	1	NA	6	6	3	5	3	4	3	3	1	1	1	2	1	2	2	3	1	2	2	1	2	1	3	1	1	1	NA
FLG2	NA	NA	NA	NA	NA	NA	NA	NA	NA	NA	NA	NA	NA	NA	NA	NA	NA	NA	NA	NA	NA	NA	NA	NA	NA	NA	NA	1	NA	NA	NA	NA	NA	1	1	NA
FLNA	823	806	791	953	945	938	1006	981	954	976	911	877	1092	1052	1118	715	798	805	920	863	920	698	807	765	894	872	887	1010	1018	1029	1152	1189	1156	1235	1287	1323
FLNB	760	844	772	1047	1095	1073	405	401	419	294	345	321	379	384	356	430	445	437	629	632	596	503	524	503	710	750	701	819	831	810	850	848	898	790	814	846
FLNC	204	279	253	349	339	345	573	561	545	796	765	744	813	842	883	284	289	282	311	293	318	276	287	263	561	538	563	557	527	521	542	576	564	522	553	547
FLOT1	2	8	9	20	15	17	8	6	9	74	57	54	85	58	64	32	24	33	35	39	38	36	24	27	25	24	22	22	35	26	38	53	46	36	38	32
FLOT2	6	8	7	25	18	13	2	1	4	36	34	49	50	49	51	20	24	27	28	18	19	18	21	18	18	19	15	25	19	19	34	35	44	25	38	42
FLRT2	NA	NA	NA	NA	NA	NA	NA	NA	NA	NA	NA	NA	NA	NA	NA	NA	NA	NA	NA	NA	NA	NA	NA	NA	NA	NA	NA	2	1	NA	1	NA	NA	NA	2	2
FLT1	NA	NA	NA	NA	NA	NA	NA	NA	NA	NA	NA	NA	NA	NA	NA	NA	NA	NA	NA	NA	NA	NA	NA	NA	NA	NA	NA	NA	1	NA	NA	NA	NA	1	NA	1
FLT4	NA	NA	NA	NA	NA	NA	NA	NA	NA	NA	NA	NA	NA	NA	NA	NA	NA	NA	1	NA	NA	NA	NA	NA	NA	NA	NA	NA	NA	NA	4	2	1	1	NA	NA
FMN1	NA	NA	NA	NA	NA	NA	NA	NA	NA	NA	NA	NA	NA	NA	NA	NA	1	NA	NA	1	1	NA	NA	NA	1	NA	NA	2	1	NA	NA	1	NA	1	NA	NA
FMN2	NA	NA	NA	NA	NA	NA	NA	NA	NA	NA	NA	NA	2	1	NA	1	NA	1	1	1	1	3	NA	NA	1	1	NA	NA	NA	1	NA	NA	NA	NA	NA	NA
FMNL1	NA	NA	NA	NA	NA	NA	NA	NA	NA	NA	NA	NA	NA	NA	NA	7	9	3	NA	2	4	3	4	3	NA	2	NA	2	NA	NA	2	NA	NA	1	1	3
FMNL3	NA	NA	NA	NA	NA	NA	NA	NA	NA	NA	NA	NA	NA	NA	NA	NA	5	NA	NA	4	4	6	2	NA	7	NA	NA	3	NA	12	NA	5	3	5	5	7
FMR1	NA	NA	NA	NA	NA	NA	NA	NA	NA	NA	NA	NA	NA	NA	NA	13	11	11	8	8	5	6	6	6	7	10	8	19	18	16	13	12	13	19	24	22
FN1	16	12	6	45	44	47	21	28	36	195	221	208	321	314	298	17	15	21	2	8	3	4	7	3	4	21	9	137	135	142	136	135	125	158	173	157
FNBP1	NA	NA	NA	NA	NA	NA	NA	NA	NA	NA	NA	NA	1	NA	2	11	7	8	8	10	14	11	13	9	9	9	10	12	7	7	5	9	4	1	1	1
FNBP1L	NA	NA	NA	1	2	2	NA	NA	NA	NA	NA	NA	NA	NA	NA	1	NA	NA	NA	NA	NA	NA	NA	NA	NA	1	NA	3	NA	NA	2	1	4	4	1	1
FNTA	2	NA	NA	3	1	3	NA	NA	NA	3	3	3	6	5	6	NA	NA	NA	NA	NA	NA	NA	NA	NA	NA	NA	NA	NA	NA	NA	NA	NA	NA	NA	NA	NA
FOLH1	NA	NA	NA	NA	NA	NA	NA	NA	NA	NA	NA	NA	NA	NA	NA	2	NA	1	NA	NA	NA	NA	NA	NA	NA	NA	NA	NA	NA	NA	NA	NA	NA	NA	NA	NA
FRAS1	NA	NA	NA	NA	NA	NA	NA	NA	NA	NA	NA	NA	NA	NA	NA	NA	NA	NA	1	NA	NA	NA	NA	NA	NA	NA	2	NA	NA	NA	NA	1	1	NA	NA	1
FREM1	NA	NA	NA	NA	NA	NA	NA	NA	NA	NA	NA	NA	3	4	NA	NA	2	3	NA	3	NA	NA	2	1	NA	1	NA	NA	NA	NA	NA	NA	NA	NA	NA	1
FREM2	NA	NA	1	NA	NA	NA	NA	NA	NA	NA	2	2	NA	2	NA	1	NA	NA	1	NA	NA	4	2	NA	6	NA	2	1	NA	NA	2	NA	NA	NA	NA	NA
FRMD6	NA	NA	NA	NA	NA	NA	NA	NA	NA	NA	NA	NA	2	NA	1	NA	1	NA	NA	NA	NA	1	NA	NA	NA	NA	NA	NA	1	NA	NA	NA	NA	NA	1	1
FRMD8	NA	NA	NA	NA	NA	NA	NA	NA	NA	1	NA	2	1	5	NA	5	6	4	1	4	3	4	3	3	12	7	6	2	5	4	3	4	2	1	2	1
FRMPD1	NA	NA	NA	NA	NA	NA	NA	NA	NA	1	3	NA	NA	2	8	NA	NA	NA	NA	NA	NA	NA	NA	NA	NA	NA	1	NA	1	1	1	2	NA	NA	NA	NA
FRMPD3	2	NA	NA	NA	NA	NA	NA	NA	1	NA	1	NA	NA	1	1	NA	NA	NA	NA	NA	NA	NA	NA	NA	NA	NA	NA	NA	NA	NA	NA	NA	NA	NA	NA	NA
FRS3	NA	1	2	NA	NA	NA	NA	NA	NA	NA	NA	NA	NA	NA	2	NA	NA	NA	NA	NA	NA	NA	NA	NA	NA	NA	NA	NA	NA	NA	NA	NA	NA	NA	NA	NA
FRZB	NA	NA	NA	NA	NA	NA	NA	NA	NA	NA	NA	NA	NA	NA	NA	NA	NA	NA	NA	NA	NA	NA	NA	NA	1	2	NA	NA	1	1	1	NA	NA	NA	2	1
FSCN1	57	47	50	84	82	83	38	33	41	81	62	67	96	100	87	76	88	87	54	72	72	70	65	68	70	78	85	103	101	94	95	90	81	102	95	110
FSD1	NA	NA	NA	NA	NA	NA	NA	NA	NA	NA	NA	NA	NA	NA	NA	2	3	6	1	3	2	2	1	1	3	2	4	1	NA	2	4	1	4	1	4	3
FST	NA	NA	NA	NA	NA	NA	NA	NA	NA	NA	1	NA	1	1	NA	NA	NA	NA	NA	NA	NA	NA	NA	NA	NA	NA	NA	NA	NA	NA	NA	NA	NA	NA	NA	NA
FSTL1	2	NA	NA	5	4	2	1	NA	1	5	2	3	8	7	5	NA	NA	NA	NA	NA	NA	NA	NA	NA	NA	NA	NA	NA	NA	NA	NA	NA	NA	NA	NA	NA
FTCD	NA	NA	NA	NA	NA	NA	NA	NA	NA	NA	NA	NA	NA	NA	NA	NA	1	NA	NA	1	2	NA	NA	NA	NA	NA	NA	NA	NA	NA	NA	NA	NA	NA	NA	NA
FTH1	12	14	11	17	13	18	30	26	28	63	48	50	51	53	49	36	36	29	39	32	33	32	32	34	46	36	28	36	38	34	36	33	30	18	19	20
FTL	6	4	2	3	3	2	14	10	13	42	31	38	32	32	30	NA	NA	NA	NA	NA	NA	NA	NA	NA	NA	NA	NA	NA	NA	NA	NA	NA	NA	NA	NA	NA
FTL1	NA	NA	NA	NA	NA	NA	NA	NA	NA	NA	NA	NA	NA	NA	NA	28	40	32	44	41	33	27	34	28	47	43	37	42	37	46	37	44	39	60	57	64
FTO	NA	NA	2	NA	1	NA	NA	NA	NA	NA	1	1	NA	NA	NA	1	2	1	NA	NA	NA	NA	NA	NA	1	2	2	4	3	7	3	6	2	2	4	3
FUCA1	NA	NA	NA	NA	1	NA	1	NA	NA	2	6	3	2	3	5	NA	NA	NA	NA	NA	NA	NA	NA	NA	NA	NA	NA	NA	NA	NA	NA	NA	NA	NA	NA	NA
FUCA2	NA	NA	NA	1	NA	NA	NA	1	NA	7	6	5	6	6	7	NA	NA	NA	NA	NA	NA	NA	NA	NA	NA	NA	NA	NA	NA	NA	NA	NA	NA	4	1	1
FXYD1	NA	NA	NA	NA	NA	NA	NA	NA	NA	NA	NA	NA	NA	NA	NA	11	5	6	6	5	4	7	5	4	4	4	5	2	2	1	3	3	1	1	2	2
FXYD6	NA	NA	NA	NA	NA	NA	NA	NA	NA	NA	NA	NA	NA	NA	NA	1	1	1	NA	NA	NA	1	NA	NA	NA	NA	NA	NA	NA	NA	NA	NA	NA	NA	NA	NA
FYB1	NA	NA	NA	NA	NA	NA	NA	NA	NA	NA	NA	NA	NA	NA	NA	NA	NA	1	NA	2	3	1	2	NA	NA	2	NA	1	1	NA	NA	1	NA	NA	NA	NA
FYN	NA	NA	NA	11	NA	16	NA	NA	NA	NA	NA	NA	NA	NA	NA	15	NA	NA	NA	15	NA	NA	NA	NA	NA	NA	NA	14	15	NA	NA	NA	NA	NA	NA	NA
FZD1	NA	NA	NA	NA	NA	NA	NA	NA	NA	NA	NA	NA	NA	NA	NA	NA	NA	NA	NA	NA	NA	NA	NA	1	NA	NA	NA	NA	NA	NA	3	NA	NA	NA	1	2
FZD2	NA	NA	NA	NA	NA	NA	1	1	NA	NA	NA	NA	NA	NA	NA	NA	NA	NA	NA	NA	NA	NA	NA	NA	NA	NA	NA	NA	NA	NA	NA	NA	NA	NA	1	2
FZD3	NA	NA	NA	NA	NA	NA	NA	NA	NA	NA	NA	NA	NA	NA	NA	NA	2	1	NA	NA	1	NA	NA	NA	NA	NA	NA	NA	1	NA	1	1	1	NA	NA	NA
G6PD	19	16	20	55	75	57	9	15	22	78	87	68	109	120	119	NA	NA	NA	NA	NA	NA	NA	NA	NA	NA	NA	NA	NA	NA	NA	NA	NA	NA	NA	NA	NA
G6PDX	NA	NA	NA	NA	NA	NA	NA	NA	NA	NA	NA	NA	NA	NA	NA	97	84	94	99	97	87	87	85	95	98	103	103	92	87	87	74	74	78	47	54	63
GAA	NA	NA	NA	7	3	2	NA	NA	NA	10	12	7	16	13	14	NA	NA	NA	NA	NA	NA	NA	NA	NA	NA	NA	NA	NA	NA	NA	NA	NA	NA	NA	NA	NA
GAB2	NA	NA	NA	NA	NA	NA	NA	NA	NA	NA	NA	NA	NA	NA	NA	NA	1	1	NA	1	NA	NA	NA	NA	1	NA	1	NA	1	NA	NA	NA	NA	NA	NA	NA
GABRA1	NA	NA	NA	NA	NA	NA	NA	NA	NA	NA	NA	NA	1	1	NA	NA	NA	NA	NA	NA	NA	NA	NA	NA	NA	NA	NA	NA	NA	NA	NA	NA	NA	NA	NA	NA
GABRA3	NA	NA	NA	NA	NA	NA	NA	NA	NA	NA	NA	NA	NA	NA	NA	NA	NA	NA	NA	NA	NA	NA	NA	NA	1	NA	1	NA	NA	NA	NA	NA	1	1	NA	NA
GABRR1	NA	NA	NA	NA	NA	NA	NA	NA	NA	NA	NA	NA	NA	NA	NA	1	1	NA	NA	NA	NA	NA	NA	NA	NA	NA	1	NA	NA	3	NA	NA	NA	NA	NA	NA
GAD2	NA	NA	NA	NA	NA	NA	NA	NA	NA	NA	NA	NA	NA	NA	NA	NA	1	NA	1	NA	NA	NA	NA	NA	NA	NA	1	1	NA	1	NA	NA	NA	NA	NA	NA
GALNS	NA	NA	NA	5	1	1	NA	NA	NA	1	3	2	4	4	7	NA	NA	NA	NA	NA	NA	NA	NA	NA	NA	NA	NA	NA	NA	NA	NA	NA	NA	NA	NA	NA
GALNT1	1	NA	2	1	4	1	NA	NA	NA	3	4	3	1	NA	2	NA	1	NA	2	1	NA	1	NA	1	NA	NA	2	2	2	1	2	4	NA	3	4	2
GALNT2	NA	NA	NA	3	4	5	NA	NA	NA	22	25	20	27	31	25	15	12	10	6	5	4	5	2	1	10	13	9	17	22	30	23	23	20	24	26	25
GAP43	NA	NA	NA	NA	NA	NA	NA	NA	NA	2	3	2	2	1	1	2	4	3	3	2	2	5	2	3	3	4	3	1	1	1	1	1	1	1	1	NA
GAPDH	508	447	449	521	564	543	541	502	494	642	613	574	719	716	810	685	729	666	583	546	529	524	523	555	734	750	694	693	700	735	557	565	536	581	592	609
GAPVD1	1	2	1	NA	1	1	1	1	NA	3	4	4	9	8	11	11	12	7	4	10	7	8	4	6	9	13	13	13	13	7	13	13	8	8	9	6
GARS1	45	43	47	96	87	75	37	36	33	66	52	55	61	66	60	35	41	40	21	24	22	34	29	29	46	45	35	92	91	95	55	69	82	114	122	103
GAS2L2	NA	NA	NA	NA	NA	NA	NA	NA	NA	1	1	1	NA	NA	NA	NA	NA	NA	NA	NA	NA	NA	1	NA	NA	1	NA	NA	NA	NA	NA	1	1	NA	NA	NA
GAS6	NA	NA	NA	NA	NA	NA	NA	NA	NA	1	1	1	2	NA	1	NA	NA	NA	NA	NA	NA	NA	NA	NA	1	NA	NA	NA	NA	NA	1	NA	NA	1	1	NA
GAS8	NA	NA	NA	NA	NA	NA	NA	NA	NA	NA	NA	NA	NA	NA	NA	2	2	NA	NA	NA	NA	NA	NA	NA	NA	NA	1	NA	NA	NA	NA	NA	NA	NA	1	NA
GATD1	NA	NA	NA	NA	NA	NA	NA	NA	NA	NA	NA	NA	NA	NA	NA	9	8	7	1	3	1	2	2	5	2	4	2	6	8	7	11	13	11	5	4	5
GBA1	NA	NA	NA	NA	NA	NA	NA	NA	NA	NA	NA	NA	NA	NA	NA	14	10	15	24	26	28	26	28	25	15	24	30	23	14	23	18	16	21	24	17	20
GBP1	NA	1	3	4	5	2	1	NA	NA	2	5	4	8	10	13	NA	NA	NA	NA	NA	NA	NA	NA	NA	NA	NA	NA	NA	NA	NA	NA	NA	NA	NA	NA	NA
GBP2	NA	NA	NA	NA	NA	NA	NA	NA	NA	NA	NA	NA	NA	NA	NA	25	24	17	13	8	7	8	6	8	15	11	11	10	5	8	6	5	8	1	1	2
GBP3	NA	NA	NA	NA	NA	NA	NA	NA	NA	NA	NA	NA	NA	NA	NA	8	11	9	3	4	7	11	1	5	3	4	4	2	4	2	NA	NA	5	NA	NA	NA
GBP4	NA	NA	NA	2	2	3	NA	NA	1	NA	NA	NA	NA	1	NA	NA	NA	NA	NA	NA	NA	NA	NA	NA	NA	NA	NA	NA	NA	NA	NA	NA	NA	NA	NA	NA
GBP6	NA	NA	NA	NA	NA	NA	NA	NA	NA	NA	NA	NA	NA	NA	NA	6	7	7	3	3	9	4	NA	NA	NA	3	NA	NA	NA	3	2	5	4	NA	NA	1
GBP7	NA	NA	NA	NA	NA	NA	NA	NA	NA	NA	NA	NA	NA	NA	NA	5	6	NA	3	NA	7	6	NA	2	1	3	2	3	NA	2	NA	4	4	NA	1	NA
GCA	NA	NA	NA	NA	NA	NA	NA	NA	NA	NA	NA	NA	NA	NA	NA	1	1	NA	2	NA	NA	2	2	2	1	4	5	NA	NA	NA	2	NA	1	NA	2	NA
GCNT1	NA	NA	NA	NA	NA	NA	NA	NA	NA	NA	NA	NA	NA	NA	NA	NA	NA	NA	NA	NA	NA	NA	NA	4	NA	1	NA	NA	1	2	2	3	2	NA	NA	NA
GDE1	NA	NA	NA	NA	NA	NA	NA	NA	NA	1	2	4	1	2	4	2	5	1	7	4	3	2	6	6	8	6	3	4	3	6	2	6	3	2	5	3
GDF5	NA	NA	NA	NA	NA	NA	NA	NA	NA	NA	NA	NA	NA	NA	NA	NA	NA	NA	NA	NA	NA	NA	NA	NA	1	1	1	1	1	NA	NA	NA	NA	1	1	1
GDI2	111	89	98	82	81	107	42	30	50	89	95	97	112	120	120	NA	NA	NA	NA	NA	NA	NA	NA	NA	NA	NA	NA	NA	NA	NA	NA	NA	NA	NA	NA	NA
GDPD2	NA	NA	NA	NA	NA	NA	NA	NA	NA	NA	NA	NA	NA	NA	NA	6	4	6	4	6	6	6	7	5	1	5	4	NA	NA	1	1	NA	NA	NA	1	NA
GEM	NA	NA	NA	NA	NA	NA	NA	NA	NA	NA	NA	NA	NA	NA	NA	NA	1	NA	NA	NA	NA	NA	NA	NA	3	2	2	NA	2	1	NA	NA	NA	1	NA	1
GFER	NA	NA	NA	NA	NA	NA	NA	NA	NA	NA	NA	NA	NA	NA	NA	1	3	NA	1	NA	2	1	NA	NA	1	2	2	1	NA	NA	NA	NA	NA	1	1	1
GFI1B	NA	NA	NA	NA	NA	NA	NA	NA	NA	NA	NA	NA	NA	NA	NA	1	NA	1	1	3	NA	NA	NA	NA	2	3	3	NA	2	2	NA	3	NA	1	NA	NA
GFOD1	NA	NA	NA	NA	NA	NA	NA	NA	NA	NA	NA	NA	NA	NA	NA	NA	NA	NA	NA	NA	NA	NA	NA	NA	1	NA	1	2	1	2	2	NA	NA	NA	NA	NA
GFRA2	NA	NA	NA	NA	NA	NA	NA	NA	NA	1	1	NA	1	NA	NA	NA	NA	NA	NA	NA	NA	NA	NA	NA	NA	NA	NA	NA	NA	NA	NA	NA	NA	NA	NA	NA
GGH	NA	NA	1	6	6	5	1	NA	NA	7	9	10	13	12	7	NA	NA	NA	NA	NA	NA	NA	NA	NA	NA	NA	NA	NA	NA	NA	NA	NA	NA	NA	NA	NA
GGT1	NA	NA	NA	1	2	1	NA	NA	NA	NA	NA	NA	2	NA	1	NA	NA	NA	NA	NA	NA	NA	NA	NA	NA	NA	NA	NA	NA	NA	NA	NA	NA	1	2	NA
GGT5	NA	NA	NA	NA	NA	NA	NA	NA	NA	3	NA	2	NA	NA	1	NA	NA	NA	NA	NA	NA	NA	NA	NA	NA	NA	NA	NA	NA	NA	NA	NA	NA	NA	NA	NA
GGT7	NA	NA	NA	NA	NA	NA	NA	NA	NA	1	1	1	1	2	NA	7	2	NA	6	5	2	3	4	7	1	3	1	5	4	2	8	3	6	3	3	2
GIPR	NA	NA	NA	NA	NA	NA	NA	NA	NA	NA	NA	NA	NA	NA	NA	NA	NA	NA	NA	NA	NA	NA	NA	NA	NA	NA	NA	NA	2	1	1	NA	1	4	1	NA
GJA1	NA	2	3	1	NA	NA	NA	NA	NA	2	1	1	4	3	3	6	4	6	13	14	17	6	8	11	2	4	6	7	8	4	10	10	5	3	9	5
GKN1	NA	NA	NA	NA	NA	NA	NA	NA	NA	NA	NA	NA	NA	NA	NA	2	1	NA	3	NA	NA	NA	NA	NA	3	NA	2	NA	NA	NA	4	NA	2	3	2	NA
GLA	NA	NA	NA	1	NA	NA	NA	NA	1	1	1	1	NA	4	1	5	5	7	11	11	7	7	11	7	3	6	9	4	7	9	12	10	13	13	7	13
GLB1	2	3	3	28	22	22	4	9	9	35	46	39	49	43	35	15	28	17	41	47	39	39	41	42	38	43	35	50	32	53	50	59	45	48	43	46
GLDC	NA	NA	NA	NA	NA	NA	NA	NA	NA	NA	NA	NA	NA	NA	NA	12	13	11	10	9	11	11	15	15	5	5	3	2	4	NA	1	2	NA	NA	1	NA
GLDN	NA	NA	NA	NA	NA	NA	NA	NA	NA	NA	NA	NA	NA	NA	NA	NA	NA	NA	NA	NA	NA	NA	NA	NA	NA	NA	NA	NA	NA	NA	1	NA	1	NA	1	NA
GLG1	5	2	4	8	7	16	1	2	2	17	14	23	29	20	21	22	25	28	9	18	16	24	16	19	14	10	17	23	33	30	25	24	28	38	35	33
GLIPR1	NA	NA	NA	NA	NA	NA	NA	NA	1	1	3	NA	2	1	2	NA	NA	NA	NA	NA	NA	NA	NA	NA	NA	NA	NA	NA	NA	NA	NA	NA	NA	NA	NA	NA
GLIPR1L1	NA	NA	NA	NA	NA	NA	NA	NA	NA	NA	NA	NA	NA	NA	NA	1	NA	NA	NA	NA	NA	NA	NA	NA	NA	NA	1	NA	1	NA	1	NA	1	NA	1	1
GLIPR2	NA	NA	2	4	5	3	NA	NA	NA	3	2	4	5	4	5	13	12	14	11	11	14	14	12	13	17	11	19	14	8	12	9	11	12	28	19	17
GLO1	12	12	17	5	5	2	NA	3	4	14	17	17	20	20	20	40	39	46	62	41	42	46	35	50	47	43	45	38	49	37	35	34	42	16	28	28
GLRA2	NA	NA	NA	NA	NA	NA	NA	NA	NA	NA	NA	NA	NA	NA	NA	NA	NA	NA	NA	1	NA	NA	NA	NA	NA	1	2	1	NA	NA	1	NA	NA	NA	1	NA
GLRB	NA	NA	NA	NA	NA	NA	NA	NA	NA	NA	NA	NA	NA	NA	NA	NA	NA	NA	NA	NA	1	NA	NA	NA	NA	NA	NA	1	NA	1	NA	NA	NA	NA	NA	NA
GLUL	NA	NA	NA	NA	NA	NA	NA	NA	NA	1	1	NA	NA	3	NA	30	41	37	14	19	23	12	9	5	25	21	20	9	13	14	7	8	12	NA	NA	NA
GM2A	NA	NA	NA	15	12	4	NA	NA	NA	16	18	15	25	18	17	31	25	25	43	40	41	20	36	25	25	28	30	26	26	25	31	24	25	17	16	18
GMFG	1	NA	NA	1	1	NA	NA	NA	NA	NA	NA	NA	NA	NA	NA	NA	NA	NA	NA	NA	NA	NA	NA	NA	NA	NA	NA	NA	NA	NA	NA	NA	NA	NA	NA	NA
GMIP	NA	NA	NA	NA	NA	NA	NA	NA	NA	3	NA	1	1	1	1	NA	NA	NA	NA	NA	NA	NA	NA	NA	NA	NA	NA	NA	NA	NA	NA	NA	NA	NA	NA	NA
GNA11	6	6	8	8	9	10	5	5	6	11	13	10	21	18	28	23	22	22	25	20	20	22	21	15	26	29	26	20	24	23	40	30	26	31	28	36
GNA13	NA	NA	NA	NA	NA	33	NA	NA	NA	NA	17	21	23	23	24	56	56	47	53	48	52	47	47	44	64	60	56	38	39	37	28	22	28	28	29	21
GNAI1	NA	NA	NA	NA	NA	NA	NA	NA	NA	28	23	28	36	34	35	NA	NA	NA	NA	NA	43	NA	NA	NA	42	NA	35	32	37	36	49	32	30	40	32	33
GNAI2	60	56	55	50	56	51	28	21	21	49	49	58	59	71	71	93	100	93	133	101	93	96	103	83	84	87	75	65	74	77	88	78	73	86	80	84
GNAI3	36	33	31	30	NA	NA	21	12	11	29	24	29	37	39	38	58	55	53	75	60	47	55	64	55	47	53	40	40	43	46	55	39	36	49	39	39
GNAO1	NA	NA	NA	NA	NA	NA	NA	NA	NA	NA	NA	NA	NA	NA	NA	84	94	84	103	103	75	84	77	78	86	85	65	59	63	60	53	49	41	34	30	28
GNAQ	2	5	6	5	NA	NA	NA	NA	NA	9	5	7	20	7	15	24	26	26	31	21	21	25	25	22	26	19	19	19	11	14	30	17	24	18	20	21
GNAS	22	19	20	27	36	30	NA	12	12	32	36	33	29	31	32	53	59	47	55	48	46	43	43	48	73	76	61	46	53	56	60	53	53	50	56	46
GNB1	63	NA	NA	NA	NA	NA	NA	NA	45	37	36	42	37	44	29	29	35	31	60	56	50	40	38	42	44	49	45	54	51	53	43	46	43	33	38	42
GNB2	NA	NA	NA	26	28	23	NA	38	NA	NA	NA	NA	NA	NA	NA	NA	NA	NA	NA	NA	NA	NA	NA	NA	NA	NA	NA	NA	NA	NA	NA	NA	NA	NA	NA	NA
GNB3	NA	50	52	NA	NA	NA	49	NA	NA	NA	NA	NA	NA	NA	NA	NA	NA	NA	NA	NA	NA	NA	NA	NA	NA	NA	NA	NA	NA	NA	NA	NA	NA	NA	NA	NA
GNG10	NA	NA	NA	NA	NA	NA	NA	NA	NA	NA	NA	NA	NA	NA	NA	3	3	NA	1	NA	1	NA	NA	NA	NA	1	1	2	1	2	NA	NA	1	3	1	NA
GNG12	39	42	41	17	18	17	24	24	30	17	26	34	26	31	37	13	15	12	14	17	15	14	13	14	11	14	14	6	4	6	14	12	10	15	19	17
GNG13	NA	NA	NA	NA	NA	NA	NA	NA	NA	NA	NA	NA	NA	NA	NA	NA	NA	NA	NA	NA	NA	1	NA	1	NA	NA	NA	NA	NA	NA	NA	NA	1	NA	NA	NA
GNG2	NA	NA	NA	NA	NA	NA	NA	NA	1	NA	NA	NA	1	1	2	1	2	2	1	NA	1	5	2	4	2	1	1	2	3	4	3	3	1	3	4	3
GNG3	NA	NA	NA	NA	NA	NA	NA	NA	NA	NA	NA	NA	NA	NA	NA	2	4	1	2	1	1	3	2	3	1	1	2	NA	NA	NA	NA	NA	NA	NA	1	NA
GNG5	NA	NA	NA	6	7	7	NA	NA	NA	3	8	3	6	3	6	3	3	4	3	5	8	1	5	2	NA	NA	NA	NA	1	2	NA	NA	NA	NA	2	2
GNG5B	2	3	2	NA	NA	NA	NA	2	NA	NA	NA	NA	NA	NA	NA	NA	NA	NA	NA	NA	NA	NA	NA	NA	NA	NA	NA	NA	NA	NA	NA	NA	NA	NA	NA	NA
GNG7	NA	NA	NA	NA	NA	1	NA	NA	NA	NA	NA	3	3	2	5	NA	NA	NA	NA	NA	NA	NA	NA	NA	NA	NA	NA	NA	NA	NA	NA	NA	NA	NA	NA	NA
GNL1	NA	1	1	1	1	2	NA	NA	NA	3	6	7	7	11	10	NA	NA	NA	NA	NA	NA	NA	NA	NA	NA	NA	NA	NA	NA	NA	NA	NA	NA	NA	NA	NA
GNS	10	9	7	35	28	27	3	5	10	47	43	40	44	37	50	NA	NA	NA	NA	NA	NA	NA	NA	NA	NA	NA	NA	NA	NA	NA	NA	NA	NA	NA	NA	NA
GOLGA4	NA	NA	NA	NA	1	1	1	NA	NA	7	8	5	15	9	9	NA	NA	NA	NA	NA	NA	NA	NA	NA	NA	NA	NA	NA	NA	NA	NA	NA	NA	NA	NA	NA
GOLGA7	1	NA	2	NA	NA	1	1	NA	NA	NA	1	NA	4	NA	1	NA	NA	NA	NA	NA	NA	NA	NA	NA	NA	NA	NA	NA	NA	NA	NA	NA	NA	NA	NA	NA
GOLPH3	1	NA	2	NA	NA	NA	NA	1	1	1	NA	1	1	1	1	NA	NA	NA	1	NA	1	NA	NA	NA	NA	NA	NA	NA	NA	1	NA	NA	NA	NA	NA	1
GOPC	NA	NA	NA	2	NA	2	NA	NA	NA	4	5	3	5	2	3	NA	NA	2	NA	2	2	3	1	2	NA	NA	NA	3	1	2	4	2	2	3	2	4
GOT2	36	37	33	60	67	74	21	20	22	88	83	84	86	89	72	86	67	69	74	67	60	61	77	62	49	53	57	62	66	71	65	77	69	92	73	69
GP5	NA	NA	NA	NA	NA	NA	NA	NA	NA	NA	NA	NA	NA	NA	NA	NA	NA	1	NA	NA	NA	NA	1	NA	1	NA	1	NA	NA	NA	NA	NA	NA	NA	NA	1
GPAA1	NA	NA	NA	NA	NA	NA	NA	NA	NA	NA	NA	NA	NA	NA	NA	3	NA	NA	NA	2	3	1	1	NA	2	1	2	3	1	4	2	4	2	3	1	4
GPAM	NA	NA	NA	NA	NA	NA	NA	NA	NA	NA	NA	NA	NA	1	2	2	NA	NA	NA	NA	1	1	NA	NA	NA	NA	NA	1	NA	1	NA	2	NA	NA	NA	NA
GPC1	NA	NA	NA	NA	NA	1	NA	NA	NA	1	4	2	4	1	3	1	NA	1	NA	2	2	1	NA	1	NA	1	1	NA	2	NA	1	1	NA	NA	NA	NA
GPC4	NA	NA	NA	NA	NA	NA	NA	NA	NA	NA	NA	NA	NA	NA	NA	2	2	1	10	6	13	4	3	4	6	3	7	7	3	4	3	2	3	2	1	4
GPC6	NA	NA	NA	NA	NA	NA	NA	NA	NA	NA	NA	NA	NA	NA	NA	NA	NA	NA	3	NA	3	NA	NA	NA	NA	NA	5	NA	4	4	3	NA	NA	NA	NA	NA
GPD1L	1	3	NA	1	3	3	NA	2	NA	NA	2	2	NA	NA	2	12	9	15	6	10	5	11	4	9	3	6	5	4	5	7	1	1	1	2	5	1
GPHN	NA	NA	NA	NA	NA	NA	NA	NA	NA	NA	NA	NA	NA	NA	NA	9	11	9	1	2	4	4	6	3	8	12	6	4	3	4	3	3	5	1	2	1
GPI	118	111	122	59	49	56	83	82	93	89	91	75	95	106	113	128	138	125	115	102	120	108	112	120	152	165	171	111	101	111	101	83	104	87	102	97
GPM6A	NA	NA	NA	NA	NA	NA	NA	NA	NA	NA	NA	NA	NA	NA	NA	3	3	NA	3	3	1	1	2	4	NA	1	NA	NA	NA	NA	NA	NA	NA	NA	NA	NA
GPM6B	NA	NA	NA	NA	NA	NA	NA	NA	NA	NA	NA	NA	NA	NA	NA	1	3	3	1	7	2	NA	2	1	1	2	5	1	1	1	1	1	NA	NA	NA	NA
GPNMB	NA	NA	NA	NA	NA	NA	NA	NA	NA	11	9	12	7	9	7	8	9	8	24	30	24	12	10	14	25	21	24	48	41	50	31	17	19	1	2	1
GPR107	NA	NA	NA	1	NA	1	NA	NA	NA	1	NA	2	1	NA	1	NA	NA	NA	NA	NA	NA	NA	NA	NA	NA	NA	NA	NA	NA	NA	NA	NA	NA	NA	NA	NA
GPR17	NA	NA	NA	NA	NA	NA	NA	NA	NA	NA	NA	NA	NA	NA	NA	NA	NA	NA	NA	NA	NA	NA	NA	NA	NA	NA	NA	NA	NA	NA	1	1	NA	NA	NA	NA
GPR176	NA	NA	NA	NA	NA	NA	NA	NA	NA	NA	NA	NA	NA	NA	NA	3	NA	3	NA	NA	NA	NA	NA	NA	NA	NA	NA	1	NA	NA	NA	NA	NA	NA	NA	NA
GPR45	NA	NA	NA	NA	NA	NA	NA	NA	NA	NA	NA	NA	NA	NA	NA	NA	NA	NA	NA	NA	NA	NA	NA	NA	1	1	NA	NA	3	1	NA	NA	NA	1	2	NA
GPR61	NA	NA	NA	NA	NA	NA	NA	NA	NA	NA	NA	NA	NA	NA	NA	NA	NA	NA	NA	NA	NA	2	1	NA	NA	NA	NA	1	NA	NA	NA	NA	NA	NA	2	1
GPR83	NA	3	2	NA	4	6	NA	NA	NA	NA	7	2	NA	9	3	NA	NA	NA	NA	NA	NA	NA	NA	NA	NA	NA	NA	NA	NA	NA	NA	NA	NA	NA	NA	NA
GPRC5A	NA	1	NA	NA	NA	NA	NA	NA	1	NA	2	2	1	4	4	NA	NA	NA	NA	NA	NA	NA	NA	NA	NA	NA	NA	5	6	8	3	1	1	NA	NA	NA
GPRC5B	NA	NA	NA	NA	NA	NA	NA	NA	NA	NA	NA	NA	NA	NA	NA	NA	1	NA	3	NA	NA	2	NA	NA	1	3	1	1	1	1	NA	NA	1	NA	NA	NA
GPRC6A	NA	NA	NA	NA	NA	NA	NA	NA	NA	NA	NA	NA	NA	NA	NA	NA	3	2	NA	1	2	NA	5	3	NA	NA	NA	NA	NA	1	2	NA	NA	1	3	3
GPRIN1	1	NA	NA	1	NA	NA	NA	NA	NA	NA	NA	1	2	1	NA	NA	NA	1	NA	NA	1	NA	NA	1	1	NA	NA	NA	1	1	NA	NA	2	NA	NA	NA
GPRIN3	NA	1	4	1	NA	NA	NA	NA	NA	NA	NA	1	NA	NA	NA	NA	NA	NA	NA	NA	NA	NA	NA	NA	NA	NA	NA	NA	NA	NA	NA	NA	NA	NA	NA	NA
GPSM1	4	NA	NA	NA	NA	NA	1	NA	NA	NA	NA	1	3	3	5	1	NA	2	NA	NA	3	NA	NA	1	NA	3	NA	3	7	4	3	2	4	6	10	6
GPSM2	NA	NA	NA	NA	NA	NA	NA	NA	NA	NA	NA	NA	NA	NA	NA	NA	NA	1	NA	NA	NA	NA	NA	NA	NA	NA	NA	1	1	NA	NA	NA	NA	2	NA	2
GPSM3	NA	NA	NA	NA	NA	NA	NA	NA	NA	NA	NA	NA	NA	NA	NA	NA	NA	2	1	2	1	NA	NA	NA	NA	NA	NA	NA	NA	NA	NA	NA	NA	NA	NA	NA
GPT2	NA	NA	NA	NA	NA	NA	NA	NA	NA	NA	NA	NA	NA	NA	NA	5	3	5	1	4	1	1	1	1	1	NA	1	1	2	NA	1	2	1	NA	2	1
GPX7	NA	NA	NA	NA	NA	NA	NA	NA	NA	2	1	1	3	2	1	2	NA	NA	1	NA	NA	NA	NA	NA	1	2	2	8	4	5	13	10	10	21	25	23
GRAMD1A	12	10	14	1	3	2	3	10	7	2	2	NA	NA	NA	1	NA	NA	NA	NA	NA	NA	NA	NA	NA	NA	NA	NA	NA	NA	NA	NA	NA	NA	NA	NA	NA
GRB10	NA	NA	NA	1	NA	1	NA	NA	NA	NA	NA	NA	1	NA	NA	NA	NA	NA	NA	NA	NA	NA	NA	NA	NA	NA	NA	NA	NA	NA	NA	NA	NA	NA	NA	NA
GRB2	1	NA	1	1	1	NA	1	NA	NA	5	5	6	4	6	12	10	8	8	10	12	14	6	16	14	19	18	22	15	23	21	18	12	14	14	13	13
GRB7	NA	NA	NA	NA	NA	NA	NA	NA	NA	NA	NA	NA	NA	NA	NA	NA	NA	NA	NA	NA	NA	NA	NA	NA	1	2	NA	NA	NA	NA	NA	NA	NA	NA	NA	NA
GREM1	NA	NA	NA	NA	NA	NA	NA	1	NA	4	1	3	2	2	2	NA	NA	NA	NA	NA	NA	NA	NA	NA	NA	NA	NA	NA	NA	NA	NA	NA	NA	NA	NA	NA
GRIA1	NA	NA	NA	NA	NA	NA	NA	NA	NA	NA	NA	NA	NA	NA	NA	2	NA	NA	NA	NA	1	2	NA	2	1	NA	NA	1	NA	NA	1	NA	1	1	2	2
GRIA2	NA	NA	NA	NA	NA	NA	NA	NA	NA	NA	NA	NA	NA	NA	NA	1	2	1	NA	NA	NA	2	1	NA	NA	NA	NA	1	NA	NA	NA	NA	NA	NA	NA	NA
GRIA3	NA	NA	1	NA	NA	NA	2	NA	2	NA	NA	NA	NA	NA	NA	NA	NA	NA	2	2	1	NA	3	3	NA	NA	1	NA	NA	NA	NA	NA	NA	NA	NA	NA
GRIA4	NA	NA	NA	NA	NA	NA	NA	NA	NA	NA	NA	NA	NA	NA	NA	NA	NA	NA	2	2	NA	2	NA	NA	NA	NA	NA	1	NA	NA	1	1	1	NA	1	1
GRID1	NA	NA	NA	NA	NA	NA	NA	NA	NA	NA	NA	NA	NA	NA	NA	1	NA	NA	NA	2	1	1	1	NA	2	1	1	NA	NA	1	2	1	2	1	NA	NA
GRID2	3	5	3	NA	NA	NA	NA	1	NA	NA	NA	NA	NA	NA	1	1	1	NA	NA	NA	NA	NA	NA	NA	NA	NA	NA	NA	NA	NA	NA	NA	NA	NA	NA	3
GRID2IP	NA	NA	NA	NA	NA	NA	NA	NA	NA	NA	NA	NA	NA	NA	NA	NA	NA	NA	NA	NA	NA	NA	NA	NA	NA	NA	NA	NA	NA	2	1	NA	2	1	NA	NA
GRIK1	NA	NA	NA	NA	NA	NA	NA	NA	NA	NA	NA	NA	NA	NA	NA	NA	2	2	1	NA	NA	NA	NA	NA	1	NA	NA	NA	NA	NA	NA	1	NA	NA	NA	NA
GRIK2	NA	NA	NA	NA	NA	NA	NA	NA	NA	NA	NA	NA	NA	NA	NA	NA	1	NA	NA	NA	NA	NA	NA	NA	NA	2	NA	1	1	1	2	2	NA	NA	NA	NA
GRIK3	NA	NA	NA	NA	NA	NA	NA	NA	NA	NA	NA	NA	NA	NA	NA	NA	NA	1	NA	NA	1	NA	NA	NA	2	NA	NA	3	1	4	NA	4	1	NA	NA	NA
GRIK4	NA	NA	NA	NA	NA	NA	NA	NA	NA	NA	NA	NA	NA	NA	NA	NA	1	NA	NA	NA	NA	NA	NA	NA	NA	NA	NA	NA	NA	1	1	NA	1	NA	NA	NA
GRIN1	NA	NA	NA	NA	NA	NA	NA	NA	NA	1	NA	1	NA	NA	NA	NA	NA	NA	NA	NA	NA	NA	NA	NA	NA	NA	NA	NA	NA	NA	NA	NA	NA	NA	NA	NA
GRIN2A	NA	NA	NA	NA	NA	NA	NA	NA	NA	NA	NA	NA	NA	NA	NA	NA	NA	NA	NA	NA	1	NA	NA	NA	1	NA	1	NA	NA	NA	NA	NA	NA	NA	1	NA
GRIN2B	NA	NA	NA	NA	NA	NA	NA	NA	NA	NA	NA	NA	NA	NA	NA	NA	NA	NA	NA	NA	NA	NA	NA	1	NA	NA	NA	1	NA	NA	2	1	1	NA	NA	NA
GRIN2C	NA	NA	NA	NA	NA	NA	NA	NA	NA	NA	NA	NA	NA	NA	NA	NA	NA	NA	NA	NA	NA	NA	NA	NA	NA	NA	NA	NA	NA	NA	NA	1	NA	1	3	NA
GRIN2D	2	NA	NA	NA	NA	NA	NA	NA	NA	3	2	NA	NA	NA	NA	NA	NA	NA	NA	NA	NA	NA	NA	NA	NA	NA	NA	NA	NA	NA	NA	NA	NA	NA	NA	NA
GRIN3B	NA	NA	NA	NA	NA	NA	NA	NA	NA	NA	NA	NA	NA	NA	NA	3	NA	1	NA	NA	NA	NA	NA	1	NA	NA	1	NA	NA	NA	NA	NA	NA	NA	2	NA
GRIPAP1	NA	NA	NA	2	2	NA	NA	NA	NA	4	2	1	NA	2	4	4	4	5	NA	2	3	NA	5	1	3	NA	5	3	1	1	3	5	1	2	3	1
GRK2	NA	NA	NA	NA	1	1	NA	NA	NA	NA	NA	NA	1	2	NA	5	3	4	NA	2	NA	1	1	NA	2	2	3	2	4	3	3	1	2	1	1	1
GRK6	NA	NA	NA	NA	NA	NA	NA	NA	NA	NA	NA	NA	NA	NA	NA	NA	1	NA	NA	1	1	NA	1	NA	NA	1	NA	NA	NA	NA	NA	1	NA	NA	NA	NA
GRM1	NA	NA	NA	1	NA	NA	4	4	3	NA	NA	NA	NA	NA	NA	NA	NA	NA	1	NA	NA	NA	NA	NA	NA	NA	NA	1	3	NA	1	1	1	2	1	NA
GRM4	NA	NA	NA	NA	NA	NA	NA	NA	NA	NA	NA	NA	NA	NA	NA	NA	NA	1	NA	NA	NA	NA	NA	NA	1	NA	NA	NA	NA	NA	NA	NA	NA	2	1	NA
GRM5	NA	NA	NA	NA	NA	NA	NA	NA	NA	NA	NA	NA	NA	1	2	1	1	NA	NA	NA	1	NA	NA	NA	NA	NA	NA	1	2	NA	NA	1	NA	NA	1	NA
GRM7	NA	NA	NA	NA	NA	NA	NA	NA	NA	NA	NA	NA	NA	NA	NA	NA	NA	NA	NA	NA	2	4	4	2	1	NA	NA	3	NA	NA	NA	1	1	2	NA	1
GRN	NA	1	NA	1	NA	NA	NA	NA	NA	3	3	4	3	4	4	NA	NA	NA	NA	NA	NA	NA	NA	NA	NA	NA	NA	NA	NA	NA	NA	NA	NA	NA	NA	NA
GSDMA	NA	NA	1	NA	2	1	NA	3	1	2	1	3	NA	NA	NA	NA	NA	NA	NA	NA	NA	NA	NA	NA	NA	1	NA	NA	NA	NA	NA	2	1	NA	NA	NA
GSDMA2	NA	NA	NA	NA	NA	NA	NA	NA	NA	NA	NA	NA	NA	NA	NA	NA	NA	NA	NA	NA	NA	NA	1	NA	NA	NA	NA	NA	NA	NA	1	1	1	NA	NA	NA
GSDMC3	NA	NA	NA	NA	NA	NA	NA	NA	NA	NA	NA	NA	NA	NA	NA	NA	NA	NA	NA	NA	NA	NA	NA	NA	NA	NA	NA	1	1	NA	NA	NA	NA	NA	NA	NA
GSDMC4	NA	NA	NA	NA	NA	NA	NA	NA	NA	NA	NA	NA	NA	NA	NA	1	NA	NA	NA	NA	NA	NA	1	NA	1	NA	1	2	NA	3	NA	NA	NA	NA	2	NA
GSDMD	NA	NA	NA	1	NA	NA	NA	NA	NA	NA	NA	NA	1	NA	1	1	1	1	NA	NA	NA	1	NA	NA	NA	NA	NA	NA	NA	NA	NA	NA	NA	NA	1	NA
GSDME	1	1	1	5	2	6	4	NA	1	9	9	8	13	8	9	NA	NA	NA	NA	NA	NA	NA	NA	NA	NA	NA	NA	NA	NA	NA	NA	NA	NA	NA	NA	NA
GSK3B	NA	2	2	NA	1	1	NA	1	NA	2	1	2	2	2	2	8	9	8	6	3	2	5	8	4	11	7	6	8	8	7	5	9	9	7	7	8
GSN	NA	NA	NA	NA	NA	NA	NA	NA	NA	NA	NA	NA	NA	NA	NA	75	72	68	87	90	80	82	74	74	100	107	98	195	183	190	274	283	281	354	353	378
GSR	8	7	8	12	8	13	5	4	3	8	6	9	14	15	17	14	8	11	13	11	15	12	11	12	25	18	20	10	9	11	6	8	7	5	6	4
GSTM1	NA	NA	NA	NA	NA	NA	NA	NA	NA	NA	NA	NA	NA	NA	NA	251	261	254	275	292	313	295	293	295	257	248	233	182	181	187	146	164	150	52	54	63
GSTM2	NA	NA	NA	NA	NA	NA	NA	NA	NA	NA	NA	NA	NA	NA	NA	43	49	45	29	30	51	42	41	44	61	NA	57	55	55	58	68	83	70	55	39	51
GSTO1	NA	NA	NA	NA	NA	NA	NA	NA	NA	NA	NA	NA	NA	NA	NA	22	22	18	16	13	17	15	15	14	26	25	23	46	45	46	50	39	50	54	46	52
GSTP1	NA	NA	NA	NA	NA	NA	NA	NA	NA	NA	NA	NA	NA	NA	NA	63	50	53	50	52	49	62	58	50	133	137	134	66	86	70	71	65	56	57	75	82
GUCY2D	NA	NA	NA	NA	NA	NA	NA	NA	NA	NA	NA	NA	NA	NA	NA	NA	NA	NA	NA	NA	NA	NA	NA	NA	1	1	NA	NA	1	NA	NA	NA	1	NA	NA	NA
GUCY2E	NA	NA	NA	NA	NA	NA	NA	NA	NA	NA	NA	NA	NA	NA	NA	1	1	2	NA	NA	NA	NA	NA	NA	NA	NA	1	3	NA	NA	NA	NA	1	NA	NA	1
GUCY2G	NA	NA	NA	NA	NA	NA	NA	NA	NA	NA	NA	NA	NA	NA	NA	NA	NA	NA	NA	1	NA	NA	NA	2	1	1	1	1	1	NA	NA	NA	NA	NA	NA	NA
GUSB	NA	NA	NA	2	1	NA	2	NA	1	1	3	2	1	3	3	43	28	33	70	55	72	69	91	78	35	40	34	38	47	38	47	43	46	28	24	27
GYG1	NA	NA	NA	NA	NA	NA	NA	NA	NA	9	7	6	21	11	9	NA	NA	NA	NA	NA	NA	NA	NA	NA	NA	NA	NA	NA	NA	NA	NA	NA	NA	NA	NA	NA
GYPC	NA	NA	NA	NA	NA	NA	NA	NA	NA	NA	NA	NA	NA	2	2	NA	NA	NA	NA	NA	NA	NA	NA	NA	NA	NA	NA	NA	NA	NA	NA	NA	NA	NA	NA	NA
GZMM	NA	NA	NA	NA	NA	NA	NA	NA	NA	NA	NA	NA	1	NA	1	NA	NA	NA	NA	NA	NA	NA	NA	NA	NA	NA	NA	NA	NA	NA	NA	NA	NA	NA	NA	NA
H2BC11	NA	623	589	NA	342	342	493	506	499	189	166	167	NA	234	194	NA	NA	NA	NA	NA	NA	NA	NA	NA	NA	NA	NA	NA	NA	NA	NA	NA	NA	NA	NA	NA
H2BC11; H2BC13; H2BC15; H2BC7	NA	NA	NA	NA	NA	NA	NA	NA	NA	NA	NA	NA	NA	NA	NA	414	432	426	198	207	179	180	205	200	248	254	NA	327	332	327	239	256	234	353	383	371
H2BC12	631	646	611	431	385	397	518	542	527	208	171	173	208	252	220	NA	NA	NA	NA	NA	NA	NA	NA	NA	NA	NA	NA	NA	NA	NA	NA	NA	NA	NA	NA	NA
H2BC21	NA	NA	NA	NA	NA	NA	NA	NA	NA	NA	NA	NA	NA	NA	NA	360	NA	364	151	NA	NA	133	148	148	NA	214	NA	NA	NA	NA	NA	NA	NA	NA	NA	NA
H2-D1	NA	NA	NA	NA	NA	NA	NA	NA	NA	NA	NA	NA	NA	NA	NA	24	35	39	21	24	35	23	24	29	37	30	31	14	15	12	28	22	25	26	21	20
H2-EA	NA	NA	NA	NA	NA	NA	NA	NA	NA	NA	NA	NA	NA	NA	NA	NA	NA	NA	NA	NA	NA	NA	NA	NA	NA	NA	NA	NA	NA	NA	1	NA	NA	NA	1	2
H2-K1	NA	NA	NA	NA	NA	NA	NA	NA	NA	NA	NA	NA	NA	NA	NA	6	13	9	5	10	NA	NA	11	14	16	14	8	2	NA	NA	NA	3	NA	NA	NA	1
H2-Q10	NA	NA	NA	NA	NA	NA	NA	NA	NA	NA	NA	NA	NA	NA	NA	8	NA	NA	NA	NA	NA	NA	NA	NA	12	7	12	NA	NA	NA	NA	7	NA	NA	NA	NA
H2-Q8	NA	NA	NA	NA	NA	NA	NA	NA	NA	NA	NA	NA	NA	NA	NA	NA	NA	NA	NA	NA	NA	NA	NA	NA	NA	NA	NA	6	NA	6	NA	NA	NA	NA	5	4
H3C1; H3C10; H3C11; H3C12; H3C2; H3C3; H3C4; H3C6; H3C7; H3C8	312	344	346	310	331	334	265	276	264	63	52	47	69	63	61	NA	NA	NA	NA	NA	NA	NA	NA	NA	NA	NA	NA	NA	NA	NA	NA	NA	NA	NA	NA	NA
H4C1; H4C11; H4C12; H4C13; H4C14; H4C15; H4C16; H4C2; H4C3; H4C4; H4C5; H4C6; H4C8; H4C9	527	581	565	480	465	446	308	331	311	282	275	239	320	364	328	NA	NA	NA	NA	NA	NA	NA	NA	NA	NA	NA	NA	NA	NA	NA	NA	NA	NA	NA	NA	NA
HABP2	NA	NA	NA	NA	NA	NA	NA	NA	NA	NA	1	3	NA	NA	NA	NA	1	NA	1	2	1	NA	NA	3	NA	NA	1	NA	3	1	NA	NA	1	NA	NA	NA
HABP4	NA	NA	NA	NA	NA	NA	NA	NA	NA	4	3	5	2	2	3	NA	NA	NA	NA	NA	NA	NA	NA	NA	NA	NA	NA	NA	NA	NA	NA	NA	NA	NA	NA	NA
HAPLN1	NA	NA	NA	6	NA	4	NA	NA	NA	NA	NA	NA	1	NA	NA	NA	NA	NA	NA	NA	NA	NA	NA	NA	NA	NA	NA	NA	NA	NA	NA	NA	NA	NA	NA	NA
HAPLN2	NA	1	NA	NA	NA	NA	NA	NA	NA	NA	1	1	1	NA	NA	NA	NA	NA	NA	NA	NA	NA	NA	NA	NA	NA	NA	NA	NA	NA	NA	NA	NA	NA	NA	NA
HAS1	NA	NA	NA	NA	NA	NA	NA	NA	NA	NA	NA	NA	NA	NA	NA	NA	NA	NA	NA	NA	NA	NA	NA	NA	1	NA	1	NA	1	NA	NA	NA	NA	NA	NA	NA
HAS2	NA	NA	NA	NA	NA	NA	NA	NA	NA	NA	NA	NA	NA	NA	NA	1	NA	1	NA	NA	NA	NA	NA	NA	NA	1	NA	NA	NA	NA	NA	NA	NA	NA	NA	NA
HAUS7	NA	NA	NA	NA	NA	NA	NA	NA	NA	NA	NA	NA	NA	NA	NA	1	NA	NA	NA	NA	NA	NA	NA	NA	2	NA	NA	2	1	NA	NA	NA	1	1	1	NA
HAX1	NA	NA	NA	NA	NA	NA	NA	NA	NA	NA	1	NA	3	NA	1	NA	NA	1	NA	NA	1	NA	NA	1	2	NA	1	1	NA	1	1	NA	1	1	1	1
HBA	NA	NA	NA	NA	NA	NA	NA	NA	NA	NA	NA	NA	NA	NA	NA	56	42	38	17	23	29	30	24	25	24	21	16	16	19	21	26	26	19	25	17	16
HBB-B1	NA	NA	NA	NA	NA	NA	NA	NA	NA	NA	NA	NA	NA	NA	NA	28	20	13	11	13	11	10	3	7	14	15	9	4	7	7	6	7	7	NA	8	7
HCFC2	NA	NA	NA	NA	NA	NA	NA	NA	NA	3	2	NA	NA	NA	NA	NA	NA	NA	NA	NA	NA	NA	NA	NA	2	NA	5	NA	NA	NA	NA	NA	NA	1	NA	NA
HCK	NA	NA	NA	NA	NA	NA	NA	NA	NA	NA	NA	NA	NA	NA	NA	14	NA	16	NA	NA	NA	9	16	NA	NA	NA	NA	NA	NA	14	NA	NA	NA	NA	NA	NA
HCLS1	10	5	10	9	10	10	NA	NA	NA	NA	NA	NA	NA	NA	NA	14	8	14	15	17	13	16	12	13	7	8	10	6	2	9	3	3	3	NA	NA	2
HCN3	NA	NA	NA	NA	NA	NA	NA	NA	NA	NA	NA	NA	NA	NA	NA	NA	NA	NA	NA	NA	NA	1	NA	NA	NA	NA	1	NA	1	NA	1	NA	1	NA	NA	NA
HCN4	NA	3	1	NA	NA	NA	NA	NA	NA	NA	NA	NA	NA	NA	NA	NA	NA	1	NA	NA	NA	2	NA	NA	2	NA	NA	NA	1	3	1	2	NA	4	4	3
HCRTR2	NA	NA	NA	NA	NA	NA	NA	NA	NA	NA	NA	NA	NA	NA	NA	NA	NA	NA	NA	NA	NA	1	NA	1	NA	NA	NA	NA	NA	1	3	NA	NA	NA	NA	NA
HDAC3	NA	NA	NA	NA	NA	NA	NA	NA	NA	NA	NA	NA	NA	NA	NA	NA	NA	1	NA	NA	NA	NA	NA	NA	1	2	2	4	3	3	3	2	NA	NA	NA	3
HDAC6	3	4	5	2	1	NA	5	3	1	2	1	1	2	1	2	4	6	5	2	2	3	1	NA	2	7	7	6	6	4	5	2	4	2	4	2	4
HDGF	NA	NA	NA	NA	NA	NA	NA	NA	NA	NA	NA	NA	NA	NA	NA	29	30	35	21	32	23	20	22	20	35	30	30	30	28	38	18	31	29	29	24	23
HDLBP	41	23	31	47	44	44	23	23	27	142	125	138	173	160	170	71	86	83	59	69	60	67	63	56	106	112	103	179	200	178	171	166	189	211	218	240
HEBP1	5	6	8	9	8	9	5	5	2	17	11	16	9	17	15	NA	NA	NA	NA	NA	NA	NA	NA	NA	NA	NA	NA	NA	NA	NA	NA	NA	NA	NA	NA	NA
HEBP2	5	4	4	3	19	11	2	1	1	11	10	12	20	18	18	NA	NA	NA	NA	NA	NA	NA	NA	NA	NA	NA	NA	NA	NA	NA	NA	NA	NA	NA	NA	NA
HEG1	NA	NA	NA	NA	NA	NA	NA	NA	NA	NA	NA	NA	NA	NA	NA	NA	NA	NA	NA	4	3	2	1	NA	NA	1	NA	NA	1	NA	NA	NA	NA	NA	1	NA
HEPH	NA	NA	NA	NA	NA	NA	NA	NA	NA	NA	NA	NA	1	NA	2	1	NA	NA	NA	NA	NA	NA	NA	NA	1	NA	1	NA	NA	1	NA	NA	NA	NA	NA	NA
HERC2	NA	3	NA	NA	2	NA	NA	NA	NA	1	NA	2	3	2	1	3	6	NA	1	1	1	NA	1	NA	6	7	6	2	NA	1	1	2	2	1	NA	5
HEXB	3	6	2	42	30	44	6	13	12	132	140	150	130	141	123	135	127	124	206	216	194	231	229	267	116	114	123	128	140	139	97	93	90	35	33	37
HHIP	3	2	5	5	1	2	NA	NA	NA	NA	NA	NA	NA	NA	NA	NA	NA	NA	NA	NA	NA	NA	NA	NA	NA	NA	NA	NA	NA	NA	NA	NA	NA	NA	NA	NA
HHLA1	NA	NA	NA	1	3	NA	NA	NA	1	NA	NA	NA	NA	NA	1	NA	NA	NA	NA	NA	NA	NA	NA	NA	NA	NA	NA	NA	NA	NA	NA	NA	NA	NA	NA	NA
HINT1	39	33	28	21	17	14	6	10	12	19	19	17	16	20	11	15	22	21	14	20	11	11	11	9	17	11	20	11	16	15	9	10	13	10	6	13
HIP1	1	NA	NA	NA	NA	NA	NA	NA	1	2	1	NA	5	NA	3	6	5	12	3	6	5	8	13	5	4	2	5	4	5	4	8	4	4	5	5	5
HIP1R	1	2	2	5	4	4	NA	NA	NA	NA	3	2	NA	1	3	2	6	8	1	2	3	NA	4	3	1	2	NA	1	4	NA	NA	NA	1	NA	NA	NA
HK1	NA	NA	NA	NA	NA	NA	NA	NA	NA	NA	NA	NA	NA	NA	NA	111	124	106	135	93	104	133	107	112	135	99	105	93	93	83	93	91	96	68	74	69
HK2	NA	NA	NA	NA	NA	NA	NA	1	NA	32	37	36	39	53	45	67	84	65	42	49	54	68	53	75	86	72	67	65	49	57	48	37	40	22	24	23
HLA-A	1	2	4	4	6	6	5	8	5	17	17	19	30	28	29	NA	NA	NA	NA	NA	NA	NA	NA	NA	NA	NA	NA	NA	NA	NA	NA	NA	NA	NA	NA	NA
HLA-B	NA	NA	NA	9	NA	5	NA	NA	NA	13	13	12	11	19	18	NA	NA	NA	NA	NA	NA	NA	NA	NA	NA	NA	NA	NA	NA	NA	NA	NA	NA	NA	NA	NA
HLA-C	NA	NA	2	NA	3	NA	NA	2	NA	21	19	12	18	23	23	NA	NA	NA	NA	NA	NA	NA	NA	NA	NA	NA	NA	NA	NA	NA	NA	NA	NA	NA	NA	NA
HLA-DQA1	1	3	2	NA	NA	1	NA	NA	NA	NA	NA	NA	NA	NA	NA	NA	NA	NA	NA	NA	NA	NA	NA	NA	NA	NA	NA	NA	NA	NA	NA	NA	NA	NA	NA	NA
HLA-E	NA	NA	NA	1	2	1	NA	NA	NA	3	5	NA	NA	NA	7	NA	NA	NA	NA	NA	NA	NA	NA	NA	NA	NA	NA	NA	NA	NA	NA	NA	NA	NA	NA	NA
HM13	26	20	27	29	32	29	12	16	15	41	33	45	41	39	36	16	18	13	17	11	16	15	14	14	10	15	14	19	15	18	16	19	17	18	24	27
HMCN1	73	73	87	105	100	127	124	129	129	63	48	63	32	31	26	26	21	26	10	11	18	26	26	16	15	7	6	1	2	1	2	3	1	10	11	12
HMCN2	NA	NA	1	NA	NA	NA	NA	NA	NA	2	2	NA	1	1	1	NA	1	NA	NA	NA	NA	1	1	1	1	1	1	NA	NA	NA	NA	1	NA	1	1	NA
HMGB1	174	173	184	110	115	123	175	170	149	62	63	54	76	78	80	118	113	113	83	85	84	42	43	59	59	69	67	72	105	107	58	74	75	122	116	128
HMGB2	45	25	24	9	13	16	32	21	23	NA	NA	7	19	9	13	45	54	44	24	28	15	14	21	19	24	29	26	37	40	34	21	18	31	28	34	28
HMGN2	35	42	45	18	21	17	8	14	12	4	7	7	12	5	6	2	NA	3	8	1	2	NA	NA	NA	8	11	5	21	17	20	10	19	13	1	8	5
HMMR	1	5	6	NA	NA	NA	NA	NA	NA	2	1	2	NA	NA	1	NA	NA	NA	NA	NA	NA	NA	NA	NA	NA	NA	NA	NA	NA	NA	NA	NA	NA	NA	NA	NA
HMOX1	3	NA	5	4	7	9	NA	1	3	13	23	13	19	18	16	59	54	55	31	40	31	39	34	27	147	136	147	49	55	46	41	32	34	18	14	16
HMOX2	6	9	5	21	15	20	NA	NA	NA	21	25	29	26	24	28	5	6	3	5	3	7	5	7	13	2	6	8	7	9	8	5	4	6	4	7	10
HNRNPA2B1	358	313	291	266	260	288	216	191	217	166	135	126	150	163	162	249	291	326	154	156	147	124	131	152	172	177	166	300	320	312	236	231	234	246	292	264
HNRNPF	33	38	35	21	21	28	21	16	21	29	32	30	38	37	49	NA	NA	NA	NA	NA	NA	NA	NA	NA	NA	NA	NA	NA	NA	NA	NA	NA	NA	NA	NA	NA
HOMER1	NA	NA	NA	NA	NA	NA	NA	NA	NA	NA	NA	NA	NA	NA	NA	2	1	NA	NA	NA	1	NA	NA	1	NA	NA	NA	NA	NA	NA	NA	1	NA	NA	NA	NA
HOMER2	NA	NA	NA	2	NA	1	NA	1	NA	NA	NA	NA	NA	NA	NA	NA	NA	NA	NA	NA	NA	NA	NA	NA	NA	NA	NA	NA	NA	NA	NA	NA	NA	NA	NA	NA
HOMER3	NA	NA	NA	3	2	1	NA	NA	NA	1	3	2	2	3	1	5	5	4	6	4	3	3	3	5	8	8	7	10	9	7	7	4	10	7	7	9
HPCA	NA	NA	NA	NA	NA	NA	NA	NA	NA	NA	NA	NA	NA	NA	NA	NA	NA	NA	NA	5	NA	1	NA	5	5	NA	2	7	NA	4	10	7	NA	NA	4	6
HRH1	NA	NA	NA	NA	NA	NA	NA	NA	NA	NA	NA	NA	NA	NA	NA	NA	NA	NA	1	1	NA	NA	NA	NA	1	NA	NA	NA	1	NA	NA	NA	NA	NA	NA	NA
HSD17B10	17	16	19	18	25	20	11	7	9	38	44	39	45	39	44	NA	NA	NA	NA	NA	NA	NA	NA	NA	NA	NA	NA	NA	NA	NA	NA	NA	NA	NA	NA	NA
HSD17B12	8	6	10	15	7	9	NA	3	5	36	25	39	40	31	28	44	52	51	41	41	37	29	31	29	60	59	52	40	46	46	32	40	42	33	33	22
HSD17B8	NA	NA	NA	NA	NA	NA	NA	NA	NA	NA	NA	NA	NA	NA	NA	14	10	14	17	17	21	12	13	13	14	11	10	8	8	10	10	10	14	4	5	7
HSP90AA1	1048	971	933	473	421	437	786	723	781	544	538	546	621	668	696	712	767	861	448	417	430	376	369	343	1149	1172	1202	911	922	917	616	586	644	693	680	662
HSP90AB1	1083	1048	962	643	607	638	781	778	774	588	620	632	767	790	832	895	928	1030	591	589	559	528	544	502	1180	1208	1224	1129	1159	1200	749	787	811	937	921	935
HSP90B1	482	456	444	533	533	550	369	355	342	483	484	453	467	493	496	307	331	358	253	230	222	216	231	217	279	293	301	503	518	536	488	494	488	577	620	624
HSPA13	3	2	4	2	6	1	1	1	1	2	NA	1	5	4	NA	11	12	10	3	2	6	5	4	4	10	6	6	10	6	7	10	4	4	4	5	5
HSPA1B	233	240	244	173	161	173	243	216	218	149	148	159	227	234	243	74	82	79	72	70	72	82	74	75	407	417	420	173	166	153	134	120	108	90	82	103
HSPA2	NA	NA	411	NA	NA	NA	NA	445	NA	NA	NA	NA	247	292	309	285	308	316	289	260	264	247	247	220	314	318	330	229	262	223	230	196	178	205	217	242
HSPA4	40	46	39	49	61	61	36	31	33	96	126	120	141	120	142	137	133	134	121	99	106	131	105	106	134	123	147	122	116	125	110	109	103	119	117	124
HSPA5	691	684	678	833	762	788	521	540	498	668	628	617	724	750	723	437	439	480	333	333	338	278	283	258	464	468	454	610	586	597	519	528	547	763	806	792
HSPA6	NA	176	NA	148	145	NA	NA	189	NA	NA	NA	NA	NA	NA	NA	NA	NA	NA	NA	NA	NA	NA	NA	NA	NA	NA	NA	NA	NA	NA	NA	NA	NA	NA	NA	NA
HSPA8	793	754	782	523	509	546	752	778	714	600	557	560	633	680	695	671	677	714	682	647	628	566	574	543	1055	1035	1057	799	825	818	628	595	595	594	631	663
HSPB1	219	200	188	149	177	138	113	117	112	142	133	128	153	175	156	12	8	8	8	11	10	8	17	9	101	112	97	65	71	62	54	47	52	39	28	37
HSPB6	NA	NA	NA	NA	NA	NA	19	15	13	56	57	67	72	71	66	3	3	5	4	2	1	NA	NA	NA	2	5	3	6	2	6	5	2	1	NA	1	2
HSPBP1	NA	NA	NA	NA	NA	NA	NA	1	NA	2	2	2	4	1	NA	10	9	8	NA	NA	1	6	4	5	8	8	8	5	6	5	4	1	NA	2	3	1
HSPD1	524	475	467	298	289	281	304	311	305	238	236	225	266	240	255	186	213	201	151	153	147	129	122	133	244	239	256	249	237	271	173	190	178	154	175	185
HSPG2	30	42	24	59	57	58	1	NA	NA	9	14	18	21	17	18	1	1	1	NA	NA	1	NA	NA	NA	1	NA	3	27	23	20	15	14	10	13	15	9
HSPH1	41	46	56	20	22	20	18	19	28	43	48	47	57	55	61	55	69	77	35	38	42	54	48	50	145	136	123	90	90	85	44	49	49	39	35	41
HTRA2	2	4	2	1	NA	2	2	NA	NA	3	1	NA	5	3	NA	10	12	5	7	7	6	2	3	5	4	6	5	6	7	12	5	6	3	4	9	6
HTRA4	NA	NA	NA	NA	NA	NA	NA	NA	NA	NA	NA	NA	NA	NA	NA	2	NA	1	2	NA	NA	1	NA	NA	2	3	2	NA	NA	3	NA	NA	NA	NA	2	NA
HTT	NA	NA	NA	NA	NA	NA	NA	NA	NA	NA	NA	NA	NA	NA	NA	5	4	4	3	1	1	10	3	4	5	9	10	4	4	7	8	6	3	3	2	3
HUWE1	2	3	6	17	23	15	2	1	NA	19	21	23	19	25	30	NA	NA	NA	NA	NA	NA	NA	NA	NA	NA	NA	NA	NA	NA	NA	NA	NA	NA	NA	NA	NA
HVCN1	NA	NA	NA	NA	NA	NA	NA	2	NA	NA	NA	NA	1	NA	1	NA	NA	NA	NA	NA	NA	NA	NA	NA	NA	NA	NA	NA	NA	NA	NA	NA	NA	NA	NA	NA
HYCC1	NA	1	NA	NA	NA	NA	NA	1	NA	1	1	NA	2	1	3	NA	NA	NA	NA	NA	NA	NA	NA	NA	1	1	NA	1	1	1	2	3	4	2	NA	NA
HYOU1	95	89	97	162	164	143	25	27	27	106	109	85	117	131	117	57	56	65	38	32	45	41	24	31	64	66	66	109	121	109	108	94	94	112	113	116
IAP	NA	NA	NA	NA	NA	NA	NA	NA	NA	NA	NA	NA	NA	NA	NA	NA	NA	NA	NA	NA	NA	NA	NA	NA	1	1	NA	NA	NA	NA	1	1	NA	NA	NA	NA
ICAM1	NA	NA	NA	8	6	7	NA	NA	NA	1	1	1	2	1	1	2	2	4	3	NA	2	5	3	5	2	2	2	2	1	2	7	1	3	6	2	3
ICAM2	52	51	38	14	31	10	NA	NA	NA	NA	NA	NA	NA	NA	NA	NA	NA	NA	NA	NA	NA	NA	NA	NA	NA	NA	NA	NA	NA	NA	NA	NA	NA	NA	NA	NA
ICAM5	NA	NA	NA	NA	NA	NA	NA	NA	NA	NA	NA	NA	NA	NA	NA	NA	NA	NA	NA	NA	NA	1	1	NA	NA	NA	NA	1	NA	NA	NA	NA	NA	1	NA	NA
IDE	3	7	4	1	3	NA	NA	NA	NA	2	6	6	10	6	7	34	31	29	40	27	40	41	37	56	99	103	92	51	66	60	38	44	34	38	33	26
IDH1	22	23	34	44	44	43	14	11	8	48	53	41	62	74	71	NA	NA	NA	NA	NA	NA	NA	NA	NA	NA	NA	NA	NA	NA	NA	NA	NA	NA	NA	NA	NA
IDUA	NA	NA	NA	NA	NA	NA	NA	NA	NA	NA	NA	NA	NA	NA	NA	NA	NA	NA	1	2	NA	NA	NA	2	1	1	1	NA	NA	NA	NA	NA	1	1	NA	NA
IFI30	NA	NA	NA	NA	NA	NA	NA	NA	NA	1	2	3	3	2	1	NA	NA	NA	NA	NA	NA	NA	NA	NA	NA	NA	NA	NA	NA	NA	NA	NA	NA	NA	NA	NA
IFI35	NA	NA	NA	NA	1	NA	NA	NA	NA	NA	NA	NA	2	3	1	1	1	1	1	2	NA	NA	NA	NA	1	1	1	NA	NA	1	NA	NA	NA	NA	NA	NA
IFIT5	1	NA	1	3	3	3	NA	NA	NA	2	3	1	2	4	2	NA	NA	NA	NA	NA	NA	NA	NA	NA	NA	NA	NA	NA	NA	NA	NA	NA	NA	NA	NA	NA
IFITM2	NA	NA	NA	NA	NA	NA	NA	NA	NA	NA	NA	NA	NA	NA	NA	NA	NA	5	8	9	NA	11	NA	NA	NA	3	3	11	13	14	10	12	10	16	21	19
IFITM3	19	20	24	16	12	10	6	4	5	10	4	5	9	16	9	19	11	9	11	13	15	11	14	12	2	4	5	14	14	16	12	19	13	32	31	25
IFNA11	NA	NA	NA	NA	NA	NA	NA	NA	NA	NA	NA	NA	NA	NA	NA	NA	NA	NA	NA	NA	NA	NA	NA	NA	NA	NA	NA	NA	NA	NA	NA	NA	NA	NA	1	1
IFNL2	NA	NA	NA	NA	NA	NA	NA	NA	NA	NA	NA	NA	NA	NA	NA	NA	NA	NA	NA	NA	NA	NA	NA	NA	2	1	NA	NA	NA	NA	NA	NA	NA	NA	1	NA
IFNW1	NA	NA	NA	NA	1	3	NA	NA	NA	NA	NA	NA	NA	NA	NA	NA	NA	NA	NA	NA	NA	NA	NA	NA	NA	NA	NA	NA	NA	NA	NA	NA	NA	NA	NA	NA
IFT46	NA	NA	NA	NA	NA	NA	NA	NA	NA	NA	NA	NA	NA	NA	NA	1	1	NA	NA	NA	NA	NA	NA	NA	NA	NA	NA	NA	NA	NA	NA	NA	NA	NA	NA	NA
IGDCC4	NA	NA	NA	NA	NA	NA	NA	NA	NA	NA	NA	NA	NA	2	1	NA	NA	NA	5	5	4	NA	3	4	NA	1	1	NA	NA	1	3	2	NA	7	8	4
IGF1R	3	4	9	2	1	NA	NA	NA	4	1	NA	NA	NA	NA	NA	2	NA	NA	1	3	NA	5	3	NA	1	NA	NA	6	6	8	3	2	NA	2	NA	4
IGF2	NA	NA	NA	NA	NA	NA	NA	NA	NA	NA	NA	NA	NA	NA	NA	NA	NA	NA	NA	NA	NA	NA	NA	NA	NA	NA	NA	3	4	4	3	5	3	3	4	4
IGF2R	NA	NA	1	2	4	2	NA	4	1	36	51	49	65	64	68	6	6	5	2	2	2	2	4	3	3	4	3	48	40	45	41	40	36	53	44	43
IGFBP1	5	1	3	18	12	13	NA	NA	NA	3	3	2	1	NA	NA	NA	NA	NA	NA	NA	NA	NA	NA	NA	NA	NA	NA	NA	NA	NA	NA	NA	NA	NA	NA	NA
IGFBP2	NA	NA	NA	NA	NA	NA	NA	1	NA	2	NA	1	2	NA	NA	NA	3	NA	NA	NA	2	NA	NA	1	NA	NA	NA	4	2	4	1	2	2	1	NA	NA
IGFBP3	NA	NA	NA	NA	NA	NA	NA	NA	NA	NA	NA	NA	NA	NA	NA	NA	NA	NA	NA	NA	NA	NA	NA	NA	NA	NA	NA	1	NA	NA	NA	2	1	1	NA	NA
IGFBP4	NA	NA	NA	NA	NA	NA	NA	NA	NA	3	4	3	4	2	NA	NA	NA	NA	NA	NA	NA	NA	NA	NA	NA	NA	NA	NA	NA	NA	NA	NA	NA	NA	NA	NA
IGFBP5	NA	1	NA	NA	NA	NA	NA	NA	NA	24	27	32	36	30	28	NA	1	1	NA	2	3	3	1	1	NA	NA	NA	NA	NA	2	NA	NA	NA	1	NA	NA
IGFBP6	NA	NA	NA	NA	NA	NA	NA	NA	NA	NA	2	NA	3	3	NA	NA	NA	NA	NA	NA	NA	NA	NA	NA	NA	NA	NA	NA	NA	NA	NA	NA	NA	NA	NA	NA
IGFBPL1	NA	NA	NA	NA	NA	NA	NA	NA	NA	NA	NA	NA	NA	NA	NA	NA	NA	NA	NA	NA	NA	NA	NA	NA	NA	NA	NA	NA	NA	NA	NA	NA	NA	NA	1	1
IGHV5-10-1	NA	NA	NA	NA	NA	NA	NA	NA	NA	NA	1	2	NA	NA	NA	NA	NA	NA	NA	NA	NA	NA	NA	NA	NA	NA	NA	NA	NA	NA	NA	NA	NA	NA	NA	NA
IGKC	NA	NA	NA	NA	NA	NA	1	1	3	NA	NA	NA	NA	NA	NA	NA	NA	NA	NA	NA	NA	NA	NA	NA	NA	NA	NA	NA	NA	NA	NA	NA	NA	NA	NA	NA
IGKV12-41	NA	NA	NA	NA	NA	NA	NA	NA	NA	NA	NA	NA	NA	NA	NA	NA	NA	NA	NA	NA	NA	3	NA	NA	NA	3	2	NA	NA	NA	NA	NA	NA	1	NA	NA
IGLON5	NA	NA	NA	NA	NA	NA	NA	NA	NA	NA	NA	NA	NA	NA	NA	NA	NA	NA	NA	1	1	NA	NA	NA	NA	NA	NA	NA	NA	NA	1	1	1	NA	NA	NA
IGSF1	NA	NA	NA	NA	NA	NA	NA	NA	NA	NA	NA	NA	NA	NA	NA	NA	NA	NA	NA	NA	NA	NA	NA	1	1	NA	1	NA	NA	NA	1	NA	NA	NA	NA	NA
IGSF10	NA	NA	NA	NA	NA	NA	NA	NA	NA	NA	NA	3	5	3	NA	NA	1	1	NA	1	NA	NA	NA	NA	5	4	3	3	6	4	3	2	3	NA	NA	1
IGSF11	NA	NA	NA	NA	NA	NA	NA	NA	NA	NA	NA	NA	NA	NA	NA	5	4	1	2	5	3	1	2	4	2	2	3	1	1	NA	NA	NA	NA	NA	NA	NA
IGSF8	NA	NA	NA	NA	NA	NA	NA	NA	NA	NA	NA	NA	NA	NA	NA	NA	NA	NA	NA	1	2	NA	NA	NA	NA	NA	NA	NA	1	3	NA	NA	NA	NA	NA	NA
IGSF9B	NA	NA	NA	NA	NA	NA	NA	NA	NA	NA	NA	NA	NA	NA	NA	NA	NA	NA	NA	NA	NA	NA	NA	NA	NA	NA	1	2	NA	1	NA	NA	NA	NA	NA	NA
IKBKB	NA	NA	1	NA	NA	NA	NA	NA	NA	3	7	2	6	12	5	4	5	1	3	4	2	4	2	2	5	6	6	4	6	4	2	6	4	6	1	5
IL10RA	10	8	4	NA	NA	NA	NA	NA	NA	NA	NA	NA	NA	NA	NA	NA	NA	NA	NA	NA	NA	NA	NA	NA	NA	NA	NA	NA	NA	NA	NA	NA	NA	NA	NA	NA
IL10RB	NA	NA	NA	NA	NA	NA	NA	1	1	NA	NA	NA	NA	NA	NA	NA	NA	NA	NA	NA	NA	NA	NA	NA	NA	NA	NA	NA	NA	NA	NA	NA	NA	NA	NA	NA
IL12A	NA	NA	NA	NA	NA	NA	NA	NA	NA	NA	NA	NA	NA	NA	NA	NA	NA	NA	NA	NA	NA	NA	NA	NA	NA	NA	NA	NA	NA	NA	1	4	NA	NA	NA	NA
IL12B	NA	NA	NA	NA	NA	NA	NA	NA	NA	NA	NA	NA	NA	NA	NA	1	1	NA	NA	1	NA	1	1	2	NA	NA	NA	NA	NA	2	NA	NA	1	NA	NA	NA
IL12RB1	NA	NA	NA	NA	NA	NA	NA	NA	NA	NA	NA	NA	NA	NA	NA	NA	NA	NA	1	2	NA	NA	3	2	NA	NA	NA	NA	NA	NA	NA	NA	1	NA	NA	NA
IL16	NA	NA	NA	NA	NA	NA	NA	NA	NA	NA	NA	NA	1	1	NA	NA	NA	NA	NA	NA	NA	NA	NA	NA	NA	NA	NA	NA	NA	NA	NA	NA	NA	NA	NA	NA
IL18RAP	NA	NA	NA	NA	NA	NA	NA	NA	NA	NA	NA	NA	NA	NA	NA	NA	NA	NA	NA	NA	NA	NA	NA	NA	1	1	NA	NA	NA	NA	NA	NA	NA	NA	NA	NA
IL1RAP	NA	NA	NA	NA	NA	NA	NA	NA	NA	NA	NA	NA	NA	NA	NA	7	4	6	NA	NA	2	NA	1	NA	NA	NA	NA	NA	NA	NA	NA	NA	NA	NA	NA	NA
IL1RN	NA	NA	NA	NA	NA	NA	NA	NA	NA	NA	NA	NA	NA	NA	NA	NA	NA	NA	NA	NA	NA	NA	NA	NA	NA	NA	NA	4	6	5	11	9	9	13	17	19
IL21R	NA	NA	NA	2	2	NA	NA	NA	NA	NA	NA	NA	NA	NA	NA	NA	NA	NA	NA	NA	NA	NA	NA	NA	NA	NA	NA	NA	NA	NA	NA	NA	NA	NA	NA	NA
IL27RA	NA	NA	NA	NA	NA	NA	NA	NA	NA	NA	NA	NA	NA	NA	NA	NA	NA	NA	NA	NA	NA	NA	NA	NA	NA	NA	NA	NA	1	1	NA	NA	NA	NA	NA	NA
IL5RA	4	5	4	NA	NA	4	4	5	4	6	14	10	12	14	14	NA	NA	NA	NA	NA	NA	NA	NA	NA	NA	NA	NA	NA	NA	NA	NA	NA	NA	NA	NA	NA
IL6ST	1	NA	NA	NA	NA	NA	NA	NA	NA	4	5	3	4	4	3	1	NA	1	NA	NA	NA	1	2	NA	1	NA	NA	4	2	3	4	3	1	11	11	7
ILDR1	NA	NA	NA	NA	NA	NA	NA	NA	NA	NA	NA	NA	NA	NA	NA	NA	NA	NA	NA	NA	NA	NA	2	NA	NA	NA	NA	NA	1	NA	NA	NA	NA	1	2	1
ILK	8	4	7	9	7	9	5	2	5	26	26	27	44	37	36	32	48	52	40	35	44	44	39	39	57	61	41	56	58	63	62	58	58	63	74	68
IMPDH1	4	5	6	12	8	NA	2	1	NA	3	5	4	6	NA	4	NA	NA	NA	NA	NA	NA	NA	NA	NA	NA	NA	NA	NA	NA	NA	NA	NA	NA	NA	NA	NA
IMPDH2	43	55	60	28	17	22	32	32	37	31	40	45	54	55	55	NA	NA	NA	NA	NA	NA	NA	NA	NA	NA	NA	NA	NA	NA	NA	NA	NA	NA	NA	NA	NA
IMPG1	1	NA	NA	NA	NA	NA	NA	NA	NA	1	NA	2	NA	1	NA	NA	NA	NA	NA	NA	NA	NA	NA	NA	NA	NA	NA	NA	NA	NA	NA	NA	NA	NA	NA	NA
INHBA	NA	NA	NA	NA	NA	NA	NA	NA	NA	NA	NA	NA	NA	NA	NA	NA	NA	NA	1	NA	NA	NA	NA	NA	NA	NA	2	NA	NA	1	1	2	NA	NA	2	NA
INPP4A	2	3	3	NA	NA	1	NA	2	NA	1	NA	NA	NA	1	NA	NA	NA	NA	NA	NA	NA	NA	NA	NA	NA	NA	NA	NA	NA	NA	NA	NA	NA	NA	NA	NA
INPP5A	NA	NA	NA	NA	NA	NA	NA	NA	NA	NA	NA	NA	NA	NA	NA	NA	NA	NA	2	1	1	1	NA	NA	NA	NA	NA	1	1	NA	2	1	2	3	4	5
INPP5D	NA	NA	NA	NA	NA	NA	NA	NA	NA	NA	NA	NA	NA	NA	NA	6	4	3	4	5	4	5	10	9	1	5	3	3	3	NA	2	NA	NA	NA	NA	NA
INPP5E	NA	NA	NA	NA	NA	NA	NA	NA	NA	NA	NA	NA	NA	NA	NA	NA	NA	NA	NA	NA	NA	1	1	NA	NA	NA	NA	NA	NA	NA	NA	NA	NA	NA	NA	NA
INPP5F	NA	NA	1	NA	NA	NA	1	2	1	1	NA	NA	NA	1	NA	5	8	7	3	4	2	3	7	4	8	5	5	NA	5	3	1	1	1	NA	NA	NA
INPP5J	NA	NA	NA	NA	NA	NA	NA	NA	NA	NA	NA	NA	NA	NA	NA	1	NA	NA	NA	NA	NA	NA	NA	NA	NA	NA	NA	NA	1	NA	1	1	NA	NA	NA	NA
INPP5K	NA	NA	NA	NA	NA	NA	NA	NA	NA	NA	NA	NA	NA	NA	NA	NA	NA	NA	1	NA	NA	NA	NA	NA	1	2	2	1	NA	NA	1	NA	NA	3	NA	1
INPPL1	NA	NA	NA	NA	NA	NA	NA	NA	NA	1	3	1	NA	1	3	12	12	15	10	11	10	13	13	18	14	12	9	15	20	24	9	11	11	7	12	8
INS-IGF2	NA	NA	NA	NA	NA	NA	22	16	10	2	NA	1	2	2	1	NA	NA	NA	NA	NA	NA	NA	NA	NA	NA	NA	NA	NA	NA	NA	NA	NA	NA	NA	NA	NA
INSR	NA	NA	NA	NA	1	NA	NA	NA	NA	1	2	2	3	NA	1	NA	NA	NA	NA	NA	NA	NA	NA	NA	NA	NA	NA	NA	NA	NA	NA	NA	NA	NA	NA	NA
INSRR	NA	NA	NA	NA	NA	NA	NA	NA	NA	NA	NA	NA	NA	NA	NA	NA	3	NA	NA	NA	NA	NA	NA	NA	NA	NA	NA	NA	NA	NA	2	NA	4	NA	NA	NA
IPO8	NA	NA	NA	NA	NA	NA	NA	NA	NA	NA	NA	NA	NA	NA	NA	NA	NA	1	2	2	NA	NA	NA	NA	2	NA	2	NA	NA	1	1	NA	1	2	NA	1
IQCE	NA	NA	NA	NA	NA	NA	NA	NA	NA	NA	NA	NA	NA	NA	NA	NA	NA	NA	1	NA	NA	NA	NA	NA	NA	1	1	NA	NA	NA	NA	NA	1	NA	NA	NA
IQCJ-SCHIP1	NA	NA	NA	NA	NA	NA	NA	NA	NA	NA	NA	NA	NA	NA	NA	NA	NA	3	NA	NA	NA	NA	NA	NA	1	NA	NA	NA	NA	1	NA	NA	1	NA	1	1
IQGAP1	122	103	139	213	187	170	92	108	102	231	256	249	285	316	307	149	138	137	163	149	163	156	151	149	149	152	143	255	237	264	230	232	246	222	213	235
IQGAP2	NA	NA	NA	NA	NA	9	NA	NA	NA	19	24	22	NA	NA	24	NA	NA	NA	NA	NA	NA	NA	NA	NA	NA	NA	NA	NA	NA	NA	NA	NA	NA	NA	NA	NA
IQGAP3	5	5	8	NA	NA	NA	6	NA	6	NA	NA	NA	7	NA	16	NA	NA	NA	NA	NA	NA	NA	NA	NA	NA	NA	NA	NA	NA	NA	NA	NA	NA	NA	NA	NA
IQSEC2	NA	NA	NA	NA	NA	NA	NA	NA	NA	NA	NA	NA	NA	NA	NA	NA	NA	NA	5	NA	NA	7	4	NA	NA	NA	NA	NA	NA	NA	NA	NA	NA	NA	NA	NA
IQSEC3	NA	NA	NA	NA	NA	NA	NA	NA	NA	NA	NA	NA	NA	NA	NA	2	2	1	NA	NA	6	4	3	8	3	4	3	4	1	NA	3	3	4	NA	NA	NA
IRAG2	NA	NA	NA	NA	1	NA	1	NA	2	NA	NA	NA	NA	NA	1	NA	NA	NA	NA	NA	NA	NA	NA	NA	NA	NA	NA	NA	NA	NA	NA	NA	NA	NA	NA	NA
IRAK4	NA	NA	NA	1	1	NA	NA	NA	1	2	1	NA	3	3	1	1	NA	NA	NA	NA	1	3	1	2	1	2	1	2	2	2	1	2	1	NA	NA	NA
IRGM1	NA	NA	NA	NA	NA	NA	NA	NA	NA	NA	NA	NA	NA	NA	NA	12	17	12	17	14	17	14	13	11	16	12	15	14	15	15	21	15	13	18	12	7
IRS1	NA	NA	NA	NA	NA	NA	NA	NA	NA	NA	NA	NA	NA	NA	NA	3	NA	NA	NA	NA	NA	NA	NA	NA	NA	NA	1	1	1	2	1	1	1	4	4	2
IRS2	NA	NA	NA	NA	NA	NA	NA	NA	NA	NA	NA	NA	NA	NA	NA	3	5	1	1	1	3	2	2	5	7	1	5	2	3	2	3	2	3	NA	3	NA
ISG15	NA	NA	NA	7	6	6	NA	NA	NA	6	7	1	6	9	4	2	4	2	2	2	NA	NA	1	2	4	5	6	3	7	4	2	2	2	1	2	2
IST1	3	2	2	6	6	7	2	2	NA	18	12	12	13	11	17	9	19	15	6	15	11	10	15	10	16	7	15	13	19	14	12	14	13	5	7	12
ITCH	NA	NA	1	NA	NA	NA	NA	NA	NA	3	2	2	2	2	2	2	NA	3	NA	NA	NA	NA	1	1	5	1	2	2	1	2	NA	2	1	3	4	3
ITFG1	NA	NA	NA	NA	NA	NA	NA	NA	NA	NA	NA	NA	NA	NA	NA	1	1	1	1	3	2	1	NA	NA	2	2	2	1	1	2	1	NA	1	3	4	2
ITGA1	NA	2	2	1	NA	NA	NA	NA	NA	NA	NA	NA	3	1	2	11	6	16	19	22	19	13	11	12	8	9	7	11	14	10	32	33	26	40	44	34
ITGA11	NA	NA	NA	NA	NA	NA	NA	NA	NA	NA	NA	2	1	2	NA	NA	NA	NA	NA	NA	NA	NA	NA	NA	NA	NA	NA	23	23	28	35	36	29	70	72	62
ITGA2	7	15	11	29	26	37	24	23	29	72	67	93	111	106	103	1	NA	1	NA	NA	NA	NA	NA	NA	NA	1	NA	NA	NA	NA	NA	1	1	NA	1	1
ITGA3	NA	1	NA	1	NA	3	3	4	7	20	26	14	16	19	22	7	6	5	5	7	16	5	4	4	18	8	14	26	21	26	4	7	5	3	4	2
ITGA5	34	48	36	57	57	55	2	4	2	32	32	24	29	33	29	17	10	16	9	11	12	8	11	11	11	5	11	69	67	64	40	34	34	56	54	60
ITGA6	10	6	11	5	9	4	11	9	8	11	12	10	5	1	5	36	32	21	20	16	19	23	15	17	9	13	10	9	11	15	1	1	3	NA	NA	NA
ITGA7	NA	NA	NA	NA	NA	NA	NA	1	NA	8	11	10	10	9	8	3	5	6	4	4	2	2	3	3	10	8	6	3	2	2	NA	3	1	1	1	NA
ITGA8	NA	NA	NA	NA	NA	NA	NA	NA	NA	NA	NA	NA	NA	NA	NA	NA	NA	NA	1	NA	2	2	NA	NA	NA	NA	NA	1	2	NA	4	2	NA	3	1	3
ITGA9	NA	NA	NA	NA	NA	NA	NA	NA	NA	NA	NA	NA	NA	NA	NA	NA	1	NA	2	NA	1	NA	NA	NA	NA	NA	NA	NA	1	NA	NA	NA	NA	NA	NA	NA
ITGAL	NA	NA	NA	NA	NA	NA	NA	1	2	2	1	1	NA	NA	1	7	4	4	NA	NA	NA	1	1	3	NA	NA	NA	NA	NA	1	NA	NA	NA	NA	NA	NA
ITGAM	NA	NA	NA	NA	NA	NA	NA	NA	NA	NA	NA	NA	NA	NA	NA	27	37	36	30	20	30	32	35	27	21	20	18	6	1	6	NA	1	NA	NA	1	NA
ITGAV	2	NA	9	21	18	20	2	1	1	12	12	6	14	18	20	44	40	32	30	34	37	36	37	34	28	34	22	44	52	57	72	68	70	109	86	87
ITGB1	111	110	98	107	109	109	156	150	134	176	154	159	153	174	187	38	47	48	39	47	35	36	41	32	53	41	42	73	75	65	67	68	69	89	88	95
ITGB2	NA	NA	NA	NA	NA	NA	NA	NA	NA	3	NA	1	NA	NA	1	16	13	13	14	10	5	8	14	12	10	12	14	4	6	5	2	3	3	NA	NA	NA
ITGB3	1	1	1	5	3	3	NA	NA	NA	NA	NA	NA	1	1	2	NA	1	1	NA	NA	NA	NA	NA	NA	NA	NA	NA	1	3	NA	NA	1	NA	NA	NA	NA
ITGB4	NA	NA	NA	NA	NA	NA	NA	NA	NA	NA	NA	NA	NA	NA	NA	1	1	NA	NA	1	2	1	2	NA	1	NA	NA	NA	NA	NA	NA	NA	NA	NA	1	1
ITGB5	NA	1	NA	NA	NA	NA	NA	NA	NA	1	1	NA	1	3	NA	NA	NA	NA	10	5	6	3	3	3	1	4	NA	4	3	2	4	7	9	3	6	2
ITGB8	NA	NA	NA	NA	NA	NA	NA	NA	NA	NA	NA	NA	NA	NA	NA	3	3	2	1	4	NA	NA	NA	NA	1	NA	NA	NA	NA	2	NA	NA	NA	NA	NA	NA
ITIH1	NA	NA	NA	NA	NA	NA	NA	NA	NA	NA	NA	NA	NA	NA	NA	NA	NA	NA	NA	1	NA	NA	NA	NA	NA	NA	NA	NA	NA	NA	NA	NA	NA	NA	1	1
ITIH2	NA	NA	NA	NA	NA	NA	NA	NA	NA	NA	NA	NA	NA	NA	NA	NA	NA	NA	NA	2	NA	NA	NA	NA	NA	NA	NA	2	NA	NA	NA	NA	1	1	1	NA
ITIH3	NA	NA	NA	NA	NA	NA	2	NA	NA	10	8	4	5	2	6	NA	1	NA	1	1	1	NA	NA	1	NA	1	NA	1	NA	2	1	1	2	NA	2	1
ITIH4	NA	NA	NA	NA	NA	NA	NA	NA	NA	NA	NA	NA	NA	NA	NA	1	NA	NA	NA	NA	NA	NA	NA	NA	NA	NA	NA	NA	NA	NA	NA	NA	NA	1	NA	2
ITM2A	NA	NA	NA	NA	NA	NA	NA	NA	NA	NA	NA	NA	NA	NA	NA	NA	NA	NA	NA	NA	NA	NA	NA	NA	NA	NA	NA	1	NA	NA	NA	NA	NA	2	2	5
ITM2B	NA	NA	NA	NA	NA	NA	NA	NA	NA	NA	NA	NA	NA	NA	NA	4	3	3	2	5	4	NA	2	NA	2	NA	NA	2	2	1	2	3	8	4	4	2
ITM2C	NA	NA	NA	NA	NA	NA	NA	NA	NA	NA	NA	NA	NA	NA	NA	1	4	3	NA	NA	2	1	1	NA	NA	1	1	NA	NA	1	2	NA	2	1	NA	2
ITPR1	NA	NA	NA	NA	NA	NA	NA	NA	NA	NA	NA	NA	NA	NA	NA	NA	NA	NA	7	7	5	3	4	4	3	2	2	NA	12	7	20	24	16	17	11	14
ITPR2	1	NA	1	7	6	3	NA	NA	NA	NA	NA	NA	NA	5	NA	NA	2	NA	4	NA	NA	NA	NA	NA	NA	NA	NA	NA	NA	NA	9	17	12	14	NA	NA
ITPR3	6	NA	NA	9	10	4	NA	1	NA	27	23	23	32	33	32	1	NA	NA	4	NA	NA	NA	2	NA	3	NA	NA	13	20	15	13	20	17	17	12	12
ITPRID2	NA	NA	NA	3	NA	1	3	1	NA	7	16	11	11	15	12	5	3	2	3	NA	2	4	1	6	6	8	7	2	2	1	6	4	2	3	1	1
ITPRIP	1	1	1	NA	NA	1	NA	NA	NA	NA	NA	NA	NA	2	NA	NA	NA	NA	NA	NA	NA	NA	NA	NA	NA	NA	NA	NA	NA	NA	NA	NA	NA	NA	NA	NA
ITSN1	NA	NA	1	2	1	NA	NA	NA	NA	2	NA	NA	NA	1	2	8	11	9	13	13	16	9	12	7	13	11	12	8	13	9	9	8	5	13	10	18
ITSN2	NA	NA	NA	NA	1	NA	NA	NA	NA	1	1	NA	1	1	3	NA	2	NA	NA	3	NA	3	5	NA	NA	2	2	NA	2	2	3	1	NA	1	NA	NA
IVL	NA	NA	NA	NA	NA	NA	NA	NA	NA	19	29	18	7	8	7	NA	NA	NA	NA	NA	NA	NA	NA	NA	NA	NA	NA	NA	NA	NA	NA	NA	NA	NA	NA	NA
JAG2	NA	NA	NA	NA	NA	NA	NA	NA	NA	NA	NA	NA	NA	NA	NA	NA	NA	NA	NA	NA	NA	NA	NA	NA	NA	NA	NA	2	NA	1	NA	NA	NA	NA	NA	1
JAK1	NA	1	4	2	1	1	1	NA	NA	NA	NA	1	1	1	1	3	6	3	2	1	NA	NA	NA	NA	5	9	12	9	3	2	1	7	4	11	4	4
JAM2	NA	NA	NA	NA	NA	NA	NA	NA	NA	NA	NA	NA	NA	NA	NA	2	4	1	5	4	6	4	6	3	3	3	4	NA	1	NA	NA	NA	NA	NA	NA	NA
JAM3	NA	NA	NA	8	5	1	NA	NA	NA	3	4	2	4	5	1	3	3	3	10	8	7	7	10	8	6	NA	4	6	7	8	5	5	5	3	3	5
JCAD	NA	NA	NA	NA	1	1	NA	NA	NA	NA	NA	NA	NA	2	NA	3	NA	2	2	NA	NA	NA	2	NA	NA	NA	2	NA	NA	NA	NA	NA	NA	NA	NA	1
JHY	NA	NA	NA	NA	NA	NA	NA	NA	NA	NA	NA	NA	NA	NA	NA	1	NA	NA	1	1	NA	1	1	NA	NA	NA	NA	1	NA	2	NA	NA	1	NA	NA	NA
JMJD6	NA	NA	NA	NA	NA	NA	NA	NA	NA	NA	NA	NA	NA	NA	NA	NA	NA	NA	NA	NA	NA	NA	NA	NA	NA	NA	NA	1	2	1	NA	NA	1	NA	2	2
JPH2	NA	NA	NA	NA	NA	NA	NA	NA	NA	NA	NA	NA	NA	NA	NA	NA	NA	NA	NA	NA	NA	NA	NA	NA	NA	NA	NA	3	1	4	3	5	2	3	4	3
JPH3	NA	NA	NA	NA	NA	NA	NA	NA	NA	NA	NA	NA	NA	NA	NA	NA	NA	NA	1	NA	NA	NA	NA	NA	1	1	NA	NA	NA	NA	NA	NA	1	NA	1	1
JPH4	NA	NA	NA	NA	NA	NA	NA	NA	NA	NA	NA	NA	1	1	2	1	1	1	NA	NA	NA	NA	NA	NA	NA	NA	NA	1	NA	NA	NA	NA	NA	NA	NA	NA
JPT2	14	16	16	1	3	1	3	5	6	3	1	5	4	2	3	7	11	9	11	8	10	11	11	10	9	10	12	11	17	18	11	4	12	14	9	12
JUP	6	4	8	39	33	28	29	25	27	28	33	37	14	12	14	18	15	20	15	16	16	14	11	18	17	19	16	28	29	27	30	31	27	19	18	15
KANK1	NA	NA	4	NA	NA	NA	NA	2	NA	NA	NA	NA	NA	9	2	NA	NA	NA	NA	NA	NA	NA	NA	NA	NA	NA	NA	NA	NA	NA	NA	NA	NA	NA	NA	NA
KARS1	19	12	16	13	6	8	4	7	7	22	20	21	31	45	42	49	51	54	35	30	32	18	26	29	41	47	37	57	64	52	43	41	41	63	55	57
KATNB1	NA	NA	NA	NA	NA	NA	NA	NA	NA	NA	NA	2	1	1	NA	NA	NA	1	NA	NA	3	2	1	1	9	8	10	NA	1	NA	NA	NA	NA	NA	NA	NA
KAZN	NA	NA	NA	NA	NA	NA	NA	NA	NA	NA	NA	NA	NA	NA	NA	2	3	2	NA	1	1	NA	1	1	1	NA	NA	NA	3	2	NA	NA	2	2	NA	2
KCMF1	NA	NA	NA	NA	NA	3	NA	NA	NA	NA	NA	NA	NA	2	1	1	1	NA	1	1	1	NA	NA	NA	1	2	NA	1	1	3	NA	2	1	NA	NA	NA
KCNA6	NA	NA	NA	NA	NA	NA	NA	NA	NA	NA	NA	NA	NA	NA	NA	NA	NA	NA	NA	NA	NA	NA	NA	NA	2	NA	2	NA	NA	1	NA	NA	NA	NA	NA	NA
KCNB1	NA	NA	NA	NA	NA	NA	NA	NA	NA	NA	NA	NA	NA	NA	NA	NA	NA	NA	1	NA	1	2	NA	NA	NA	1	NA	NA	1	NA	NA	NA	NA	NA	NA	NA
KCNC3	NA	NA	NA	NA	NA	NA	NA	NA	NA	NA	NA	NA	NA	NA	NA	NA	NA	NA	NA	NA	NA	NA	NA	NA	NA	NA	NA	NA	1	NA	NA	NA	1	1	1	NA
KCNF1	NA	NA	NA	NA	NA	NA	NA	NA	NA	2	1	NA	NA	NA	1	NA	NA	NA	NA	NA	NA	NA	NA	NA	NA	NA	NA	NA	NA	NA	NA	NA	NA	NA	NA	NA
KCNG1	NA	4	NA	NA	NA	NA	3	4	NA	NA	NA	NA	1	NA	NA	NA	NA	NA	NA	NA	NA	NA	NA	NA	NA	NA	NA	NA	NA	NA	NA	NA	NA	NA	NA	NA
KCNG4	NA	NA	NA	NA	NA	NA	NA	NA	NA	NA	NA	NA	NA	NA	NA	NA	NA	1	NA	NA	NA	NA	NA	NA	2	NA	2	NA	NA	1	1	1	NA	NA	1	NA
KCNH2	NA	NA	NA	NA	NA	NA	NA	NA	NA	NA	NA	NA	NA	NA	NA	NA	NA	NA	NA	NA	NA	NA	NA	1	1	NA	NA	NA	NA	NA	NA	NA	NA	1	NA	1
KCNH5	NA	NA	NA	NA	1	1	NA	NA	NA	NA	NA	NA	NA	NA	NA	NA	NA	NA	NA	NA	NA	NA	NA	NA	NA	NA	NA	NA	NA	NA	NA	NA	NA	NA	NA	NA
KCNH7	NA	1	NA	NA	NA	NA	NA	NA	NA	NA	1	1	NA	NA	NA	NA	NA	NA	NA	NA	NA	NA	NA	NA	NA	NA	NA	NA	NA	NA	NA	NA	NA	NA	NA	NA
KCNH8	NA	1	NA	NA	NA	NA	NA	NA	NA	2	NA	NA	2	1	NA	NA	NA	NA	NA	NA	NA	NA	NA	NA	NA	NA	NA	1	1	NA	NA	NA	NA	NA	1	NA
KCNIP2	2	7	2	7	6	6	11	6	NA	NA	1	NA	NA	NA	NA	NA	NA	NA	NA	NA	NA	NA	NA	NA	NA	NA	NA	NA	NA	NA	NA	NA	NA	NA	NA	NA
KCNIP3	NA	NA	NA	NA	NA	NA	NA	NA	NA	NA	NA	NA	NA	NA	NA	NA	1	NA	NA	2	4	NA	NA	NA	NA	NA	1	NA	1	NA	1	NA	NA	NA	1	NA
KCNJ10	NA	NA	NA	1	NA	2	NA	NA	NA	2	1	NA	NA	NA	NA	16	13	15	20	12	12	9	10	13	5	5	5	2	2	7	1	1	NA	NA	NA	NA
KCNMA1	NA	NA	NA	NA	2	NA	NA	NA	NA	1	1	4	3	5	2	NA	NA	NA	NA	NA	NA	NA	NA	NA	NA	NA	NA	NA	NA	NA	NA	NA	NA	NA	NA	NA
KCNN4	NA	NA	NA	NA	NA	NA	NA	NA	NA	NA	NA	NA	NA	NA	NA	1	1	NA	NA	NA	NA	1	NA	NA	NA	NA	NA	NA	NA	1	NA	NA	NA	NA	2	NA
KCNQ4	NA	NA	NA	NA	NA	NA	NA	NA	NA	NA	NA	NA	NA	NA	NA	1	NA	NA	NA	NA	NA	NA	NA	NA	NA	NA	NA	NA	NA	NA	NA	NA	NA	1	2	NA
KCNQ5	NA	NA	NA	1	1	1	NA	NA	NA	NA	NA	NA	NA	NA	NA	2	6	4	5	4	NA	4	NA	3	4	3	7	3	6	7	2	2	5	4	3	4
KCNS1	NA	NA	NA	NA	NA	NA	NA	NA	NA	NA	2	2	NA	NA	NA	NA	NA	NA	NA	NA	NA	NA	NA	NA	NA	NA	NA	NA	NA	NA	NA	NA	NA	NA	NA	NA
KCNT1	NA	NA	NA	NA	NA	NA	NA	NA	NA	NA	NA	NA	NA	NA	NA	NA	NA	NA	1	NA	NA	1	2	NA	NA	NA	NA	NA	NA	1	NA	NA	NA	NA	NA	NA
KCP	2	2	NA	NA	NA	NA	NA	NA	NA	NA	NA	NA	NA	NA	NA	NA	NA	1	NA	NA	NA	NA	NA	NA	NA	NA	1	NA	2	1	1	NA	NA	1	NA	NA
KCTD12	16	13	13	32	29	31	4	8	7	38	30	30	61	52	50	25	20	18	23	20	13	24	15	22	22	19	16	24	22	20	35	39	32	60	62	67
KCTD16	NA	NA	NA	NA	NA	NA	NA	NA	NA	NA	NA	NA	NA	NA	NA	NA	NA	4	NA	NA	NA	NA	NA	NA	NA	NA	5	NA	3	1	NA	NA	NA	NA	NA	9
KCTD3	NA	NA	NA	NA	NA	NA	NA	NA	NA	NA	NA	NA	NA	NA	NA	NA	NA	NA	NA	NA	NA	NA	NA	NA	NA	NA	NA	NA	NA	1	1	1	NA	NA	1	NA
KDR	NA	NA	NA	NA	NA	NA	NA	NA	NA	NA	NA	NA	NA	NA	NA	2	NA	NA	1	1	NA	NA	NA	NA	NA	2	1	NA	NA	NA	NA	2	NA	NA	1	3
KDSR	NA	NA	NA	NA	NA	NA	NA	NA	NA	3	3	3	16	11	7	NA	NA	NA	NA	NA	NA	NA	NA	NA	NA	NA	NA	NA	NA	NA	NA	NA	NA	NA	NA	NA
KERA	NA	NA	NA	NA	NA	NA	NA	NA	NA	NA	NA	NA	NA	NA	NA	NA	1	NA	NA	NA	NA	NA	NA	NA	NA	NA	1	NA	1	NA	1	NA	NA	3	1	2
KHDRBS1	40	32	32	24	26	28	10	14	20	24	26	24	23	26	35	17	26	21	20	18	15	13	14	9	14	19	20	23	25	27	22	25	24	27	22	21
KIAA0319L	NA	NA	NA	1	NA	NA	NA	NA	NA	1	1	1	NA	1	1	NA	1	NA	NA	NA	NA	NA	NA	1	1	1	NA	NA	NA	NA	NA	NA	NA	NA	NA	NA
KIAA1549	NA	1	NA	NA	NA	NA	NA	NA	NA	NA	NA	NA	1	1	NA	NA	NA	NA	NA	NA	NA	NA	NA	NA	NA	NA	NA	NA	NA	NA	NA	NA	NA	NA	NA	NA
KIAA1614	3	NA	5	NA	5	NA	3	4	5	2	2	NA	4	NA	4	NA	NA	NA	NA	NA	NA	NA	NA	NA	NA	NA	NA	NA	NA	NA	NA	NA	NA	NA	NA	NA
KIF14	NA	NA	NA	NA	NA	NA	NA	NA	NA	NA	NA	NA	NA	NA	NA	NA	5	4	NA	NA	NA	NA	1	2	NA	4	NA	NA	4	NA	NA	NA	NA	NA	NA	NA
KIF21A	NA	NA	NA	NA	NA	NA	NA	NA	NA	NA	NA	NA	NA	NA	NA	NA	3	NA	NA	NA	3	1	NA	NA	7	6	6	NA	NA	NA	NA	NA	NA	1	1	2
KIF27	NA	NA	NA	NA	NA	NA	1	NA	NA	NA	NA	NA	1	2	2	1	NA	4	NA	NA	NA	NA	2	NA	NA	NA	NA	NA	NA	NA	NA	NA	NA	1	NA	NA
KIFAP3	NA	NA	NA	NA	NA	NA	NA	NA	NA	1	1	1	1	1	1	5	7	6	2	1	3	4	4	6	3	4	3	4	8	5	5	2	7	NA	1	2
KIR2DL5A	NA	NA	NA	NA	NA	NA	NA	NA	NA	2	NA	NA	2	NA	2	NA	NA	NA	NA	NA	NA	NA	NA	NA	NA	NA	NA	NA	NA	NA	NA	NA	NA	NA	NA	NA
KIRREL1	NA	NA	NA	NA	NA	NA	NA	NA	NA	1	NA	NA	2	2	NA	2	1	NA	1	NA	NA	3	1	1	NA	NA	NA	2	3	4	1	NA	1	4	NA	NA
KLC2	NA	NA	NA	9	NA	NA	NA	NA	NA	6	8	7	10	15	17	5	2	6	6	5	3	8	4	5	4	8	11	9	7	9	8	6	5	3	3	1
KMO	NA	NA	NA	NA	NA	NA	NA	NA	NA	NA	NA	NA	NA	NA	NA	1	NA	NA	NA	NA	NA	NA	NA	NA	NA	1	1	NA	3	2	1	1	NA	3	2	NA
KNTC1	NA	1	2	2	2	NA	2	NA	NA	1	NA	NA	NA	1	2	NA	NA	3	1	1	NA	NA	NA	NA	NA	NA	NA	1	NA	NA	1	NA	2	NA	NA	NA
KPNB1	101	96	107	38	32	30	64	65	56	78	64	65	92	85	97	NA	NA	NA	NA	NA	NA	NA	NA	NA	NA	NA	NA	NA	NA	NA	NA	NA	NA	NA	NA	NA
KRAS	NA	NA	NA	NA	NA	NA	NA	NA	NA	NA	NA	NA	NA	NA	NA	13	11	14	13	NA	9	10	NA	NA	9	10	7	11	14	12	13	10	11	10	13	13
KREMEN1	NA	NA	NA	NA	NA	NA	NA	NA	NA	NA	NA	NA	NA	NA	NA	NA	NA	NA	NA	NA	NA	NA	2	2	NA	NA	NA	NA	NA	NA	NA	NA	NA	NA	NA	NA
KRIT1	NA	NA	NA	NA	NA	NA	NA	NA	NA	NA	NA	NA	NA	1	2	NA	NA	NA	NA	NA	NA	NA	NA	NA	2	2	1	1	1	2	1	2	NA	1	1	2
KRT1	NA	NA	NA	NA	NA	NA	NA	NA	NA	NA	NA	NA	NA	NA	NA	NA	NA	NA	NA	57	39	55	NA	NA	39	NA	NA	44	NA	42	56	NA	NA	NA	NA	NA
KSR1	NA	NA	1	NA	NA	NA	NA	NA	NA	NA	NA	NA	NA	1	1	NA	NA	NA	NA	NA	NA	NA	NA	NA	NA	NA	NA	NA	NA	NA	NA	NA	NA	NA	NA	NA
KSR2	NA	NA	NA	NA	NA	1	5	3	NA	NA	NA	NA	NA	NA	NA	2	1	1	NA	NA	NA	NA	3	NA	NA	NA	1	NA	1	NA	NA	NA	1	NA	NA	NA
KTN1	14	19	14	42	42	44	10	9	12	59	67	64	94	84	86	NA	NA	NA	NA	NA	NA	NA	NA	NA	NA	NA	NA	NA	NA	NA	NA	NA	NA	NA	NA	NA
L1CAM	NA	NA	NA	NA	2	NA	NA	NA	NA	NA	NA	NA	NA	1	2	3	NA	NA	NA	1	NA	NA	NA	NA	NA	NA	NA	3	2	NA	2	2	3	NA	NA	3
LAG3	NA	NA	NA	NA	NA	NA	NA	NA	NA	NA	NA	NA	NA	NA	NA	NA	NA	NA	NA	NA	NA	NA	NA	NA	NA	1	NA	NA	NA	1	NA	2	1	NA	NA	1
LALBA	NA	NA	NA	NA	NA	NA	NA	NA	NA	NA	NA	NA	NA	NA	NA	NA	NA	NA	NA	NA	NA	2	NA	1	NA	NA	NA	NA	NA	NA	NA	NA	NA	NA	NA	NA
LAMA1	NA	NA	NA	NA	NA	NA	NA	NA	1	NA	NA	1	2	NA	1	1	3	1	2	4	NA	2	NA	4	3	3	1	NA	2	2	2	2	1	NA	2	NA
LAMA2	1	NA	NA	1	3	1	NA	NA	NA	NA	NA	NA	NA	NA	NA	1	1	2	NA	NA	1	NA	NA	1	2	1	1	3	3	NA	2	1	1	1	1	NA
LAMA3	2	NA	1	5	5	5	NA	NA	4	1	1	1	2	NA	NA	1	NA	2	2	2	1	1	NA	NA	1	3	NA	1	NA	1	3	1	1	NA	4	1
LAMA4	1	1	NA	13	7	12	NA	NA	NA	5	8	6	16	13	9	NA	1	3	2	NA	1	2	1	2	NA	NA	1	NA	NA	3	NA	1	3	4	1	NA
LAMA5	NA	NA	NA	2	NA	3	NA	NA	NA	1	NA	2	1	NA	1	2	2	NA	2	NA	3	4	3	4	NA	NA	3	1	4	2	4	2	NA	2	2	2
LAMB1	3	6	8	16	19	22	1	2	2	13	15	9	15	19	20	NA	NA	NA	NA	1	2	NA	1	NA	NA	1	NA	19	23	24	33	27	25	24	35	31
LAMB2	1	NA	NA	1	NA	NA	2	NA	NA	4	6	8	12	7	11	6	11	20	8	8	6	7	7	4	38	34	31	8	9	11	6	8	4	8	5	8
LAMB3	NA	NA	NA	NA	NA	NA	NA	NA	NA	NA	NA	NA	NA	NA	NA	2	NA	NA	NA	1	NA	NA	1	NA	NA	1	1	1	1	NA	NA	NA	NA	NA	NA	2
LAMC1	4	1	2	13	13	11	2	5	4	22	23	28	31	32	35	5	6	7	1	4	NA	1	2	4	3	1	3	16	8	7	1	6	7	5	6	3
LAMC2	NA	NA	NA	NA	NA	NA	NA	NA	NA	NA	NA	NA	NA	NA	NA	NA	NA	NA	1	NA	NA	NA	NA	NA	2	1	NA	NA	1	NA	NA	NA	NA	1	1	NA
LAMC3	NA	NA	NA	NA	NA	NA	NA	NA	NA	5	3	NA	NA	NA	1	NA	NA	NA	1	NA	NA	1	1	NA	NA	NA	NA	1	NA	NA	NA	NA	NA	NA	2	NA
LAMP1	31	40	32	85	81	77	33	36	43	46	34	36	43	38	40	28	22	28	36	26	28	30	32	29	13	14	18	17	15	19	22	19	19	19	17	19
LAMP2	10	9	8	20	15	16	9	9	3	63	54	52	55	62	51	36	50	41	40	31	36	46	38	39	31	33	30	35	39	47	42	43	46	90	87	76
LAMTOR1	NA	4	3	8	9	7	2	3	1	24	18	17	20	20	22	14	12	16	17	16	9	16	8	15	13	16	17	13	12	9	10	13	12	15	12	14
LAMTOR2	4	2	1	3	4	2	2	NA	4	11	10	8	10	12	11	NA	NA	NA	NA	NA	NA	NA	NA	NA	NA	NA	NA	NA	NA	NA	NA	NA	NA	NA	NA	NA
LAMTOR3	2	2	2	5	NA	3	1	1	1	7	6	8	8	4	8	NA	NA	NA	NA	NA	NA	NA	NA	NA	NA	NA	NA	NA	NA	NA	NA	NA	NA	NA	NA	NA
LANCL1	NA	NA	NA	1	NA	1	NA	NA	NA	7	7	7	10	10	9	5	4	10	12	9	5	7	11	10	5	9	8	9	9	8	6	9	8	12	15	8
LANCL2	NA	3	1	3	2	1	NA	NA	NA	NA	1	1	1	NA	1	5	4	7	1	NA	2	2	2	6	5	3	4	1	2	2	1	1	2	1	1	2
LANCL3	NA	NA	NA	NA	NA	NA	NA	NA	NA	NA	NA	NA	NA	NA	NA	NA	NA	NA	NA	NA	NA	NA	NA	NA	NA	NA	NA	NA	NA	NA	NA	NA	1	NA	1	1
LAPTM4A	NA	NA	NA	NA	NA	NA	NA	NA	NA	NA	NA	NA	NA	NA	NA	NA	NA	1	NA	NA	NA	NA	NA	NA	NA	NA	NA	NA	1	NA	1	NA	NA	2	NA	1
LAT	NA	NA	NA	NA	NA	NA	NA	NA	NA	NA	NA	NA	NA	NA	NA	NA	NA	NA	NA	NA	NA	NA	NA	NA	NA	NA	NA	NA	2	1	1	NA	NA	NA	NA	NA
LAX1	NA	NA	NA	NA	NA	NA	NA	NA	NA	NA	NA	NA	NA	NA	NA	NA	NA	1	1	NA	NA	NA	NA	NA	1	1	NA	1	NA	NA	NA	NA	NA	NA	NA	1
LBP	NA	NA	NA	NA	NA	NA	NA	NA	NA	NA	NA	NA	NA	NA	NA	NA	NA	NA	NA	NA	NA	NA	NA	NA	NA	2	NA	NA	NA	2	NA	NA	NA	1	NA	2
LCN1	NA	NA	NA	NA	NA	NA	NA	1	2	NA	NA	NA	NA	NA	NA	NA	NA	NA	NA	NA	NA	NA	NA	NA	NA	NA	NA	NA	NA	NA	NA	NA	NA	NA	NA	NA
LCN9	NA	NA	NA	NA	NA	NA	NA	NA	NA	NA	NA	NA	NA	NA	NA	NA	NA	NA	2	1	NA	NA	NA	NA	NA	NA	3	NA	NA	2	1	1	NA	NA	2	NA
LCP1	NA	NA	NA	NA	NA	NA	NA	NA	NA	NA	NA	NA	NA	NA	NA	129	143	140	198	157	170	170	168	173	100	127	134	85	99	91	88	96	94	49	50	50
LCT	NA	NA	1	NA	2	NA	NA	NA	NA	NA	NA	1	1	1	NA	NA	NA	NA	NA	NA	NA	NA	NA	NA	NA	NA	NA	NA	NA	NA	NA	NA	NA	NA	NA	NA
LDLR	2	NA	1	NA	NA	NA	NA	NA	NA	8	7	10	11	9	8	NA	4	2	NA	NA	NA	NA	NA	NA	2	1	1	2	1	2	NA	NA	NA	NA	NA	NA
LDLRAP1	NA	NA	NA	NA	NA	NA	NA	NA	NA	NA	NA	NA	NA	NA	NA	NA	NA	NA	NA	NA	NA	NA	NA	NA	NA	NA	NA	2	1	1	3	4	5	1	1	3
LGALS1	NA	NA	NA	NA	NA	NA	NA	NA	NA	NA	NA	NA	NA	NA	NA	151	187	198	113	110	99	95	99	96	131	135	121	325	334	359	373	367	391	492	569	564
LGALS3	2	2	2	2	2	5	28	27	25	126	115	116	146	154	160	75	70	70	84	84	92	68	79	79	93	110	121	74	72	83	51	46	41	32	26	30
LGALS3BP	NA	NA	NA	NA	NA	NA	NA	NA	NA	11	7	8	7	10	4	NA	NA	NA	NA	NA	NA	NA	NA	NA	NA	NA	NA	NA	NA	NA	NA	NA	NA	NA	NA	NA
LGALS8	NA	NA	NA	NA	NA	NA	NA	NA	NA	NA	NA	1	3	2	5	NA	NA	NA	NA	NA	NA	NA	NA	NA	NA	NA	NA	NA	NA	NA	NA	NA	NA	NA	NA	NA
LGALS9	NA	NA	NA	NA	NA	NA	NA	NA	NA	NA	NA	NA	NA	NA	NA	2	3	3	2	2	1	4	4	4	1	1	1	3	5	2	2	2	1	4	2	3
LGI1	NA	NA	NA	NA	NA	NA	NA	NA	NA	NA	NA	NA	NA	NA	NA	NA	NA	NA	NA	NA	NA	1	1	NA	NA	1	NA	NA	NA	NA	NA	NA	NA	NA	NA	NA
LGI4	NA	NA	NA	NA	NA	NA	NA	NA	NA	NA	NA	NA	2	1	1	NA	NA	NA	NA	NA	NA	NA	NA	NA	NA	NA	NA	NA	NA	NA	NA	NA	NA	NA	NA	NA
LGMN	NA	1	1	2	NA	NA	NA	NA	NA	2	3	2	3	4	4	8	11	8	6	6	9	12	17	14	3	3	3	5	7	8	3	5	4	1	5	7
LGR4	NA	NA	NA	NA	NA	NA	NA	NA	NA	NA	NA	NA	NA	NA	NA	NA	1	2	NA	NA	NA	NA	NA	NA	NA	NA	NA	NA	2	NA	1	NA	NA	1	NA	2
LGR5	NA	NA	NA	NA	NA	NA	NA	NA	NA	NA	NA	NA	NA	NA	NA	NA	NA	NA	1	NA	NA	NA	NA	NA	NA	NA	NA	NA	NA	NA	1	NA	1	NA	NA	NA
LIFR	NA	NA	1	NA	NA	NA	1	NA	NA	NA	NA	NA	1	1	NA	NA	NA	NA	NA	NA	NA	NA	NA	NA	NA	NA	NA	NA	1	1	NA	NA	1	1	NA	2
LILRB4A	NA	NA	NA	NA	NA	NA	NA	NA	NA	NA	NA	NA	NA	NA	NA	1	1	1	NA	1	NA	NA	1	1	1	1	NA	NA	NA	NA	NA	NA	NA	NA	NA	NA
LIMA1	8	6	6	5	6	9	4	8	5	53	55	46	57	54	55	16	18	27	15	25	16	27	19	18	19	17	25	47	43	46	51	65	69	61	57	67
LIME1	NA	NA	NA	NA	NA	NA	NA	NA	NA	NA	NA	NA	NA	NA	NA	NA	NA	NA	NA	NA	NA	1	1	NA	NA	NA	NA	NA	NA	NA	NA	NA	NA	NA	NA	NA
LIMS1	NA	3	3	NA	2	2	NA	NA	NA	2	1	1	2	3	8	3	2	3	2	1	3	5	5	3	3	2	3	3	3	4	6	3	6	4	8	3
LIN7A	NA	NA	NA	2	NA	NA	NA	NA	1	NA	6	11	NA	4	2	19	13	7	23	20	23	18	15	14	24	16	20	17	23	16	13	NA	21	5	7	5
LIN7B	NA	NA	NA	NA	NA	NA	NA	NA	NA	2	NA	8	NA	NA	NA	NA	NA	NA	NA	NA	NA	NA	NA	NA	NA	5	NA	5	7	NA	NA	5	NA	NA	NA	4
LIN7C	NA	NA	NA	NA	2	NA	NA	NA	NA	NA	NA	10	3	5	2	20	12	10	27	27	28	21	26	20	25	24	22	22	24	19	16	18	21	4	13	10
LINGO1	NA	NA	NA	NA	NA	NA	NA	NA	NA	NA	NA	NA	NA	NA	NA	NA	NA	NA	NA	NA	NA	NA	NA	NA	NA	NA	NA	1	NA	1	NA	NA	1	NA	NA	NA
LIPC	NA	NA	NA	NA	NA	NA	NA	NA	NA	NA	NA	NA	NA	NA	NA	NA	3	NA	1	1	NA	NA	NA	NA	NA	NA	NA	NA	NA	NA	NA	NA	NA	NA	NA	NA
LIPE	NA	NA	NA	NA	NA	NA	NA	NA	NA	NA	NA	NA	NA	NA	NA	1	1	NA	2	NA	NA	NA	1	2	1	1	1	1	NA	1	NA	NA	NA	1	NA	1
LITAF	NA	NA	NA	NA	NA	NA	NA	NA	NA	2	2	NA	2	5	1	NA	NA	NA	NA	NA	NA	NA	NA	NA	NA	NA	NA	NA	NA	NA	NA	NA	NA	NA	NA	NA
LLGL1	NA	NA	NA	NA	NA	NA	NA	NA	NA	NA	NA	NA	NA	NA	NA	17	15	19	7	16	22	14	12	13	19	16	24	7	4	8	6	10	10	5	3	8
LMAN2	13	5	12	20	18	22	3	3	3	27	25	29	41	37	28	22	17	23	30	29	16	17	23	17	27	22	24	47	45	48	49	47	50	49	55	42
LMBRD1	NA	NA	NA	NA	NA	NA	NA	NA	NA	NA	NA	NA	NA	NA	NA	1	2	2	1	1	1	4	6	1	NA	2	1	NA	NA	NA	NA	NA	NA	NA	NA	NA
LMBRD2	NA	NA	NA	NA	NA	NA	NA	NA	NA	NA	NA	NA	NA	NA	NA	2	2	1	1	1	1	1	1	1	1	1	2	2	1	2	1	1	2	NA	NA	NA
LMO7	NA	NA	NA	2	NA	NA	39	47	44	63	86	83	58	66	68	NA	NA	NA	NA	NA	NA	NA	NA	NA	NA	NA	NA	NA	NA	NA	NA	NA	NA	NA	NA	NA
LNPEP	NA	NA	NA	2	2	2	NA	NA	NA	2	3	3	6	1	2	37	46	44	31	27	27	38	38	42	24	32	37	30	23	18	39	36	41	51	45	47
LORICRIN	NA	NA	NA	NA	NA	NA	NA	NA	NA	NA	2	1	1	NA	NA	NA	NA	NA	NA	NA	NA	NA	NA	NA	NA	NA	NA	NA	NA	NA	NA	NA	NA	NA	NA	NA
LOX	NA	NA	1	NA	NA	NA	1	NA	NA	5	9	7	3	6	4	NA	NA	NA	NA	NA	NA	NA	NA	NA	NA	NA	NA	19	17	19	18	16	19	27	26	26
LOXL1	NA	NA	NA	NA	NA	NA	NA	NA	NA	NA	NA	NA	NA	NA	NA	NA	NA	NA	NA	NA	NA	NA	NA	NA	NA	NA	NA	NA	2	NA	1	NA	NA	1	1	NA
LOXL2	NA	NA	NA	3	6	5	NA	NA	NA	4	2	4	2	1	2	NA	NA	NA	NA	NA	NA	NA	NA	NA	NA	NA	NA	NA	NA	NA	NA	NA	NA	NA	NA	NA
LOXL3	NA	NA	NA	NA	NA	NA	NA	NA	NA	NA	NA	NA	NA	NA	NA	NA	NA	NA	NA	NA	NA	NA	NA	NA	NA	NA	NA	NA	1	2	NA	NA	NA	NA	NA	NA
LOXL4	NA	NA	NA	NA	NA	NA	NA	NA	NA	1	2	3	1	2	1	NA	NA	NA	NA	NA	NA	NA	NA	NA	NA	NA	NA	NA	NA	NA	NA	NA	NA	NA	NA	NA
LPAR1	NA	NA	NA	NA	NA	NA	NA	NA	NA	NA	3	1	4	2	3	NA	1	2	NA	NA	1	NA	NA	NA	4	NA	5	NA	NA	NA	NA	NA	1	NA	NA	NA
LPAR2	NA	NA	NA	NA	NA	NA	NA	NA	NA	NA	NA	NA	NA	NA	NA	NA	2	NA	NA	NA	1	NA	1	NA	3	NA	3	5	2	4	7	2	NA	1	NA	1
LPCAT1	NA	2	NA	4	3	4	NA	NA	NA	4	3	5	7	6	7	2	1	3	NA	1	NA	NA	1	NA	2	1	2	3	2	2	1	3	1	1	NA	NA
LPCAT2	NA	1	1	9	3	4	NA	NA	NA	4	6	6	6	5	3	3	5	6	6	5	3	10	7	8	2	2	1	4	7	6	3	2	2	NA	NA	NA
LPP	NA	NA	NA	NA	NA	NA	1	3	3	12	14	14	20	17	22	NA	NA	NA	NA	NA	NA	NA	NA	NA	NA	NA	NA	NA	NA	NA	NA	NA	NA	NA	NA	NA
LPXN	NA	NA	NA	NA	NA	NA	NA	2	NA	5	6	4	3	7	7	NA	NA	NA	1	NA	2	2	1	NA	1	NA	NA	NA	NA	NA	NA	NA	NA	NA	NA	NA
LRBA	NA	1	NA	NA	NA	NA	NA	NA	NA	NA	NA	1	3	NA	3	NA	1	NA	1	3	1	2	5	6	NA	NA	1	2	NA	2	NA	3	3	1	NA	NA
LRFN1	NA	NA	NA	NA	NA	NA	NA	NA	NA	1	NA	NA	NA	1	1	1	NA	1	NA	NA	NA	NA	2	NA	NA	NA	1	NA	1	NA	NA	NA	NA	NA	NA	NA
LRFN2	NA	NA	NA	NA	NA	NA	NA	NA	NA	NA	NA	NA	NA	NA	NA	1	1	NA	1	1	NA	NA	NA	NA	NA	NA	1	NA	NA	NA	NA	NA	NA	NA	NA	NA
LRFN3	NA	NA	NA	NA	NA	NA	NA	NA	NA	NA	NA	NA	NA	NA	NA	NA	NA	NA	NA	NA	NA	NA	1	NA	NA	4	1	NA	NA	NA	NA	NA	NA	NA	NA	NA
LRFN4	NA	NA	NA	NA	NA	NA	NA	NA	NA	NA	NA	NA	NA	NA	NA	NA	NA	NA	3	NA	1	NA	NA	NA	NA	NA	NA	NA	1	NA	NA	NA	NA	NA	NA	NA
LRIG1	NA	NA	NA	NA	NA	NA	NA	NA	NA	NA	NA	NA	NA	NA	NA	2	NA	3	NA	1	NA	3	1	NA	NA	1	NA	NA	NA	NA	2	1	NA	NA	NA	NA
LRIG2	NA	NA	NA	NA	NA	NA	NA	NA	NA	NA	NA	NA	NA	NA	NA	NA	NA	NA	NA	NA	NA	NA	NA	NA	NA	NA	1	NA	NA	NA	NA	4	1	NA	NA	NA
LRP1	NA	NA	1	NA	NA	NA	9	8	8	171	176	194	220	200	226	43	51	46	86	125	100	82	65	72	109	118	103	154	144	160	177	156	165	206	191	199
LRP10	NA	NA	NA	NA	NA	NA	NA	NA	NA	4	3	1	1	1	1	NA	NA	NA	NA	1	NA	1	NA	NA	1	1	NA	1	NA	NA	NA	NA	NA	NA	NA	NA
LRP12	NA	NA	2	NA	4	4	NA	NA	NA	2	NA	NA	NA	NA	1	3	4	1	NA	NA	NA	1	NA	NA	NA	NA	2	2	NA	NA	1	NA	1	NA	NA	1
LRP1B	NA	NA	NA	NA	NA	NA	NA	NA	NA	NA	NA	NA	NA	NA	NA	1	NA	NA	NA	4	1	NA	1	NA	1	1	NA	1	NA	1	NA	2	1	NA	2	NA
LRP2	NA	1	1	NA	NA	NA	NA	NA	NA	NA	1	NA	1	NA	NA	2	5	7	9	3	13	1	7	8	16	20	19	5	4	5	1	3	3	2	1	2
LRP4	NA	NA	NA	NA	NA	NA	NA	NA	NA	NA	NA	NA	NA	NA	NA	NA	NA	NA	NA	NA	NA	NA	1	1	1	NA	NA	NA	NA	NA	NA	1	NA	2	1	1
LRP5	NA	NA	NA	NA	NA	NA	NA	4	6	NA	NA	NA	NA	5	NA	1	NA	1	5	NA	NA	NA	3	NA	2	NA	NA	NA	NA	2	NA	NA	NA	NA	NA	6
LRP6	NA	NA	NA	NA	NA	NA	NA	NA	NA	NA	NA	NA	NA	NA	NA	NA	NA	NA	NA	NA	NA	NA	NA	NA	NA	4	NA	NA	5	2	NA	NA	5	NA	NA	7
LRP8	NA	NA	NA	NA	NA	NA	NA	NA	NA	NA	2	4	NA	NA	NA	NA	NA	NA	NA	NA	NA	NA	NA	NA	1	1	NA	NA	NA	NA	NA	NA	NA	NA	NA	NA
LRPAP1	NA	2	1	1	2	NA	1	NA	1	51	51	53	50	50	50	28	22	24	18	23	28	15	11	21	26	30	26	35	35	23	50	47	44	48	35	40
LRRC15	NA	NA	NA	NA	NA	NA	NA	NA	NA	NA	NA	NA	NA	NA	NA	NA	NA	NA	NA	NA	NA	NA	NA	NA	NA	NA	NA	3	3	3	1	2	1	1	1	NA
LRRC24	NA	NA	NA	NA	NA	NA	NA	NA	NA	NA	NA	NA	NA	NA	NA	1	1	NA	NA	NA	NA	NA	NA	NA	NA	NA	NA	NA	NA	NA	NA	NA	NA	NA	NA	NA
LRRC3	NA	NA	NA	NA	NA	NA	NA	NA	NA	NA	NA	NA	NA	NA	NA	NA	NA	NA	2	NA	NA	NA	NA	NA	NA	NA	1	1	NA	NA	NA	NA	NA	NA	1	1
LRRC32	NA	NA	NA	NA	NA	NA	NA	NA	NA	NA	NA	NA	NA	NA	NA	NA	NA	1	NA	NA	NA	NA	NA	NA	NA	NA	NA	NA	1	1	1	NA	1	NA	NA	2
LRRC38	NA	NA	NA	NA	NA	NA	NA	NA	NA	NA	NA	NA	1	NA	1	NA	NA	NA	NA	NA	NA	NA	NA	NA	NA	NA	NA	NA	NA	NA	NA	NA	NA	NA	NA	NA
LRRC45	NA	NA	NA	NA	NA	NA	NA	NA	NA	NA	NA	NA	NA	NA	NA	NA	NA	1	NA	NA	NA	NA	NA	NA	NA	NA	NA	NA	1	1	NA	NA	NA	NA	NA	NA
LRRC4C	NA	NA	NA	NA	NA	NA	NA	NA	NA	NA	NA	NA	NA	NA	NA	NA	1	NA	NA	NA	NA	NA	NA	NA	NA	1	1	NA	NA	NA	NA	NA	NA	NA	NA	1
LRRC7	3	NA	4	1	NA	NA	3	NA	2	2	6	7	NA	1	7	NA	NA	NA	NA	NA	NA	NA	NA	NA	NA	NA	NA	NA	NA	NA	NA	NA	NA	NA	NA	NA
LRRC8A	NA	3	3	NA	NA	NA	NA	NA	NA	2	1	2	3	NA	2	12	12	10	11	11	11	11	8	7	12	10	11	11	10	13	5	5	8	4	4	6
LRRC8C	2	2	4	NA	1	1	NA	NA	NA	NA	NA	NA	NA	NA	2	11	11	13	13	7	13	13	9	10	9	8	10	13	7	9	4	3	4	3	4	NA
LRRC8E	NA	NA	NA	NA	NA	NA	NA	NA	NA	NA	NA	1	4	2	NA	NA	NA	2	1	NA	NA	NA	NA	1	NA	NA	NA	NA	NA	2	2	1	NA	NA	NA	2
LRRFIP1	1	4	3	9	10	9	3	1	2	3	7	6	10	7	11	13	18	11	8	7	7	8	7	7	5	6	8	20	18	21	15	11	16	13	17	19
LRRK2	NA	NA	NA	NA	NA	NA	NA	NA	NA	NA	NA	NA	NA	NA	NA	NA	NA	NA	NA	NA	2	NA	1	NA	NA	NA	1	1	2	2	NA	2	2	1	1	NA
LRRN1	NA	NA	NA	NA	NA	NA	NA	NA	NA	NA	NA	NA	NA	NA	NA	NA	NA	NA	NA	NA	NA	NA	NA	NA	1	5	NA	NA	NA	NA	2	NA	NA	NA	1	NA
LRRN3	NA	NA	NA	NA	NA	NA	NA	NA	NA	NA	NA	NA	NA	NA	NA	3	1	NA	NA	NA	1	NA	NA	NA	NA	NA	NA	NA	NA	NA	NA	NA	NA	NA	NA	NA
LRRTM2	NA	NA	NA	NA	NA	NA	NA	NA	NA	NA	NA	NA	NA	NA	NA	1	NA	NA	1	1	NA	NA	NA	NA	NA	NA	NA	NA	NA	NA	NA	NA	NA	NA	NA	NA
LRRTM3	NA	NA	NA	NA	NA	NA	NA	NA	NA	NA	NA	NA	NA	NA	NA	NA	NA	NA	NA	1	1	NA	NA	NA	1	NA	NA	NA	NA	1	NA	NA	NA	NA	NA	1
LSAMP	NA	NA	NA	NA	NA	NA	NA	NA	NA	NA	NA	NA	NA	NA	NA	NA	NA	NA	NA	NA	NA	NA	NA	NA	1	NA	1	NA	NA	1	NA	NA	NA	NA	NA	NA
LSP1	NA	NA	NA	NA	NA	NA	NA	NA	NA	NA	NA	NA	NA	NA	NA	4	4	9	2	4	5	1	3	2	NA	5	2	1	2	1	NA	1	3	9	5	5
LTA4H	16	19	24	22	21	26	2	7	9	22	20	25	39	31	49	NA	NA	NA	NA	NA	NA	NA	NA	NA	NA	NA	NA	NA	NA	NA	NA	NA	NA	NA	NA	NA
LTBP1	NA	NA	NA	NA	NA	NA	NA	NA	NA	NA	NA	1	2	1	1	NA	NA	NA	NA	1	NA	NA	NA	2	NA	NA	NA	1	NA	1	NA	NA	NA	NA	NA	NA
LTBP2	NA	NA	NA	4	NA	2	NA	NA	NA	1	NA	1	5	3	2	NA	NA	NA	NA	NA	NA	NA	NA	NA	NA	NA	NA	NA	NA	NA	NA	NA	NA	NA	NA	NA
LTBP3	NA	NA	NA	NA	NA	NA	NA	NA	NA	NA	NA	NA	NA	NA	NA	NA	NA	NA	NA	NA	NA	NA	NA	NA	NA	NA	NA	NA	NA	NA	NA	NA	NA	1	NA	1
LTBP4	NA	NA	NA	NA	NA	NA	NA	NA	NA	NA	NA	NA	NA	NA	NA	1	NA	2	NA	NA	NA	NA	NA	NA	NA	NA	NA	NA	NA	NA	NA	1	NA	NA	2	NA
LXN	2	4	5	7	3	5	1	NA	1	11	5	9	7	7	12	30	34	35	36	27	41	26	28	29	26	31	29	18	12	21	29	23	20	29	26	25
LY6G5B	NA	NA	8	NA	NA	NA	8	5	NA	NA	NA	NA	NA	NA	NA	NA	NA	NA	NA	NA	NA	NA	NA	NA	NA	NA	NA	NA	NA	NA	NA	NA	NA	NA	NA	NA
LY75	NA	NA	NA	NA	NA	NA	NA	NA	NA	NA	NA	NA	NA	NA	NA	NA	NA	NA	NA	NA	NA	NA	3	1	NA	NA	NA	2	3	1	NA	NA	NA	2	NA	1
LYN	NA	NA	NA	NA	NA	NA	NA	NA	NA	NA	NA	NA	NA	NA	NA	20	19	19	7	17	14	12	19	16	14	11	14	16	NA	13	15	17	11	12	16	11
LYPLA1	2	2	1	NA	NA	NA	NA	NA	NA	10	4	2	4	8	11	4	3	8	5	12	5	6	5	5	9	6	5	4	7	4	3	1	2	4	4	7
LYZ1	NA	NA	NA	NA	NA	NA	NA	NA	NA	NA	NA	NA	NA	NA	NA	NA	NA	NA	NA	NA	NA	16	14	16	NA	NA	NA	NA	NA	NA	NA	NA	NA	NA	NA	2
LYZ2	NA	NA	NA	NA	NA	NA	NA	NA	NA	NA	NA	NA	NA	NA	NA	13	16	20	42	33	39	32	36	42	19	19	19	14	17	11	10	15	12	NA	1	NA
LZTS1	5	3	3	6	3	7	NA	NA	NA	NA	NA	NA	1	1	NA	NA	NA	NA	NA	NA	NA	NA	NA	NA	NA	NA	NA	NA	NA	NA	NA	NA	NA	NA	NA	NA
M6PR	2	9	7	1	3	NA	4	4	1	6	6	2	5	7	8	NA	NA	NA	NA	NA	NA	NA	NA	NA	NA	NA	NA	NA	NA	NA	NA	NA	NA	NA	NA	NA
MACF1	13	18	16	35	34	22	8	6	7	131	159	158	192	198	173	81	81	67	82	73	80	74	73	89	88	77	73	61	65	73	49	49	47	23	NA	NA
MACF1	13	18	16	35	34	22	8	6	7	131	159	158	192	198	173	253	246	247	232	282	286	264	274	293	282	269	251	167	167	160	118	125	128	48	63	49
MADD	NA	NA	NA	NA	NA	NA	NA	NA	NA	NA	NA	NA	NA	NA	NA	NA	NA	1	2	NA	NA	2	NA	NA	NA	1	1	NA	NA	NA	NA	1	NA	NA	2	NA
MAEA	NA	NA	NA	NA	NA	NA	NA	NA	NA	NA	NA	NA	NA	NA	NA	NA	1	1	NA	NA	NA	2	NA	1	3	1	2	2	1	1	NA	NA	NA	NA	2	1
MAGED1	NA	NA	NA	NA	NA	NA	NA	NA	NA	NA	NA	1	2	1	2	2	6	5	2	1	2	4	5	3	41	32	23	13	10	14	10	10	7	8	5	8
MAGED2	2	5	2	4	10	4	NA	NA	NA	4	9	6	17	11	18	NA	NA	NA	NA	NA	NA	NA	NA	NA	NA	NA	NA	NA	NA	NA	NA	NA	NA	NA	NA	NA
MAGEE1	NA	NA	NA	NA	NA	NA	NA	NA	NA	NA	NA	NA	NA	NA	NA	NA	NA	NA	1	NA	NA	NA	NA	NA	NA	2	NA	2	NA	1	NA	NA	NA	NA	NA	1
MAGI1	NA	NA	NA	NA	NA	NA	NA	NA	NA	NA	NA	NA	NA	NA	NA	NA	4	2	NA	2	NA	2	NA	NA	1	NA	NA	NA	NA	NA	2	NA	2	NA	NA	NA
MAGI2	NA	NA	NA	NA	NA	NA	1	NA	1	NA	NA	NA	NA	NA	NA	NA	NA	1	NA	2	NA	NA	NA	NA	1	NA	1	NA	NA	2	NA	NA	NA	NA	4	4
MAGI3	NA	NA	NA	NA	NA	NA	NA	NA	NA	NA	NA	NA	NA	NA	NA	NA	3	2	NA	NA	1	NA	1	1	1	NA	1	NA	1	1	NA	NA	NA	2	1	1
MAGT1	5	5	1	19	13	20	2	NA	NA	10	12	16	14	10	18	11	13	11	10	10	8	8	5	6	2	4	5	11	17	11	12	15	8	8	11	16
MAN2A1	NA	NA	NA	NA	NA	NA	NA	NA	NA	NA	NA	NA	NA	NA	NA	2	NA	NA	NA	NA	1	2	1	1	NA	1	NA	35	28	29	26	23	29	31	32	41
MAN2B1	NA	NA	NA	2	NA	1	NA	1	1	26	22	16	24	28	19	15	13	19	21	21	21	26	19	18	11	21	23	8	4	6	17	16	20	26	24	23
MAN2B2	NA	NA	NA	NA	NA	NA	NA	NA	NA	NA	NA	NA	NA	NA	NA	19	13	15	49	38	43	35	21	15	32	24	24	19	19	19	36	41	35	54	57	43
MANBA	NA	NA	NA	NA	NA	NA	NA	NA	NA	11	12	8	22	11	13	4	4	2	15	15	17	12	14	7	5	7	9	12	5	5	10	12	9	10	9	13
MANF	13	8	12	10	5	9	4	4	6	30	25	23	32	29	40	27	19	26	10	13	16	13	7	10	15	17	14	42	46	46	46	35	43	57	49	42
MANSC4	NA	NA	NA	NA	NA	NA	NA	NA	NA	3	5	3	2	2	3	NA	2	3	NA	3	NA	NA	NA	NA	2	2	3	3	5	7	2	3	3	1	2	3
MAP1B	78	66	64	66	57	51	54	56	72	172	179	161	204	209	206	74	51	55	51	51	41	54	44	51	123	130	115	78	76	64	67	70	60	34	33	36
MAP2	NA	NA	NA	NA	NA	NA	NA	NA	NA	NA	NA	NA	NA	NA	NA	37	38	57	32	35	45	57	50	42	26	25	26	14	23	31	13	16	16	7	3	6
MAP2K1	NA	NA	2	1	NA	NA	NA	NA	NA	8	12	14	17	14	11	23	19	26	25	25	21	16	27	18	43	36	33	34	36	39	29	29	20	18	19	17
MAP2K2	3	2	2	2	2	2	2	2	3	10	11	13	19	21	19	19	18	19	13	18	10	15	13	15	20	20	21	20	17	21	17	15	13	20	14	16
MAP3K5	8	8	5	5	6	5	3	7	NA	NA	NA	2	NA	NA	1	4	3	NA	1	1	3	NA	NA	1	2	2	NA	NA	1	NA	1	NA	NA	1	NA	NA
MAP3K7	NA	NA	NA	1	NA	1	NA	NA	NA	NA	NA	NA	1	NA	NA	1	NA	NA	1	NA	NA	NA	NA	NA	NA	NA	NA	2	2	5	1	1	NA	1	2	NA
MAP4K5	1	3	3	1	1	1	1	1	NA	NA	1	4	1	1	1	3	4	1	NA	1	1	1	3	2	1	2	3	8	4	6	3	7	5	5	5	3
MAPK1	NA	3	5	2	NA	5	NA	NA	4	13	14	15	22	18	23	68	54	59	45	46	41	61	49	43	63	71	62	72	75	72	57	74	67	42	54	55
MAPK10	NA	NA	NA	NA	NA	NA	NA	NA	NA	NA	NA	NA	NA	NA	NA	7	NA	3	NA	NA	NA	NA	NA	NA	NA	11	NA	NA	NA	NA	7	NA	NA	NA	NA	NA
MAPK14	NA	NA	NA	NA	NA	NA	NA	NA	NA	NA	4	NA	16	11	7	NA	NA	NA	NA	NA	NA	NA	NA	NA	NA	NA	NA	NA	NA	NA	NA	NA	NA	NA	NA	NA
MAPK3	6	4	5	11	7	10	6	6	10	31	34	33	30	29	39	48	36	36	49	32	38	31	41	40	51	53	50	49	48	49	37	38	42	33	30	34
MAPK8IP1	NA	NA	NA	NA	NA	NA	NA	NA	NA	NA	NA	NA	NA	NA	NA	NA	NA	NA	NA	NA	1	NA	NA	NA	1	1	3	NA	NA	NA	NA	NA	NA	NA	NA	NA
MAPK8IP3	NA	NA	NA	NA	NA	NA	NA	NA	NA	NA	NA	NA	NA	NA	NA	7	9	10	7	13	10	9	10	9	16	20	18	8	5	10	3	5	5	NA	NA	NA
MAPK9	NA	NA	NA	NA	NA	NA	NA	NA	NA	NA	NA	NA	NA	NA	NA	NA	5	NA	NA	5	4	6	6	4	17	11	11	12	11	15	10	8	12	11	5	6
MAPRE1	40	39	31	14	13	16	30	28	25	24	22	19	26	33	28	47	45	40	35	40	44	33	23	33	38	42	42	66	52	63	55	55	52	48	52	60
MARCHF1	NA	NA	NA	NA	NA	NA	NA	NA	NA	NA	NA	NA	NA	NA	NA	NA	1	1	NA	NA	4	2	3	NA	NA	1	NA	NA	NA	NA	NA	NA	NA	NA	NA	NA
MARCHF7	NA	NA	NA	NA	NA	NA	NA	NA	NA	NA	NA	NA	NA	NA	NA	NA	NA	NA	NA	NA	NA	1	NA	NA	NA	NA	NA	NA	1	1	NA	NA	NA	2	NA	NA
MARCKS	77	66	62	41	33	40	28	28	28	27	32	36	34	40	44	27	33	29	32	26	21	25	24	28	31	24	22	44	41	41	34	38	40	37	32	42
MARCKSL1	25	29	29	7	8	11	15	18	16	4	6	4	7	8	10	4	2	4	6	3	2	6	3	3	5	4	4	5	9	9	5	4	4	6	5	8
MARK1	NA	NA	NA	NA	NA	NA	NA	NA	NA	1	2	2	1	2	NA	NA	3	5	NA	2	NA	NA	NA	NA	7	NA	NA	NA	NA	NA	NA	NA	NA	NA	NA	NA
MARK2	NA	NA	NA	NA	NA	NA	NA	NA	NA	NA	NA	NA	NA	NA	NA	3	3	7	NA	NA	5	3	5	4	9	10	12	5	4	7	4	5	2	3	1	5
MARK3	5	4	NA	NA	NA	3	NA	1	6	3	NA	NA	3	4	3	1	NA	NA	1	NA	NA	NA	NA	NA	NA	9	5	3	6	3	2	3	NA	NA	NA	2
MARVELD2	NA	NA	NA	NA	NA	NA	NA	NA	NA	NA	NA	NA	NA	NA	NA	NA	NA	NA	NA	1	NA	NA	NA	NA	1	NA	1	NA	NA	NA	NA	NA	NA	NA	NA	NA
MASP1	NA	NA	NA	NA	NA	NA	NA	NA	NA	NA	NA	NA	NA	NA	NA	NA	NA	NA	NA	NA	NA	NA	NA	NA	NA	NA	NA	NA	NA	NA	NA	NA	NA	2	2	2
MASP2	NA	NA	NA	NA	NA	NA	NA	NA	NA	NA	NA	NA	NA	NA	NA	NA	NA	NA	NA	NA	NA	NA	NA	NA	1	NA	1	1	NA	NA	NA	NA	NA	NA	NA	NA
MATN3	NA	NA	NA	NA	NA	NA	NA	NA	NA	NA	NA	NA	NA	NA	NA	NA	NA	NA	2	NA	1	NA	NA	NA	3	3	NA	NA	NA	NA	1	NA	NA	NA	NA	NA
MBLAC2	NA	NA	NA	NA	NA	NA	NA	NA	NA	NA	NA	NA	NA	1	1	NA	1	NA	NA	NA	NA	1	NA	NA	2	3	4	1	NA	6	NA	1	1	NA	1	3
MBP	4	2	2	NA	NA	NA	NA	2	3	NA	NA	NA	NA	NA	NA	3	2	NA	NA	2	NA	4	NA	1	2	NA	NA	1	4	4	1	NA	NA	1	NA	1
MCAM	88	80	90	69	68	75	13	14	12	4	8	4	4	5	5	NA	NA	1	3	2	6	3	4	2	3	1	3	33	30	29	10	12	7	5	13	7
MCC	NA	NA	NA	2	1	2	NA	NA	NA	NA	NA	NA	NA	NA	NA	NA	NA	NA	NA	NA	NA	NA	NA	NA	NA	NA	NA	NA	NA	NA	NA	NA	NA	NA	NA	NA
MCEMP1	NA	NA	1	NA	NA	NA	NA	NA	NA	NA	NA	NA	1	5	NA	NA	NA	NA	NA	NA	NA	NA	NA	NA	NA	NA	NA	NA	NA	NA	NA	NA	NA	NA	NA	NA
MCFD2	NA	NA	NA	NA	NA	NA	NA	NA	NA	NA	NA	NA	NA	NA	NA	NA	NA	NA	NA	NA	NA	NA	NA	NA	NA	NA	NA	3	2	4	6	3	1	4	2	7
MDGA1	NA	NA	NA	NA	NA	NA	NA	NA	NA	NA	NA	NA	NA	NA	NA	NA	NA	NA	NA	NA	NA	NA	NA	NA	1	NA	NA	2	NA	NA	1	1	NA	1	NA	NA
MELTF	NA	NA	NA	NA	NA	NA	NA	NA	NA	NA	NA	NA	NA	NA	NA	NA	NA	NA	NA	NA	NA	NA	NA	NA	NA	NA	NA	NA	2	1	NA	NA	NA	NA	1	NA
MENT	NA	NA	NA	NA	NA	NA	NA	NA	NA	NA	NA	NA	NA	NA	NA	1	NA	NA	NA	NA	NA	NA	NA	NA	NA	NA	NA	NA	1	1	NA	NA	NA	NA	1	NA
MEP1A	NA	NA	NA	NA	NA	NA	NA	NA	NA	NA	NA	NA	NA	NA	NA	NA	NA	NA	NA	NA	NA	NA	NA	NA	1	NA	1	NA	NA	NA	NA	1	NA	NA	1	1
MESD	4	10	7	9	6	10	2	1	2	6	9	7	12	7	10	19	18	9	18	14	16	10	9	7	13	15	11	20	18	22	23	27	25	37	25	28
METAP2	1	4	2	NA	NA	1	NA	NA	NA	8	2	3	1	4	2	15	15	13	6	NA	3	2	4	5	14	10	15	17	19	12	10	15	14	12	7	12
METRN	NA	NA	NA	NA	NA	NA	NA	NA	NA	NA	NA	NA	NA	NA	NA	1	NA	NA	NA	NA	NA	NA	NA	NA	NA	1	1	NA	NA	NA	NA	NA	NA	NA	NA	NA
MFAP1	NA	NA	NA	3	3	4	NA	NA	NA	NA	2	1	2	NA	NA	NA	NA	NA	NA	NA	NA	NA	NA	NA	NA	NA	NA	NA	NA	NA	NA	NA	NA	NA	NA	NA
MFAP1A	NA	NA	NA	NA	NA	NA	NA	NA	NA	NA	NA	NA	NA	NA	NA	1	1	4	1	NA	1	NA	NA	1	2	1	2	2	NA	NA	3	1	2	5	NA	1
MFGE8	NA	NA	NA	NA	NA	NA	NA	NA	NA	18	17	18	15	17	15	NA	NA	NA	NA	NA	NA	NA	NA	NA	NA	NA	1	2	2	1	3	3	4	19	21	14
MFSD10	2	2	1	1	1	3	2	1	NA	8	7	6	4	4	7	2	5	3	1	1	3	3	1	2	3	1	1	13	10	9	14	12	10	18	16	17
MFSD5	NA	NA	NA	NA	NA	NA	NA	NA	NA	NA	1	NA	1	2	1	NA	NA	NA	NA	NA	NA	NA	NA	NA	NA	NA	NA	NA	NA	NA	NA	NA	NA	2	1	NA
MGAT5	NA	NA	NA	NA	NA	NA	NA	NA	NA	NA	NA	NA	NA	NA	NA	2	3	5	NA	2	2	4	NA	1	4	2	3	NA	NA	2	NA	1	NA	NA	NA	NA
MGLL	NA	1	NA	3	2	1	NA	NA	1	2	2	3	5	2	3	NA	NA	NA	NA	NA	NA	NA	NA	NA	NA	NA	NA	NA	NA	NA	NA	NA	NA	NA	NA	NA
MGP	NA	NA	NA	NA	NA	NA	NA	NA	NA	NA	NA	NA	NA	NA	NA	NA	NA	NA	NA	NA	NA	NA	NA	NA	NA	NA	NA	NA	NA	NA	2	2	2	17	15	11
MGRN1	NA	NA	NA	NA	NA	NA	NA	NA	NA	NA	NA	NA	NA	NA	NA	NA	1	NA	NA	NA	NA	NA	NA	NA	NA	NA	NA	1	1	NA	1	1	1	NA	NA	NA
MGST1	1	NA	NA	2	5	2	1	NA	NA	6	6	8	6	8	7	NA	NA	NA	NA	NA	NA	NA	NA	NA	NA	NA	NA	NA	NA	NA	NA	NA	NA	NA	NA	NA
MGST2	4	3	3	4	5	5	NA	NA	NA	1	1	2	1	2	1	NA	NA	NA	NA	NA	NA	NA	NA	NA	NA	NA	NA	NA	NA	NA	NA	NA	NA	NA	NA	NA
MIB1	NA	NA	NA	NA	NA	NA	NA	NA	NA	NA	NA	NA	NA	NA	NA	4	NA	NA	2	1	NA	NA	1	2	1	1	1	2	NA	2	1	1	5	1	2	1
MIB2	NA	NA	NA	NA	NA	NA	NA	NA	NA	NA	NA	NA	NA	NA	NA	NA	NA	NA	NA	NA	NA	NA	NA	NA	NA	NA	NA	NA	NA	NA	NA	NA	NA	2	NA	1
MICAL1	NA	NA	NA	2	NA	NA	3	1	1	8	9	5	15	12	17	NA	NA	NA	NA	NA	NA	NA	NA	NA	NA	NA	NA	NA	NA	NA	NA	NA	NA	NA	NA	NA
MICAL3	NA	NA	NA	2	2	NA	NA	NA	NA	2	1	NA	NA	NA	NA	3	NA	1	1	NA	2	NA	1	NA	2	NA	3	1	1	2	NA	1	1	NA	2	NA
MICALL2	NA	NA	NA	NA	NA	NA	NA	NA	NA	NA	2	3	3	4	3	7	5	11	5	4	4	11	15	8	12	7	8	14	11	15	4	5	8	4	2	2
MIEN1	NA	NA	NA	1	NA	NA	NA	NA	NA	5	5	3	8	2	7	NA	NA	NA	NA	1	1	NA	NA	3	NA	1	NA	NA	NA	NA	NA	NA	NA	NA	NA	NA
MIF	22	15	15	18	25	25	7	11	11	41	50	50	43	53	54	29	29	33	26	25	19	27	16	20	25	27	22	33	27	33	29	24	25	32	47	46
MIGA1	NA	NA	NA	NA	NA	NA	NA	NA	NA	NA	1	1	NA	NA	NA	NA	NA	NA	NA	NA	NA	NA	NA	NA	NA	NA	NA	NA	NA	NA	NA	NA	NA	NA	NA	NA
MIGA2	NA	NA	NA	NA	NA	NA	NA	NA	NA	NA	NA	NA	NA	NA	NA	NA	NA	NA	NA	NA	1	NA	1	1	1	1	NA	NA	NA	NA	2	NA	NA	NA	NA	1
MILR1	NA	NA	NA	NA	NA	NA	NA	NA	NA	NA	NA	NA	NA	NA	NA	NA	NA	NA	NA	NA	NA	NA	NA	NA	1	3	NA	NA	2	NA	NA	NA	NA	NA	NA	NA
MINPP1	NA	NA	NA	NA	NA	NA	NA	NA	NA	NA	NA	NA	NA	NA	NA	NA	NA	NA	NA	NA	NA	NA	NA	NA	NA	NA	NA	NA	NA	NA	1	NA	NA	1	1	2
MLC1	NA	NA	NA	NA	NA	NA	NA	NA	NA	NA	NA	NA	NA	NA	NA	2	3	NA	4	4	3	NA	NA	1	1	NA	NA	NA	NA	NA	NA	NA	NA	NA	NA	NA
MLEC	3	7	6	1	1	1	2	5	NA	24	31	26	26	28	33	NA	NA	NA	NA	NA	NA	NA	NA	NA	NA	NA	NA	NA	NA	NA	NA	NA	NA	NA	NA	NA
MLKL	NA	4	5	8	NA	4	2	NA	NA	3	3	3	4	3	5	NA	NA	NA	NA	NA	NA	NA	NA	NA	6	7	3	NA	NA	NA	1	NA	3	NA	1	NA
MME	NA	NA	NA	NA	NA	NA	NA	NA	NA	1	1	NA	4	5	NA	1	NA	NA	3	3	3	2	NA	3	NA	NA	NA	7	7	5	43	41	48	137	117	128
MMGT1	NA	NA	NA	NA	NA	NA	NA	NA	NA	NA	NA	NA	NA	NA	NA	2	1	1	4	1	1	NA	NA	NA	1	1	4	1	NA	4	2	5	2	4	3	2
MMP1	50	38	32	15	17	13	NA	NA	1	2	1	2	1	2	NA	NA	NA	NA	NA	NA	NA	NA	NA	NA	NA	NA	NA	NA	NA	NA	NA	NA	NA	NA	NA	NA
MMP14	11	14	11	6	3	5	1	NA	2	34	35	32	35	32	38	NA	NA	NA	NA	NA	NA	NA	NA	1	NA	NA	NA	15	5	12	12	12	14	38	35	42
MMP1A	NA	NA	NA	NA	NA	NA	NA	NA	NA	NA	NA	NA	NA	NA	NA	NA	NA	NA	NA	NA	NA	NA	NA	NA	NA	NA	NA	NA	1	1	NA	2	NA	NA	NA	NA
MMP2	NA	NA	NA	1	1	NA	NA	NA	NA	3	2	NA	7	1	4	NA	NA	NA	NA	NA	NA	NA	NA	NA	NA	NA	NA	NA	1	1	4	4	5	5	5	2
MMP21	NA	NA	NA	NA	NA	NA	NA	NA	NA	NA	NA	NA	NA	NA	NA	NA	NA	NA	1	NA	NA	NA	NA	NA	1	1	NA	NA	NA	NA	NA	1	NA	1	NA	NA
MMP23	NA	NA	NA	NA	NA	NA	NA	NA	NA	NA	NA	NA	NA	NA	NA	NA	2	NA	NA	NA	NA	NA	NA	2	1	NA	NA	NA	2	NA	NA	2	NA	NA	1	2
MMP23B	NA	NA	NA	NA	NA	NA	NA	NA	NA	2	4	NA	NA	NA	3	NA	NA	NA	NA	NA	NA	NA	NA	NA	NA	NA	NA	NA	NA	NA	NA	NA	NA	NA	NA	NA
MMP3	NA	NA	NA	NA	NA	NA	NA	NA	NA	NA	NA	NA	NA	NA	NA	NA	NA	NA	NA	NA	NA	NA	NA	1	1	1	NA	NA	NA	NA	NA	1	NA	2	NA	1
MMP8	NA	NA	NA	NA	NA	NA	NA	NA	NA	NA	NA	NA	1	1	NA	NA	NA	NA	NA	NA	NA	NA	NA	NA	NA	NA	NA	NA	NA	NA	NA	NA	NA	NA	NA	NA
MMRN1	1	1	1	15	8	4	NA	NA	NA	NA	NA	1	1	NA	NA	NA	1	1	1	NA	1	1	NA	NA	NA	NA	NA	1	1	1	NA	NA	2	NA	NA	NA
MMRN2	2	2	2	5	4	8	NA	NA	NA	NA	NA	NA	NA	NA	NA	NA	NA	NA	NA	NA	NA	NA	NA	NA	NA	NA	NA	NA	NA	NA	NA	NA	NA	NA	NA	NA
MORF4L2	NA	NA	NA	NA	NA	NA	NA	NA	NA	NA	NA	NA	NA	NA	NA	NA	NA	NA	NA	NA	NA	NA	NA	NA	1	NA	1	NA	NA	NA	NA	NA	NA	NA	NA	1
MOSPD2	NA	NA	NA	NA	NA	NA	NA	NA	NA	NA	2	1	1	NA	NA	1	2	4	2	1	2	3	1	1	2	1	2	4	4	3	6	4	5	6	4	2
MOXD1	NA	NA	NA	NA	NA	NA	NA	NA	NA	NA	NA	NA	NA	NA	NA	NA	1	NA	1	1	NA	NA	NA	NA	NA	NA	NA	NA	1	NA	NA	NA	NA	NA	NA	NA
MOXD2	NA	NA	NA	NA	NA	NA	NA	NA	NA	NA	NA	NA	NA	NA	NA	NA	NA	NA	NA	NA	NA	3	1	NA	NA	NA	NA	NA	NA	NA	NA	NA	NA	NA	NA	NA
MPDZ	NA	NA	NA	NA	NA	NA	NA	NA	NA	NA	NA	NA	NA	NA	NA	4	6	10	13	10	16	14	15	12	20	10	12	14	9	3	4	4	1	1	NA	NA
MPP1	NA	NA	NA	NA	NA	NA	NA	NA	NA	NA	NA	NA	NA	NA	NA	13	9	8	10	13	14	14	11	10	22	23	29	13	13	13	12	15	18	14	9	8
MPP2	NA	NA	NA	1	NA	NA	NA	NA	NA	NA	NA	NA	4	1	NA	NA	4	4	NA	NA	NA	1	NA	NA	NA	NA	NA	NA	NA	NA	NA	NA	NA	NA	1	NA
MPP7	NA	NA	NA	NA	NA	NA	NA	NA	NA	NA	NA	NA	NA	NA	NA	NA	NA	NA	1	1	2	NA	1	2	1	NA	1	NA	1	NA	NA	NA	NA	NA	1	NA
MPZL1	2	1	NA	NA	NA	NA	NA	NA	NA	11	9	7	5	3	6	NA	NA	NA	NA	NA	NA	NA	NA	NA	NA	NA	NA	NA	NA	NA	NA	NA	NA	NA	NA	NA
MRAS	NA	NA	NA	NA	NA	NA	NA	NA	NA	NA	NA	NA	NA	NA	NA	NA	3	2	2	NA	6	2	2	3	5	2	1	NA	NA	NA	NA	NA	NA	NA	1	1
MRC1	NA	NA	NA	NA	NA	NA	NA	NA	NA	NA	NA	NA	NA	NA	NA	NA	1	NA	2	4	2	2	5	NA	NA	2	NA	NA	NA	1	NA	NA	NA	NA	1	1
MRC2	NA	NA	NA	NA	NA	NA	NA	NA	NA	NA	NA	NA	NA	NA	NA	NA	NA	NA	NA	NA	NA	NA	NA	NA	1	NA	NA	11	8	9	18	17	17	19	22	20
MRGPRG	NA	NA	NA	5	5	10	4	3	7	NA	NA	NA	NA	NA	NA	NA	NA	NA	NA	NA	NA	NA	NA	NA	NA	NA	NA	NA	NA	NA	NA	NA	NA	NA	NA	NA
MRPL42	NA	NA	NA	NA	NA	NA	NA	NA	NA	NA	NA	NA	NA	NA	NA	1	NA	1	NA	NA	NA	NA	NA	NA	NA	NA	NA	NA	NA	NA	NA	NA	NA	NA	NA	NA
MRPL44	7	2	3	2	NA	NA	NA	NA	NA	1	4	1	2	1	2	NA	NA	NA	NA	NA	NA	NA	NA	NA	NA	NA	NA	NA	NA	NA	NA	NA	NA	NA	NA	NA
MRPL58	NA	NA	NA	NA	NA	NA	NA	NA	NA	1	NA	NA	5	3	2	3	4	1	2	3	3	2	2	3	4	2	3	3	3	3	5	2	1	NA	1	1
MS4A1	NA	NA	NA	NA	NA	NA	NA	NA	NA	NA	NA	NA	NA	NA	NA	NA	NA	NA	NA	NA	NA	NA	NA	NA	1	NA	1	NA	NA	NA	NA	NA	NA	NA	NA	NA
MSMO1	1	1	2	NA	NA	NA	1	NA	NA	2	1	3	2	2	1	NA	NA	NA	NA	NA	NA	NA	NA	NA	NA	NA	NA	NA	NA	NA	NA	NA	NA	NA	NA	NA
MSN	585	578	538	665	684	653	404	397	370	433	404	413	465	482	508	538	613	593	624	620	591	502	471	451	608	607	616	626	639	664	566	550	515	551	541	556
MSR1	NA	NA	NA	NA	NA	NA	NA	NA	NA	NA	NA	NA	NA	NA	NA	4	3	6	4	3	5	6	5	4	3	1	1	2	3	NA	1	NA	3	NA	NA	NA
MSRA	NA	1	2	4	NA	NA	1	NA	4	4	3	2	8	1	5	4	5	5	2	5	3	NA	NA	NA	NA	NA	3	1	NA	2	NA	NA	NA	NA	NA	NA
MST1R	NA	NA	NA	NA	NA	NA	NA	NA	NA	NA	NA	NA	NA	NA	NA	NA	1	1	NA	NA	NA	NA	NA	NA	NA	NA	NA	NA	NA	NA	NA	NA	NA	NA	2	NA
MSTN	NA	NA	NA	NA	NA	NA	NA	NA	NA	NA	NA	NA	NA	NA	NA	NA	NA	NA	NA	NA	NA	NA	NA	NA	NA	NA	NA	NA	NA	NA	NA	1	1	NA	NA	NA
MTCL1	NA	1	NA	6	1	3	NA	NA	NA	6	5	2	4	4	4	3	NA	1	4	5	1	NA	8	6	8	3	5	12	8	5	4	3	5	14	6	6
MTDH	21	34	29	25	18	25	NA	4	8	33	32	32	37	41	30	27	29	28	24	20	24	22	20	16	31	28	29	17	23	27	23	20	29	28	25	21
MTM1	NA	1	NA	NA	1	NA	NA	NA	NA	1	1	1	2	3	1	1	3	3	NA	1	1	1	2	NA	2	7	5	NA	NA	NA	NA	NA	1	NA	NA	NA
MTMR1	NA	1	NA	NA	NA	NA	NA	1	NA	NA	NA	NA	2	1	NA	1	NA	2	NA	1	NA	1	2	NA	3	4	2	NA	NA	1	2	1	1	1	NA	NA
MTMR2	NA	NA	NA	NA	NA	NA	NA	NA	NA	NA	NA	NA	NA	NA	NA	4	1	3	2	1	1	2	3	NA	4	4	5	3	4	4	3	7	3	2	4	4
MTMR6	NA	1	NA	5	4	1	2	NA	NA	1	3	2	3	4	5	1	4	4	2	3	4	3	4	3	8	5	5	4	3	2	6	9	4	6	3	4
MTMR9	NA	NA	NA	NA	NA	NA	NA	NA	NA	NA	NA	NA	NA	NA	NA	2	1	2	2	1	1	3	NA	2	5	2	3	NA	1	NA	1	3	2	NA	2	NA
MTSS2	NA	NA	NA	NA	NA	NA	NA	NA	NA	NA	NA	NA	NA	NA	NA	NA	1	2	2	4	2	7	3	3	2	2	1	1	1	NA	NA	1	1	NA	NA	1
MTTP	NA	NA	NA	NA	NA	NA	NA	NA	NA	NA	NA	NA	NA	NA	NA	1	2	3	2	3	3	3	4	2	4	2	4	NA	NA	1	NA	NA	NA	NA	NA	NA
MTUS1	NA	NA	NA	NA	NA	NA	NA	NA	NA	NA	NA	NA	NA	NA	NA	NA	1	NA	NA	1	NA	2	1	NA	NA	NA	NA	1	NA	NA	NA	NA	NA	2	NA	NA
MUC16	1	3	1	4	1	4	NA	2	1	3	4	2	7	3	8	NA	NA	NA	NA	NA	NA	NA	NA	NA	NA	NA	NA	NA	NA	NA	NA	NA	NA	NA	NA	NA
MUC17	1	1	4	NA	NA	NA	1	NA	NA	NA	NA	NA	NA	NA	NA	NA	NA	NA	NA	NA	NA	NA	NA	NA	NA	NA	NA	NA	NA	NA	NA	NA	NA	NA	NA	NA
MUC19	1	4	NA	NA	7	3	9	6	NA	NA	NA	1	2	6	5	NA	NA	NA	NA	NA	NA	NA	NA	NA	NA	NA	NA	NA	NA	NA	NA	NA	NA	NA	NA	NA
MUC2	NA	NA	NA	NA	NA	NA	NA	NA	NA	NA	NA	NA	NA	NA	NA	NA	NA	NA	NA	NA	NA	NA	NA	NA	NA	1	1	NA	NA	NA	1	NA	NA	NA	NA	2
MUC4	NA	NA	NA	NA	NA	NA	NA	NA	NA	NA	NA	NA	NA	NA	NA	NA	NA	1	1	NA	NA	NA	NA	1	NA	NA	1	NA	2	NA	NA	NA	1	NA	1	1
MUSK	NA	NA	NA	NA	NA	NA	NA	NA	NA	NA	NA	NA	NA	NA	NA	NA	NA	NA	1	NA	4	1	2	NA	NA	2	NA	NA	NA	1	1	3	2	NA	4	5
MVB12B	NA	NA	NA	NA	NA	NA	NA	NA	NA	NA	NA	NA	NA	NA	NA	1	1	2	NA	NA	NA	NA	NA	NA	NA	NA	NA	NA	NA	NA	NA	NA	NA	NA	NA	NA
MVP	79	63	50	110	108	89	143	154	175	295	277	272	334	352	332	NA	NA	NA	NA	NA	NA	NA	NA	NA	NA	NA	NA	NA	NA	NA	NA	NA	NA	NA	NA	NA
MXRA8	NA	NA	NA	NA	NA	NA	1	1	NA	6	7	8	11	9	10	4	5	2	7	5	5	NA	NA	NA	8	7	9	7	6	12	5	6	4	5	6	2
MYADM	4	2	1	4	6	9	3	4	8	14	15	11	15	13	15	6	6	6	7	5	4	5	9	4	12	7	6	6	10	8	14	11	15	18	14	16
MYCBP2	NA	NA	NA	NA	NA	NA	NA	NA	NA	NA	NA	NA	NA	NA	NA	3	1	NA	NA	1	NA	1	NA	NA	NA	1	NA	1	1	NA	1	1	1	2	1	2
MYD88	NA	NA	NA	NA	NA	1	NA	NA	NA	1	2	2	2	2	4	NA	NA	NA	NA	1	NA	1	1	1	NA	NA	1	1	2	3	1	1	2	3	4	1
MYDGF	34	30	26	20	17	17	10	15	9	42	45	35	53	50	45	13	13	17	9	13	9	16	16	16	14	9	8	10	14	6	14	14	12	18	18	21
MYH10	129	116	118	226	195	213	107	136	128	200	211	206	239	231	252	691	704	672	919	883	873	683	665	662	721	722	688	703	725	711	1001	1015	1045	963	965	925
MYH9	1136	1103	1075	2150	2093	2153	1033	1041	1031	1466	1443	1379	1614	1555	1678	751	772	807	995	1020	979	925	893	852	936	908	911	1373	1428	1410	1764	1818	1855	1778	1883	1872
MYLK	1	NA	1	NA	NA	NA	1	NA	NA	43	47	48	96	89	95	8	NA	NA	8	9	2	7	NA	5	7	NA	9	NA	10	8	9	9	10	9	8	10
MYO10	12	NA	1	1	1	NA	NA	1	8	18	10	21	8	7	12	10	14	8	1	4	NA	7	NA	15	6	6	8	6	4	5	7	9	12	1	3	5
MYO16	NA	1	NA	1	NA	NA	NA	NA	NA	NA	1	1	NA	NA	NA	NA	NA	NA	NA	NA	NA	NA	NA	NA	NA	NA	NA	1	2	NA	NA	NA	NA	NA	NA	NA
MYO1A	NA	NA	NA	NA	NA	NA	NA	NA	NA	NA	NA	2	3	6	NA	NA	3	NA	NA	NA	NA	NA	1	NA	3	1	NA	NA	NA	NA	NA	3	NA	7	NA	NA
MYO1B	1	NA	2	NA	NA	NA	3	7	8	17	17	20	35	32	30	1	NA	1	1	NA	NA	NA	NA	NA	1	1	1	6	6	6	20	11	19	22	24	23
MYO1C	34	26	21	52	42	37	8	15	15	69	58	68	107	102	110	23	18	11	13	22	24	25	24	16	24	19	38	91	88	88	137	152	133	147	145	163
MYO1D	NA	1	1	7	4	3	NA	1	2	NA	NA	NA	NA	NA	NA	NA	NA	1	NA	NA	NA	NA	NA	NA	NA	NA	NA	2	2	3	10	8	7	17	22	31
MYO1G	NA	NA	NA	NA	NA	NA	NA	NA	NA	NA	NA	NA	NA	NA	NA	3	1	1	1	2	NA	2	NA	NA	1	3	2	NA	NA	NA	NA	2	3	NA	NA	NA
MYO6	3	5	3	9	8	5	1	1	2	11	23	17	18	22	15	85	93	81	78	72	89	61	79	76	95	104	108	42	36	37	31	37	31	11	7	8
MYO7A	NA	NA	NA	NA	NA	NA	NA	NA	NA	NA	NA	NA	NA	NA	NA	4	NA	1	NA	NA	1	2	1	1	NA	1	1	1	1	1	NA	NA	NA	4	8	3
MYOF	116	131	115	80	82	74	80	90	83	421	430	396	467	454	469	53	47	45	78	83	73	55	57	73	101	106	99	202	204	203	294	255	282	209	225	211
MYOT	1	NA	1	NA	NA	NA	1	1	1	NA	NA	NA	NA	NA	NA	NA	NA	NA	NA	NA	NA	NA	NA	NA	NA	NA	NA	NA	NA	NA	NA	NA	NA	NA	NA	NA
MYPN	NA	NA	NA	NA	NA	NA	NA	NA	NA	NA	NA	NA	NA	NA	NA	NA	1	NA	NA	1	NA	NA	NA	1	NA	NA	NA	1	NA	1	2	1	NA	1	NA	NA
NA	NA	NA	NA	NA	NA	NA	NA	NA	2	2	3	1	NA	NA	NA	NA	NA	NA	NA	NA	NA	NA	NA	NA	NA	NA	NA	NA	17	15	NA	NA	6	NA	NA	NA
NAA35	NA	NA	NA	NA	NA	NA	NA	NA	NA	NA	NA	NA	NA	NA	NA	1	2	2	NA	NA	NA	NA	NA	NA	2	NA	4	6	7	4	NA	2	NA	2	1	NA
NAALAD2	NA	NA	NA	NA	NA	NA	NA	NA	NA	NA	NA	NA	NA	NA	NA	NA	NA	NA	NA	NA	NA	NA	NA	NA	NA	NA	NA	1	5	1	13	13	14	29	20	12
NAE1	5	2	4	7	6	6	2	1	NA	7	6	8	8	10	9	8	10	11	12	8	8	9	5	11	11	9	16	16	11	19	15	19	18	19	19	16
NAGLU	NA	NA	NA	1	1	NA	NA	NA	NA	10	11	12	4	6	8	NA	NA	NA	NA	NA	NA	NA	NA	NA	NA	NA	NA	NA	NA	NA	NA	NA	NA	NA	NA	NA
NALCN	NA	NA	NA	NA	NA	NA	NA	NA	NA	NA	NA	NA	NA	NA	NA	NA	NA	NA	NA	NA	NA	1	NA	NA	1	NA	NA	NA	NA	NA	1	NA	1	NA	NA	NA
NAMPT	NA	NA	NA	NA	NA	NA	NA	NA	NA	NA	NA	NA	NA	NA	NA	23	24	30	19	22	20	25	27	23	19	11	18	16	19	13	9	12	12	12	5	10
NAPA	23	36	34	23	31	17	19	12	16	40	39	35	43	47	41	30	23	29	18	18	21	20	18	15	39	31	42	34	39	36	52	43	29	50	36	47
NAPRT	1	NA	NA	NA	NA	NA	NA	NA	NA	3	6	4	7	5	5	NA	NA	NA	NA	NA	NA	NA	NA	NA	NA	NA	NA	NA	NA	NA	NA	NA	NA	NA	NA	NA
NAXE	4	8	6	5	6	9	4	2	1	7	9	6	11	11	9	15	13	11	18	6	12	13	16	13	24	23	23	15	12	14	16	12	12	16	24	19
NBEA	NA	NA	NA	NA	NA	NA	NA	NA	NA	NA	NA	NA	NA	NA	NA	2	1	NA	2	NA	NA	NA	NA	NA	NA	NA	3	NA	1	1	5	4	4	1	2	4
NBEAL2	NA	NA	NA	NA	NA	NA	NA	NA	NA	NA	NA	NA	1	1	NA	NA	NA	NA	NA	NA	NA	NA	NA	NA	NA	NA	NA	NA	NA	NA	NA	NA	NA	NA	NA	NA
NCAM1	NA	NA	NA	NA	NA	NA	NA	NA	NA	NA	NA	NA	NA	NA	NA	55	56	62	64	58	70	50	45	50	35	32	35	70	56	63	47	50	56	41	54	45
NCAM2	NA	NA	NA	NA	NA	NA	NA	NA	NA	NA	NA	NA	NA	NA	NA	3	3	4	2	2	1	2	2	2	1	NA	NA	NA	NA	NA	NA	1	NA	1	NA	NA
NCAN	NA	NA	NA	NA	NA	NA	NA	NA	NA	NA	NA	NA	NA	NA	NA	7	5	5	NA	2	NA	2	NA	NA	NA	NA	NA	NA	NA	NA	NA	NA	NA	NA	3	1
NCEH1	18	19	16	17	19	11	25	29	35	45	44	48	70	79	61	15	25	18	21	25	29	19	12	10	5	15	15	9	8	7	7	4	7	NA	NA	NA
NCF1	NA	NA	NA	NA	NA	NA	NA	NA	NA	NA	NA	NA	NA	NA	NA	5	4	2	3	2	4	4	4	3	3	5	3	1	1	1	NA	NA	NA	NA	NA	NA
NCF1B	1	NA	NA	NA	NA	NA	NA	NA	NA	NA	2	1	NA	NA	1	NA	NA	NA	NA	NA	NA	NA	NA	NA	NA	NA	NA	NA	NA	NA	NA	NA	NA	NA	NA	NA
NCF2	NA	NA	NA	NA	NA	NA	NA	NA	NA	NA	NA	NA	NA	NA	NA	6	3	7	3	1	NA	3	NA	4	2	2	4	1	2	NA	NA	NA	NA	NA	NA	1
NCF4	NA	NA	NA	NA	NA	NA	NA	NA	NA	NA	NA	NA	NA	NA	NA	4	4	3	1	3	2	3	3	1	3	2	4	1	NA	1	1	NA	NA	NA	NA	NA
NCK1	NA	NA	NA	NA	NA	NA	NA	NA	NA	NA	NA	1	2	1	1	4	NA	1	4	4	3	2	NA	2	3	1	1	5	5	4	4	3	9	5	7	8
NCKAP1	NA	2	5	20	11	10	1	1	1	23	27	16	29	26	26	27	22	22	18	21	28	23	16	17	41	49	37	29	35	29	27	25	27	30	25	27
NCKAP1L	NA	NA	NA	NA	NA	NA	NA	NA	NA	NA	NA	NA	NA	NA	NA	7	5	12	7	5	7	6	2	10	6	1	5	NA	1	NA	NA	NA	NA	NA	NA	NA
NCL	390	355	375	334	309	318	199	194	165	190	163	153	196	191	210	116	136	130	79	78	77	96	90	94	113	114	128	143	137	142	122	123	125	114	99	120
NCOA1	NA	NA	NA	NA	NA	NA	NA	NA	NA	1	NA	2	2	NA	NA	NA	2	NA	NA	NA	NA	NA	NA	NA	3	NA	2	NA	1	NA	NA	NA	NA	3	1	1
NCS1	NA	NA	4	2	1	NA	NA	NA	NA	3	4	4	6	4	6	4	3	6	1	NA	3	1	NA	2	1	1	1	7	10	6	1	4	4	8	7	8
NCSTN	4	2	2	3	3	8	5	4	4	9	13	16	17	23	24	25	17	25	12	16	16	18	17	21	18	11	13	16	19	18	17	15	15	26	26	36
NDC1	NA	NA	NA	1	NA	NA	NA	NA	NA	1	NA	1	NA	NA	NA	2	6	1	3	1	NA	NA	NA	1	NA	3	1	NA	3	NA	NA	NA	NA	2	2	1
NDE1	NA	NA	NA	NA	NA	NA	NA	NA	NA	NA	NA	NA	NA	NA	NA	2	2	2	NA	2	3	4	NA	2	NA	2	3	NA	NA	NA	3	5	NA	1	NA	NA
NDRG1	NA	NA	NA	4	3	1	NA	NA	NA	2	2	2	3	6	2	4	1	2	5	12	6	8	8	6	9	8	7	6	4	5	5	6	6	5	7	8
NDRG4	1	1	NA	NA	NA	NA	NA	NA	NA	NA	NA	1	NA	NA	NA	NA	4	7	3	3	1	4	2	NA	14	13	12	6	2	5	3	2	2	NA	NA	3
NDUFC2	NA	1	NA	NA	NA	NA	NA	NA	NA	12	14	21	15	12	14	NA	NA	NA	NA	NA	NA	NA	NA	NA	NA	NA	NA	NA	NA	NA	NA	NA	NA	NA	NA	NA
NDUFS7	2	2	3	3	2	1	1	NA	1	17	12	11	19	11	16	16	20	15	22	23	26	18	18	22	15	18	14	15	17	19	14	16	20	14	15	15
NECAP1	NA	NA	1	NA	NA	NA	NA	NA	NA	2	2	2	1	NA	3	4	NA	NA	1	NA	NA	1	1	2	NA	4	3	2	1	6	4	2	4	3	3	2
NECAP2	4	3	3	6	1	3	2	1	2	2	5	6	5	7	8	6	7	8	11	6	7	3	6	2	12	16	16	11	10	8	6	6	3	4	7	5
NECTIN1	NA	NA	NA	NA	NA	NA	NA	NA	NA	NA	NA	NA	NA	NA	NA	NA	NA	NA	NA	NA	NA	NA	NA	NA	1	NA	NA	1	1	NA	NA	NA	NA	NA	NA	NA
NECTIN2	1	1	NA	NA	1	1	1	NA	NA	3	4	4	7	5	6	1	NA	2	2	2	1	1	1	1	NA	NA	NA	1	1	3	NA	NA	NA	1	1	NA
NEDD4	NA	1	1	1	NA	NA	NA	NA	NA	2	1	1	2	1	2	39	44	28	12	13	20	12	12	23	77	74	65	139	144	124	108	105	89	170	200	185
NEDD4L	NA	NA	NA	NA	NA	NA	NA	NA	NA	NA	NA	NA	NA	NA	NA	6	NA	NA	4	4	4	5	2	2	6	11	19	NA	25	28	NA	22	17	29	21	23
NEDD9	NA	NA	NA	NA	NA	NA	NA	NA	NA	NA	NA	NA	NA	NA	NA	NA	NA	NA	NA	NA	NA	NA	NA	NA	1	NA	NA	NA	NA	NA	NA	NA	NA	1	NA	1
NEK10	NA	NA	NA	NA	NA	NA	NA	NA	NA	NA	NA	NA	NA	NA	NA	1	2	NA	NA	NA	3	NA	NA	8	NA	NA	NA	NA	1	NA	NA	NA	1	1	NA	NA
NELFE	NA	NA	NA	NA	NA	NA	NA	NA	NA	2	NA	1	NA	NA	NA	1	1	NA	3	NA	NA	2	1	3	3	3	2	NA	1	NA	4	3	1	2	3	1
NELL2	NA	NA	NA	NA	NA	NA	NA	NA	NA	NA	NA	NA	NA	NA	NA	3	2	NA	NA	2	NA	NA	NA	NA	NA	NA	NA	NA	1	NA	NA	NA	NA	NA	NA	NA
NENF	NA	NA	NA	NA	NA	NA	NA	NA	NA	9	11	9	11	19	10	6	5	6	3	3	4	6	5	9	1	4	5	9	8	9	14	17	12	13	14	22
NEO1	NA	NA	NA	NA	NA	NA	NA	NA	NA	NA	NA	NA	NA	NA	NA	NA	NA	NA	1	1	NA	NA	NA	NA	NA	NA	NA	1	NA	1	NA	NA	NA	NA	1	2
NEPN	NA	NA	NA	NA	NA	NA	NA	NA	NA	NA	NA	NA	NA	NA	NA	NA	1	NA	NA	NA	1	NA	NA	NA	NA	NA	1	NA	NA	NA	NA	NA	NA	1	NA	3
NEU1	NA	NA	NA	NA	NA	NA	NA	NA	NA	3	3	2	4	1	2	NA	2	NA	2	2	2	2	1	2	NA	1	NA	NA	NA	1	1	2	1	NA	2	NA
NEXN	NA	NA	NA	NA	NA	NA	NA	NA	NA	35	37	43	42	40	51	3	1	3	6	4	6	7	7	13	3	7	5	15	16	18	20	31	21	26	19	17
NF1	NA	NA	1	NA	NA	NA	NA	NA	NA	2	1	NA	4	2	4	5	4	11	6	5	6	10	5	8	7	9	2	2	1	5	2	2	2	3	NA	7
NF2	NA	NA	NA	1	NA	1	NA	NA	NA	2	1	1	1	1	2	NA	2	NA	1	NA	NA	1	NA	NA	NA	2	1	NA	NA	1	NA	NA	NA	NA	NA	1
NFASC	NA	NA	NA	NA	NA	NA	NA	NA	NA	2	2	NA	1	1	1	1	NA	1	NA	1	2	1	1	NA	NA	NA	1	NA	1	1	NA	NA	1	NA	1	NA
NHERF1	NA	2	2	1	2	1	2	1	1	9	7	6	7	3	10	25	20	23	25	19	14	18	23	25	25	27	15	20	18	19	12	8	9	3	4	4
NHERF2	NA	3	NA	2	NA	1	1	NA	NA	4	6	6	8	2	4	NA	NA	NA	NA	4	NA	NA	NA	2	1	NA	NA	3	1	1	3	4	1	1	5	3
NHERF4	NA	NA	NA	NA	NA	NA	NA	NA	NA	NA	NA	NA	NA	NA	NA	NA	1	NA	NA	NA	NA	NA	NA	NA	NA	1	NA	NA	1	NA	1	1	NA	NA	NA	NA
NHLRC2	NA	NA	NA	1	NA	2	NA	NA	NA	1	1	1	2	4	3	NA	NA	NA	NA	NA	NA	NA	NA	NA	NA	NA	NA	NA	NA	NA	NA	NA	NA	NA	NA	NA
NIBAN1	NA	NA	NA	4	3	4	NA	NA	2	6	6	4	12	13	10	NA	NA	NA	4	1	1	6	1	2	NA	NA	NA	2	4	2	8	8	5	17	20	22
NIBAN2	8	8	11	14	15	10	14	14	16	67	69	67	93	73	71	14	18	20	15	23	14	16	23	18	30	35	36	42	46	42	60	58	53	48	57	54
NID2	NA	NA	NA	NA	NA	NA	NA	NA	NA	3	2	1	10	9	8	NA	NA	NA	NA	NA	NA	NA	NA	NA	NA	NA	NA	NA	NA	NA	NA	NA	NA	1	1	2
NIN	NA	NA	NA	NA	NA	NA	NA	NA	5	15	13	15	16	23	20	1	NA	NA	NA	1	NA	NA	4	NA	NA	1	NA	NA	1	2	NA	4	2	2	NA	1
NIPA1	NA	NA	NA	NA	NA	NA	NA	NA	NA	NA	NA	NA	NA	NA	NA	NA	1	NA	3	NA	1	2	NA	1	2	1	2	NA	3	1	1	NA	NA	NA	NA	1
NIPSNAP1	NA	NA	NA	NA	NA	NA	NA	NA	NA	18	13	12	12	14	7	4	4	2	2	2	4	2	2	1	3	2	1	2	3	4	3	5	6	2	1	1
NISCH	NA	NA	NA	NA	NA	NA	NA	NA	NA	NA	NA	NA	NA	NA	NA	8	6	7	12	6	NA	4	4	2	27	29	26	14	18	15	9	11	9	10	7	8
NIT2	3	NA	NA	3	1	2	NA	NA	NA	5	5	6	7	5	10	NA	NA	NA	NA	NA	NA	NA	NA	NA	NA	NA	NA	NA	NA	NA	NA	NA	NA	NA	NA	NA
NKD1	NA	NA	NA	NA	NA	NA	NA	NA	NA	NA	NA	NA	NA	NA	NA	NA	NA	NA	NA	NA	NA	NA	NA	NA	4	3	NA	NA	NA	NA	NA	NA	1	NA	1	NA
NLGN1	NA	NA	NA	NA	NA	NA	NA	NA	NA	NA	NA	NA	NA	NA	NA	NA	NA	NA	NA	NA	NA	NA	NA	NA	NA	NA	NA	2	NA	1	NA	NA	NA	1	NA	NA
NLGN2	NA	NA	NA	NA	NA	NA	NA	NA	NA	NA	NA	NA	NA	NA	NA	NA	NA	NA	1	NA	1	NA	NA	NA	NA	NA	NA	NA	NA	NA	NA	1	1	NA	NA	NA
NLN	2	1	NA	1	NA	NA	NA	NA	NA	2	3	5	6	4	5	23	16	18	22	15	16	14	17	16	23	25	16	19	23	21	22	16	19	19	22	16
NLRC4	NA	2	3	2	NA	1	NA	1	NA	1	NA	NA	NA	NA	NA	NA	NA	NA	1	1	NA	NA	NA	NA	NA	NA	NA	4	NA	NA	3	1	NA	1	NA	NA
NLRP3	NA	NA	NA	NA	NA	NA	NA	NA	NA	NA	NA	NA	NA	NA	NA	NA	NA	NA	NA	NA	NA	1	1	1	1	NA	1	1	NA	NA	NA	1	NA	NA	NA	NA
NLRP6	NA	NA	NA	NA	NA	NA	NA	NA	3	2	1	2	2	NA	NA	NA	NA	2	NA	1	1	NA	1	NA	NA	NA	1	NA	NA	NA	NA	NA	NA	NA	NA	NA
NLRX1	NA	NA	NA	NA	NA	NA	NA	NA	NA	NA	NA	NA	1	NA	1	4	1	4	1	NA	NA	2	1	2	2	1	NA	NA	NA	NA	NA	1	NA	3	2	1
NME1	78	51	54	55	64	67	55	NA	56	136	118	99	98	96	114	97	80	92	78	86	76	84	85	84	121	97	114	159	135	132	133	120	115	128	152	143
NME2	80	51	52	55	NA	71	NA	69	NA	158	132	124	117	124	137	NA	NA	NA	NA	NA	NA	NA	NA	NA	NA	NA	NA	NA	NA	NA	NA	NA	NA	NA	NA	NA
NME7	NA	NA	NA	NA	NA	NA	NA	NA	NA	NA	NA	NA	NA	NA	NA	4	5	9	3	2	3	2	4	4	11	6	4	7	6	4	5	4	2	3	NA	1
NMI	NA	NA	NA	NA	NA	NA	NA	NA	NA	NA	NA	NA	NA	1	2	NA	NA	2	NA	NA	NA	NA	NA	NA	1	NA	1	1	NA	NA	NA	NA	NA	NA	NA	NA
NMT1	5	11	9	16	12	10	3	5	4	19	17	13	25	22	24	34	24	22	21	15	22	18	25	21	42	33	37	32	40	23	33	24	30	25	27	24
NMT2	NA	NA	NA	NA	2	6	NA	NA	NA	NA	NA	6	NA	NA	NA	19	13	19	11	10	9	6	12	4	18	16	18	8	17	13	11	13	NA	8	16	10
NOD1	NA	NA	NA	NA	NA	NA	NA	NA	NA	NA	NA	NA	NA	NA	NA	NA	NA	NA	NA	NA	NA	NA	NA	NA	3	3	2	NA	1	NA	NA	NA	NA	NA	NA	NA
NOD2	NA	NA	NA	NA	NA	NA	NA	NA	NA	NA	NA	NA	NA	NA	NA	NA	1	1	NA	NA	1	NA	1	1	NA	NA	NA	NA	NA	2	1	NA	NA	NA	1	2
NOS2	NA	NA	NA	NA	NA	NA	NA	NA	NA	NA	NA	NA	NA	NA	NA	NA	NA	NA	NA	NA	NA	NA	1	NA	NA	NA	1	NA	1	1	1	1	1	1	NA	NA
NOS3	NA	NA	NA	3	2	2	NA	NA	NA	NA	NA	NA	NA	NA	NA	NA	NA	NA	NA	NA	NA	NA	NA	NA	NA	NA	NA	NA	NA	NA	NA	NA	NA	NA	NA	NA
NOSTRIN	NA	NA	NA	NA	NA	NA	NA	NA	NA	NA	NA	NA	NA	NA	NA	NA	NA	NA	1	NA	NA	NA	NA	NA	2	1	NA	NA	NA	NA	NA	1	1	NA	1	NA
NOTCH1	NA	NA	NA	NA	NA	NA	NA	NA	NA	NA	NA	NA	NA	NA	NA	2	NA	1	NA	NA	2	NA	NA	NA	NA	NA	NA	NA	NA	NA	NA	1	NA	NA	1	NA
NOTCH2	NA	NA	NA	NA	NA	NA	NA	NA	NA	NA	1	NA	3	NA	1	3	NA	NA	2	NA	1	1	3	NA	NA	NA	1	1	1	NA	1	1	NA	3	2	3
NOTCH4	NA	NA	NA	NA	NA	NA	NA	NA	NA	NA	NA	NA	NA	NA	NA	NA	1	NA	NA	1	NA	NA	NA	NA	NA	NA	NA	1	1	1	NA	2	1	NA	NA	NA
NOX5	NA	1	1	NA	NA	NA	NA	NA	NA	NA	NA	NA	1	NA	NA	NA	NA	NA	NA	NA	NA	NA	NA	NA	NA	NA	NA	NA	NA	NA	NA	NA	NA	NA	NA	NA
NPC1	NA	NA	NA	6	1	1	NA	NA	NA	4	4	10	9	10	10	4	5	1	2	2	5	5	10	6	5	5	5	3	4	3	4	5	2	1	1	5
NPC2	NA	NA	3	6	6	4	NA	8	3	18	25	22	25	21	14	NA	NA	NA	NA	NA	NA	NA	NA	NA	NA	NA	NA	NA	NA	NA	NA	NA	NA	NA	NA	NA
NPFFR1	NA	5	5	NA	NA	NA	NA	NA	NA	NA	NA	NA	NA	NA	NA	NA	NA	NA	NA	NA	NA	NA	NA	NA	NA	NA	NA	NA	NA	NA	NA	NA	NA	NA	NA	NA
NPHS1	NA	2	NA	4	1	NA	NA	NA	NA	1	NA	NA	NA	NA	1	NA	NA	NA	NA	NA	NA	NA	NA	NA	NA	NA	NA	NA	NA	NA	NA	NA	NA	NA	NA	NA
NPR2	NA	NA	NA	NA	NA	NA	NA	NA	NA	NA	NA	NA	NA	NA	NA	NA	NA	NA	1	2	NA	NA	NA	NA	1	NA	NA	5	4	3	20	20	13	16	15	14
NPR3	NA	NA	NA	NA	NA	NA	NA	NA	NA	NA	NA	NA	NA	NA	NA	1	NA	NA	NA	NA	NA	NA	NA	NA	NA	NA	NA	6	4	5	1	1	5	6	8	5
NPTN	NA	NA	NA	NA	1	NA	NA	NA	NA	6	9	7	10	10	10	7	5	12	7	9	7	11	11	16	7	4	3	4	7	7	12	15	12	8	9	8
NPTX2	NA	NA	NA	NA	NA	NA	NA	NA	NA	NA	NA	NA	NA	NA	NA	NA	3	1	NA	NA	NA	1	1	2	NA	NA	1	NA	NA	NA	NA	NA	NA	NA	NA	NA
NRADD	NA	NA	NA	NA	NA	NA	NA	NA	NA	NA	NA	NA	NA	NA	NA	NA	NA	NA	NA	NA	NA	NA	NA	NA	1	NA	3	5	4	3	4	6	6	8	4	5
NRAS	15	12	8	14	16	11	1	1	5	NA	7	6	15	12	21	NA	14	16	16	15	12	14	13	17	13	NA	NA	NA	12	NA	NA	13	NA	NA	NA	NA
NRCAM	NA	NA	NA	NA	NA	NA	NA	NA	NA	1	NA	NA	1	1	NA	8	8	8	12	9	9	6	4	5	9	9	9	1	1	2	2	2	2	NA	NA	NA
NRP1	1	NA	NA	2	1	NA	NA	NA	1	13	16	15	24	22	28	NA	NA	NA	NA	NA	2	NA	1	NA	NA	NA	NA	8	6	7	1	5	2	6	3	6
NRP2	NA	NA	NA	4	3	3	NA	NA	NA	NA	NA	NA	NA	NA	NA	NA	NA	NA	NA	NA	NA	NA	NA	NA	NA	NA	NA	NA	NA	NA	NA	NA	NA	NA	NA	NA
NRXN1	NA	NA	NA	1	NA	NA	NA	NA	NA	NA	1	NA	1	1	NA	NA	NA	NA	NA	1	1	NA	NA	NA	NA	NA	NA	NA	NA	NA	NA	NA	NA	NA	NA	NA
NRXN2	NA	NA	NA	NA	NA	NA	NA	NA	NA	NA	NA	NA	NA	NA	NA	1	1	1	NA	NA	NA	NA	NA	NA	NA	NA	NA	NA	NA	1	NA	NA	NA	1	1	1
NRXN3	NA	NA	NA	NA	NA	NA	NA	NA	NA	NA	NA	NA	NA	NA	NA	NA	NA	1	NA	NA	NA	NA	1	NA	NA	1	1	NA	1	1	NA	NA	NA	NA	NA	1
NSF	8	5	7	7	7	6	4	2	3	55	65	50	59	71	69	16	18	26	21	19	24	22	29	25	21	23	13	23	29	27	37	30	38	25	38	33
NSMF	NA	NA	NA	NA	NA	NA	NA	NA	NA	NA	NA	NA	NA	NA	NA	1	1	NA	NA	NA	NA	NA	NA	NA	1	NA	NA	NA	NA	NA	NA	NA	NA	NA	NA	1
NSUN2	3	5	12	13	11	10	2	3	3	10	7	6	8	9	19	10	13	15	NA	NA	2	2	1	1	5	11	9	34	25	25	16	16	17	15	16	25
NT5E	3	4	7	30	39	31	40	55	60	104	110	87	135	142	163	NA	NA	NA	NA	NA	NA	NA	NA	NA	NA	NA	NA	7	10	10	5	6	3	11	13	12
NTF3	NA	NA	NA	NA	NA	NA	NA	NA	NA	NA	NA	NA	NA	NA	NA	NA	NA	NA	NA	NA	NA	NA	NA	NA	NA	1	1	NA	NA	NA	NA	NA	NA	NA	NA	NA
NTF4	NA	NA	NA	NA	NA	NA	NA	NA	NA	NA	NA	NA	NA	NA	NA	NA	NA	NA	1	1	NA	NA	NA	NA	NA	NA	NA	NA	NA	NA	NA	NA	1	NA	NA	NA
NTM	NA	NA	NA	NA	NA	NA	NA	NA	NA	NA	1	NA	1	2	2	NA	NA	NA	NA	NA	NA	NA	NA	NA	NA	NA	NA	NA	NA	NA	NA	NA	NA	NA	NA	NA
NUBP1	3	3	1	NA	NA	NA	2	1	NA	1	4	NA	3	3	4	NA	NA	NA	NA	NA	NA	NA	NA	NA	NA	NA	NA	NA	NA	NA	NA	NA	NA	NA	NA	NA
NUBPL	NA	NA	NA	NA	NA	NA	NA	NA	NA	NA	NA	NA	NA	NA	NA	NA	NA	1	NA	NA	NA	NA	NA	NA	NA	NA	NA	NA	NA	NA	NA	NA	NA	NA	1	1
NUCB1	NA	NA	NA	NA	NA	NA	NA	NA	NA	NA	NA	NA	NA	NA	NA	65	54	61	37	41	40	45	45	33	42	52	48	60	66	55	80	85	67	106	89	81
NUCB2	3	1	2	3	4	2	2	1	2	19	22	26	23	23	25	5	10	3	NA	NA	NA	NA	NA	NA	1	3	1	13	13	13	24	34	20	33	20	25
NUDT1	NA	NA	NA	NA	NA	NA	NA	1	NA	1	1	1	NA	1	NA	NA	NA	NA	NA	NA	NA	NA	NA	NA	NA	NA	NA	1	1	1	NA	NA	NA	NA	3	NA
NUMA1	5	16	12	20	14	11	5	2	13	18	20	25	50	46	44	57	53	62	44	47	45	55	48	47	50	49	43	36	38	45	32	27	34	32	32	38
NUMB	NA	NA	NA	NA	NA	NA	NA	NA	NA	1	4	NA	2	4	4	NA	1	3	NA	NA	1	1	NA	2	2	NA	NA	1	4	NA	NA	2	2	1	NA	2
NUP35	2	2	1	2	2	4	NA	NA	NA	3	2	2	5	4	2	4	7	2	4	7	5	3	7	8	9	2	7	9	11	16	15	12	12	11	6	6
NUP85	NA	NA	NA	NA	NA	NA	NA	NA	NA	NA	NA	NA	NA	NA	NA	3	2	2	4	2	6	2	1	6	6	2	1	5	5	9	3	2	5	10	5	5
NYX	NA	NA	NA	NA	NA	NA	NA	NA	NA	NA	NA	NA	NA	NA	NA	NA	NA	NA	NA	2	NA	NA	NA	NA	1	NA	1	NA	NA	NA	NA	NA	NA	NA	NA	NA
OAS3	NA	NA	NA	1	NA	NA	NA	NA	NA	1	2	NA	1	NA	NA	NA	NA	2	1	NA	NA	NA	NA	1	NA	1	1	NA	NA	NA	NA	NA	1	NA	NA	NA
OBSCN	NA	NA	2	NA	NA	1	NA	1	1	2	NA	2	3	4	3	1	NA	NA	1	NA	NA	2	2	2	5	4	3	1	4	2	1	1	2	1	5	3
OCLN	NA	NA	NA	NA	NA	NA	NA	NA	NA	NA	NA	NA	NA	NA	NA	NA	NA	NA	NA	NA	NA	NA	NA	NA	NA	NA	NA	1	1	NA	NA	NA	NA	NA	NA	NA
OCRL	NA	NA	1	NA	NA	NA	NA	NA	NA	2	3	3	8	4	4	NA	NA	NA	NA	NA	NA	NA	NA	NA	NA	1	1	NA	NA	1	1	NA	1	NA	2	2
OFD1	NA	NA	NA	NA	NA	NA	NA	NA	NA	NA	NA	NA	NA	NA	NA	6	1	1	4	2	4	1	1	1	1	1	2	NA	NA	NA	1	NA	NA	4	3	2
OGN	NA	NA	NA	NA	NA	NA	NA	NA	NA	NA	NA	NA	NA	NA	NA	NA	NA	NA	NA	NA	NA	NA	NA	NA	NA	NA	NA	NA	1	NA	NA	NA	NA	1	1	1
OGT	NA	NA	NA	NA	NA	2	NA	NA	NA	2	1	1	3	5	6	9	14	16	11	10	8	14	10	7	11	16	16	13	12	16	10	15	7	7	15	17
OLA1	15	15	16	16	17	18	7	9	8	36	29	33	35	41	32	NA	NA	NA	NA	NA	NA	NA	NA	NA	NA	NA	NA	NA	NA	NA	NA	NA	NA	NA	NA	NA
OLFM2	NA	NA	NA	NA	NA	NA	NA	NA	NA	NA	NA	NA	NA	NA	NA	NA	NA	NA	NA	NA	NA	NA	NA	NA	NA	NA	NA	1	NA	1	1	NA	NA	NA	NA	1
OLFML1	NA	NA	NA	NA	NA	NA	NA	NA	NA	2	NA	NA	3	1	NA	NA	NA	NA	NA	NA	NA	NA	NA	NA	NA	NA	NA	NA	NA	NA	NA	NA	NA	NA	NA	NA
OLFML2B	NA	NA	NA	NA	NA	NA	NA	NA	NA	NA	NA	NA	NA	NA	NA	NA	NA	NA	NA	NA	NA	NA	NA	NA	NA	1	NA	1	NA	NA	NA	1	NA	3	NA	2
OLFR180	NA	NA	NA	NA	NA	NA	NA	NA	NA	NA	NA	NA	NA	NA	NA	NA	NA	NA	1	1	NA	NA	NA	NA	NA	NA	NA	NA	NA	NA	NA	NA	NA	NA	NA	NA
OR51E2	NA	NA	NA	NA	NA	NA	NA	NA	NA	NA	NA	NA	NA	NA	NA	NA	NA	NA	NA	NA	NA	NA	NA	NA	1	NA	1	NA	NA	NA	NA	NA	NA	NA	NA	NA
OR52E8	NA	NA	NA	2	2	2	1	NA	NA	2	NA	NA	NA	1	NA	NA	NA	NA	NA	NA	NA	NA	NA	NA	NA	NA	NA	NA	NA	NA	NA	NA	NA	NA	NA	NA
OR52N2	NA	3	3	NA	NA	NA	NA	NA	NA	NA	NA	NA	NA	NA	1	NA	NA	NA	NA	NA	NA	NA	NA	NA	NA	NA	NA	NA	NA	NA	NA	NA	NA	NA	NA	NA
OR5P62	NA	NA	NA	NA	NA	NA	NA	NA	NA	NA	NA	NA	NA	NA	NA	NA	NA	NA	NA	NA	NA	NA	NA	NA	1	NA	1	NA	NA	NA	NA	NA	NA	NA	NA	NA
OR7A40	NA	NA	NA	NA	NA	NA	NA	NA	NA	NA	NA	NA	NA	NA	NA	NA	NA	NA	NA	1	NA	NA	NA	NA	NA	NA	NA	1	1	NA	NA	NA	NA	NA	NA	NA
OR7G2	NA	NA	NA	NA	NA	NA	NA	3	NA	NA	3	NA	9	2	NA	NA	NA	NA	NA	NA	NA	NA	NA	NA	NA	NA	NA	NA	NA	NA	NA	NA	NA	NA	NA	NA
ORAI1	NA	NA	NA	NA	NA	NA	NA	NA	NA	NA	NA	NA	NA	NA	NA	1	2	1	NA	NA	NA	1	NA	2	NA	1	NA	NA	NA	NA	NA	NA	NA	NA	NA	NA
ORAI3	NA	NA	NA	2	2	NA	NA	NA	NA	NA	NA	NA	NA	2	NA	NA	NA	NA	NA	NA	NA	NA	NA	NA	NA	NA	NA	NA	NA	NA	NA	NA	NA	NA	NA	NA
OSBPL2	NA	NA	NA	NA	NA	NA	NA	NA	NA	NA	NA	NA	NA	NA	NA	NA	NA	NA	NA	NA	NA	NA	NA	NA	NA	NA	1	1	1	2	1	3	NA	NA	1	NA
[truncated: 1,156 more rows]

## Sheet: 981_PSMs
Table S2_C. Peptide spectral matches (PSMs) of all cell surface DEPs (overlapping among three technical replicates within each cell condition) obtained from at least one senescence condition.
Three technical replicates were used for each condition
Description: The following primary cells were used: human- human umbilical vein endothelial cells (HUVEC) and normal human lung fibroblasts (NHLF); mouse- mouse embryonic fibroblasts (MEF) and AST (astrocytes). Conditions are denoted as follows: CTRL- control, H2O2- hydrogen peroxide treatment, ETO-etoposide treatment and EPO- epoxomicin treatment. The three technical replicates are indicated as:…
Gene Symbol	HUVEC_CTRL_1	HUVEC_CTRL_2	HUVEC_CTRL_3	HUVEC_H2O2_1	HUVEC_H2O2_2	HUVEC_H2O2_3	NHLF_CTRL_1	NHLF_CTRL_2	NHLF_CTRL_3	NHLF_ETO_1	NHLF_ETO_2	NHLF_ETO_3	NHLF_H2O2_1	NHLF_H2O2_2	NHLF_H2O2_3	AST_CTRL_1	AST_CTRL_2	AST_CTRL_3	AST_ETO_1	AST_ETO_2	AST_ETO_3	AST_H2O2_1	AST_H2O2_2	AST_H2O2_3	AST_EPO_1	AST_EPO_2	AST_EPO_3	MEF_CTRL_1	MEF_CTRL_2	MEF_CTRL_3	MEF_ETO_1	MEF_ETO_2	MEF_ETO_3	MEF_H2O2_1	MEF_H2O2_2	MEF_H2O2_3
ABCA1	0	0	0	0	0	0	0	0	0	0	0	0	0	0	0	33	44	55	38	36	42	65	57	58	28	20	34	9	6	5	4	6	1	1	1	1
ABCB6	6	6	6	1	1	1	9	7	10	0	0	0	1.5	1	2	3	8	1	3	2.5	2	2	1	3	6	4	3	2	2	2	1	1	1	1	1	1
ABCC4	0	0	0	3	3	3	1	1	1	4	15	6	11	11	6	0	0	0	0	0	0	0	0	0	0	0	0	0	0	0	0	0	0	0	0	0
ABHD12	0	0	0	1	1	1	4	2	1	22	22	21	27	22	26	34	28	32	28	34	33	32	27	29	18	23	25	21	23	23	19	22	28	9	8	15
ACSBG1	0	0	0	0	0	0	0	0	0	0	0	0	0	0	0	116	118	117	109	106	110	107	99	94	94	92	87	68	70	66	37	31	39	0	0	0
ACSL4	6	11	9	4	4	4	7	3	3	30	29	21	43	50	44	1	1	1	0	0	0	3	3	3	4	3	1	2	2	2	1	1	1	0	0	0
ACSL5	0	0	0	0	0	0	0	0	0	0	0	0	0	0	0	4	2	6	4	4	4	0	0	0	3	3	3	10	7	2	6	2	7	4	4	3
ACTL6A	4	3	4	7	3	5	3	1	2	12	13	9	14	13	18	9	10	15	5	9	9	10	11	7	9	18	16	16	16	12	12	14	8	10	14	13
ACY1	0	0	0	0	0	0	0	0	0	1	2	3	3	1	2	2	2	2	1	1	1	0	0	0	0	0	0	1.5	1	2	1	1	1	2	3	1
ADA	0	0	0	0	0	0	0	0	0	0	0	0	0	0	0	4	4	1	0	0	0	1	1	1	3	3	3	9	9	11	3	3	4	20	12	16
[truncated: 971 more rows]
