# Supplementary material for: Analysis of the senescence‐associated cell surfaceome reveals potential senotherapeutic targets
Source: Aging Cell. 2024 Sep 3;23(12):e14312. doi: 10.1111/acel.14312 (PMC11634743; doi:10.1111/acel.14312)
Supplement: Supplementary file 3 — Table S3. [file ACEL-23-e14312-s013.xlsx]

## Sheet: HUVEC_H2O2 (244)
Table S3_1. Cell surface Differentially Expressed Proteins (DEPs) in senescent HUVEC induced by H2O2.
Significantly changed proteins (p-value < 0.05 and LOG2FC(SEN/CTL) ≥ 0.58 or ≤ -0.58)
Description: The following senescence condition was analyzed: HUVEV_H2O2: human umbilical vein endothelial cells (HUVEC); H2O2 (hydrogen peroxide treatment). Cell surface proteins were defined based on their GO annotations for the plasma membrane and/or extracellular regions, as denoted by the web-based Protein Center platform embedded within the Proteome discoverer software. PEP, posterior error…
HUVEC_H2O2 (244)
Uniprot Accession	Gene Symbol	Cellular Component	Description	Sum PEP Score	Coverage [%]	# PSMs	# Unique Peptides	MW [kDa]	LOG2FC
P0CG47	UBB	plasma membrane;other membranes;cytosol;mitochondrion;ER/Golgi;nucleus;other cytoplasmic organelle;other cell component	Polyubiquitin-B OS=Homo sapiens OX=9606 GN=UBB PE=1 SV=1	48.004	70	776	1	25.7	6.64386
Q9BZQ8	NIBAN1	plasma membrane;other membranes;cytosol;other cell component	Protein Niban 1 OS=Homo sapiens OX=9606 GN=NIBAN1 PE=1 SV=1	18.095	5	9	4	103.1	6.64386
O60551	NMT2	plasma membrane;other membranes;cytosol;ER/Golgi;other cell component	Glycylpeptide N-tetradecanoyltransferase 2 OS=Homo sapiens OX=9606 GN=NMT2 PE=1 SV=1	15.501	8	9	1	56.9	6.64386
P84022	SMAD3	plasma membrane;other membranes;cytosol;nucleus;other cell component	Mothers against decapentaplegic homolog 3 OS=Homo sapiens OX=9606 GN=SMAD3 PE=1 SV=1	15.379	5	11	1	48.1	6.64386
P10253	GAA	plasma membrane;other membranes;other cytoplasmic organelle;other cell component	Lysosomal alpha-glucosidase OS=Homo sapiens OX=9606 GN=GAA PE=1 SV=4	15.366	2	5	1	105.3	6.64386
Q13277	STX3	plasma membrane;other membranes;ER/Golgi;other cytoplasmic organelle;other cell component	Syntaxin-3 OS=Homo sapiens OX=9606 GN=STX3 PE=1 SV=3	14.729	18	8	4	33.1	6.64386
Q8NF91	SYNE1	plasma membrane;other membranes;cytoskeleton;ER/Golgi;nucleus;other cell component	Nesprin-1 OS=Homo sapiens OX=9606 GN=SYNE1 PE=1 SV=4	14.657	1	5	3	1010.5	6.64386
Q92556	ELMO1	plasma membrane;other membranes;cytosol;other cell component	Engulfment and cell motility protein 1 OS=Homo sapiens OX=9606 GN=ELMO1 PE=1 SV=2	14.482	6	9	2	83.8	6.64386
Q9Y217	MTMR6	plasma membrane;other membranes;cytosol;ER/Golgi;nucleus;other cell component	Myotubularin-related protein 6 OS=Homo sapiens OX=9606 GN=MTMR6 PE=1 SV=3	12.498	4	4	2	71.9	6.64386
O43491	EPB41L2	plasma membrane;other membranes;cytosol;cytoskeleton;nucleus;other cell component	Band 4.1-like protein 2 OS=Homo sapiens OX=9606 GN=EPB41L2 PE=1 SV=1	12.084	5	6	4	112.5	6.64386
P31749	AKT1	plasma membrane;other membranes;cytosol;cytoskeleton;mitochondrion;nucleus;other cell component	RAC-alpha serine/threonine-protein kinase OS=Homo sapiens OX=9606 GN=AKT1 PE=1 SV=2	11.537	5	6	2	55.7	6.64386
Q2TAL8	QRICH1	plasma membrane;other membranes;nucleus;other cell component	Transcriptional regulator QRICH1 OS=Homo sapiens OX=9606 GN=QRICH1 PE=1 SV=1	11.295	5	6	2	86.4	6.64386
P98194	ATP2C1	plasma membrane;other membranes;ER/Golgi	Calcium-transporting ATPase type 2C member 1 OS=Homo sapiens OX=9606 GN=ATP2C1 PE=1 SV=3	10.94	5	7	3	100.5	6.64386
Q5VW38	GPR107	plasma membrane;other membranes;ER/Golgi;nucleus;other cytoplasmic organelle;other cell component	Protein GPR107 OS=Homo sapiens OX=9606 GN=GPR107 PE=1 SV=1	8.99	4	3	2	66.9	6.64386
Q9H2M9	RAB3GAP2	plasma membrane;other membranes;cytosol;ER/Golgi;other cell component	Rab3 GTPase-activating protein non-catalytic subunit OS=Homo sapiens OX=9606 GN=RAB3GAP2 PE=1 SV=1	8.685	2	4	2	155.9	6.64386
Q4KMQ2	ANO6	plasma membrane;other membranes;cytosol	Anoctamin-6 OS=Homo sapiens OX=9606 GN=ANO6 PE=1 SV=2	8.463	2	4	1	106.1	6.64386
P31146	CORO1A	plasma membrane;other membranes;cytosol;cytoskeleton;other cytoplasmic organelle;other cell component	Coronin-1A OS=Homo sapiens OX=9606 GN=CORO1A PE=1 SV=4	8.419	5	7	1	51	6.64386
Q01650	SLC7A5	plasma membrane;other membranes;cytosol;other cytoplasmic organelle;other cell component	Large neutral amino acids transporter small subunit 1 OS=Homo sapiens OX=9606 GN=SLC7A5 PE=1 SV=2	7.911	4	2	1	55	6.64386
P23743	DGKA	plasma membrane;other membranes;cytosol	Diacylglycerol kinase alpha OS=Homo sapiens OX=9606 GN=DGKA PE=1 SV=3	7.908	3	3	1	82.6	6.64386
Q92888	ARHGEF1	plasma membrane;other membranes;cytosol;other cell component	Rho guanine nucleotide exchange factor 1 OS=Homo sapiens OX=9606 GN=ARHGEF1 PE=1 SV=2	7.853	4	4	3	102.4	6.64386
Q08174	PCDH1	plasma membrane;other membranes;nucleus;other cell component	Protocadherin-1 OS=Homo sapiens OX=9606 GN=PCDH1 PE=1 SV=2	7.527	3	4	2	114.7	6.64386
O75348	ATP6V1G1	plasma membrane;other membranes;cytosol;other cytoplasmic organelle	V-type proton ATPase subunit G 1 OS=Homo sapiens OX=9606 GN=ATP6V1G1 PE=1 SV=3	6.928	9	6	1	13.7	6.64386
Q6IQ22	RAB12	plasma membrane;other membranes;cytosol;ER/Golgi;other cytoplasmic organelle;other cell component	Ras-related protein Rab-12 OS=Homo sapiens OX=9606 GN=RAB12 PE=1 SV=3	6.906	8	41	1	27.2	6.64386
Q8TD16	BICD2	plasma membrane;other membranes;cytosol;cytoskeleton;ER/Golgi;nucleus;other cell component	Protein bicaudal D homolog 2 OS=Homo sapiens OX=9606 GN=BICD2 PE=1 SV=1	6.532	3	2	2	93.5	6.64386
O75781	PALM	plasma membrane;other membranes;nucleus;other cell component	Paralemmin-1 OS=Homo sapiens OX=9606 GN=PALM PE=1 SV=2	6.184	3	1	1	42.1	6.64386
P06241	FYN	plasma membrane;other membranes;cytosol;cytoskeleton;mitochondrion;ER/Golgi;nucleus;other cytoplasmic organelle;other cell component	Tyrosine-protein kinase Fyn OS=Homo sapiens OX=9606 GN=FYN PE=1 SV=3	5.624	5	24	1	60.7	6.64386
O43665	RGS10	plasma membrane;other membranes;cytosol;nucleus;other cell component	Regulator of G-protein signaling 10 OS=Homo sapiens OX=9606 GN=RGS10 PE=1 SV=3	5.495	7	3	1	21.2	6.64386
O75044	SRGAP2	plasma membrane;other membranes;cytosol;nucleus;other cell component	SLIT-ROBO Rho GTPase-activating protein 2 OS=Homo sapiens OX=9606 GN=SRGAP2 PE=1 SV=3	5.081	1	2	1	120.8	6.64386
O43657	TSPAN6	plasma membrane;other membranes	Tetraspanin-6 OS=Homo sapiens OX=9606 GN=TSPAN6 PE=1 SV=1	5.068	5	2	1	27.5	6.64386
O60637	TSPAN3	plasma membrane;other membranes	Tetraspanin-3 OS=Homo sapiens OX=9606 GN=TSPAN3 PE=2 SV=1	4.887	6	1	1	28	6.64386
Q6P1K1	SLC48A1	plasma membrane;other membranes;other cytoplasmic organelle	Heme transporter HRG1 OS=Homo sapiens OX=9606 GN=SLC48A1 PE=1 SV=1	4.679	8	3	1	16.4	6.64386
Q9NRX5	SERINC1	plasma membrane;other membranes;ER/Golgi	Serine incorporator 1 OS=Homo sapiens OX=9606 GN=SERINC1 PE=1 SV=1	4.1	3	4	1	50.5	6.64386
Q6ZNL6	FGD5	plasma membrane;other membranes;cytosol;cytoskeleton;ER/Golgi;other cytoplasmic organelle;other cell component	FYVE, RhoGEF and PH domain-containing protein 5 OS=Homo sapiens OX=9606 GN=FGD5 PE=1 SV=3	3.978	2	4	2	159.8	6.64386
Q9BYX2	TBC1D2	plasma membrane;other membranes;cytosol;nucleus;other cell component	TBC1 domain family member 2A OS=Homo sapiens OX=9606 GN=TBC1D2 PE=1 SV=3	3.917	2	3	2	105.3	6.64386
Q13322	GRB10	plasma membrane;other membranes;cytosol;other cell component	Growth factor receptor-bound protein 10 OS=Homo sapiens OX=9606 GN=GRB10 PE=1 SV=2	3.89	2	1	1	67.2	6.64386
P23469	PTPRE	plasma membrane;other membranes;nucleus;other cell component	Receptor-type tyrosine-protein phosphatase epsilon OS=Homo sapiens OX=9606 GN=PTPRE PE=1 SV=1	3.813	2	1	1	80.6	6.64386
Q96PD2	DCBLD2	plasma membrane;other membranes;other cell component	Discoidin, CUB and LCCL domain-containing protein 2 OS=Homo sapiens OX=9606 GN=DCBLD2 PE=1 SV=1	3.799	1	1	1	85	6.64386
P17252	PRKCA	plasma membrane;other membranes;cytosol;mitochondrion;ER/Golgi;nucleus;other cell component	Protein kinase C alpha type OS=Homo sapiens OX=9606 GN=PRKCA PE=1 SV=4	3.648	4	2	2	76.7	6.64386
O75787	ATP6AP2	plasma membrane;other membranes;ER/Golgi;other cytoplasmic organelle;other cell component	Renin receptor OS=Homo sapiens OX=9606 GN=ATP6AP2 PE=1 SV=2	3.452	3	2	1	39	6.64386
Q15761	NPY5R	plasma membrane;other membranes;other cell component	Neuropeptide Y receptor type 5 OS=Homo sapiens OX=9606 GN=NPY5R PE=2 SV=2	3.397	5	9	2	50.7	6.64386
Q8IZA0	KIAA0319L	plasma membrane;other membranes;ER/Golgi;nucleus;other cell component	Dyslexia-associated protein KIAA0319-like protein OS=Homo sapiens OX=9606 GN=KIAA0319L PE=1 SV=2	3.118	1	2	1	115.6	6.64386
Q9Y5Z0	BACE2	plasma membrane;other membranes;ER/Golgi;other cytoplasmic organelle;other cell component	Beta-secretase 2 OS=Homo sapiens OX=9606 GN=BACE2 PE=1 SV=1	2.921	2	3	1	56.1	6.64386
O75131	CPNE3	plasma membrane;other membranes;cytosol;mitochondrion;nucleus;other cytoplasmic organelle;other cell component	Copine-3 OS=Homo sapiens OX=9606 GN=CPNE3 PE=1 SV=1	2.869	1	2	1	60.1	6.64386
Q7Z7A4	PXK	plasma membrane;other membranes;cytosol;cytoskeleton;nucleus;other cell component	PX domain-containing protein kinase-like protein OS=Homo sapiens OX=9606 GN=PXK PE=1 SV=1	2.73	2	1	1	64.9	6.64386
P78324	SIRPA	plasma membrane;other membranes;other cell component	Tyrosine-protein phosphatase non-receptor type substrate 1 OS=Homo sapiens OX=9606 GN=SIRPA PE=1 SV=2	2.471	2	2	1	54.9	6.64386
Q6RW13	AGTRAP	plasma membrane;other membranes;ER/Golgi;other cell component	Type-1 angiotensin II receptor-associated protein OS=Homo sapiens OX=9606 GN=AGTRAP PE=1 SV=1	2.302	5	1	1	17.4	6.64386
O75935	DCTN3	plasma membrane;other membranes;cytosol;cytoskeleton;nucleus;other cell component	Dynactin subunit 3 OS=Homo sapiens OX=9606 GN=DCTN3 PE=1 SV=1	2.14	4	1	1	21.1	6.64386
Q9Y2C9	TLR6	plasma membrane;other membranes;ER/Golgi;other cell component	Toll-like receptor 6 OS=Homo sapiens OX=9606 GN=TLR6 PE=1 SV=2	2.002	1	1	1	91.8	6.64386
Q6ZQN7	SLCO4C1	plasma membrane;other membranes;other cytoplasmic organelle	Solute carrier organic anion transporter family member 4C1 OS=Homo sapiens OX=9606 GN=SLCO4C1 PE=1 SV=1	1.899	2	1	1	78.9	6.64386
O15530	PDPK1	plasma membrane;other membranes;cytosol;nucleus;other cell component	3-phosphoinositide-dependent protein kinase 1 OS=Homo sapiens OX=9606 GN=PDPK1 PE=1 SV=1	1.829	2	2	1	63.1	6.64386
Q8TAA9	VANGL1	plasma membrane;other membranes	Vang-like protein 1 OS=Homo sapiens OX=9606 GN=VANGL1 PE=1 SV=1	1.829	3	1	1	59.9	6.64386
Q5UE93	PIK3R6	plasma membrane;other membranes;cytosol	Phosphoinositide 3-kinase regulatory subunit 6 OS=Homo sapiens OX=9606 GN=PIK3R6 PE=1 SV=1	1.775	1	1	1	84.2	6.64386
Q9H939	PSTPIP2	plasma membrane;other membranes;cytosol;cytoskeleton;other cell component	Proline-serine-threonine phosphatase-interacting protein 2 OS=Homo sapiens OX=9606 GN=PSTPIP2 PE=1 SV=4	1.75	2	1	1	38.8	6.64386
P28290	ITPRID2	plasma membrane;other membranes;cytosol;nucleus	Protein ITPRID2 OS=Homo sapiens OX=9606 GN=ITPRID2 PE=1 SV=3	9.099	2	2	2	138.3	4.97939
P01889	HLA-B	plasma membrane;other membranes;ER/Golgi;other cytoplasmic organelle;other cell component	HLA class I histocompatibility antigen, B alpha chain OS=Homo sapiens OX=9606 GN=HLA-B PE=1 SV=3	20.996	15	10	2	40.4	4.93206
Q96D71	REPS1	plasma membrane;other membranes;cytosol	RalBP1-associated Eps domain-containing protein 1 OS=Homo sapiens OX=9606 GN=REPS1 PE=1 SV=3	5.074	1	3	1	86.6	4.67446
Q14699	RFTN1	plasma membrane;other membranes;other cytoplasmic organelle;other cell component	Raftlin OS=Homo sapiens OX=9606 GN=RFTN1 PE=1 SV=4	4.414	2	2	1	63.1	4.51803
Q8IUD2	ERC1	plasma membrane;other membranes;cytosol;cytoskeleton;ER/Golgi;other cell component	ELKS/Rab6-interacting/CAST family member 1 OS=Homo sapiens OX=9606 GN=ERC1 PE=1 SV=1	6.293	3	5	3	128	4.2814
Q9UBN7	HDAC6	plasma membrane;other membranes;cytosol;cytoskeleton;nucleus;other cytoplasmic organelle;other cell component	Histone deacetylase 6 OS=Homo sapiens OX=9606 GN=HDAC6 PE=1 SV=2	4.749	2	4	2	131.3	4.2014
Q9NSC5	HOMER3	plasma membrane;other membranes;cytosol;other cell component	Homer protein homolog 3 OS=Homo sapiens OX=9606 GN=HOMER3 PE=1 SV=2	11.575	10	6	3	39.8	4.17648
Q06481	APLP2	plasma membrane;other membranes;ER/Golgi;nucleus	Amyloid beta precursor like protein 2 OS=Homo sapiens OX=9606 GN=APLP2 PE=1 SV=2	4.149	2	3	1	86.9	4.16181
Q9UHD9	UBQLN2	plasma membrane;other membranes;cytosol;nucleus;other cytoplasmic organelle;other cell component	Ubiquilin-2 OS=Homo sapiens OX=9606 GN=UBQLN2 PE=1 SV=2	35.157	12	32	2	65.7	4.12259
Q99805	TM9SF2	plasma membrane;other membranes;cytoskeleton;ER/Golgi;other cytoplasmic organelle	Transmembrane 9 superfamily member 2 OS=Homo sapiens OX=9606 GN=TM9SF2 PE=1 SV=1	9.061	3	6	3	75.7	4.09051
Q9UNF0	PACSIN2	plasma membrane;other membranes;cytosol;cytoskeleton;nucleus;other cytoplasmic organelle;other cell component	Protein kinase C and casein kinase substrate in neurons protein 2 OS=Homo sapiens OX=9606 GN=PACSIN2 PE=1 SV=2	8.664	7	6	3	55.7	4.06549
P04156	PRNP	plasma membrane;other membranes;cytosol;ER/Golgi;nucleus;other cell component	Major prion protein OS=Homo sapiens OX=9606 GN=PRNP PE=1 SV=1	3.099	3	6	1	27.6	4.01569
P22735	TGM1	plasma membrane;other membranes;cytosol	Protein-glutamine gamma-glutamyltransferase K OS=Homo sapiens OX=9606 GN=TGM1 PE=1 SV=4	7.091	4	7	2	89.7	3.99792
Q68CP9	ARID2	plasma membrane;other membranes;nucleus	AT-rich interactive domain-containing protein 2 OS=Homo sapiens OX=9606 GN=ARID2 PE=1 SV=2	1.836	1	1	1	197.3	3.80199
Q9NVD7	PARVA	plasma membrane;other membranes;cytosol;cytoskeleton;nucleus;other cell component	Alpha-parvin OS=Homo sapiens OX=9606 GN=PARVA PE=1 SV=1	11.52	6	10	2	42.2	3.75296
P04439	HLA-A	plasma membrane;other membranes;ER/Golgi;other cytoplasmic organelle;other cell component	HLA class I histocompatibility antigen, A alpha chain OS=Homo sapiens OX=9606 GN=HLA-A PE=1 SV=2	17.285	16	17	3	40.8	3.60514
P30408	TM4SF1	plasma membrane;other membranes	Transmembrane 4 L6 family member 1 OS=Homo sapiens OX=9606 GN=TM4SF1 PE=1 SV=1	3.737	4	3	1	21.6	3.55618
Q9HAU4	SMURF2	plasma membrane;other membranes;cytosol;nucleus;other cell component	E3 ubiquitin-protein ligase SMURF2 OS=Homo sapiens OX=9606 GN=SMURF2 PE=1 SV=1	5.726	4	5	3	86.1	3.53568
Q9UK41	VPS28	plasma membrane;other membranes;cytosol;other cytoplasmic organelle;other cell component	Vacuolar protein sorting-associated protein 28 homolog OS=Homo sapiens OX=9606 GN=VPS28 PE=1 SV=1	12.766	14	5	2	25.4	3.51008
P67775	PPP2CA	plasma membrane;other membranes;cytosol;cytoskeleton;mitochondrion;nucleus;other cell component	Serine/threonine-protein phosphatase 2A catalytic subunit alpha isoform OS=Homo sapiens OX=9606 GN=PPP2CA PE=1 SV=1	36.997	31	48	1	35.6	3.50118
P48426	PIP4K2A	plasma membrane;other membranes;cytosol;nucleus;other cytoplasmic organelle;other cell component	Phosphatidylinositol 5-phosphate 4-kinase type-2 alpha OS=Homo sapiens OX=9606 GN=PIP4K2A PE=1 SV=2	7.247	6	4	2	46.2	3.4898
Q5T0N5	FNBP1L	plasma membrane;other membranes;cytosol;cytoskeleton;other cell component	Formin-binding protein 1-like OS=Homo sapiens OX=9606 GN=FNBP1L PE=1 SV=3	14.182	6	8	3	70	3.43376
O43493	TGOLN2	plasma membrane;other membranes;ER/Golgi;nucleus;other cytoplasmic organelle	Trans-Golgi network integral membrane protein 2 OS=Homo sapiens OX=9606 GN=TGOLN2 PE=1 SV=4	21.635	16	14	6	45.9	3.39136
Q9ULC3	RAB23	plasma membrane;other membranes;cytosol;cytoskeleton;other cytoplasmic organelle;other cell component	Ras-related protein Rab-23 OS=Homo sapiens OX=9606 GN=RAB23 PE=1 SV=1	2.535	4	1	1	26.6	3.37698
O14974	PPP1R12A	plasma membrane;other membranes;cytosol;cytoskeleton;nucleus;other cell component	Protein phosphatase 1 regulatory subunit 12A OS=Homo sapiens OX=9606 GN=PPP1R12A PE=1 SV=1	34.652	11	20	8	115.2	3.36373
Q96QA5	GSDMA	plasma membrane;other membranes;cytosol;other cell component	Gasdermin-A OS=Homo sapiens OX=9606 GN=GSDMA PE=1 SV=4	1.948	2	2	1	49.3	3.31962
Q10589	BST2	plasma membrane;other membranes;cytosol;ER/Golgi;other cytoplasmic organelle;other cell component	Bone marrow stromal antigen 2 OS=Homo sapiens OX=9606 GN=BST2 PE=1 SV=1	4.815	6	3	1	19.8	3.26333
Q9NZ43	USE1	plasma membrane;other membranes;ER/Golgi	Vesicle transport protein USE1 OS=Homo sapiens OX=9606 GN=USE1 PE=1 SV=2	7.983	8	6	2	29.4	3.25081
P08069	IGF1R	plasma membrane;other membranes;other cell component	Insulin-like growth factor 1 receptor OS=Homo sapiens OX=9606 GN=IGF1R PE=1 SV=1	1.839	2	9	2	154.7	3.2496
Q15642	TRIP10	plasma membrane;cytosol;cytoskeleton;ER/Golgi;nucleus;other cytoplasmic organelle;other cell component	Cdc42-interacting protein 4 OS=Homo sapiens OX=9606 GN=TRIP10 PE=1 SV=3	13.429	8	14	4	68.3	3.20789
P49006	MARCKSL1	plasma membrane;other membranes;cytoskeleton;other cell component	MARCKS-related protein OS=Homo sapiens OX=9606 GN=MARCKSL1 PE=1 SV=2	16.823	14	80	2	19.5	3.17887
O95425	SVIL	plasma membrane;other membranes;cytosol;cytoskeleton;nucleus;other cell component	Supervillin OS=Homo sapiens OX=9606 GN=SVIL PE=1 SV=2	20.896	2	8	4	247.6	3.04369
Q96L92	SNX27	plasma membrane;other membranes;cytosol;nucleus;other cytoplasmic organelle	Sorting nexin-27 OS=Homo sapiens OX=9606 GN=SNX27 PE=1 SV=2	3.103	4	4	2	61.2	2.97874
O14641	DVL2	plasma membrane;other membranes;cytosol;nucleus;other cell component	Segment polarity protein dishevelled homolog DVL-2 OS=Homo sapiens OX=9606 GN=DVL2 PE=1 SV=1	6.223	2	3	1	78.9	2.95996
P84085	ARF5	plasma membrane;other membranes;ER/Golgi;other cell component	ADP-ribosylation factor 5 OS=Homo sapiens OX=9606 GN=ARF5 PE=1 SV=2	57.098	43	62	2	20.5	2.918
O96019	ACTL6A	plasma membrane;other membranes;nucleus	Actin-like protein 6A OS=Homo sapiens OX=9606 GN=ACTL6A PE=1 SV=1	19.207	14	13	5	47.4	2.85579
P49585	PCYT1A	plasma membrane;other membranes;cytosol;ER/Golgi;nucleus;other cell component	Choline-phosphate cytidylyltransferase A OS=Homo sapiens OX=9606 GN=PCYT1A PE=1 SV=2	27.818	20	16	6	41.7	2.84177
Q02978	SLC25A11	plasma membrane;other membranes;mitochondrion	Mitochondrial 2-oxoglutarate/malate carrier protein OS=Homo sapiens OX=9606 GN=SLC25A11 PE=1 SV=3	24.6	21	21	5	34	2.81803
Q32MZ4	LRRFIP1	plasma membrane;other membranes;cytosol;cytoskeleton;nucleus;other cell component	Leucine-rich repeat flightless-interacting protein 1 OS=Homo sapiens OX=9606 GN=LRRFIP1 PE=1 SV=2	39.384	12	29	6	89.2	2.78931
Q8IWA5	SLC44A2	plasma membrane;other membranes;mitochondrion	Choline transporter-like protein 2 OS=Homo sapiens OX=9606 GN=SLC44A2 PE=1 SV=3	2.181	1	2	1	80.1	2.7615
Q8IYI6	EXOC8	plasma membrane;other membranes;cytosol;other cytoplasmic organelle;other cell component	Exocyst complex component 8 OS=Homo sapiens OX=9606 GN=EXOC8 PE=1 SV=2	4.107	1	2	1	81.7	2.74351
O75508	CLDN11	plasma membrane;other membranes;cytoskeleton;other cell component	Claudin-11 OS=Homo sapiens OX=9606 GN=CLDN11 PE=1 SV=2	9.808	11	7	2	22	2.7392
P50895	BCAM	plasma membrane;other membranes	Basal cell adhesion molecule OS=Homo sapiens OX=9606 GN=BCAM PE=1 SV=2	4.118	2	1	1	67.4	2.68257
P11234	RALB	plasma membrane;other membranes;other cell component	Ras-related protein Ral-B OS=Homo sapiens OX=9606 GN=RALB PE=1 SV=1	48.234	50	112	4	23.4	2.67084
P63218	GNG5	plasma membrane;other membranes;other cell component	Guanine nucleotide-binding protein G(I)/G(S)/G(O) subunit gamma-5 OS=Homo sapiens OX=9606 GN=GNG5 PE=1 SV=3	2.01	10	2	1	7.3	2.66585
O95721	SNAP29	plasma membrane;other membranes;cytosol;cytoskeleton;ER/Golgi;nucleus;other cytoplasmic organelle;other cell component	Synaptosomal-associated protein 29 OS=Homo sapiens OX=9606 GN=SNAP29 PE=1 SV=1	10.626	10	5	2	29	2.63761
Q8N335	GPD1L	plasma membrane;other membranes;cytosol;other cell component	Glycerol-3-phosphate dehydrogenase 1-like protein OS=Homo sapiens OX=9606 GN=GPD1L PE=1 SV=1	6.48	3	1	1	38.4	2.60881
O15427	SLC16A3	plasma membrane;other membranes;nucleus;other cell component	Monocarboxylate transporter 4 OS=Homo sapiens OX=9606 GN=SLC16A3 PE=1 SV=1	22.672	10	24	4	49.4	2.58688
Q9ULP9	TBC1D24	plasma membrane;other membranes;other cell component	TBC1 domain family member 24 OS=Homo sapiens OX=9606 GN=TBC1D24 PE=1 SV=2	4.14	2	2	1	62.9	2.461
Q9UIW2	PLXNA1	plasma membrane;other membranes;cytosol;nucleus;other cell component	Plexin-A1 OS=Homo sapiens OX=9606 GN=PLXNA1 PE=1 SV=3	4.649	1	5	2	210.9	2.44042
Q9C0H2	TTYH3	plasma membrane;other membranes	Protein tweety homolog 3 OS=Homo sapiens OX=9606 GN=TTYH3 PE=1 SV=3	30.936	10	16	5	57.5	2.39726
Q16186	ADRM1	plasma membrane;other membranes;cytosol;nucleus;other cell component	Proteasomal ubiquitin receptor ADRM1 OS=Homo sapiens OX=9606 GN=ADRM1 PE=1 SV=2	10.372	6	25	2	42.1	2.36737
P20591	MX1	plasma membrane;other membranes;cytosol;cytoskeleton;mitochondrion;ER/Golgi;nucleus;other cell component	Interferon-induced GTP-binding protein Mx1 OS=Homo sapiens OX=9606 GN=MX1 PE=1 SV=4	44.655	14	14	6	75.5	2.32251
P29966	MARCKS	plasma membrane;other membranes;cytoskeleton;nucleus;other cell component	Myristoylated alanine-rich C-kinase substrate OS=Homo sapiens OX=9606 GN=MARCKS PE=1 SV=4	108.284	30	192	12	31.5	2.28718
O15400	STX7	plasma membrane;other membranes;ER/Golgi;other cytoplasmic organelle;other cell component	Syntaxin-7 OS=Homo sapiens OX=9606 GN=STX7 PE=1 SV=4	26.972	30	10	6	29.8	2.23756
P80723	BASP1	plasma membrane;other membranes;cytoskeleton;nucleus;other cell component	Brain acid soluble protein 1 OS=Homo sapiens OX=9606 GN=BASP1 PE=1 SV=2	158.515	90	247	16	22.7	2.20226
P35611	ADD1	plasma membrane;other membranes;cytosol;cytoskeleton;nucleus;other cell component	Alpha-adducin OS=Homo sapiens OX=9606 GN=ADD1 PE=1 SV=2	8.843	6	4	3	80.9	2.19975
Q9UHQ9	CYB5R1	plasma membrane;other membranes;ER/Golgi	NADH-cytochrome b5 reductase 1 OS=Homo sapiens OX=9606 GN=CYB5R1 PE=1 SV=1	5.272	9	10	3	34.1	2.19755
Q9C0C2	TNKS1BP1	plasma membrane;other membranes;cytosol;cytoskeleton;nucleus;other cell component	182 kDa tankyrase-1-binding protein OS=Homo sapiens OX=9606 GN=TNKS1BP1 PE=1 SV=4	17.008	5	9	7	181.7	2.02432
Q8N8S7	ENAH	plasma membrane;other membranes;cytosol;cytoskeleton;other cell component	Protein enabled homolog OS=Homo sapiens OX=9606 GN=ENAH PE=1 SV=2	4.88	2	3	1	66.5	2.01935
Q9UDY2	TJP2	plasma membrane;other membranes;cytosol;nucleus;other cell component	Tight junction protein ZO-2 OS=Homo sapiens OX=9606 GN=TJP2 PE=1 SV=2	68.958	12	62	13	133.9	1.93847
P13987	CD59	plasma membrane;other membranes;ER/Golgi;other cell component	CD59 glycoprotein OS=Homo sapiens OX=9606 GN=CD59 PE=1 SV=1	3.217	6	31	1	14.2	1.86829
O60610	DIAPH1	plasma membrane;other membranes;cytosol;cytoskeleton;nucleus;other cell component	Protein diaphanous homolog 1 OS=Homo sapiens OX=9606 GN=DIAPH1 PE=1 SV=2	26.493	6	15	7	141.3	1.83633
Q14980	NUMA1	plasma membrane;other membranes;cytosol;cytoskeleton;ER/Golgi;nucleus;other cell component	Nuclear mitotic apparatus protein 1 OS=Homo sapiens OX=9606 GN=NUMA1 PE=1 SV=2	106.059	13	44	20	238.1	1.72944
P11279	LAMP1	plasma membrane;other membranes;cytosol;ER/Golgi;other cytoplasmic organelle;other cell component	Lysosome-associated membrane glycoprotein 1 OS=Homo sapiens OX=9606 GN=LAMP1 PE=1 SV=3	14.672	9	118	4	44.9	1.69243
P14209	CD99	plasma membrane;other membranes;other cell component	CD99 antigen OS=Homo sapiens OX=9606 GN=CD99 PE=1 SV=1	34.017	21	49	3	18.8	1.614
Q08188	TGM3	plasma membrane;other membranes;other cell component	Protein-glutamine gamma-glutamyltransferase E OS=Homo sapiens OX=9606 GN=TGM3 PE=1 SV=4	20.777	8	8	5	76.6	1.56608
P06703	S100A6	plasma membrane;other membranes;cytosol;nucleus;other cell component	Protein S100-A6 OS=Homo sapiens OX=9606 GN=S100A6 PE=1 SV=1	17.941	19	385	3	10.2	1.45312
P42785	PRCP	plasma membrane;other membranes;other cytoplasmic organelle;other cell component	Lysosomal Pro-X carboxypeptidase OS=Homo sapiens OX=9606 GN=PRCP PE=1 SV=1	37.499	17	38	8	55.8	1.4098
P61106	RAB14	plasma membrane;other membranes;cytosol;ER/Golgi;other cytoplasmic organelle;other cell component	Ras-related protein Rab-14 OS=Homo sapiens OX=9606 GN=RAB14 PE=1 SV=4	49.312	53	99	9	23.9	1.33628
P62879	GNB2	plasma membrane;other membranes;cytosol;other cell component	Guanine nucleotide-binding protein G(I)/G(S)/G(T) subunit beta-2 OS=Homo sapiens OX=9606 GN=GNB2 PE=1 SV=3	12.121	10	63	4	37.3	1.29631
P15924	DSP	plasma membrane;other membranes;cytoskeleton;other cell component	Desmoplakin OS=Homo sapiens OX=9606 GN=DSP PE=1 SV=3	174.929	13	129	32	331.6	1.20977
P21589	NT5E	plasma membrane;other membranes;cytosol;nucleus	5'-nucleotidase OS=Homo sapiens OX=9606 GN=NT5E PE=1 SV=1	73.553	27	55	11	63.3	1.02928
O95864	FADS2	plasma membrane;other membranes;ER/Golgi	Acyl-CoA 6-desaturase OS=Homo sapiens OX=9606 GN=FADS2 PE=1 SV=1	18.871	13	12	5	52.2	-2.20423
P49327	FASN	plasma membrane;other membranes;cytosol;ER/Golgi;other cell component	Fatty acid synthase OS=Homo sapiens OX=9606 GN=FASN PE=1 SV=3	344.437	26	375	54	273.3	-2.4344
Q8IZJ1	UNC5B	plasma membrane;other membranes	Netrin receptor UNC5B OS=Homo sapiens OX=9606 GN=UNC5B PE=1 SV=2	2.491	1	12	1	103.6	-2.85726
Q9BUL8	PDCD10	plasma membrane;other membranes;cytosol;ER/Golgi;other cell component	Programmed cell death protein 10 OS=Homo sapiens OX=9606 GN=PDCD10 PE=1 SV=1	8.605	10	6	2	24.7	-2.87832
Q9NZN3	EHD3	plasma membrane;other membranes;cytosol;nucleus;other cytoplasmic organelle;other cell component	EH domain-containing protein 3 OS=Homo sapiens OX=9606 GN=EHD3 PE=1 SV=2	31.856	13	51	1	60.8	-3.1976
P23467	PTPRB	plasma membrane;other membranes;other cell component	Receptor-type tyrosine-protein phosphatase beta OS=Homo sapiens OX=9606 GN=PTPRB PE=1 SV=3	4.697	1	3	2	224.2	-3.2109
O95297	MPZL1	plasma membrane;other membranes	Myelin protein zero-like protein 1 OS=Homo sapiens OX=9606 GN=MPZL1 PE=1 SV=1	3.066	9	5	2	29.1	-3.23786
P52292	KPNA2	plasma membrane;other membranes;cytosol;ER/Golgi;nucleus;other cell component	Importin subunit alpha-1 OS=Homo sapiens OX=9606 GN=KPNA2 PE=1 SV=1	85.924	21	66	9	57.8	-3.9885
O15020	SPTBN2	plasma membrane;other membranes;cytosol;cytoskeleton;other cell component	Spectrin beta chain, non-erythrocytic 2 OS=Homo sapiens OX=9606 GN=SPTBN2 PE=1 SV=3	11.517	2	13	3	271.2	-4.68038
P08754	GNAI3	plasma membrane;other membranes;cytoskeleton;ER/Golgi;other cell component	Guanine nucleotide-binding protein G(i) subunit alpha-3 OS=Homo sapiens OX=9606 GN=GNAI3 PE=1 SV=3	36.646	22	82	2	40.5	-6.64386
O14745	SLC9A3R1	plasma membrane;other membranes;cytoskeleton;other cell component	Na(+)/H(+) exchange regulatory cofactor NHE-RF1 OS=Homo sapiens OX=9606 GN=SLC9A3R1 PE=1 SV=4	21.306	23	9	5	38.8	-6.64386
Q96QD8	SLC38A2	plasma membrane;other membranes;other cell component	Sodium-coupled neutral amino acid transporter 2 OS=Homo sapiens OX=9606 GN=SLC38A2 PE=1 SV=2	19.549	10	5	3	56	-6.64386
P13796	LCP1	plasma membrane;other membranes;cytosol;cytoskeleton;other cell component	Plastin-2 OS=Homo sapiens OX=9606 GN=LCP1 PE=1 SV=6	17.433	5	40	1	70.2	-6.64386
Q9Y5X3	SNX5	plasma membrane;other membranes;cytosol;other cytoplasmic organelle;other cell component	Sorting nexin-5 OS=Homo sapiens OX=9606 GN=SNX5 PE=1 SV=1	13.204	10	4	2	46.8	-6.64386
P37023	ACVRL1	plasma membrane;other membranes;other cell component	Serine/threonine-protein kinase receptor R3 OS=Homo sapiens OX=9606 GN=ACVRL1 PE=1 SV=2	8.531	5	2	2	56.1	-6.64386
O95183	VAMP5	plasma membrane;other membranes;ER/Golgi;other cytoplasmic organelle;other cell component	Vesicle-associated membrane protein 5 OS=Homo sapiens OX=9606 GN=VAMP5 PE=1 SV=1	8.511	22	8	2	12.8	-6.64386
Q8NB16	MLKL	plasma membrane;other membranes;cytosol;nucleus;other cell component	Mixed lineage kinase domain-like protein OS=Homo sapiens OX=9606 GN=MLKL PE=1 SV=1	5.873	4	1	1	54.4	-6.64386
Q96A49	SYAP1	plasma membrane;other membranes;cytosol;ER/Golgi;nucleus;other cell component	Synapse-associated protein 1 OS=Homo sapiens OX=9606 GN=SYAP1 PE=1 SV=1	5.424	6	1	1	39.9	-6.64386
Q8WTV0	SCARB1	plasma membrane;other membranes;other cytoplasmic organelle;other cell component	Scavenger receptor class B member 1 OS=Homo sapiens OX=9606 GN=SCARB1 PE=1 SV=1	5.032	2	3	1	60.8	-6.64386
P50748	KNTC1	plasma membrane;other membranes;cytosol;cytoskeleton;nucleus;other cell component	Kinetochore-associated protein 1 OS=Homo sapiens OX=9606 GN=KNTC1 PE=1 SV=1	4.437	1	2	1	250.6	-6.64386
P11166	SLC2A1	plasma membrane;other membranes;cytosol;cytoskeleton;ER/Golgi;nucleus;other cell component	Solute carrier family 2, facilitated glucose transporter member 1 OS=Homo sapiens OX=9606 GN=SLC2A1 PE=1 SV=2	3.464	2	2	1	54	-6.64386
P05026	ATP1B1	plasma membrane;other membranes;cytoskeleton;other cell component	Sodium/potassium-transporting ATPase subunit beta-1 OS=Homo sapiens OX=9606 GN=ATP1B1 PE=1 SV=1	3.305	5	4	1	35	-6.64386
Q9Y4F1	FARP1	plasma membrane;other membranes;cytosol;cytoskeleton;other cell component	FERM, ARHGEF and pleckstrin domain-containing protein 1 OS=Homo sapiens OX=9606 GN=FARP1 PE=1 SV=1	2.2	2	1	1	118.6	-6.64386
P54289	CACNA2D1	plasma membrane;other membranes;cytosol;ER/Golgi	Voltage-dependent calcium channel subunit alpha-2/delta-1 OS=Homo sapiens OX=9606 GN=CACNA2D1 PE=1 SV=3	2.083	1	1	1	124.5	-6.64386
Q9NX76	CMTM6	plasma membrane;other membranes;other cytoplasmic organelle;other cell component	CKLF-like MARVEL transmembrane domain-containing protein 6 OS=Homo sapiens OX=9606 GN=CMTM6 PE=1 SV=1	1.988	5	2	1	20.4	-6.64386
Q9UBF9	MYOT	plasma membrane;other membranes;cytoskeleton;other cell component	Myotilin OS=Homo sapiens OX=9606 GN=MYOT PE=1 SV=2	1.981	2	2	1	55.4	-6.64386
Q14767	LTBP2	extracellular matrix	Latent-transforming growth factor beta-binding protein 2 OS=Homo sapiens OX=9606 GN=LTBP2 PE=1 SV=3	10.623	1	3	2	194.9	6.64386
Q12959	DLG1	extracellular matrix;plasma membrane;other membranes;cytosol;cytoskeleton;ER/Golgi;nucleus;other cell component	Disks large homolog 1 OS=Homo sapiens OX=9606 GN=DLG1 PE=1 SV=2	4.937	1	2	1	100.4	6.64386
P48509	CD151	extracellular matrix;plasma membrane;other membranes;cytosol;other cell component	CD151 antigen OS=Homo sapiens OX=9606 GN=CD151 PE=1 SV=3	2.445	3	2	1	28.3	5.06897
Q92896	GLG1	extracellular matrix;plasma membrane;other membranes;cytoskeleton;ER/Golgi	Golgi apparatus protein 1 OS=Homo sapiens OX=9606 GN=GLG1 PE=1 SV=2	33.541	7	26	8	134.5	2.88733
Q03001	DST	extracellular matrix;plasma membrane;other membranes;cytosol;cytoskeleton;ER/Golgi;nucleus;other cell component	Dystonin OS=Homo sapiens OX=9606 GN=DST PE=1 SV=4	5.548	0	4	1	860.1	2.81721
Q96RW7	HMCN1	extracellular matrix;plasma membrane;other membranes;other cell component	Hemicentin-1 OS=Homo sapiens OX=9606 GN=HMCN1 PE=1 SV=2	1.904	0	224	1	613	1.45154
P17066	HSPA6	non-structural extracellular;plasma membrane;other membranes;cytosol;cytoskeleton;nucleus;other cell component	Heat shock 70 kDa protein 6 OS=Homo sapiens OX=9606 GN=HSPA6 PE=1 SV=2	76.683	21	417	2	71	6.64386
P15289	ARSA	non-structural extracellular;ER/Golgi;other cytoplasmic organelle	Arylsulfatase A OS=Homo sapiens OX=9606 GN=ARSA PE=1 SV=3	22.826	9	9	3	53.6	6.64386
P05089	ARG1	non-structural extracellular;other membranes;cytosol;mitochondrion;other cytoplasmic organelle;other cell component	Arginase-1 OS=Homo sapiens OX=9606 GN=ARG1 PE=1 SV=2	22.225	18	13	5	34.7	6.64386
P55290	CDH13	non-structural extracellular;plasma membrane;other membranes;other cell component	Cadherin-13 OS=Homo sapiens OX=9606 GN=CDH13 PE=1 SV=1	17.044	5	19	3	78.2	6.64386
P49184	DNASE1L1	non-structural extracellular;ER/Golgi;nucleus;other cell component	Deoxyribonuclease-1-like 1 OS=Homo sapiens OX=9606 GN=DNASE1L1 PE=1 SV=1	10.6	12	2	2	33.9	6.64386
P22004	BMP6	non-structural extracellular;other cell component	Bone morphogenetic protein 6 OS=Homo sapiens OX=9606 GN=BMP6 PE=1 SV=1	9.761	5	4	2	57.2	6.64386
Q9HCY8	S100A14	non-structural extracellular;other cell component	Protein S100-A14 OS=Homo sapiens OX=9606 GN=S100A14 PE=1 SV=1	9.605	14	3	1	11.7	6.64386
P08253	MMP2	non-structural extracellular;plasma membrane;other membranes;cytoskeleton;mitochondrion;nucleus	72 kDa type IV collagenase OS=Homo sapiens OX=9606 GN=MMP2 PE=1 SV=2	9.292	7	3	3	73.8	6.64386
P34059	GALNS	non-structural extracellular;other cytoplasmic organelle	N-acetylgalactosamine-6-sulfatase OS=Homo sapiens OX=9606 GN=GALNS PE=1 SV=1	8.87	5	3	1	58	6.64386
P25815	S100P	non-structural extracellular;plasma membrane;other membranes;nucleus;other cell component	Protein S100-P OS=Homo sapiens OX=9606 GN=S100P PE=1 SV=2	8.351	14	4	1	10.4	6.64386
O00754	MAN2B1	non-structural extracellular;other membranes;nucleus;other cytoplasmic organelle;other cell component	Lysosomal alpha-mannosidase OS=Homo sapiens OX=9606 GN=MAN2B1 PE=1 SV=3	8.167	3	4	3	113.7	6.64386
Q13510	ASAH1	non-structural extracellular;nucleus;other cytoplasmic organelle;other cell component	Acid ceramidase OS=Homo sapiens OX=9606 GN=ASAH1 PE=1 SV=5	7.597	4	2	1	44.6	6.64386
P25774	CTSS	non-structural extracellular;other cytoplasmic organelle;other cell component	Cathepsin S OS=Homo sapiens OX=9606 GN=CTSS PE=1 SV=3	7.121	6	2	2	37.5	6.64386
P17405	SMPD1	non-structural extracellular;plasma membrane;other membranes;other cytoplasmic organelle;other cell component	Sphingomyelin phosphodiesterase OS=Homo sapiens OX=9606 GN=SMPD1 PE=1 SV=5	4.873	2	2	1	69.9	6.64386
Q8WZ42	TTN	non-structural extracellular;cytosol;cytoskeleton;nucleus	Titin OS=Homo sapiens OX=9606 GN=TTN PE=1 SV=4	4.551	0	9	3	3813.7	6.64386
P04066	FUCA1	non-structural extracellular;other cytoplasmic organelle;other cell component	Tissue alpha-L-fucosidase OS=Homo sapiens OX=9606 GN=FUCA1 PE=1 SV=4	4.075	2	2	1	53.7	6.64386
Q9UEU0	VTI1B	non-structural extracellular;other membranes;cytosol;ER/Golgi;other cytoplasmic organelle;other cell component	Vesicle transport through interaction with t-SNAREs homolog 1B OS=Homo sapiens OX=9606 GN=VTI1B PE=1 SV=3	3.951	4	6	1	26.7	6.64386
Q8NBM8	PCYOX1L	non-structural extracellular;other cell component	Prenylcysteine oxidase-like OS=Homo sapiens OX=9606 GN=PCYOX1L PE=1 SV=2	3.834	2	1	1	54.6	6.64386
Q15833	STXBP2	non-structural extracellular;plasma membrane;other membranes;cytosol;other cytoplasmic organelle;other cell component	Syntaxin-binding protein 2 OS=Homo sapiens OX=9606 GN=STXBP2 PE=1 SV=2	3.474	2	3	1	66.4	6.64386
Q9NWZ3	IRAK4	non-structural extracellular;plasma membrane;other membranes;cytosol;nucleus;other cytoplasmic organelle;other cell component	Interleukin-1 receptor-associated kinase 4 OS=Homo sapiens OX=9606 GN=IRAK4 PE=1 SV=1	3.27	3	1	1	51.5	6.64386
Q9NQ30	ESM1	non-structural extracellular	Endothelial cell-specific molecule 1 OS=Homo sapiens OX=9606 GN=ESM1 PE=1 SV=2	3.041	5	2	1	20.1	6.64386
P13716	ALAD	non-structural extracellular;cytosol;other cell component	Delta-aminolevulinic acid dehydratase OS=Homo sapiens OX=9606 GN=ALAD PE=1 SV=1	2.854	6	2	1	36.3	6.64386
Q6UXH1	CRELD2	non-structural extracellular;ER/Golgi	Protein disulfide isomerase CRELD2 OS=Homo sapiens OX=9606 GN=CRELD2 PE=1 SV=1	2.807	2	6	1	38.2	6.64386
P57764	GSDMD	non-structural extracellular;plasma membrane;other membranes;cytosol;nucleus;other cell component	Gasdermin-D OS=Homo sapiens OX=9606 GN=GSDMD PE=1 SV=1	2.326	2	1	1	52.8	6.64386
P27487	DPP4	non-structural extracellular;plasma membrane;other membranes;other cell component	Dipeptidyl peptidase 4 OS=Homo sapiens OX=9606 GN=DPP4 PE=1 SV=2	2.323	2	1	1	88.2	6.64386
Q9NZD1	GPRC5D	non-structural extracellular;plasma membrane;other membranes;other cell component	G-protein coupled receptor family C group 5 member D OS=Homo sapiens OX=9606 GN=GPRC5D PE=1 SV=1	2.192	9	1	1	38.8	6.64386
P20908	COL5A1	non-structural extracellular;extracellular matrix;ER/Golgi	Collagen alpha-1(V) chain OS=Homo sapiens OX=9606 GN=COL5A1 PE=1 SV=3	1.886	0	2	1	183.4	6.64386
Q6UWW0	LCN15	non-structural extracellular	Lipocalin-15 OS=Homo sapiens OX=9606 GN=LCN15 PE=1 SV=1	1.668	8	2	1	20.4	6.64386
P10619	CTSA	non-structural extracellular;other membranes;ER/Golgi;other cytoplasmic organelle;other cell component	Lysosomal protective protein OS=Homo sapiens OX=9606 GN=CTSA PE=1 SV=2	7.331	8	14	4	54.4	6.43853
P05161	ISG15	non-structural extracellular;cytosol;translational apparatus;nucleus;other cell component	Ubiquitin-like protein ISG15 OS=Homo sapiens OX=9606 GN=ISG15 PE=1 SV=5	11.238	18	8	3	17.9	5.72689
P50452	SERPINB8	non-structural extracellular;cytosol;other cell component	Serpin B8 OS=Homo sapiens OX=9606 GN=SERPINB8 PE=1 SV=2	22.596	16	22	5	42.7	4.36982
Q9NZT1	CALML5	non-structural extracellular;other cell component	Calmodulin-like protein 5 OS=Homo sapiens OX=9606 GN=CALML5 PE=1 SV=2	36.25	38	20	4	15.9	3.80426
Q9UKV8	AGO2	non-structural extracellular;cytosol;nucleus;other cell component	Protein argonaute-2 OS=Homo sapiens OX=9606 GN=AGO2 PE=1 SV=3	1.735	3	2	2	97.1	3.67367
Q15286	RAB35	non-structural extracellular;plasma membrane;other membranes;cytosol;ER/Golgi;other cytoplasmic organelle;other cell component	Ras-related protein Rab-35 OS=Homo sapiens OX=9606 GN=RAB35 PE=1 SV=1	46.44	47	88	6	23	3.65512
Q96CS3	FAF2	non-structural extracellular;other membranes;ER/Golgi;other cytoplasmic organelle;other cell component	FAS-associated factor 2 OS=Homo sapiens OX=9606 GN=FAF2 PE=1 SV=2	9.954	8	3	3	52.6	3.61695
P55081	MFAP1	non-structural extracellular;extracellular matrix;cytoskeleton;nucleus	Microfibrillar-associated protein 1 OS=Homo sapiens OX=9606 GN=MFAP1 PE=1 SV=2	4.273	5	8	2	51.9	3.58219
Q13685	AAMP	non-structural extracellular;plasma membrane;other membranes;cytosol;cytoskeleton;other cell component	Angio-associated migratory cell protein OS=Homo sapiens OX=9606 GN=AAMP PE=1 SV=2	1.837	5	2	2	46.7	3.3488
O15230	LAMA5	non-structural extracellular;extracellular matrix;other cell component	Laminin subunit alpha-5 OS=Homo sapiens OX=9606 GN=LAMA5 PE=1 SV=8	6.624	0	1	1	399.5	3.3251
Q9BZF9	UACA	non-structural extracellular;cytosol;cytoskeleton;nucleus	Uveal autoantigen with coiled-coil domains and ankyrin repeats OS=Homo sapiens OX=9606 GN=UACA PE=1 SV=2	10.12	1	3	2	162.4	3.30378
Q9ULW0	TPX2	non-structural extracellular;cytosol;cytoskeleton;nucleus;other cell component	Targeting protein for Xklp2 OS=Homo sapiens OX=9606 GN=TPX2 PE=1 SV=2	2.303	1	2	1	85.6	3.23726
Q14019	COTL1	non-structural extracellular;plasma membrane;other membranes;cytosol;cytoskeleton;nucleus;other cell component	Coactosin-like protein OS=Homo sapiens OX=9606 GN=COTL1 PE=1 SV=3	14.934	25	42	4	15.9	3.15413
P08123	COL1A2	non-structural extracellular;extracellular matrix;ER/Golgi	Collagen alpha-2(I) chain OS=Homo sapiens OX=9606 GN=COL1A2 PE=1 SV=7	33.507	4	41	5	129.2	3.07468
P02462	COL4A1	non-structural extracellular;extracellular matrix;ER/Golgi	Collagen alpha-1(IV) chain OS=Homo sapiens OX=9606 GN=COL4A1 PE=1 SV=4	2.943	1	4	1	160.5	2.96569
Q9BQE5	APOL2	non-structural extracellular;other membranes;ER/Golgi	Apolipoprotein L2 OS=Homo sapiens OX=9606 GN=APOL2 PE=1 SV=1	20.937	13	15	4	37.1	2.82741
Q9Y2M0	FAN1	non-structural extracellular;cytosol;nucleus	Fanconi-associated nuclease 1 OS=Homo sapiens OX=9606 GN=FAN1 PE=1 SV=4	1.79	1	10	1	114.2	2.82538
Q00796	SORD	non-structural extracellular;other membranes;cytosol;cytoskeleton;mitochondrion	Sorbitol dehydrogenase OS=Homo sapiens OX=9606 GN=SORD PE=1 SV=4	11.727	11	9	3	38.3	2.81517
P13747	HLA-E	non-structural extracellular;plasma membrane;other membranes;ER/Golgi;other cytoplasmic organelle;other cell component	HLA class I histocompatibility antigen, alpha chain E OS=Homo sapiens OX=9606 GN=HLA-E PE=1 SV=4	6.282	6	5	1	40	2.78325
Q92626	PXDN	non-structural extracellular;extracellular matrix;ER/Golgi	Peroxidasin homolog OS=Homo sapiens OX=9606 GN=PXDN PE=1 SV=2	61.688	10	33	11	165.2	2.73574
P61916	NPC2	non-structural extracellular;ER/Golgi;other cytoplasmic organelle	NPC intracellular cholesterol transporter 2 OS=Homo sapiens OX=9606 GN=NPC2 PE=1 SV=1	1.928	5	7	1	16.6	2.6318
Q9BY15	ADGRE3	non-structural extracellular;plasma membrane;other membranes	Adhesion G protein-coupled receptor E3 OS=Homo sapiens OX=9606 GN=ADGRE3 PE=2 SV=2	1.681	2	2	1	72.6	2.48723
Q96FQ6	S100A16	non-structural extracellular;plasma membrane;other membranes;cytosol;nucleus;other cell component	Protein S100-A16 OS=Homo sapiens OX=9606 GN=S100A16 PE=1 SV=1	16.586	35	28	4	11.8	2.35643
Q9UBR2	CTSZ	non-structural extracellular;plasma membrane;other membranes;ER/Golgi;other cytoplasmic organelle;other cell component	Cathepsin Z OS=Homo sapiens OX=9606 GN=CTSZ PE=1 SV=1	22.273	14	63	5	33.8	2.1398
O15123	ANGPT2	non-structural extracellular;extracellular matrix;plasma membrane;other membranes;nucleus;other cell component	Angiopoietin-2 OS=Homo sapiens OX=9606 GN=ANGPT2 PE=1 SV=1	41.26	23	37	9	56.9	2.02998
P02452	COL1A1	non-structural extracellular;extracellular matrix;ER/Golgi;other cell component	Collagen alpha-1(I) chain OS=Homo sapiens OX=9606 GN=COL1A1 PE=1 SV=5	22.308	5	26	5	138.9	1.90188
P54577	YARS1	non-structural extracellular;cytosol;nucleus;other cell component	Tyrosine--tRNA ligase, cytoplasmic OS=Homo sapiens OX=9606 GN=YARS1 PE=1 SV=4	80.923	38	77	18	59.1	1.84197
P05109	S100A8	non-structural extracellular;plasma membrane;other membranes;cytosol;cytoskeleton;other cell component	Protein S100-A8 OS=Homo sapiens OX=9606 GN=S100A8 PE=1 SV=1	9.277	27	6	3	10.8	1.79036
P04275	VWF	non-structural extracellular;extracellular matrix;ER/Golgi;other cell component	von Willebrand factor OS=Homo sapiens OX=9606 GN=VWF PE=1 SV=4	263.637	15	434	39	309.1	1.72988
Q8NBX0	SCCPDH	non-structural extracellular;plasma membrane;other membranes;other cell component	Saccharopine dehydrogenase-like oxidoreductase OS=Homo sapiens OX=9606 GN=SCCPDH PE=1 SV=1	13.321	9	14	3	47.1	1.6248
Q9Y263	PLAA	non-structural extracellular;nucleus;other cell component	Phospholipase A-2-activating protein OS=Homo sapiens OX=9606 GN=PLAA PE=1 SV=2	61.512	23	33	15	87.1	1.57966
P15144	ANPEP	non-structural extracellular;plasma membrane;other membranes;ER/Golgi;other cell component	Aminopeptidase N OS=Homo sapiens OX=9606 GN=ANPEP PE=1 SV=4	284.638	32	351	28	109.5	1.56706
Q9UNF1	MAGED2	non-structural extracellular;cytosol;nucleus;other cell component	Melanoma-associated antigen D2 OS=Homo sapiens OX=9606 GN=MAGED2 PE=1 SV=2	32.408	19	25	8	64.9	1.48646
P07686	HEXB	non-structural extracellular;other cytoplasmic organelle;other cell component	Beta-hexosaminidase subunit beta OS=Homo sapiens OX=9606 GN=HEXB PE=1 SV=3	75.773	20	58	12	63.1	1.47923
Q9NRV9	HEBP1	non-structural extracellular;other cell component	Heme-binding protein 1 OS=Homo sapiens OX=9606 GN=HEBP1 PE=1 SV=1	31.172	40	20	5	21.1	1.44731
P16278	GLB1	non-structural extracellular;ER/Golgi;other cytoplasmic organelle;other cell component	Beta-galactosidase OS=Homo sapiens OX=9606 GN=GLB1 PE=1 SV=2	42.093	12	47	7	76	1.3471
P15586	GNS	non-structural extracellular;other cytoplasmic organelle;other cell component	N-acetylglucosamine-6-sulfatase OS=Homo sapiens OX=9606 GN=GNS PE=1 SV=3	31.878	12	62	6	62	1.33285
P07858	CTSB	non-structural extracellular;plasma membrane;other membranes;other cytoplasmic organelle;other cell component	Cathepsin B OS=Homo sapiens OX=9606 GN=CTSB PE=1 SV=3	53.206	18	97	5	37.8	1.15186
P50281	MMP14	non-structural extracellular;extracellular matrix;plasma membrane;other membranes;cytosol;cytoskeleton;ER/Golgi;nucleus;other cytoplasmic organelle;other cell component	Matrix metalloproteinase-14 OS=Homo sapiens OX=9606 GN=MMP14 PE=1 SV=3	33.456	14	17	7	65.9	1.14274
O00560	SDCBP	non-structural extracellular;plasma membrane;other membranes;cytosol;cytoskeleton;ER/Golgi;nucleus;other cytoplasmic organelle;other cell component	Syntenin-1 OS=Homo sapiens OX=9606 GN=SDCBP PE=1 SV=1	38.208	26	27	5	32.4	-2.29336
P05204	HMGN2	non-structural extracellular;nucleus;other cell component	Non-histone chromosomal protein HMG-17 OS=Homo sapiens OX=9606 GN=HMGN2 PE=1 SV=3	45.987	59	61	5	9.4	-2.40354
Q9NP58	ABCB6	non-structural extracellular;plasma membrane;other membranes;cytosol;mitochondrion;ER/Golgi;nucleus;other cytoplasmic organelle	ATP-binding cassette sub-family B member 6 OS=Homo sapiens OX=9606 GN=ABCB6 PE=1 SV=1	6.163	3	10	2	93.8	-2.92139
P68366	TUBA4A	non-structural extracellular;cytosol;cytoskeleton;other cell component	Tubulin alpha-4A chain OS=Homo sapiens OX=9606 GN=TUBA4A PE=1 SV=1	177.293	50	390	2	49.9	-3.09542
P00451	F8	non-structural extracellular;plasma membrane;other membranes;ER/Golgi;other cell component	Coagulation factor VIII OS=Homo sapiens OX=9606 GN=F8 PE=1 SV=1	3.01	1	6	1	266.8	-3.09542
Q8WXX5	DNAJC9	non-structural extracellular;plasma membrane;other membranes;cytosol;nucleus;other cell component	DnaJ homolog subfamily C member 9 OS=Homo sapiens OX=9606 GN=DNAJC9 PE=1 SV=1	28.615	17	11	3	29.9	-3.17137
Q96QV1	HHIP	non-structural extracellular;plasma membrane;other membranes;nucleus;other cell component	Hedgehog-interacting protein OS=Homo sapiens OX=9606 GN=HHIP PE=1 SV=3	5.375	3	6	2	78.8	-3.32193
P28161	GSTM2	non-structural extracellular;cytosol;ER/Golgi;other cell component	Glutathione S-transferase Mu 2 OS=Homo sapiens OX=9606 GN=GSTM2 PE=1 SV=2	4.712	11	12	2	25.7	-6.15843
P04114	APOB	non-structural extracellular;plasma membrane;other membranes;cytosol;ER/Golgi;other cytoplasmic organelle;other cell component	Apolipoprotein B-100 OS=Homo sapiens OX=9606 GN=APOB PE=1 SV=2	16.709	1	9	1	515.3	-6.64386
P02656	APOC3	non-structural extracellular;other cytoplasmic organelle	Apolipoprotein C-III OS=Homo sapiens OX=9606 GN=APOC3 PE=1 SV=1	14.414	16	10	1	10.8	-6.64386
P68402	PAFAH1B2	non-structural extracellular;plasma membrane;other membranes;cytosol;nucleus;other cell component	Platelet-activating factor acetylhydrolase IB subunit alpha2 OS=Homo sapiens OX=9606 GN=PAFAH1B2 PE=1 SV=1	9.862	8	4	1	25.6	-6.64386
Q15517	CDSN	non-structural extracellular;plasma membrane;other membranes;other cell component	Corneodesmosin OS=Homo sapiens OX=9606 GN=CDSN PE=1 SV=3	8.589	8	5	2	51.5	-6.64386
P05120	SERPINB2	non-structural extracellular;plasma membrane;other membranes;other cell component	Plasminogen activator inhibitor 2 OS=Homo sapiens OX=9606 GN=SERPINB2 PE=1 SV=2	7.927	6	3	2	46.6	-6.64386
Q9GZX9	TWSG1	non-structural extracellular	Twisted gastrulation protein homolog 1 OS=Homo sapiens OX=9606 GN=TWSG1 PE=1 SV=1	7.124	7	1	1	25	-6.64386
P01034	CST3	non-structural extracellular;plasma membrane;other membranes;ER/Golgi;other cell component	Cystatin-C OS=Homo sapiens OX=9606 GN=CST3 PE=1 SV=1	4.68	12	4	1	15.8	-6.64386
P08174	CD55	non-structural extracellular;plasma membrane;other membranes;ER/Golgi;other cell component	Complement decay-accelerating factor OS=Homo sapiens OX=9606 GN=CD55 PE=1 SV=4	3.692	3	2	1	41.4	-6.64386
Q8WUY1	THEM6	non-structural extracellular	Protein THEM6 OS=Homo sapiens OX=9606 GN=THEM6 PE=1 SV=2	3.196	4	2	1	23.9	-6.64386
Q8TE73	DNAH5	non-structural extracellular;cytoskeleton;other cell component	Dynein axonemal heavy chain 5 OS=Homo sapiens OX=9606 GN=DNAH5 PE=1 SV=3	2.921	1	4	2	528.7	-6.64386
Q4G0X9	CCDC40	non-structural extracellular;cytoskeleton;other cell component	Coiled-coil domain-containing protein 40 OS=Homo sapiens OX=9606 GN=CCDC40 PE=1 SV=2	1.775	1	1	1	130	-6.64386

## Sheet: NHLF_ETO (327)
Table S3_2. Cell surface Differentially Expressed Proteins (DEPs) in senescent NHLF induced by ETO.
Significantly changed proteins (p-value < 0.05 and LOG2FC(SEN/CTL) ≥ 0.58 or ≤ -0.58)
Description: The following senescence condition was analyzed: NHLF_ETO: normal human lung fibroblasts (NHLF); ETO (etoposide treatment). Cell surface proteins were defined based on their GO annotations for the plasma membrane and/or extracellular regions, as denoted by the web-based Protein Center platform embedded within the Proteome discoverer software. PEP, posterior error probability; PSMs, p…
NHLF_ETO (327)
Uniprot Accession	Gene Symbol	Cellular Component	Description	Sum PEP Score	Coverage [%]	# PSMs	# Unique Peptides	MW [kDa]	LOG2FC
P34931	HSPA1L	plasma membrane;other membranes;cytosol;nucleus;other cell component	Heat shock 70 kDa protein 1-like OS=Homo sapiens OX=9606 GN=HSPA1L PE=1 SV=2	132.103	32	437	1	70.3	6.64386
P12235	SLC25A4	plasma membrane;other membranes;mitochondrion	ADP/ATP translocase 1 OS=Homo sapiens OX=9606 GN=SLC25A4 PE=1 SV=4	52.434	28	284	1	33	6.64386
Q9H2M9	RAB3GAP2	plasma membrane;other membranes;cytosol;ER/Golgi;other cell component	Rab3 GTPase-activating protein non-catalytic subunit OS=Homo sapiens OX=9606 GN=RAB3GAP2 PE=1 SV=1	44.727	9	23	10	155.9	6.64386
P10321	HLA-C	plasma membrane;other membranes;ER/Golgi;other cytoplasmic organelle;other cell component	HLA class I histocompatibility antigen, C alpha chain OS=Homo sapiens OX=9606 GN=HLA-C PE=1 SV=3	37.564	22	26	1	40.6	6.64386
P20336	RAB3A	plasma membrane;other membranes;cytosol;ER/Golgi;other cytoplasmic organelle;other cell component	Ras-related protein Rab-3A OS=Homo sapiens OX=9606 GN=RAB3A PE=1 SV=1	36.973	36	66	2	25	6.64386
Q13683	ITGA7	plasma membrane;other membranes;other cell component	Integrin alpha-7 OS=Homo sapiens OX=9606 GN=ITGA7 PE=1 SV=3	33.815	8	19	9	128.9	6.64386
P61018	RAB4B	plasma membrane;other membranes;other cytoplasmic organelle;other cell component	Ras-related protein Rab-4B OS=Homo sapiens OX=9606 GN=RAB4B PE=1 SV=1	31.268	54	53	6	23.6	6.64386
P48960	ADGRE5	plasma membrane;other membranes	Adhesion G protein-coupled receptor E5 OS=Homo sapiens OX=9606 GN=ADGRE5 PE=1 SV=4	29.793	7	10	4	91.8	6.64386
P20648	ATP4A	plasma membrane;other membranes	Potassium-transporting ATPase alpha chain 1 OS=Homo sapiens OX=9606 GN=ATP4A PE=1 SV=5	27.808	5	41	2	114	6.64386
P98194	ATP2C1	plasma membrane;other membranes;ER/Golgi	Calcium-transporting ATPase type 2C member 1 OS=Homo sapiens OX=9606 GN=ATP2C1 PE=1 SV=3	26.996	11	9	7	100.5	6.64386
Q12929	EPS8	plasma membrane;other membranes;other cell component	Epidermal growth factor receptor kinase substrate 8 OS=Homo sapiens OX=9606 GN=EPS8 PE=1 SV=1	24.98	11	12	6	91.8	6.64386
Q9UJS0	SLC25A13	plasma membrane;other membranes;mitochondrion	Calcium-binding mitochondrial carrier protein Aralar2 OS=Homo sapiens OX=9606 GN=SLC25A13 PE=1 SV=2	22.829	15	23	4	74.1	6.64386
P63096	GNAI1	plasma membrane;other membranes;cytoskeleton;nucleus;other cell component	Guanine nucleotide-binding protein G(i) subunit alpha-1 OS=Homo sapiens OX=9606 GN=GNAI1 PE=1 SV=2	21.778	13	43	1	40.3	6.64386
P22059	OSBP	plasma membrane;other membranes;cytosol;ER/Golgi;nucleus;other cell component	Oxysterol-binding protein 1 OS=Homo sapiens OX=9606 GN=OSBP PE=1 SV=1	21.515	11	14	7	89.4	6.64386
Q14C86	GAPVD1	plasma membrane;other membranes;cytosol;other cytoplasmic organelle	GTPase-activating protein and VPS9 domain-containing protein 1 OS=Homo sapiens OX=9606 GN=GAPVD1 PE=1 SV=2	21.491	5	10	5	164.9	6.64386
Q06481	APLP2	plasma membrane;other membranes;ER/Golgi;nucleus	Amyloid beta precursor like protein 2 OS=Homo sapiens OX=9606 GN=APLP2 PE=1 SV=2	21.451	7	7	3	86.9	6.64386
P78356	PIP4K2B	plasma membrane;other membranes;cytosol;ER/Golgi;nucleus;other cytoplasmic organelle	Phosphatidylinositol 5-phosphate 4-kinase type-2 beta OS=Homo sapiens OX=9606 GN=PIP4K2B PE=1 SV=1	21.404	14	11	2	47.3	6.64386
P40855	PEX19	plasma membrane;other membranes;cytosol;nucleus;other cytoplasmic organelle;other cell component	Peroxisomal biogenesis factor 19 OS=Homo sapiens OX=9606 GN=PEX19 PE=1 SV=1	21.2	21	7	5	32.8	6.64386
P61966	AP1S1	plasma membrane;other membranes;cytosol;ER/Golgi;other cytoplasmic organelle;other cell component	AP-1 complex subunit sigma-1A OS=Homo sapiens OX=9606 GN=AP1S1 PE=1 SV=1	19.619	16	6	2	18.7	6.64386
Q8IYI6	EXOC8	plasma membrane;other membranes;cytosol;other cytoplasmic organelle;other cell component	Exocyst complex component 8 OS=Homo sapiens OX=9606 GN=EXOC8 PE=1 SV=2	18.869	9	12	5	81.7	6.64386
Q13586	STIM1	plasma membrane;other membranes;cytosol;cytoskeleton;ER/Golgi	Stromal interaction molecule 1 OS=Homo sapiens OX=9606 GN=STIM1 PE=1 SV=3	18.752	8	8	4	77.4	6.64386
O43294	TGFB1I1	plasma membrane;other membranes;cytosol;cytoskeleton;nucleus	Transforming growth factor beta-1-induced transcript 1 protein OS=Homo sapiens OX=9606 GN=TGFB1I1 PE=1 SV=2	17.951	11	7	3	49.8	6.64386
O00462	MANBA	plasma membrane;other membranes;other cytoplasmic organelle	Beta-mannosidase OS=Homo sapiens OX=9606 GN=MANBA PE=1 SV=3	17.264	5	10	4	100.8	6.64386
P11169	SLC2A3	plasma membrane;other membranes;other cell component	Solute carrier family 2, facilitated glucose transporter member 3 OS=Homo sapiens OX=9606 GN=SLC2A3 PE=1 SV=1	17.115	9	7	4	53.9	6.64386
Q96EY7	PTCD3	plasma membrane;other membranes;cytosol;mitochondrion;translational apparatus;nucleus	Pentatricopeptide repeat domain-containing protein 3, mitochondrial OS=Homo sapiens OX=9606 GN=PTCD3 PE=1 SV=3	16.674	14	14	7	78.5	6.64386
Q9BUL8	PDCD10	plasma membrane;other membranes;cytosol;ER/Golgi;other cell component	Programmed cell death protein 10 OS=Homo sapiens OX=9606 GN=PDCD10 PE=1 SV=1	16.501	29	7	4	24.7	6.64386
Q9H9H4	VPS37B	plasma membrane;other membranes;other cytoplasmic organelle;other cell component	Vacuolar protein sorting-associated protein 37B OS=Homo sapiens OX=9606 GN=VPS37B PE=1 SV=1	16.397	10	7	2	31.3	6.64386
O14672	ADAM10	plasma membrane;other membranes;ER/Golgi;nucleus;other cell component	Disintegrin and metalloproteinase domain-containing protein 10 OS=Homo sapiens OX=9606 GN=ADAM10 PE=1 SV=1	16.127	7	11	5	84.1	6.64386
Q969Q0	RPL36AL	plasma membrane;other membranes;cytosol;ER/Golgi;translational apparatus;nucleus	60S ribosomal protein L36a-like OS=Homo sapiens OX=9606 GN=RPL36AL PE=1 SV=3	16.093	22	18	2	12.5	6.64386
Q9H490	PIGU	plasma membrane;other membranes;ER/Golgi	Phosphatidylinositol glycan anchor biosynthesis class U protein OS=Homo sapiens OX=9606 GN=PIGU PE=1 SV=3	16.054	4	6	1	50	6.64386
Q9Y4F1	FARP1	plasma membrane;other membranes;cytosol;cytoskeleton;other cell component	FERM, ARHGEF and pleckstrin domain-containing protein 1 OS=Homo sapiens OX=9606 GN=FARP1 PE=1 SV=1	15.962	7	8	6	118.6	6.64386
Q96EY1	DNAJA3	plasma membrane;other membranes;cytosol;mitochondrion;nucleus;other cell component	DnaJ homolog subfamily A member 3, mitochondrial OS=Homo sapiens OX=9606 GN=DNAJA3 PE=1 SV=2	15.749	12	12	4	52.5	6.64386
O15031	PLXNB2	plasma membrane;other membranes;other cell component	Plexin-B2 OS=Homo sapiens OX=9606 GN=PLXNB2 PE=1 SV=3	15.656	4	8	6	205	6.64386
Q8N4L2	PIP4P2	plasma membrane;other membranes;other cytoplasmic organelle	Type 2 phosphatidylinositol 4,5-bisphosphate 4-phosphatase OS=Homo sapiens OX=9606 GN=PIP4P2 PE=1 SV=1	15.633	18	7	3	28.1	6.64386
P50148	GNAQ	plasma membrane;other membranes;ER/Golgi;nucleus;other cell component	Guanine nucleotide-binding protein G(q) subunit alpha OS=Homo sapiens OX=9606 GN=GNAQ PE=1 SV=4	14.844	19	18	3	42.1	6.64386
Q9UL26	RAB22A	plasma membrane;other membranes;cytoskeleton;other cytoplasmic organelle;other cell component	Ras-related protein Rab-22A OS=Homo sapiens OX=9606 GN=RAB22A PE=1 SV=2	14.806	20	10	3	21.8	6.64386
Q9H0B6	KLC2	plasma membrane;other membranes;cytosol;cytoskeleton;mitochondrion;nucleus;other cytoplasmic organelle;other cell component	Kinesin light chain 2 OS=Homo sapiens OX=9606 GN=KLC2 PE=1 SV=1	14.405	9	9	3	68.9	6.64386
Q8IUD2	ERC1	plasma membrane;other membranes;cytosol;cytoskeleton;ER/Golgi;other cell component	ELKS/Rab6-interacting/CAST family member 1 OS=Homo sapiens OX=9606 GN=ERC1 PE=1 SV=1	13.59	6	8	5	128	6.64386
O14735	CDIPT	plasma membrane;other membranes;ER/Golgi	CDP-diacylglycerol--inositol 3-phosphatidyltransferase OS=Homo sapiens OX=9606 GN=CDIPT PE=1 SV=1	13.477	15	11	3	23.5	6.64386
P49903	SEPHS1	plasma membrane;other membranes;nucleus;other cell component	Selenide, water dikinase 1 OS=Homo sapiens OX=9606 GN=SEPHS1 PE=1 SV=2	13.47	11	6	3	42.9	6.64386
O43813	LANCL1	plasma membrane;other membranes;other cell component	Glutathione S-transferase LANCL1 OS=Homo sapiens OX=9606 GN=LANCL1 PE=1 SV=1	13.439	10	12	4	45.3	6.64386
Q96GC9	VMP1	plasma membrane;other membranes;ER/Golgi;nucleus;other cytoplasmic organelle;other cell component	Vacuole membrane protein 1 OS=Homo sapiens OX=9606 GN=VMP1 PE=1 SV=1	13.345	7	1	1	46.2	6.64386
O14966	RAB29	plasma membrane;other membranes;cytosol;cytoskeleton;mitochondrion;ER/Golgi;other cytoplasmic organelle;other cell component	Ras-related protein Rab-7L1 OS=Homo sapiens OX=9606 GN=RAB29 PE=1 SV=1	12.948	20	15	3	23.1	6.64386
Q01968	OCRL	plasma membrane;other membranes;cytosol;ER/Golgi;nucleus;other cytoplasmic organelle;other cell component	Inositol polyphosphate 5-phosphatase OCRL OS=Homo sapiens OX=9606 GN=OCRL PE=1 SV=3	12.65	4	6	3	104.1	6.64386
Q14344	GNA13	plasma membrane;other membranes;cytosol;nucleus;other cell component	Guanine nucleotide-binding protein subunit alpha-13 OS=Homo sapiens OX=9606 GN=GNA13 PE=1 SV=2	12.62	8	34	1	44	6.64386
P25445	FAS	plasma membrane;other membranes;cytosol;nucleus;other cell component	Tumor necrosis factor receptor superfamily member 6 OS=Homo sapiens OX=9606 GN=FAS PE=1 SV=1	12.598	11	8	3	37.7	6.64386
Q2TAL8	QRICH1	plasma membrane;other membranes;nucleus;other cell component	Transcriptional regulator QRICH1 OS=Homo sapiens OX=9606 GN=QRICH1 PE=1 SV=1	12.332	5	2	2	86.4	6.64386
P57729	RAB38	plasma membrane;other membranes;cytosol;mitochondrion;ER/Golgi;other cytoplasmic organelle;other cell component	Ras-related protein Rab-38 OS=Homo sapiens OX=9606 GN=RAB38 PE=1 SV=1	12.251	15	15	1	23.7	6.64386
O15121	DEGS1	plasma membrane;other membranes;mitochondrion;ER/Golgi	Sphingolipid delta(4)-desaturase DES1 OS=Homo sapiens OX=9606 GN=DEGS1 PE=1 SV=1	12.206	5	5	1	37.8	6.64386
P61587	RND3	plasma membrane;other membranes;cytoskeleton;ER/Golgi;other cell component	Rho-related GTP-binding protein RhoE OS=Homo sapiens OX=9606 GN=RND3 PE=1 SV=1	11.898	11	6	2	27.4	6.64386
Q7Z4F1	LRP10	plasma membrane;other membranes	Low-density lipoprotein receptor-related protein 10 OS=Homo sapiens OX=9606 GN=LRP10 PE=1 SV=2	11.863	6	5	3	76.1	6.64386
P56377	AP1S2	plasma membrane;other membranes;cytosol;ER/Golgi;other cytoplasmic organelle;other cell component	AP-1 complex subunit sigma-2 OS=Homo sapiens OX=9606 GN=AP1S2 PE=1 SV=1	11.785	16	4	2	18.6	6.64386
P59190	RAB15	plasma membrane;other membranes;ER/Golgi;other cytoplasmic organelle;other cell component	Ras-related protein Rab-15 OS=Homo sapiens OX=9606 GN=RAB15 PE=1 SV=1	11.76	14	56	1	24.4	6.64386
P49841	GSK3B	plasma membrane;other membranes;cytosol;cytoskeleton;mitochondrion;nucleus;other cell component	Glycogen synthase kinase-3 beta OS=Homo sapiens OX=9606 GN=GSK3B PE=1 SV=2	11.607	15	5	3	46.7	6.64386
Q16513	PKN2	plasma membrane;other membranes;cytosol;cytoskeleton;nucleus;other cell component	Serine/threonine-protein kinase N2 OS=Homo sapiens OX=9606 GN=PKN2 PE=1 SV=1	11.519	4	5	2	112	6.64386
O75348	ATP6V1G1	plasma membrane;other membranes;cytosol;other cytoplasmic organelle	V-type proton ATPase subunit G 1 OS=Homo sapiens OX=9606 GN=ATP6V1G1 PE=1 SV=3	11.284	19	11	3	13.7	6.64386
Q96KP1	EXOC2	plasma membrane;other membranes;cytosol;other cell component	Exocyst complex component 2 OS=Homo sapiens OX=9606 GN=EXOC2 PE=1 SV=1	11.158	5	7	5	104	6.64386
O15075	DCLK1	plasma membrane;other membranes;other cell component	Serine/threonine-protein kinase DCLK1 OS=Homo sapiens OX=9606 GN=DCLK1 PE=1 SV=2	10.852	3	5	2	82.2	6.64386
Q8NF37	LPCAT1	plasma membrane;other membranes;ER/Golgi;other cytoplasmic organelle;other cell component	Lysophosphatidylcholine acyltransferase 1 OS=Homo sapiens OX=9606 GN=LPCAT1 PE=1 SV=2	10.655	3	6	1	59.1	6.64386
O43520	ATP8B1	plasma membrane;other membranes;cytosol;ER/Golgi;nucleus;other cell component	Phospholipid-transporting ATPase IC OS=Homo sapiens OX=9606 GN=ATP8B1 PE=1 SV=3	10.316	2	3	2	143.6	6.64386
P51151	RAB9A	plasma membrane;other membranes;cytosol;ER/Golgi;other cytoplasmic organelle;other cell component	Ras-related protein Rab-9A OS=Homo sapiens OX=9606 GN=RAB9A PE=1 SV=1	10.296	12	6	2	22.8	6.64386
Q13308	PTK7	plasma membrane;other membranes;other cell component	Inactive tyrosine-protein kinase 7 OS=Homo sapiens OX=9606 GN=PTK7 PE=1 SV=2	10.241	3	2	2	118.3	6.64386
Q14956	GPNMB	plasma membrane;other membranes;other cytoplasmic organelle	Transmembrane glycoprotein NMB OS=Homo sapiens OX=9606 GN=GPNMB PE=1 SV=2	10.191	5	9	2	63.9	6.64386
P10620	MGST1	plasma membrane;other membranes;mitochondrion;ER/Golgi;nucleus;other cytoplasmic organelle;other cell component	Microsomal glutathione S-transferase 1 OS=Homo sapiens OX=9606 GN=MGST1 PE=1 SV=1	10.03	18	9	2	17.6	6.64386
Q8NC96	NECAP1	plasma membrane;other membranes;cytosol	Adaptin ear-binding coat-associated protein 1 OS=Homo sapiens OX=9606 GN=NECAP1 PE=1 SV=2	9.552	13	4	2	29.7	6.64386
Q9HD26	GOPC	plasma membrane;other membranes;ER/Golgi;other cytoplasmic organelle;other cell component	Golgi-associated PDZ and coiled-coil motif-containing protein OS=Homo sapiens OX=9606 GN=GOPC PE=1 SV=1	9.501	6	6	3	50.5	6.64386
Q9C0H2	TTYH3	plasma membrane;other membranes	Protein tweety homolog 3 OS=Homo sapiens OX=9606 GN=TTYH3 PE=1 SV=3	9.465	5	6	2	57.5	6.64386
Q8NCG7	DAGLB	plasma membrane;other membranes;nucleus	Diacylglycerol lipase-beta OS=Homo sapiens OX=9606 GN=DAGLB PE=1 SV=2	9.354	4	4	2	73.7	6.64386
Q53TN4	CYBRD1	plasma membrane;other membranes;other cytoplasmic organelle	Plasma membrane ascorbate-dependent reductase CYBRD1 OS=Homo sapiens OX=9606 GN=CYBRD1 PE=1 SV=1	9.3	10	3	2	31.6	6.64386
Q9UBN6	TNFRSF10D	plasma membrane;other membranes;other cell component	Tumor necrosis factor receptor superfamily member 10D OS=Homo sapiens OX=9606 GN=TNFRSF10D PE=1 SV=1	9.213	11	3	2	41.8	6.64386
Q9H2K8	TAOK3	plasma membrane;other membranes;other cell component	Serine/threonine-protein kinase TAO3 OS=Homo sapiens OX=9606 GN=TAOK3 PE=1 SV=2	8.862	4	11	3	105.3	6.64386
Q13671	RIN1	plasma membrane;other membranes;cytosol;cytoskeleton;other cell component	Ras and Rab interactor 1 OS=Homo sapiens OX=9606 GN=RIN1 PE=1 SV=4	8.719	4	4	2	84	6.64386
P35240	NF2	plasma membrane;other membranes;cytosol;cytoskeleton;nucleus;other cytoplasmic organelle;other cell component	Merlin OS=Homo sapiens OX=9606 GN=NF2 PE=1 SV=1	8.661	3	4	2	69.6	6.64386
P54105	CLNS1A	plasma membrane;other membranes;cytosol;cytoskeleton;nucleus;other cell component	Methylosome subunit pICln OS=Homo sapiens OX=9606 GN=CLNS1A PE=1 SV=1	8.636	14	5	2	26.2	6.64386
Q99523	SORT1	plasma membrane;other membranes;cytosol;ER/Golgi;nucleus;other cytoplasmic organelle;other cell component	Sortilin OS=Homo sapiens OX=9606 GN=SORT1 PE=1 SV=3	8.433	3	3	2	92	6.64386
O43815	STRN	plasma membrane;other membranes;cytosol;other cell component	Striatin OS=Homo sapiens OX=9606 GN=STRN PE=1 SV=4	8.23	4	8	2	86.1	6.64386
Q86T03	PIP4P1	plasma membrane;other membranes;nucleus;other cytoplasmic organelle	Type 1 phosphatidylinositol 4,5-bisphosphate 4-phosphatase OS=Homo sapiens OX=9606 GN=PIP4P1 PE=1 SV=1	8.223	12	4	2	29.5	6.64386
Q9Y2J2	EPB41L3	plasma membrane;other membranes;cytosol;cytoskeleton;other cell component	Band 4.1-like protein 3 OS=Homo sapiens OX=9606 GN=EPB41L3 PE=1 SV=2	8.027	3	9	2	120.6	6.64386
Q13325	IFIT5	plasma membrane;other membranes;cytosol;cytoskeleton;other cell component	Interferon-induced protein with tetratricopeptide repeats 5 OS=Homo sapiens OX=9606 GN=IFIT5 PE=1 SV=1	7.933	5	5	2	55.8	6.64386
Q3V6T2	CCDC88A	plasma membrane;other membranes;cytosol;cytoskeleton;ER/Golgi;other cell component	Girdin OS=Homo sapiens OX=9606 GN=CCDC88A PE=1 SV=2	7.807	2	4	3	215.9	6.64386
Q12791	KCNMA1	plasma membrane;other membranes	Calcium-activated potassium channel subunit alpha-1 OS=Homo sapiens OX=9606 GN=KCNMA1 PE=1 SV=2	7.734	2	3	2	137.5	6.64386
Q5GJ75	TNFAIP8L3	plasma membrane;other membranes;cytosol;nucleus;other cell component	Tumor necrosis factor alpha-induced protein 8-like protein 3 OS=Homo sapiens OX=9606 GN=TNFAIP8L3 PE=1 SV=1	7.695	7	3	1	32.6	6.64386
Q96F85	CNRIP1	plasma membrane;other membranes;other cell component	CB1 cannabinoid receptor-interacting protein 1 OS=Homo sapiens OX=9606 GN=CNRIP1 PE=1 SV=1	7.675	16	2	2	18.6	6.64386
O14920	IKBKB	plasma membrane;other membranes;cytosol;nucleus;other cell component	Inhibitor of nuclear factor kappa-B kinase subunit beta OS=Homo sapiens OX=9606 GN=IKBKB PE=1 SV=1	7.58	5	7	3	86.5	6.64386
P08473	MME	plasma membrane;other membranes;ER/Golgi;other cytoplasmic organelle;other cell component	Neprilysin OS=Homo sapiens OX=9606 GN=MME PE=1 SV=2	7.455	4	2	2	85.5	6.64386
Q8IZ07	ANKRD13A	plasma membrane;other membranes;other cytoplasmic organelle;other cell component	Ankyrin repeat domain-containing protein 13A OS=Homo sapiens OX=9606 GN=ANKRD13A PE=1 SV=3	7.08	4	6	2	67.6	6.64386
Q9BY43	CHMP4A	plasma membrane;other membranes;cytosol;nucleus;other cytoplasmic organelle;other cell component	Charged multivesicular body protein 4a OS=Homo sapiens OX=9606 GN=CHMP4A PE=1 SV=3	7	10	4	2	25.1	6.64386
O75044	SRGAP2	plasma membrane;other membranes;cytosol;nucleus;other cell component	SLIT-ROBO Rho GTPase-activating protein 2 OS=Homo sapiens OX=9606 GN=SRGAP2 PE=1 SV=3	6.996	2	6	2	120.8	6.64386
Q9C037	TRIM4	plasma membrane;other membranes;cytosol;other cell component	E3 ubiquitin-protein ligase TRIM4 OS=Homo sapiens OX=9606 GN=TRIM4 PE=1 SV=2	6.733	5	2	2	57.4	6.64386
Q13546	RIPK1	plasma membrane;other membranes;cytosol;mitochondrion;other cytoplasmic organelle;other cell component	Receptor-interacting serine/threonine-protein kinase 1 OS=Homo sapiens OX=9606 GN=RIPK1 PE=1 SV=3	6.7	3	5	2	75.9	6.64386
Q9NPF4	OSGEP	plasma membrane;other membranes;nucleus;other cell component	Probable tRNA N6-adenosine threonylcarbamoyltransferase OS=Homo sapiens OX=9606 GN=OSGEP PE=1 SV=1	6.627	9	4	2	36.4	6.64386
P48634	PRRC2A	plasma membrane;other membranes;cytosol;nucleus	Protein PRRC2A OS=Homo sapiens OX=9606 GN=PRRC2A PE=1 SV=3	6.577	2	6	4	228.7	6.64386
Q8N3R9	PALS1	plasma membrane;other membranes;ER/Golgi;other cell component	Protein PALS1 OS=Homo sapiens OX=9606 GN=PALS1 PE=1 SV=3	6.412	2	3	1	77.2	6.64386
Q9UJ14	GGT7	plasma membrane;other membranes	Glutathione hydrolase 7 OS=Homo sapiens OX=9606 GN=GGT7 PE=1 SV=2	6.361	4	4	2	70.4	6.64386
Q8NFJ5	GPRC5A	plasma membrane;other membranes;nucleus;other cell component	Retinoic acid-induced protein 3 OS=Homo sapiens OX=9606 GN=GPRC5A PE=1 SV=2	6.318	4	4	1	40.2	6.64386
O14763	TNFRSF10B	plasma membrane;other membranes;other cell component	Tumor necrosis factor receptor superfamily member 10B OS=Homo sapiens OX=9606 GN=TNFRSF10B PE=1 SV=2	6.279	3	3	1	47.8	6.64386
Q9H0A8	COMMD4	plasma membrane;other membranes;cytosol;nucleus;other cell component	COMM domain-containing protein 4 OS=Homo sapiens OX=9606 GN=COMMD4 PE=1 SV=1	6.161	14	4	2	21.8	6.64386
Q9BXS4	TMEM59	plasma membrane;other membranes;ER/Golgi;other cytoplasmic organelle	Transmembrane protein 59 OS=Homo sapiens OX=9606 GN=TMEM59 PE=1 SV=1	6.097	5	4	1	36.2	6.64386
Q5T5C0	STXBP5	plasma membrane;other membranes;cytosol;ER/Golgi;other cell component	Syntaxin-binding protein 5 OS=Homo sapiens OX=9606 GN=STXBP5 PE=1 SV=1	6.077	2	3	2	127.5	6.64386
P15104	GLUL	plasma membrane;other membranes;cytosol;mitochondrion;ER/Golgi;other cell component	Glutamine synthetase OS=Homo sapiens OX=9606 GN=GLUL PE=1 SV=4	6.074	5	2	2	42	6.64386
Q9NZM3	ITSN2	plasma membrane;other membranes;cytoskeleton;other cell component	Intersectin-2 OS=Homo sapiens OX=9606 GN=ITSN2 PE=1 SV=3	5.958	2	3	3	193.3	6.64386
Q92797	SYMPK	plasma membrane;other membranes;cytosol;cytoskeleton;nucleus;other cell component	Symplekin OS=Homo sapiens OX=9606 GN=SYMPK PE=1 SV=2	5.877	1	5	1	141.1	6.64386
Q92845	KIFAP3	plasma membrane;other membranes;cytosol;cytoskeleton;ER/Golgi;nucleus;other cell component	Kinesin-associated protein 3 OS=Homo sapiens OX=9606 GN=KIFAP3 PE=1 SV=2	5.825	3	3	1	91.1	6.64386
Q5JTJ3	COA6	plasma membrane;other membranes;mitochondrion;nucleus	Cytochrome c oxidase assembly factor 6 homolog OS=Homo sapiens OX=9606 GN=COA6 PE=1 SV=1	5.79	11	3	1	14.1	6.64386
P46934	NEDD4	plasma membrane;other membranes;cytosol;ER/Golgi;other cell component	E3 ubiquitin-protein ligase NEDD4 OS=Homo sapiens OX=9606 GN=NEDD4 PE=1 SV=4	5.76	1	3	1	149	6.64386
Q99735	MGST2	plasma membrane;other membranes;ER/Golgi;nucleus;other cell component	Microsomal glutathione S-transferase 2 OS=Homo sapiens OX=9606 GN=MGST2 PE=1 SV=1	5.753	10	4	1	16.6	6.64386
P38405	GNAL	plasma membrane;other membranes	Guanine nucleotide-binding protein G(olf) subunit alpha OS=Homo sapiens OX=9606 GN=GNAL PE=1 SV=1	5.699	5	31	1	44.3	6.64386
Q9GZT4	SRR	plasma membrane;other membranes;cytosol;other cell component	Serine racemase OS=Homo sapiens OX=9606 GN=SRR PE=1 SV=1	5.591	7	4	2	36.5	6.64386
Q5EBL4	RILPL1	plasma membrane;other membranes;cytosol;cytoskeleton;nucleus;other cell component	RILP-like protein 1 OS=Homo sapiens OX=9606 GN=RILPL1 PE=1 SV=1	5.574	6	3	3	47.1	6.64386
Q9NY26	SLC39A1	plasma membrane;other membranes;ER/Golgi	Zinc transporter ZIP1 OS=Homo sapiens OX=9606 GN=SLC39A1 PE=1 SV=1	5.52	4	2	1	34.2	6.64386
Q9Y5X3	SNX5	plasma membrane;other membranes;cytosol;other cytoplasmic organelle;other cell component	Sorting nexin-5 OS=Homo sapiens OX=9606 GN=SNX5 PE=1 SV=1	5.348	3	3	1	46.8	6.64386
Q06787	FMR1	plasma membrane;other membranes;cytosol;nucleus;other cell component	Synaptic functional regulator FMR1 OS=Homo sapiens OX=9606 GN=FMR1 PE=1 SV=1	5.213	3	6	1	71.1	6.64386
P49757	NUMB	plasma membrane;other membranes;nucleus;other cytoplasmic organelle;other cell component	Protein numb homolog OS=Homo sapiens OX=9606 GN=NUMB PE=1 SV=2	5.194	4	2	1	70.8	6.64386
Q05397	PTK2	plasma membrane;other membranes;cytosol;cytoskeleton;nucleus;other cell component	Focal adhesion kinase 1 OS=Homo sapiens OX=9606 GN=PTK2 PE=1 SV=2	5.137	2	4	1	119.2	6.64386
P51636	CAV2	plasma membrane;other membranes;ER/Golgi;nucleus;other cell component	Caveolin-2 OS=Homo sapiens OX=9606 GN=CAV2 PE=1 SV=2	5.043	7	3	1	18.3	6.64386
Q14156	EFR3A	plasma membrane;other membranes;cytosol	Protein EFR3 homolog A OS=Homo sapiens OX=9606 GN=EFR3A PE=1 SV=2	4.987	3	2	2	92.9	6.64386
Q14643	ITPR1	plasma membrane;other membranes;cytosol;ER/Golgi;nucleus;other cell component	Inositol 1,4,5-trisphosphate receptor type 1 OS=Homo sapiens OX=9606 GN=ITPR1 PE=1 SV=3	4.837	1	7	1	313.7	6.64386
Q13496	MTM1	plasma membrane;other membranes;cytosol;cytoskeleton;other cytoplasmic organelle;other cell component	Myotubularin OS=Homo sapiens OX=9606 GN=MTM1 PE=1 SV=2	4.768	3	3	1	69.9	6.64386
O43159	RRP8	plasma membrane;other membranes;cytosol;nucleus;other cell component	Ribosomal RNA-processing protein 8 OS=Homo sapiens OX=9606 GN=RRP8 PE=1 SV=2	4.753	4	2	1	50.7	6.64386
Q6PCB7	SLC27A1	plasma membrane;other membranes;ER/Golgi	Long-chain fatty acid transport protein 1 OS=Homo sapiens OX=9606 GN=SLC27A1 PE=1 SV=1	4.478	3	5	1	71.1	6.64386
P51805	PLXNA3	plasma membrane;other membranes;other cell component	Plexin-A3 OS=Homo sapiens OX=9606 GN=PLXNA3 PE=1 SV=2	4.381	1	2	1	207.6	6.64386
P17677	GAP43	plasma membrane;other membranes;other cell component	Neuromodulin OS=Homo sapiens OX=9606 GN=GAP43 PE=1 SV=1	4.354	5	6	1	24.8	6.64386
Q8NHP6	MOSPD2	plasma membrane;other membranes;ER/Golgi;other cell component	Motile sperm domain-containing protein 2 OS=Homo sapiens OX=9606 GN=MOSPD2 PE=1 SV=1	4.343	2	2	1	59.7	6.64386
P52735	VAV2	plasma membrane;other membranes;cytosol	Guanine nucleotide exchange factor VAV2 OS=Homo sapiens OX=9606 GN=VAV2 PE=1 SV=2	4.252	2	1	1	101.2	6.64386
Q9H1C7	CYSTM1	plasma membrane;other membranes	Cysteine-rich and transmembrane domain-containing protein 1 OS=Homo sapiens OX=9606 GN=CYSTM1 PE=1 SV=1	4.241	10	2	1	10.6	6.64386
Q9BTX1	NDC1	plasma membrane;other membranes;cytoskeleton;nucleus;other cell component	Nucleoporin NDC1 OS=Homo sapiens OX=9606 GN=NDC1 PE=1 SV=2	4.216	2	1	1	76.3	6.64386
Q8WW43	APH1B	plasma membrane;other membranes;ER/Golgi;other cytoplasmic organelle	Gamma-secretase subunit APH-1B OS=Homo sapiens OX=9606 GN=APH1B PE=1 SV=3	4.171	5	2	1	28.4	6.64386
Q8IZA0	KIAA0319L	plasma membrane;other membranes;ER/Golgi;nucleus;other cell component	Dyslexia-associated protein KIAA0319-like protein OS=Homo sapiens OX=9606 GN=KIAA0319L PE=1 SV=2	4.008	1	3	1	115.6	6.64386
P17152	TMEM11	plasma membrane;other membranes;mitochondrion	Transmembrane protein 11, mitochondrial OS=Homo sapiens OX=9606 GN=TMEM11 PE=1 SV=1	3.927	13	5	2	21.5	6.64386
O15357	INPPL1	plasma membrane;other membranes;cytosol;cytoskeleton;ER/Golgi;nucleus;other cell component	Phosphatidylinositol 3,4,5-trisphosphate 5-phosphatase 2 OS=Homo sapiens OX=9606 GN=INPPL1 PE=1 SV=2	3.769	1	1	1	138.5	6.64386
O95208	EPN2	plasma membrane;other membranes;cytosol;other cytoplasmic organelle;other cell component	Epsin-2 OS=Homo sapiens OX=9606 GN=EPN2 PE=1 SV=3	3.729	2	3	1	68.4	6.64386
P50579	METAP2	plasma membrane;other membranes;cytosol;other cell component	Methionine aminopeptidase 2 OS=Homo sapiens OX=9606 GN=METAP2 PE=1 SV=1	3.704	2	2	1	52.9	6.64386
Q9HCM2	PLXNA4	plasma membrane;other membranes;other cell component	Plexin-A4 OS=Homo sapiens OX=9606 GN=PLXNA4 PE=1 SV=4	3.571	1	2	1	212.3	6.64386
Q9NVV5	AIG1	plasma membrane;other membranes	Androgen-induced gene 1 protein OS=Homo sapiens OX=9606 GN=AIG1 PE=1 SV=3	3.549	5	1	1	27.4	6.64386
Q9BVT8	TMUB1	plasma membrane;other membranes;cytoskeleton;nucleus;other cytoplasmic organelle	Transmembrane and ubiquitin-like domain-containing protein 1 OS=Homo sapiens OX=9606 GN=TMUB1 PE=1 SV=1	3.501	5	1	1	26.2	6.64386
Q4KMQ2	ANO6	plasma membrane;other membranes;cytosol	Anoctamin-6 OS=Homo sapiens OX=9606 GN=ANO6 PE=1 SV=2	3.182	2	1	1	106.1	6.64386
O75508	CLDN11	plasma membrane;other membranes;cytoskeleton;other cell component	Claudin-11 OS=Homo sapiens OX=9606 GN=CLDN11 PE=1 SV=2	3.151	4	3	1	22	6.64386
P48730	CSNK1D	plasma membrane;other membranes;cytosol;cytoskeleton;ER/Golgi;nucleus;other cell component	Casein kinase I isoform delta OS=Homo sapiens OX=9606 GN=CSNK1D PE=1 SV=2	3.069	3	3	1	47.3	6.64386
Q96MU7	YTHDC1	plasma membrane;other membranes;nucleus	YTH domain-containing protein 1 OS=Homo sapiens OX=9606 GN=YTHDC1 PE=1 SV=3	3.042	2	1	1	84.6	6.64386
Q99571	P2RX4	plasma membrane;other membranes;nucleus;other cell component	P2X purinoceptor 4 OS=Homo sapiens OX=9606 GN=P2RX4 PE=1 SV=2	2.992	3	2	1	43.3	6.64386
Q9H6B4	CLMP	plasma membrane;other membranes;cytoskeleton;other cell component	CXADR-like membrane protein OS=Homo sapiens OX=9606 GN=CLMP PE=1 SV=1	2.777	2	3	1	41.3	6.64386
Q15413	RYR3	plasma membrane;other membranes;cytosol;cytoskeleton;ER/Golgi;other cell component	Ryanodine receptor 3 OS=Homo sapiens OX=9606 GN=RYR3 PE=1 SV=3	2.617	0	1	1	551.7	6.64386
Q04656	ATP7A	plasma membrane;other membranes;cytosol;ER/Golgi;nucleus;other cytoplasmic organelle;other cell component	Copper-transporting ATPase 1 OS=Homo sapiens OX=9606 GN=ATP7A PE=1 SV=4	2.527	1	1	1	163.3	6.64386
Q8N131	TMEM123	plasma membrane;other membranes;other cell component	Porimin OS=Homo sapiens OX=9606 GN=TMEM123 PE=1 SV=1	2.443	4	2	1	21.5	6.64386
Q9Y5K6	CD2AP	plasma membrane;other membranes;cytosol;cytoskeleton;nucleus;other cell component	CD2-associated protein OS=Homo sapiens OX=9606 GN=CD2AP PE=1 SV=1	2.44	2	1	1	71.4	6.64386
Q6P1K1	SLC48A1	plasma membrane;other membranes;other cytoplasmic organelle	Heme transporter HRG1 OS=Homo sapiens OX=9606 GN=SLC48A1 PE=1 SV=1	2.434	8	3	1	16.4	6.64386
Q93100	PHKB	plasma membrane;other membranes;cytosol;other cell component	Phosphorylase b kinase regulatory subunit beta OS=Homo sapiens OX=9606 GN=PHKB PE=1 SV=3	2.342	1	1	1	124.8	6.64386
Q9UKS6	PACSIN3	plasma membrane;other membranes;cytosol;other cytoplasmic organelle;other cell component	Protein kinase C and casein kinase substrate in neurons protein 3 OS=Homo sapiens OX=9606 GN=PACSIN3 PE=1 SV=2	2.27	3	1	1	48.5	6.64386
Q9Y548	YIPF1	plasma membrane;other membranes;ER/Golgi;nucleus;other cytoplasmic organelle	Protein YIPF1 OS=Homo sapiens OX=9606 GN=YIPF1 PE=1 SV=1	2.155	3	1	1	34.3	6.64386
Q96GR2	ACSBG1	plasma membrane;other membranes;cytosol;ER/Golgi;other cell component	Long-chain-fatty-acid--CoA ligase ACSBG1 OS=Homo sapiens OX=9606 GN=ACSBG1 PE=1 SV=2	2.055	2	3	1	81.2	6.64386
Q4KWH8	PLCH1	plasma membrane;other membranes;other cell component	1-phosphatidylinositol 4,5-bisphosphate phosphodiesterase eta-1 OS=Homo sapiens OX=9606 GN=PLCH1 PE=1 SV=1	2.04	1	3	2	189.1	6.64386
Q9H939	PSTPIP2	plasma membrane;other membranes;cytosol;cytoskeleton;other cell component	Proline-serine-threonine phosphatase-interacting protein 2 OS=Homo sapiens OX=9606 GN=PSTPIP2 PE=1 SV=4	1.969	3	1	1	38.8	6.64386
Q5T4B2	CERCAM	plasma membrane;other membranes;ER/Golgi	Inactive glycosyltransferase 25 family member 3 OS=Homo sapiens OX=9606 GN=CERCAM PE=1 SV=1	1.968	1	1	1	67.5	6.64386
O95255	ABCC6	plasma membrane;other membranes;ER/Golgi;nucleus	ATP-binding cassette sub-family C member 6 OS=Homo sapiens OX=9606 GN=ABCC6 PE=1 SV=2	1.961	1	1	1	164.8	6.64386
Q5UE93	PIK3R6	plasma membrane;other membranes;cytosol	Phosphoinositide 3-kinase regulatory subunit 6 OS=Homo sapiens OX=9606 GN=PIK3R6 PE=1 SV=1	1.949	3	2	2	84.2	6.64386
O95672	ECEL1	plasma membrane;other membranes	Endothelin-converting enzyme-like 1 OS=Homo sapiens OX=9606 GN=ECEL1 PE=1 SV=3	1.914	1	2	1	87.7	6.64386
Q9Y5E4	PCDHB5	plasma membrane;other membranes;other cell component	Protocadherin beta-5 OS=Homo sapiens OX=9606 GN=PCDHB5 PE=2 SV=1	1.894	3	2	2	86.4	6.64386
P31431	SDC4	plasma membrane;other membranes;cytoskeleton;ER/Golgi;other cytoplasmic organelle;other cell component	Syndecan-4 OS=Homo sapiens OX=9606 GN=SDC4 PE=1 SV=2	1.857	5	2	1	21.6	6.64386
Q9UKG1	APPL1	plasma membrane;other membranes;cytosol;nucleus;other cytoplasmic organelle;other cell component	DCC-interacting protein 13-alpha OS=Homo sapiens OX=9606 GN=APPL1 PE=1 SV=1	1.754	1	2	1	79.6	6.64386
P39060	COL18A1	plasma membrane;other membranes;other cell component	Collagen alpha-1(XVIII) chain OS=Homo sapiens OX=9606 GN=COL18A1 PE=1 SV=5	8.148	1	3	1	178.1	6.64386
O75882	ATRN	plasma membrane;other membranes;nucleus;other cell component	Attractin OS=Homo sapiens OX=9606 GN=ATRN PE=1 SV=2	6.087	1	3	1	158.4	6.64386
Q14766	LTBP1	plasma membrane;other membranes;cytosol;cytoskeleton;mitochondrion;nucleus;other cytoplasmic organelle;other cell component	Latent-transforming growth factor beta-binding protein 1 OS=Homo sapiens OX=9606 GN=LTBP1 PE=1 SV=4	5.266	1	1	1	186.7	6.64386
P13611	VCAN	plasma membrane;other membranes;cytosol;nucleus;other cell component	Versican core protein OS=Homo sapiens OX=9606 GN=VCAN PE=1 SV=3	2.029	0	1	1	372.6	6.64386
A6NMY6	ANXA2P2	plasma membrane;other membranes;nucleus;other cell component	Putative annexin A2-like protein OS=Homo sapiens OX=9606 GN=ANXA2P2 PE=5 SV=2	281.996	62	1333	1	38.6	6.64386
P54802	NAGLU	plasma membrane;other membranes;other cell component	Alpha-N-acetylglucosaminidase OS=Homo sapiens OX=9606 GN=NAGLU PE=1 SV=2	42.961	15	21	8	82.2	6.64386
Q9UNF1	MAGED2	plasma membrane;other membranes;cytosol;ER/Golgi;nucleus;other cell component	Melanoma-associated antigen D2 OS=Homo sapiens OX=9606 GN=MAGED2 PE=1 SV=2	36.627	18	11	7	64.9	6.64386
Q08431	MFGE8	plasma membrane;other membranes;cytosol;ER/Golgi;nucleus;other cell component	Lactadherin OS=Homo sapiens OX=9606 GN=MFGE8 PE=1 SV=3	34.047	27	27	8	43.1	6.64386
P55268	LAMB2	plasma membrane;other membranes;ER/Golgi;other cytoplasmic organelle	Laminin subunit beta-2 OS=Homo sapiens OX=9606 GN=LAMB2 PE=1 SV=2	28.563	5	11	4	195.9	6.64386
Q9UI42	CPA4	plasma membrane;other membranes;cytosol;mitochondrion	Carboxypeptidase A4 OS=Homo sapiens OX=9606 GN=CPA4 PE=1 SV=2	24.018	18	14	5	47.3	6.64386
P05067	APP	plasma membrane;other membranes;mitochondrion	Amyloid-beta precursor protein OS=Homo sapiens OX=9606 GN=APP PE=1 SV=3	21.278	9	11	6	86.9	6.64386
O60565	GREM1	plasma membrane;other membranes;cytosol;other cytoplasmic organelle	Gremlin-1 OS=Homo sapiens OX=9606 GN=GREM1 PE=1 SV=1	20.129	22	8	2	20.7	6.64386
Q9BRR6	ADPGK	plasma membrane;other membranes	ADP-dependent glucokinase OS=Homo sapiens OX=9606 GN=ADPGK PE=1 SV=1	18.402	12	7	4	54.1	6.64386
Q15165	PON2	plasma membrane;other membranes;cytosol;ER/Golgi;other cytoplasmic organelle;other cell component	Serum paraoxonase/arylesterase 2 OS=Homo sapiens OX=9606 GN=PON2 PE=1 SV=4	16.763	11	10	2	39.4	6.64386
Q9ULZ3	PYCARD	plasma membrane;cytosol;cytoskeleton;nucleus;other cell component	Apoptosis-associated speck-like protein containing a CARD OS=Homo sapiens OX=9606 GN=PYCARD PE=1 SV=2	16.217	26	10	4	21.6	6.64386
P34059	GALNS	plasma membrane;other membranes;cytosol;nucleus;other cytoplasmic organelle;other cell component	N-acetylgalactosamine-6-sulfatase OS=Homo sapiens OX=9606 GN=GALNS PE=1 SV=1	15.579	9	4	2	58	6.64386
Q9UM22	EPDR1	plasma membrane;other membranes;ER/Golgi;other cell component	Mammalian ependymin-related protein 1 OS=Homo sapiens OX=9606 GN=EPDR1 PE=1 SV=2	15.535	15	10	3	25.4	6.64386
Q8NCC3	PLA2G15	plasma membrane;other membranes;cytosol;other cell component	Phospholipase A2 group XV OS=Homo sapiens OX=9606 GN=PLA2G15 PE=1 SV=2	15.22	11	6	4	46.6	6.64386
P68402	PAFAH1B2	plasma membrane;other membranes;cytosol;other cell component	Platelet-activating factor acetylhydrolase IB subunit alpha2 OS=Homo sapiens OX=9606 GN=PAFAH1B2 PE=1 SV=1	14.327	21	7	4	25.6	6.64386
P19021	PAM	plasma membrane;other membranes;ER/Golgi	Peptidyl-glycine alpha-amidating monooxygenase OS=Homo sapiens OX=9606 GN=PAM PE=1 SV=2	13.579	9	14	6	108.3	6.64386
Q9Y6C2	EMILIN1	plasma membrane;other membranes;nucleus;other cytoplasmic organelle;other cell component	EMILIN-1 OS=Homo sapiens OX=9606 GN=EMILIN1 PE=1 SV=3	13.304	5	5	3	106.6	6.64386
Q13443	ADAM9	plasma membrane;other membranes;ER/Golgi;other cell component	Disintegrin and metalloproteinase domain-containing protein 9 OS=Homo sapiens OX=9606 GN=ADAM9 PE=1 SV=1	12.133	5	9	4	90.5	6.64386
Q8TB22	SPATA20	plasma membrane;other membranes;nucleus;other cell component	Spermatogenesis-associated protein 20 OS=Homo sapiens OX=9606 GN=SPATA20 PE=2 SV=3	12.061	6	3	3	87.8	6.64386
Q8WUJ3	CEMIP	plasma membrane;other membranes;cytoskeleton;other cell component	Cell migration-inducing and hyaluronan-binding protein OS=Homo sapiens OX=9606 GN=CEMIP PE=1 SV=2	11.477	3	6	3	152.9	6.64386
Q9H4G4	GLIPR2	plasma membrane;other membranes;mitochondrion	Golgi-associated plant pathogenesis-related protein 1 OS=Homo sapiens OX=9606 GN=GLIPR2 PE=1 SV=3	11.467	17	7	2	17.2	6.64386
Q99538	LGMN	plasma membrane;other membranes;cytosol;cytoskeleton;nucleus;other cell component	Legumain OS=Homo sapiens OX=9606 GN=LGMN PE=1 SV=1	10.956	4	4	1	49.4	6.64386
Q8N129	CNPY4	plasma membrane;other membranes;cytosol;cytoskeleton;mitochondrion;ER/Golgi;nucleus;other cytoplasmic organelle;other cell component	Protein canopy homolog 4 OS=Homo sapiens OX=9606 GN=CNPY4 PE=1 SV=1	9.184	9	4	2	28.3	6.64386
Q8N474	SFRP1	plasma membrane;other membranes;cytosol;cytoskeleton;nucleus;other cell component	Secreted frizzled-related protein 1 OS=Homo sapiens OX=9606 GN=SFRP1 PE=1 SV=1	8.903	5	4	1	35.4	6.64386
Q99519	NEU1	plasma membrane;other membranes;cytosol;ER/Golgi;nucleus;other cell component	Sialidase-1 OS=Homo sapiens OX=9606 GN=NEU1 PE=1 SV=1	8.829	8	7	3	45.4	6.64386
P35052	GPC1	plasma membrane;other membranes	Glypican-1 OS=Homo sapiens OX=9606 GN=GPC1 PE=1 SV=2	8.315	5	4	2	61.6	6.64386
Q9BQE4	SELENOS	plasma membrane;other membranes;cytosol;cytoskeleton;nucleus;other cell component	Selenoprotein S OS=Homo sapiens OX=9606 GN=SELENOS PE=1 SV=3	8.103	12	5	2	21.2	6.64386
P43234	CTSO	plasma membrane;other membranes;cytosol;cytoskeleton;nucleus;other cell component	Cathepsin O OS=Homo sapiens OX=9606 GN=CTSO PE=1 SV=1	7.845	8	3	2	35.9	6.64386
Q9UKV8	AGO2	plasma membrane;other membranes;cytosol;cytoskeleton;nucleus;other cell component	Protein argonaute-2 OS=Homo sapiens OX=9606 GN=AGO2 PE=1 SV=3	7.824	3	4	2	97.1	6.64386
P25116	F2R	plasma membrane;other membranes;other cytoplasmic organelle;other cell component	Proteinase-activated receptor 1 OS=Homo sapiens OX=9606 GN=F2R PE=1 SV=2	7.54	4	1	1	47.4	6.64386
P04066	FUCA1	plasma membrane;other membranes;cytosol;cytoskeleton;nucleus;other cytoplasmic organelle;other cell component	Tissue alpha-L-fucosidase OS=Homo sapiens OX=9606 GN=FUCA1 PE=1 SV=4	7.209	6	6	3	53.7	6.64386
P05362	ICAM1	plasma membrane;other membranes;nucleus;other cell component	Intercellular adhesion molecule 1 OS=Homo sapiens OX=9606 GN=ICAM1 PE=1 SV=2	6.98	3	3	1	57.8	6.64386
Q10472	GALNT1	plasma membrane;other membranes;cytosol;nucleus;other cytoplasmic organelle;other cell component	Polypeptide N-acetylgalactosaminyltransferase 1 OS=Homo sapiens OX=9606 GN=GALNT1 PE=1 SV=1	6.688	6	4	3	64.2	6.64386
Q9UIQ6	LNPEP	plasma membrane;other membranes;cytosol;other cytoplasmic organelle;other cell component	Leucyl-cystinyl aminopeptidase OS=Homo sapiens OX=9606 GN=LNPEP PE=1 SV=3	6.539	2	6	2	117.3	6.64386
P00750	PLAT	plasma membrane;other membranes;cytosol;nucleus;other cell component	Tissue-type plasminogen activator OS=Homo sapiens OX=9606 GN=PLAT PE=1 SV=1	6.281	3	3	1	62.9	6.64386
P62699	YPEL5	plasma membrane;other membranes;cytosol;cytoskeleton;other cytoplasmic organelle;other cell component	Protein yippee-like 5 OS=Homo sapiens OX=9606 GN=YPEL5 PE=1 SV=1	6.265	10	1	1	13.8	6.64386
Q06136	KDSR	plasma membrane;other membranes;cytosol;cytoskeleton;mitochondrion;nucleus;other cell component	3-ketodihydrosphingosine reductase OS=Homo sapiens OX=9606 GN=KDSR PE=1 SV=1	5.748	7	3	2	36.2	6.64386
P06280	GLA	plasma membrane;other membranes;other cytoplasmic organelle;other cell component	Alpha-galactosidase A OS=Homo sapiens OX=9606 GN=GLA PE=1 SV=1	5.611	7	3	2	48.7	6.64386
O00592	PODXL	plasma membrane;other membranes;cytosol;ER/Golgi	Podocalyxin OS=Homo sapiens OX=9606 GN=PODXL PE=1 SV=2	5.222	4	6	2	58.6	6.64386
P13284	IFI30	plasma membrane;other membranes	Gamma-interferon-inducible lysosomal thiol reductase OS=Homo sapiens OX=9606 GN=IFI30 PE=1 SV=3	5.216	4	4	1	27.9	6.64386
P13716	ALAD	plasma membrane;other membranes;ER/Golgi	Delta-aminolevulinic acid dehydratase OS=Homo sapiens OX=9606 GN=ALAD PE=1 SV=1	5.148	9	2	2	36.3	6.64386
P03956	MMP1	plasma membrane;other membranes;cytosol;ER/Golgi;other cell component	Interstitial collagenase OS=Homo sapiens OX=9606 GN=MMP1 PE=1 SV=3	4.789	3	4	1	54	6.64386
Q96SL4	GPX7	plasma membrane;other membranes;cytosol;cytoskeleton;nucleus;other cell component	Glutathione peroxidase 7 OS=Homo sapiens OX=9606 GN=GPX7 PE=1 SV=1	4.317	12	1	1	21	6.64386
Q9BVM2	DPCD	plasma membrane;other membranes;cytoskeleton;other cell component	Protein DPCD OS=Homo sapiens OX=9606 GN=DPCD PE=1 SV=2	4.262	5	1	1	23.2	6.64386
Q16539	MAPK14	plasma membrane;other membranes;cytosol;other cell component	Mitogen-activated protein kinase 14 OS=Homo sapiens OX=9606 GN=MAPK14 PE=1 SV=3	4.075	4	5	1	41.3	6.64386
P35625	TIMP3	plasma membrane;other membranes;cytosol;cytoskeleton;mitochondrion;ER/Golgi;nucleus;other cell component	Metalloproteinase inhibitor 3 OS=Homo sapiens OX=9606 GN=TIMP3 PE=1 SV=2	3.996	6	1	1	24.1	6.64386
Q03154	ACY1	plasma membrane;other membranes;ER/Golgi	Aminoacylase-1 OS=Homo sapiens OX=9606 GN=ACY1 PE=1 SV=1	3.62	6	3	2	45.9	6.64386
P08572	COL4A2	plasma membrane;other membranes;ER/Golgi;other cell component	Collagen alpha-2(IV) chain OS=Homo sapiens OX=9606 GN=COL4A2 PE=1 SV=4	3.376	1	2	1	167.4	6.64386
Q9H9S5	FKRP	plasma membrane;other membranes;cytosol;ER/Golgi;nucleus;other cytoplasmic organelle;other cell component	Fukutin-related protein OS=Homo sapiens OX=9606 GN=FKRP PE=1 SV=1	3.355	3	2	1	54.5	6.64386
P62891	RPL39	plasma membrane;other membranes;other cell component	60S ribosomal protein L39 OS=Homo sapiens OX=9606 GN=RPL39 PE=1 SV=2	3.182	20	5	1	6.4	6.64386
P16284	PECAM1	plasma membrane;other membranes;ER/Golgi;other cell component	Platelet endothelial cell adhesion molecule OS=Homo sapiens OX=9606 GN=PECAM1 PE=1 SV=2	2.947	1	2	1	82.5	6.64386
O15018	PDZD2	plasma membrane;other membranes;cytosol;other cell component	PDZ domain-containing protein 2 OS=Homo sapiens OX=9606 GN=PDZD2 PE=1 SV=4	2.904	1	3	2	301.5	6.64386
P22692	IGFBP4	plasma membrane;other membranes;cytosol;cytoskeleton;nucleus;other cytoplasmic organelle;other cell component	Insulin-like growth factor-binding protein 4 OS=Homo sapiens OX=9606 GN=IGFBP4 PE=1 SV=2	2.455	3	5	1	27.9	6.64386
Q6EMK4	VASN	plasma membrane;other membranes;cytoskeleton;other cell component	Vasorin OS=Homo sapiens OX=9606 GN=VASN PE=1 SV=1	2.38	1	1	1	71.7	6.64386
Q9Y4B5	MTCL1	plasma membrane;other membranes;cytosol;other cell component	Microtubule cross-linking factor 1 OS=Homo sapiens OX=9606 GN=MTCL1 PE=1 SV=5	2.331	2	3	2	209.4	6.64386
Q8N5G0	SMIM20	plasma membrane;other membranes;other cell component	Small integral membrane protein 20 OS=Homo sapiens OX=9606 GN=SMIM20 PE=1 SV=3	2.256	21	1	1	7.7	6.64386
O95445	APOM	plasma membrane;other membranes;cytosol;cytoskeleton;other cell component	Apolipoprotein M OS=Homo sapiens OX=9606 GN=APOM PE=1 SV=2	2.147	4	2	1	21.2	6.64386
P08236	GUSB	extracellular matrix;ER/Golgi;other cell component	Beta-glucuronidase OS=Homo sapiens OX=9606 GN=GUSB PE=1 SV=2	2.088	1	3	1	74.7	6.64386
Q92484	SMPDL3A	extracellular matrix;plasma membrane;other membranes;other cell component	Acid sphingomyelinase-like phosphodiesterase 3a OS=Homo sapiens OX=9606 GN=SMPDL3A PE=1 SV=2	1.991	2	2	1	51.2	6.64386
Q9NQR4	NIT2	extracellular matrix;ER/Golgi;other cell component	Omega-amidase NIT2 OS=Homo sapiens OX=9606 GN=NIT2 PE=1 SV=1	17.919	14	12	5	30.6	5.8339
P29317	EPHA2	extracellular matrix;ER/Golgi;other cytoplasmic organelle;other cell component	Ephrin type-A receptor 2 OS=Homo sapiens OX=9606 GN=EPHA2 PE=1 SV=2	24.557	7	14	6	108.2	5.43799
O75691	UTP20	extracellular matrix;plasma membrane;other membranes;nucleus;other cell component	Small subunit processome component 20 homolog OS=Homo sapiens OX=9606 GN=UTP20 PE=1 SV=3	3.995	0	1	1	318.2	5.42365
P43235	CTSK	extracellular matrix;plasma membrane;other membranes;other cell component	Cathepsin K OS=Homo sapiens OX=9606 GN=CTSK PE=1 SV=1	15.269	18	23	5	36.9	4.78936
P12931	SRC	non-structural extracellular;extracellular matrix;plasma membrane;other membranes;nucleus;other cell component	Proto-oncogene tyrosine-protein kinase Src OS=Homo sapiens OX=9606 GN=SRC PE=1 SV=3	13.866	10	9	4	59.8	4.6774
P53041	PPP5C	non-structural extracellular;other cytoplasmic organelle	Serine/threonine-protein phosphatase 5 OS=Homo sapiens OX=9606 GN=PPP5C PE=1 SV=1	25.046	12	10	4	56.8	4.21428
Q9BWU0	SLC4A1AP	non-structural extracellular;cytosol;nucleus;other cell component	Kanadaptin OS=Homo sapiens OX=9606 GN=SLC4A1AP PE=1 SV=1	4.78	2	3	2	88.8	4.19991
Q96RT1	ERBIN	non-structural extracellular;plasma membrane;other membranes;ER/Golgi	Erbin OS=Homo sapiens OX=9606 GN=ERBIN PE=1 SV=2	2.882	1	3	2	158.2	4.13323
O95197	RTN3	non-structural extracellular;extracellular matrix;ER/Golgi;other cell component	Reticulon-3 OS=Homo sapiens OX=9606 GN=RTN3 PE=1 SV=2	10.783	2	10	1	112.5	4.06471
Q9Y639	NPTN	non-structural extracellular	Neuroplastin OS=Homo sapiens OX=9606 GN=NPTN PE=1 SV=2	17.947	12	10	5	44.4	3.92048
Q8NHP8	PLBD2	non-structural extracellular;plasma membrane;other membranes;cytosol;cytoskeleton;mitochondrion;ER/Golgi;nucleus;other cytoplasmic organelle;other cell component	Putative phospholipase B-like 2 OS=Homo sapiens OX=9606 GN=PLBD2 PE=1 SV=2	44.677	14	39	9	65.4	3.89772
Q9H4L5	OSBPL3	non-structural extracellular;other cell component	Oxysterol-binding protein-related protein 3 OS=Homo sapiens OX=9606 GN=OSBPL3 PE=1 SV=1	20.271	8	9	5	101.2	3.88947
P04156	PRNP	non-structural extracellular;other membranes;ER/Golgi	Major prion protein OS=Homo sapiens OX=9606 GN=PRNP PE=1 SV=1	6.635	12	5	3	27.6	3.81085
Q9H0U3	MAGT1	non-structural extracellular;plasma membrane;other membranes;mitochondrion;nucleus;other cytoplasmic organelle	Magnesium transporter protein 1 OS=Homo sapiens OX=9606 GN=MAGT1 PE=1 SV=1	24.86	16	18	5	38	3.78701
P61916	NPC2	non-structural extracellular;other membranes;cytosol;mitochondrion;ER/Golgi;nucleus;other cytoplasmic organelle;other cell component	NPC intracellular cholesterol transporter 2 OS=Homo sapiens OX=9606 GN=NPC2 PE=1 SV=1	14.366	13	22	5	16.6	3.67785
Q8NI99	ANGPTL6	non-structural extracellular;other cytoplasmic organelle	Angiopoietin-related protein 6 OS=Homo sapiens OX=9606 GN=ANGPTL6 PE=1 SV=1	2.025	3	1	1	51.7	3.48813
Q8NFF5	FLAD1	non-structural extracellular;other cytoplasmic organelle	FAD synthase OS=Homo sapiens OX=9606 GN=FLAD1 PE=1 SV=1	24.534	9	10	3	65.2	3.48014
Q96CS3	FAF2	non-structural extracellular;other membranes;nucleus;other cytoplasmic organelle;other cell component	FAS-associated factor 2 OS=Homo sapiens OX=9606 GN=FAF2 PE=1 SV=2	32.618	20	20	7	52.6	3.45352
Q9BPW8	NIPSNAP1	non-structural extracellular;plasma membrane;other membranes;cytosol;nucleus;other cell component	Protein NipSnap homolog 1 OS=Homo sapiens OX=9606 GN=NIPSNAP1 PE=1 SV=1	26.165	29	21	6	33.3	3.42129
Q9UBR2	CTSZ	non-structural extracellular;plasma membrane;other membranes;ER/Golgi;other cell component	Cathepsin Z OS=Homo sapiens OX=9606 GN=CTSZ PE=1 SV=1	23.297	19	62	7	33.8	3.28125
Q9UI12	ATP6V1H	non-structural extracellular;extracellular matrix;plasma membrane;other membranes;other cell component	V-type proton ATPase subunit H OS=Homo sapiens OX=9606 GN=ATP6V1H PE=1 SV=1	43.925	20	29	8	55.8	3.24853
P37108	SRP14	non-structural extracellular;plasma membrane;other membranes;other cell component	Signal recognition particle 14 kDa protein OS=Homo sapiens OX=9606 GN=SRP14 PE=1 SV=2	28.534	35	33	4	14.6	3.24306
P15848	ARSB	non-structural extracellular	Arylsulfatase B OS=Homo sapiens OX=9606 GN=ARSB PE=1 SV=1	13.884	9	13	5	59.6	3.23649
O95297	MPZL1	non-structural extracellular;plasma membrane;other membranes;ER/Golgi;nucleus;other cell component	Myelin protein zero-like protein 1 OS=Homo sapiens OX=9606 GN=MPZL1 PE=1 SV=1	15.619	16	11	4	29.1	3.1643
Q96JB6	LOXL4	non-structural extracellular;other membranes;ER/Golgi	Lysyl oxidase homolog 4 OS=Homo sapiens OX=9606 GN=LOXL4 PE=1 SV=1	6.066	3	4	2	84.4	3.11253
Q10471	GALNT2	non-structural extracellular;other cytoplasmic organelle;other cell component	Polypeptide N-acetylgalactosaminyltransferase 2 OS=Homo sapiens OX=9606 GN=GALNT2 PE=1 SV=1	75.991	29	37	13	64.7	3.04684
P07602	PSAP	non-structural extracellular	Prosaposin OS=Homo sapiens OX=9606 GN=PSAP PE=1 SV=2	57.567	23	67	14	58.1	3.02237
P04216	THY1	non-structural extracellular;extracellular matrix;plasma membrane;other membranes;cytosol;other cell component	Thy-1 membrane glycoprotein OS=Homo sapiens OX=9606 GN=THY1 PE=1 SV=2	20.079	16	19	3	17.9	2.90997
P27487	DPP4	non-structural extracellular;plasma membrane;other membranes;other cytoplasmic organelle;other cell component	Dipeptidyl peptidase 4 OS=Homo sapiens OX=9606 GN=DPP4 PE=1 SV=2	26.219	8	16	6	88.2	2.85639
P11279	LAMP1	non-structural extracellular;extracellular matrix;plasma membrane;other membranes;cytosol;ER/Golgi;nucleus;other cytoplasmic organelle;other cell component	Lysosome-associated membrane glycoprotein 1 OS=Homo sapiens OX=9606 GN=LAMP1 PE=1 SV=3	23.323	16	75	7	44.9	2.80591
P08962	CD63	non-structural extracellular;plasma membrane;other membranes;cytoskeleton;ER/Golgi	CD63 antigen OS=Homo sapiens OX=9606 GN=CD63 PE=1 SV=2	33.201	8	149	3	25.6	2.75275
P07476	IVL	non-structural extracellular;other cytoplasmic organelle	Involucrin OS=Homo sapiens OX=9606 GN=IVL PE=1 SV=2	76.276	30	38	13	68.4	2.71083
Q92520	FAM3C	non-structural extracellular;cytosol;nucleus;other cell component	Protein FAM3C OS=Homo sapiens OX=9606 GN=FAM3C PE=1 SV=1	24.54	25	16	5	24.7	2.69443
Q99829	CPNE1	non-structural extracellular;plasma membrane;other membranes;ER/Golgi;other cytoplasmic organelle;other cell component	Copine-1 OS=Homo sapiens OX=9606 GN=CPNE1 PE=1 SV=1	54.384	24	30	10	59	2.5828
P13987	CD59	non-structural extracellular;other cytoplasmic organelle;other cell component	CD59 glycoprotein OS=Homo sapiens OX=9606 GN=CD59 PE=1 SV=1	2.6	6	8	1	14.2	2.57749
P21964	COMT	non-structural extracellular;plasma membrane;other membranes	Catechol O-methyltransferase OS=Homo sapiens OX=9606 GN=COMT PE=1 SV=2	6.744	9	9	2	30	2.53456
P62873	GNB1	non-structural extracellular;other membranes;ER/Golgi;other cell component	Guanine nucleotide-binding protein G(I)/G(S)/G(T) subunit beta-1 OS=Homo sapiens OX=9606 GN=GNB1 PE=1 SV=3	29.634	21	76	7	37.4	2.52155
Q9UHQ9	CYB5R1	non-structural extracellular;plasma membrane;other membranes;cytosol;other cytoplasmic organelle;other cell component	NADH-cytochrome b5 reductase 1 OS=Homo sapiens OX=9606 GN=CYB5R1 PE=1 SV=1	28.458	36	25	9	34.1	2.48723
Q8NEU8	APPL2	non-structural extracellular;other cell component	DCC-interacting protein 13-beta OS=Homo sapiens OX=9606 GN=APPL2 PE=1 SV=3	26.1	19	11	7	74.4	2.47093
P49755	TMED10	non-structural extracellular;cytoskeleton;nucleus;other cell component	Transmembrane emp24 domain-containing protein 10 OS=Homo sapiens OX=9606 GN=TMED10 PE=1 SV=2	95.798	50	68	11	25	2.3978
P09525	ANXA4	non-structural extracellular;other membranes;ER/Golgi	Annexin A4 OS=Homo sapiens OX=9606 GN=ANXA4 PE=1 SV=4	109.791	52	113	19	35.9	2.35502
Q0ZGT2	NEXN	non-structural extracellular;ER/Golgi;other cytoplasmic organelle;other cell component	Nexilin OS=Homo sapiens OX=9606 GN=NEXN PE=1 SV=1	90.023	21	52	16	80.6	2.31904
P48047	ATP5PO	non-structural extracellular;plasma membrane;other membranes;cytoskeleton;nucleus;other cell component	ATP synthase subunit O, mitochondrial OS=Homo sapiens OX=9606 GN=ATP5PO PE=1 SV=1	56.768	51	68	10	23.3	2.26634
Q9BQE5	APOL2	non-structural extracellular;cytosol;other cytoplasmic organelle;other cell component	Apolipoprotein L2 OS=Homo sapiens OX=9606 GN=APOL2 PE=1 SV=1	32.889	18	36	7	37.1	2.25972
P07858	CTSB	non-structural extracellular;cytosol;other cell component	Cathepsin B OS=Homo sapiens OX=9606 GN=CTSB PE=1 SV=3	125.262	31	188	12	37.8	2.21847
P10619	CTSA	non-structural extracellular;extracellular matrix	Lysosomal protective protein OS=Homo sapiens OX=9606 GN=CTSA PE=1 SV=2	21.316	13	17	5	54.4	2.13881
Q96FQ6	S100A16	non-structural extracellular;ER/Golgi	Protein S100-A16 OS=Homo sapiens OX=9606 GN=S100A16 PE=1 SV=1	54.697	68	64	8	11.8	2.06108
P00387	CYB5R3	non-structural extracellular	NADH-cytochrome b5 reductase 3 OS=Homo sapiens OX=9606 GN=CYB5R3 PE=1 SV=3	127.682	52	162	14	34.2	2.04194
O00299	CLIC1	non-structural extracellular;cytosol;cytoskeleton;mitochondrion;nucleus;other cell component	Chloride intracellular channel protein 1 OS=Homo sapiens OX=9606 GN=CLIC1 PE=1 SV=4	76.993	37	308	9	26.9	-1.44222
Q9HD67	MYO10	non-structural extracellular;extracellular matrix;other cell component	Unconventional myosin-X OS=Homo sapiens OX=9606 GN=MYO10 PE=1 SV=3	4.695	1	20	2	237.2	-1.58641
Q96RW7	HMCN1	non-structural extracellular;cytosol	Hemicentin-1 OS=Homo sapiens OX=9606 GN=HMCN1 PE=1 SV=2	2.722	0	196	2	613	-1.58641
P28161	GSTM2	non-structural extracellular;extracellular matrix;ER/Golgi	Glutathione S-transferase Mu 2 OS=Homo sapiens OX=9606 GN=GSTM2 PE=1 SV=2	35.16	40	38	7	25.7	-1.62593
P01033	TIMP1	non-structural extracellular;plasma membrane;other membranes;cytosol;ER/Golgi;nucleus	Metalloproteinase inhibitor 1 OS=Homo sapiens OX=9606 GN=TIMP1 PE=1 SV=1	8.066	10	5	2	23.2	-2.11404
P50570	DNM2	non-structural extracellular;cytosol;translational apparatus	Dynamin-2 OS=Homo sapiens OX=9606 GN=DNM2 PE=1 SV=2	59.263	23	39	16	98	-2.2863
P09429	HMGB1	non-structural extracellular;plasma membrane;other membranes;other cell component	High mobility group protein B1 OS=Homo sapiens OX=9606 GN=HMGB1 PE=1 SV=3	63.209	39	212	6	24.9	-2.30045
Q99816	TSG101	non-structural extracellular;plasma membrane;other membranes;cytosol;cytoskeleton;ER/Golgi;nucleus;other cell component	Tumor susceptibility gene 101 protein OS=Homo sapiens OX=9606 GN=TSG101 PE=1 SV=2	37.39	34	29	12	43.9	-2.4344
Q14008	CKAP5	non-structural extracellular;ER/Golgi	Cytoskeleton-associated protein 5 OS=Homo sapiens OX=9606 GN=CKAP5 PE=1 SV=3	63.327	10	42	18	225.4	-2.54793
P52292	KPNA2	non-structural extracellular;extracellular matrix;plasma membrane;other membranes;mitochondrion;other cell component	Importin subunit alpha-1 OS=Homo sapiens OX=9606 GN=KPNA2 PE=1 SV=1	66.188	21	50	9	57.8	-2.85726
P07093	SERPINE2	non-structural extracellular;plasma membrane;other membranes;cytoskeleton;other cell component	Glia-derived nexin OS=Homo sapiens OX=9606 GN=SERPINE2 PE=1 SV=1	26.395	17	11	5	44	-2.96578
Q9NVZ3	NECAP2	non-structural extracellular;other membranes;mitochondrion	Adaptin ear-binding coat-associated protein 2 OS=Homo sapiens OX=9606 GN=NECAP2 PE=1 SV=1	16.012	23	10	3	28.3	-3.38082
P46108	CRK	non-structural extracellular	Adapter molecule crk OS=Homo sapiens OX=9606 GN=CRK PE=1 SV=2	58.641	50	35	11	33.8	-3.39593
O00401	WASL	non-structural extracellular;other cytoplasmic organelle;other cell component	Neural Wiskott-Aldrich syndrome protein OS=Homo sapiens OX=9606 GN=WASL PE=1 SV=2	5.346	3	3	2	54.8	-3.39593
O43491	EPB41L2	non-structural extracellular	Band 4.1-like protein 2 OS=Homo sapiens OX=9606 GN=EPB41L2 PE=1 SV=1	45.78	13	29	9	112.5	-3.699
P42785	PRCP	non-structural extracellular;cytosol;cytoskeleton;other cell component	Lysosomal Pro-X carboxypeptidase OS=Homo sapiens OX=9606 GN=PRCP PE=1 SV=1	21.832	17	14	7	55.8	-3.73697
Q9UN37	VPS4A	non-structural extracellular;plasma membrane;other membranes;nucleus;other cytoplasmic organelle;other cell component	Vacuolar protein sorting-associated protein 4A OS=Homo sapiens OX=9606 GN=VPS4A PE=1 SV=1	13.748	12	14	3	48.9	-3.75633
P29279	CCN2	non-structural extracellular;plasma membrane;other membranes;ER/Golgi;other cell component	CCN family member 2 OS=Homo sapiens OX=9606 GN=CCN2 PE=1 SV=2	7.692	6	6	2	38.1	-3.75633
Q9Y3Z3	SAMHD1	non-structural extracellular;other cytoplasmic organelle	Deoxynucleoside triphosphate triphosphohydrolase SAMHD1 OS=Homo sapiens OX=9606 GN=SAMHD1 PE=1 SV=2	12.957	6	7	3	72.2	-3.79586
Q641Q2	WASHC2A	non-structural extracellular;ER/Golgi;other cytoplasmic organelle	WASH complex subunit 2A OS=Homo sapiens OX=9606 GN=WASHC2A PE=1 SV=3	73.436	17	30	15	147.1	-3.81604
P40189	IL6ST	non-structural extracellular;other cell component	Interleukin-6 receptor subunit beta OS=Homo sapiens OX=9606 GN=IL6ST PE=1 SV=2	21.474	7	10	6	103.5	-4.01159
P01308	INS	non-structural extracellular;other membranes;ER/Golgi;other cytoplasmic organelle;other cell component	Insulin OS=Homo sapiens OX=9606 GN=INS PE=1 SV=1	2.317	6	15	1	12	-4.03505
O75165	DNAJC13	non-structural extracellular;plasma membrane;other membranes;ER/Golgi;other cytoplasmic organelle;other cell component	DnaJ homolog subfamily C member 13 OS=Homo sapiens OX=9606 GN=DNAJC13 PE=1 SV=5	84.126	12	46	21	254.3	-4.15843
Q29RF7	PDS5A	non-structural extracellular;cytosol;translational apparatus;nucleus;other cell component	Sister chromatid cohesion protein PDS5 homolog A OS=Homo sapiens OX=9606 GN=PDS5A PE=1 SV=1	3.352	2	4	2	150.7	-4.32193
P06702	S100A9	non-structural extracellular;mitochondrion;ER/Golgi;other cytoplasmic organelle;other cell component	Protein S100-A9 OS=Homo sapiens OX=9606 GN=S100A9 PE=1 SV=1	13.058	25	16	2	13.2	-4.38082
Q8WXX5	DNAJC9	non-structural extracellular;other membranes;other cell component	DnaJ homolog subfamily C member 9 OS=Homo sapiens OX=9606 GN=DNAJC9 PE=1 SV=1	16.46	12	6	2	29.9	-4.4112
Q9Y6W5	WASF2	non-structural extracellular;other membranes;ER/Golgi;other cell component	Wiskott-Aldrich syndrome protein family member 2 OS=Homo sapiens OX=9606 GN=WASF2 PE=1 SV=3	15.466	10	8	4	54.3	-4.44222
P31749	AKT1	non-structural extracellular;plasma membrane;other membranes;other cytoplasmic organelle;other cell component	RAC-alpha serine/threonine-protein kinase OS=Homo sapiens OX=9606 GN=AKT1 PE=1 SV=2	3.879	4	2	2	55.7	-4.60823
Q9BTY2	FUCA2	non-structural extracellular;plasma membrane;other membranes;cytosol;ER/Golgi;other cell component	Plasma alpha-L-fucosidase OS=Homo sapiens OX=9606 GN=FUCA2 PE=1 SV=2	14.427	9	11	4	54	-4.60823
P47929	LGALS7; LGALS7B	non-structural extracellular;plasma membrane;other membranes;other cell component	Galectin-7 OS=Homo sapiens OX=9606 GN=LGALS7 PE=1 SV=2	1.831	6	2	1	15.1	-4.60823
Q9Y2H2	INPP5F	non-structural extracellular;plasma membrane;other membranes;nucleus;other cytoplasmic organelle;other cell component	Phosphatidylinositide phosphatase SAC2 OS=Homo sapiens OX=9606 GN=INPP5F PE=1 SV=3	2.755	2	4	2	128.3	-4.64386
P54289	CACNA2D1	non-structural extracellular;ER/Golgi;other cell component	Voltage-dependent calcium channel subunit alpha-2/delta-1 OS=Homo sapiens OX=9606 GN=CACNA2D1 PE=1 SV=3	11.9	5	7	4	124.5	-4.75633
Q92626	PXDN	non-structural extracellular;other membranes;ER/Golgi	Peroxidasin homolog OS=Homo sapiens OX=9606 GN=PXDN PE=1 SV=2	30.558	5	13	6	165.2	-4.92139
Q9BXP2	SLC12A9	non-structural extracellular;plasma membrane;other membranes;other cytoplasmic organelle;other cell component	Solute carrier family 12 member 9 OS=Homo sapiens OX=9606 GN=SLC12A9 PE=1 SV=1	13.723	4	7	3	96	-4.96578
Q8WXI7	MUC16	non-structural extracellular;other membranes;ER/Golgi;other cytoplasmic organelle;other cell component	Mucin-16 OS=Homo sapiens OX=9606 GN=MUC16 PE=1 SV=3	2.139	0	5	2	1518.2	-5.26534
O75976	CPD	non-structural extracellular;plasma membrane;other membranes;cytosol;nucleus;other cell component	Carboxypeptidase D OS=Homo sapiens OX=9606 GN=CPD PE=1 SV=2	45.656	12	32	13	152.8	-5.26534
P26583	HMGB2	non-structural extracellular;other membranes;cytosol;mitochondrion;ER/Golgi;other cytoplasmic organelle;other cell component	High mobility group protein B2 OS=Homo sapiens OX=9606 GN=HMGB2 PE=1 SV=2	24.759	18	35	3	24	-5.32193
P20839	IMPDH1	non-structural extracellular;plasma membrane;other membranes;mitochondrion;nucleus;other cell component	Inosine-5'-monophosphate dehydrogenase 1 OS=Homo sapiens OX=9606 GN=IMPDH1 PE=1 SV=2	5.985	4	8	1	55.4	-5.32193
Q86YR5	GPSM1	non-structural extracellular;cytosol;ER/Golgi;other cell component	G-protein-signaling modulator 1 OS=Homo sapiens OX=9606 GN=GPSM1 PE=1 SV=2	9.145	7	4	3	74.5	-6.50635
P50748	KNTC1	non-structural extracellular;extracellular matrix;ER/Golgi;other cell component	Kinetochore-associated protein 1 OS=Homo sapiens OX=9606 GN=KNTC1 PE=1 SV=1	6.789	1	3	3	250.6	-6.50635
Q13733	ATP1A4	non-structural extracellular;plasma membrane;other membranes;ER/Golgi;nucleus;other cytoplasmic organelle;other cell component	Sodium/potassium-transporting ATPase subunit alpha-4 OS=Homo sapiens OX=9606 GN=ATP1A4 PE=1 SV=3	49.201	6	35	1	114.1	-6.64386
Q86VI3	IQGAP3	non-structural extracellular;plasma membrane;other membranes;cytosol;cytoskeleton;nucleus;other cytoplasmic organelle;other cell component	Ras GTPase-activating-like protein IQGAP3 OS=Homo sapiens OX=9606 GN=IQGAP3 PE=1 SV=2	14.59	4	11	2	184.6	-6.64386
P15153	RAC2	non-structural extracellular;extracellular matrix;plasma membrane;other membranes;cytosol;other cell component	Ras-related C3 botulinum toxin substrate 2 OS=Homo sapiens OX=9606 GN=RAC2 PE=1 SV=1	12.902	18	29	1	21.4	-6.64386
O95864	FADS2	non-structural extracellular;extracellular matrix;plasma membrane;other membranes;cytosol;ER/Golgi;other cell component	Acyl-CoA 6-desaturase OS=Homo sapiens OX=9606 GN=FADS2 PE=1 SV=1	6.369	9	3	3	52.2	-6.64386
Q9GZM5	YIPF3	non-structural extracellular;plasma membrane;other membranes;other cell component	Protein YIPF3 OS=Homo sapiens OX=9606 GN=YIPF3 PE=1 SV=1	5.963	5	3	2	38.2	-6.64386
Q15139	PRKD1	non-structural extracellular;other membranes;ER/Golgi;other cytoplasmic organelle;other cell component	Serine/threonine-protein kinase D1 OS=Homo sapiens OX=9606 GN=PRKD1 PE=1 SV=2	5.251	2	2	1	101.6	-6.64386
Q14574	DSC3	non-structural extracellular;plasma membrane;other membranes;cytosol;cytoskeleton;nucleus;other cell component	Desmocollin-3 OS=Homo sapiens OX=9606 GN=DSC3 PE=1 SV=3	5.115	2	1	1	99.9	-6.64386
P19022	CDH2	non-structural extracellular;plasma membrane;other membranes;cytosol;nucleus;other cell component	Cadherin-2 OS=Homo sapiens OX=9606 GN=CDH2 PE=1 SV=4	5.09	4	2	2	99.7	-6.64386
Q9H7D0	DOCK5	non-structural extracellular;ER/Golgi;other cytoplasmic organelle	Dedicator of cytokinesis protein 5 OS=Homo sapiens OX=9606 GN=DOCK5 PE=1 SV=3	4.027	1	2	2	215.2	-6.64386
Q9P258	RCC2	non-structural extracellular;cytosol;nucleus	Protein RCC2 OS=Homo sapiens OX=9606 GN=RCC2 PE=1 SV=2	2.528	3	1	1	56	-6.64386
Q9UBF9	MYOT	non-structural extracellular;extracellular matrix;ER/Golgi	Myotilin OS=Homo sapiens OX=9606 GN=MYOT PE=1 SV=2	2.196	2	3	1	55.4	-6.64386
P27448	MARK3	non-structural extracellular;plasma membrane;other membranes	MAP/microtubule affinity-regulating kinase 3 OS=Homo sapiens OX=9606 GN=MARK3 PE=1 SV=5	2.16	3	3	2	84.4	-6.64386
Q9NS61	KCNIP2	non-structural extracellular;nucleus;other cell component	Kv channel-interacting protein 2 OS=Homo sapiens OX=9606 GN=KCNIP2 PE=1 SV=3	2.009	3	9	1	30.9	-6.64386
Q5BKX8	CAVIN4	non-structural extracellular;cytosol;nucleus;other cytoplasmic organelle;other cell component	Caveolae-associated protein 4 OS=Homo sapiens OX=9606 GN=CAVIN4 PE=1 SV=2	1.753	3	2	1	41.9	-6.64386
P17066	HSPA6	non-structural extracellular;plasma membrane;other membranes;cytosol;cytoskeleton;nucleus;other cell component	Heat shock 70 kDa protein 6 OS=Homo sapiens OX=9606 GN=HSPA6 PE=1 SV=2	80.6	17	387	1	71	-6.64386
Q6XQN6	NAPRT	non-structural extracellular;cytosol;other cytoplasmic organelle	Nicotinate phosphoribosyltransferase OS=Homo sapiens OX=9606 GN=NAPRT PE=1 SV=2	8.833	7	4	2	57.5	-6.64386
Q9UFE4	CCDC39	non-structural extracellular;cytosol;cytoskeleton;other cell component	Coiled-coil domain-containing protein 39 OS=Homo sapiens OX=9606 GN=CCDC39 PE=2 SV=3	1.79	1	2	1	109.8	-6.64386

## Sheet: NHLF_H2O2 (392)
Table S3_3. Cell surface Differentially Expressed Proteins (DEPs) in senescent NHLF induced by H2O2.
Significantly changed proteins (p-value < 0.05 and LOG2FC(SEN/CTL) ≥ 0.58 or ≤ -0.58)
Description: The following senescence condition was analyzed: NHLF_H2O2: normal human lung fibroblasts (NHLF); H2O2 (hydrogen peroxide treatment). Cell surface proteins were defined based on their GO annotations for the plasma membrane and/or extracellular regions, as denoted by the web-based Protein Center platform embedded within the Proteome discoverer software. PEP, posterior error probabilit…
NHLF_H2O2 (392)
Uniprot Accession	Gene Symbol	Cellular Component	Description	Sum PEP Score	Coverage [%]	# PSMs	# Unique Peptides	MW [kDa]	LOG2FC
P12235	SLC25A4	plasma membrane;other membranes;mitochondrion	ADP/ATP translocase 1 OS=Homo sapiens OX=9606 GN=SLC25A4 PE=1 SV=4	63.69	32	281	2	33	6.64386
P10321	HLA-C	plasma membrane;other membranes;ER/Golgi;other cytoplasmic organelle;other cell component	HLA class I histocompatibility antigen, C alpha chain OS=Homo sapiens OX=9606 GN=HLA-C PE=1 SV=3	50.809	22	34	1	40.6	6.64386
Q12929	EPS8	plasma membrane;other membranes;other cell component	Epidermal growth factor receptor kinase substrate 8 OS=Homo sapiens OX=9606 GN=EPS8 PE=1 SV=1	48.02	16	17	9	91.8	6.64386
P20336	RAB3A	plasma membrane;other membranes;cytosol;ER/Golgi;other cytoplasmic organelle;other cell component	Ras-related protein Rab-3A OS=Homo sapiens OX=9606 GN=RAB3A PE=1 SV=1	42.304	42	83	2	25	6.64386
O95716	RAB3D	plasma membrane;other membranes;cytoskeleton;ER/Golgi;other cytoplasmic organelle;other cell component	Ras-related protein Rab-3D OS=Homo sapiens OX=9606 GN=RAB3D PE=1 SV=1	41.525	42	84	2	24.3	6.64386
O15439	ABCC4	plasma membrane;other membranes	ATP-binding cassette sub-family C member 4 OS=Homo sapiens OX=9606 GN=ABCC4 PE=1 SV=3	36.683	10	17	10	149.4	6.64386
Q9BTW9	TBCD	plasma membrane;other membranes;cytoskeleton;other cell component	Tubulin-specific chaperone D OS=Homo sapiens OX=9606 GN=TBCD PE=1 SV=2	36.675	8	18	7	132.5	6.64386
Q9Y3L5	RAP2C	plasma membrane;other membranes;cytosol;other cytoplasmic organelle;other cell component	Ras-related protein Rap-2c OS=Homo sapiens OX=9606 GN=RAP2C PE=1 SV=1	36.193	38	16	1	20.7	6.64386
P20648	ATP4A	plasma membrane;other membranes	Potassium-transporting ATPase alpha chain 1 OS=Homo sapiens OX=9606 GN=ATP4A PE=1 SV=5	36.106	5	48	2	114	6.64386
Q13586	STIM1	plasma membrane;other membranes;cytosol;cytoskeleton;ER/Golgi	Stromal interaction molecule 1 OS=Homo sapiens OX=9606 GN=STIM1 PE=1 SV=3	30.229	8	13	5	77.4	6.64386
P63096	GNAI1	plasma membrane;other membranes;cytoskeleton;nucleus;other cell component	Guanine nucleotide-binding protein G(i) subunit alpha-1 OS=Homo sapiens OX=9606 GN=GNAI1 PE=1 SV=2	29.236	13	46	1	40.3	6.64386
Q8IZ07	ANKRD13A	plasma membrane;other membranes;other cytoplasmic organelle;other cell component	Ankyrin repeat domain-containing protein 13A OS=Homo sapiens OX=9606 GN=ANKRD13A PE=1 SV=3	28.861	13	16	6	67.6	6.64386
P40855	PEX19	plasma membrane;other membranes;cytosol;nucleus;other cytoplasmic organelle;other cell component	Peroxisomal biogenesis factor 19 OS=Homo sapiens OX=9606 GN=PEX19 PE=1 SV=1	28.19	25	14	5	32.8	6.64386
P22059	OSBP	plasma membrane;other membranes;cytosol;ER/Golgi;nucleus;other cell component	Oxysterol-binding protein 1 OS=Homo sapiens OX=9606 GN=OSBP PE=1 SV=1	27.428	10	16	7	89.4	6.64386
Q9H4L5	OSBPL3	plasma membrane;other membranes;cytosol;ER/Golgi;nucleus;other cell component	Oxysterol-binding protein-related protein 3 OS=Homo sapiens OX=9606 GN=OSBPL3 PE=1 SV=1	26.181	10	14	7	101.2	6.64386
O00273	DFFA	plasma membrane;other membranes;cytosol;nucleus;other cell component	DNA fragmentation factor subunit alpha OS=Homo sapiens OX=9606 GN=DFFA PE=1 SV=1	25.363	16	8	4	36.5	6.64386
Q9NUP9	LIN7C	plasma membrane;other membranes;other cell component	Protein lin-7 homolog C OS=Homo sapiens OX=9606 GN=LIN7C PE=1 SV=1	25.134	27	8	5	21.8	6.64386
O14672	ADAM10	plasma membrane;other membranes;ER/Golgi;nucleus;other cell component	Disintegrin and metalloproteinase domain-containing protein 10 OS=Homo sapiens OX=9606 GN=ADAM10 PE=1 SV=1	24.229	7	15	5	84.1	6.64386
Q13153	PAK1	plasma membrane;other membranes;cytosol;cytoskeleton;nucleus;other cell component	Serine/threonine-protein kinase PAK 1 OS=Homo sapiens OX=9606 GN=PAK1 PE=1 SV=2	24.148	9	14	2	60.6	6.64386
Q13683	ITGA7	plasma membrane;other membranes;other cell component	Integrin alpha-7 OS=Homo sapiens OX=9606 GN=ITGA7 PE=1 SV=3	23.462	5	13	6	128.9	6.64386
P78356	PIP4K2B	plasma membrane;other membranes;cytosol;ER/Golgi;nucleus;other cytoplasmic organelle	Phosphatidylinositol 5-phosphate 4-kinase type-2 beta OS=Homo sapiens OX=9606 GN=PIP4K2B PE=1 SV=1	22.4	14	13	2	47.3	6.64386
P49841	GSK3B	plasma membrane;other membranes;cytosol;cytoskeleton;mitochondrion;nucleus;other cell component	Glycogen synthase kinase-3 beta OS=Homo sapiens OX=9606 GN=GSK3B PE=1 SV=2	22.151	15	8	3	46.7	6.64386
Q9UKE5	TNIK	plasma membrane;other membranes;cytosol;cytoskeleton;nucleus;other cytoplasmic organelle;other cell component	TRAF2 and NCK-interacting protein kinase OS=Homo sapiens OX=9606 GN=TNIK PE=1 SV=1	21.463	4	13	1	154.8	6.64386
Q13671	RIN1	plasma membrane;other membranes;cytosol;cytoskeleton;other cell component	Ras and Rab interactor 1 OS=Homo sapiens OX=9606 GN=RIN1 PE=1 SV=4	21.371	9	8	4	84	6.64386
Q9H0B6	KLC2	plasma membrane;other membranes;cytosol;cytoskeleton;mitochondrion;nucleus;other cytoplasmic organelle;other cell component	Kinesin light chain 2 OS=Homo sapiens OX=9606 GN=KLC2 PE=1 SV=1	21.241	13	17	6	68.9	6.64386
Q9NRY6	PLSCR3	plasma membrane;other membranes;cytosol;mitochondrion;nucleus	Phospholipid scramblase 3 OS=Homo sapiens OX=9606 GN=PLSCR3 PE=1 SV=2	21.23	7	6	1	31.6	6.64386
P61018	RAB4B	plasma membrane;other membranes;other cytoplasmic organelle;other cell component	Ras-related protein Rab-4B OS=Homo sapiens OX=9606 GN=RAB4B PE=1 SV=1	21.123	23	50	3	23.6	6.64386
P25445	FAS	plasma membrane;other membranes;cytosol;nucleus;other cell component	Tumor necrosis factor receptor superfamily member 6 OS=Homo sapiens OX=9606 GN=FAS PE=1 SV=1	20.878	13	12	4	37.7	6.64386
Q13546	RIPK1	plasma membrane;other membranes;cytosol;mitochondrion;other cytoplasmic organelle;other cell component	Receptor-interacting serine/threonine-protein kinase 1 OS=Homo sapiens OX=9606 GN=RIPK1 PE=1 SV=3	20.411	8	12	4	75.9	6.64386
P15313	ATP6V1B1	plasma membrane;other membranes;cytosol;ER/Golgi;other cytoplasmic organelle;other cell component	V-type proton ATPase subunit B, kidney isoform OS=Homo sapiens OX=9606 GN=ATP6V1B1 PE=1 SV=3	19.087	13	23	1	56.8	6.64386
Q99523	SORT1	plasma membrane;other membranes;cytosol;ER/Golgi;nucleus;other cytoplasmic organelle;other cell component	Sortilin OS=Homo sapiens OX=9606 GN=SORT1 PE=1 SV=3	18.941	6	8	4	92	6.64386
Q13884	SNTB1	plasma membrane;other membranes;cytoskeleton;other cell component	Beta-1-syntrophin OS=Homo sapiens OX=9606 GN=SNTB1 PE=1 SV=3	18.758	16	10	4	58	6.64386
Q13033	STRN3	plasma membrane;other membranes;ER/Golgi;nucleus;other cell component	Striatin-3 OS=Homo sapiens OX=9606 GN=STRN3 PE=1 SV=3	18.723	9	11	4	87.2	6.64386
P08473	MME	plasma membrane;other membranes;ER/Golgi;other cytoplasmic organelle;other cell component	Neprilysin OS=Homo sapiens OX=9606 GN=MME PE=1 SV=2	18.475	6	8	3	85.5	6.64386
Q01968	OCRL	plasma membrane;other membranes;cytosol;ER/Golgi;nucleus;other cytoplasmic organelle;other cell component	Inositol polyphosphate 5-phosphatase OCRL OS=Homo sapiens OX=9606 GN=OCRL PE=1 SV=3	17.962	5	7	4	104.1	6.64386
Q9Y4F1	FARP1	plasma membrane;other membranes;cytosol;cytoskeleton;other cell component	FERM, ARHGEF and pleckstrin domain-containing protein 1 OS=Homo sapiens OX=9606 GN=FARP1 PE=1 SV=1	17.403	7	8	5	118.6	6.64386
Q15628	TRADD	plasma membrane;other membranes;cytosol;cytoskeleton;nucleus;other cell component	Tumor necrosis factor receptor type 1-associated DEATH domain protein OS=Homo sapiens OX=9606 GN=TRADD PE=1 SV=2	17.105	18	4	4	34.2	6.64386
Q96GC9	VMP1	plasma membrane;other membranes;ER/Golgi;nucleus;other cytoplasmic organelle;other cell component	Vacuole membrane protein 1 OS=Homo sapiens OX=9606 GN=VMP1 PE=1 SV=1	17.017	7	4	1	46.2	6.64386
Q9ULH1	ASAP1	plasma membrane;other membranes;cytosol;cytoskeleton;other cell component	Arf-GAP with SH3 domain, ANK repeat and PH domain-containing protein 1 OS=Homo sapiens OX=9606 GN=ASAP1 PE=1 SV=4	16.991	3	7	3	125.4	6.64386
O95208	EPN2	plasma membrane;other membranes;cytosol;other cytoplasmic organelle;other cell component	Epsin-2 OS=Homo sapiens OX=9606 GN=EPN2 PE=1 SV=3	16.807	6	7	3	68.4	6.64386
P49757	NUMB	plasma membrane;other membranes;nucleus;other cytoplasmic organelle;other cell component	Protein numb homolog OS=Homo sapiens OX=9606 GN=NUMB PE=1 SV=2	16.742	6	4	3	70.8	6.64386
P61587	RND3	plasma membrane;other membranes;cytoskeleton;ER/Golgi;other cell component	Rho-related GTP-binding protein RhoE OS=Homo sapiens OX=9606 GN=RND3 PE=1 SV=1	16.427	11	11	2	27.4	6.64386
Q92797	SYMPK	plasma membrane;other membranes;cytosol;cytoskeleton;nucleus;other cell component	Symplekin OS=Homo sapiens OX=9606 GN=SYMPK PE=1 SV=2	15.703	3	7	2	141.1	6.64386
Q96A49	SYAP1	plasma membrane;other membranes;cytosol;ER/Golgi;nucleus;other cell component	Synapse-associated protein 1 OS=Homo sapiens OX=9606 GN=SYAP1 PE=1 SV=1	15.403	9	4	2	39.9	6.64386
O15121	DEGS1	plasma membrane;other membranes;mitochondrion;ER/Golgi	Sphingolipid delta(4)-desaturase DES1 OS=Homo sapiens OX=9606 GN=DEGS1 PE=1 SV=1	15.325	5	3	1	37.8	6.64386
O00499	BIN1	plasma membrane;other membranes;cytosol;cytoskeleton;ER/Golgi;nucleus;other cytoplasmic organelle;other cell component	Myc box-dependent-interacting protein 1 OS=Homo sapiens OX=9606 GN=BIN1 PE=1 SV=1	14.774	9	5	3	64.7	6.64386
Q9Y5V3	MAGED1	plasma membrane;other membranes;nucleus;other cell component	Melanoma-associated antigen D1 OS=Homo sapiens OX=9606 GN=MAGED1 PE=1 SV=3	14.36	3	5	1	86.1	6.64386
Q4KMP7	TBC1D10B	plasma membrane;other membranes;cytosol	TBC1 domain family member 10B OS=Homo sapiens OX=9606 GN=TBC1D10B PE=1 SV=3	14.084	3	4	1	87.1	6.64386
O75379	VAMP4	plasma membrane;other membranes;ER/Golgi;other cytoplasmic organelle;other cell component	Vesicle-associated membrane protein 4 OS=Homo sapiens OX=9606 GN=VAMP4 PE=1 SV=2	14.021	23	2	2	16.4	6.64386
Q6PCB7	SLC27A1	plasma membrane;other membranes;ER/Golgi	Long-chain fatty acid transport protein 1 OS=Homo sapiens OX=9606 GN=SLC27A1 PE=1 SV=1	14.009	9	9	3	71.1	6.64386
O14920	IKBKB	plasma membrane;other membranes;cytosol;nucleus;other cell component	Inhibitor of nuclear factor kappa-B kinase subunit beta OS=Homo sapiens OX=9606 GN=IKBKB PE=1 SV=1	13.511	7	10	5	86.5	6.64386
O75348	ATP6V1G1	plasma membrane;other membranes;cytosol;other cytoplasmic organelle	V-type proton ATPase subunit G 1 OS=Homo sapiens OX=9606 GN=ATP6V1G1 PE=1 SV=3	13.418	19	11	3	13.7	6.64386
Q9H0A8	COMMD4	plasma membrane;other membranes;cytosol;nucleus;other cell component	COMM domain-containing protein 4 OS=Homo sapiens OX=9606 GN=COMMD4 PE=1 SV=1	13.272	24	4	3	21.8	6.64386
Q9GZT4	SRR	plasma membrane;other membranes;cytosol;other cell component	Serine racemase OS=Homo sapiens OX=9606 GN=SRR PE=1 SV=1	13.2	13	4	3	36.5	6.64386
O14735	CDIPT	plasma membrane;other membranes;ER/Golgi	CDP-diacylglycerol--inositol 3-phosphatidyltransferase OS=Homo sapiens OX=9606 GN=CDIPT PE=1 SV=1	13.069	14	11	3	23.5	6.64386
Q7Z4W1	DCXR	plasma membrane;other membranes;cytoskeleton;other cell component	L-xylulose reductase OS=Homo sapiens OX=9606 GN=DCXR PE=1 SV=2	12.95	9	6	2	25.9	6.64386
P19634	SLC9A1	plasma membrane;other membranes;mitochondrion;ER/Golgi;nucleus;other cell component	Sodium/hydrogen exchanger 1 OS=Homo sapiens OX=9606 GN=SLC9A1 PE=1 SV=2	12.785	4	3	2	90.7	6.64386
Q9Y2J2	EPB41L3	plasma membrane;other membranes;cytosol;cytoskeleton;other cell component	Band 4.1-like protein 3 OS=Homo sapiens OX=9606 GN=EPB41L3 PE=1 SV=2	12.324	5	10	2	120.6	6.64386
O14966	RAB29	plasma membrane;other membranes;cytosol;cytoskeleton;mitochondrion;ER/Golgi;other cytoplasmic organelle;other cell component	Ras-related protein Rab-7L1 OS=Homo sapiens OX=9606 GN=RAB29 PE=1 SV=1	12.285	15	10	2	23.1	6.64386
P11169	SLC2A3	plasma membrane;other membranes;other cell component	Solute carrier family 2, facilitated glucose transporter member 3 OS=Homo sapiens OX=9606 GN=SLC2A3 PE=1 SV=1	12.16	8	7	3	53.9	6.64386
Q8NF91	SYNE1	plasma membrane;other membranes;cytoskeleton;ER/Golgi;nucleus;other cell component	Nesprin-1 OS=Homo sapiens OX=9606 GN=SYNE1 PE=1 SV=4	12.084	1	5	5	1010.5	6.64386
P42356	PI4KA	plasma membrane;other membranes;cytosol;ER/Golgi;other cell component	Phosphatidylinositol 4-kinase alpha OS=Homo sapiens OX=9606 GN=PI4KA PE=1 SV=4	11.978	2	9	4	236.7	6.64386
Q7Z4F1	LRP10	plasma membrane;other membranes	Low-density lipoprotein receptor-related protein 10 OS=Homo sapiens OX=9606 GN=LRP10 PE=1 SV=2	11.739	6	5	3	76.1	6.64386
P10620	MGST1	plasma membrane;other membranes;mitochondrion;ER/Golgi;nucleus;other cytoplasmic organelle;other cell component	Microsomal glutathione S-transferase 1 OS=Homo sapiens OX=9606 GN=MGST1 PE=1 SV=1	11.635	18	9	2	17.6	6.64386
O15075	DCLK1	plasma membrane;other membranes;other cell component	Serine/threonine-protein kinase DCLK1 OS=Homo sapiens OX=9606 GN=DCLK1 PE=1 SV=2	11.627	3	4	2	82.2	6.64386
O94804	STK10	plasma membrane;other membranes;cytosol	Serine/threonine-protein kinase 10 OS=Homo sapiens OX=9606 GN=STK10 PE=1 SV=1	11.496	5	6	4	112.1	6.64386
Q92633	LPAR1	plasma membrane;other membranes;other cytoplasmic organelle;other cell component	Lysophosphatidic acid receptor 1 OS=Homo sapiens OX=9606 GN=LPAR1 PE=1 SV=3	11.285	7	6	2	41.1	6.64386
Q13325	IFIT5	plasma membrane;other membranes;cytosol;cytoskeleton;other cell component	Interferon-induced protein with tetratricopeptide repeats 5 OS=Homo sapiens OX=9606 GN=IFIT5 PE=1 SV=1	11.099	5	7	2	55.8	6.64386
P16333	NCK1	plasma membrane;other membranes;cytosol;ER/Golgi;translational apparatus;nucleus;other cell component	Cytoplasmic protein NCK1 OS=Homo sapiens OX=9606 GN=NCK1 PE=1 SV=1	11.011	10	3	3	42.8	6.64386
Q8N4L2	PIP4P2	plasma membrane;other membranes;other cytoplasmic organelle	Type 2 phosphatidylinositol 4,5-bisphosphate 4-phosphatase OS=Homo sapiens OX=9606 GN=PIP4P2 PE=1 SV=1	10.906	18	4	3	28.1	6.64386
P12931	SRC	plasma membrane;other membranes;cytosol;cytoskeleton;mitochondrion;nucleus;other cytoplasmic organelle;other cell component	Proto-oncogene tyrosine-protein kinase Src OS=Homo sapiens OX=9606 GN=SRC PE=1 SV=3	10.774	6	6	2	59.8	6.64386
P11488	GNAT1	plasma membrane;other membranes;cytosol;other cell component	Guanine nucleotide-binding protein G(t) subunit alpha-1 OS=Homo sapiens OX=9606 GN=GNAT1 PE=1 SV=5	10.572	8	37	1	40	6.64386
Q8NC96	NECAP1	plasma membrane;other membranes;cytosol	Adaptin ear-binding coat-associated protein 1 OS=Homo sapiens OX=9606 GN=NECAP1 PE=1 SV=2	10.481	13	3	2	29.7	6.64386
P05783	KRT18	plasma membrane;other membranes;cytosol;cytoskeleton;nucleus;other cell component	Keratin, type I cytoskeletal 18 OS=Homo sapiens OX=9606 GN=KRT18 PE=1 SV=2	10.091	7	98	1	48	6.64386
O75787	ATP6AP2	plasma membrane;other membranes;ER/Golgi;other cytoplasmic organelle;other cell component	Renin receptor OS=Homo sapiens OX=9606 GN=ATP6AP2 PE=1 SV=2	10.006	6	7	2	39	6.64386
Q6IQ22	RAB12	plasma membrane;other membranes;cytosol;ER/Golgi;other cytoplasmic organelle;other cell component	Ras-related protein Rab-12 OS=Homo sapiens OX=9606 GN=RAB12 PE=1 SV=3	9.907	11	49	2	27.2	6.64386
Q8TD43	TRPM4	plasma membrane;other membranes;cytosol;ER/Golgi;nucleus;other cell component	Transient receptor potential cation channel subfamily M member 4 OS=Homo sapiens OX=9606 GN=TRPM4 PE=1 SV=1	9.871	3	3	3	134.2	6.64386
O00400	SLC33A1	plasma membrane;other membranes;ER/Golgi	Acetyl-coenzyme A transporter 1 OS=Homo sapiens OX=9606 GN=SLC33A1 PE=1 SV=1	9.867	5	4	2	60.9	6.64386
O43159	RRP8	plasma membrane;other membranes;cytosol;nucleus;other cell component	Ribosomal RNA-processing protein 8 OS=Homo sapiens OX=9606 GN=RRP8 PE=1 SV=2	8.949	4	2	1	50.7	6.64386
O14763	TNFRSF10B	plasma membrane;other membranes;other cell component	Tumor necrosis factor receptor superfamily member 10B OS=Homo sapiens OX=9606 GN=TNFRSF10B PE=1 SV=2	8.834	7	3	2	47.8	6.64386
Q4V9L6	TMEM119	plasma membrane;other membranes;ER/Golgi	Transmembrane protein 119 OS=Homo sapiens OX=9606 GN=TMEM119 PE=1 SV=1	8.764	12	4	2	29.2	6.64386
P22676	CALB2	plasma membrane;other membranes;cytosol;cytoskeleton;nucleus;other cell component	Calretinin OS=Homo sapiens OX=9606 GN=CALB2 PE=2 SV=2	8.687	12	3	2	31.5	6.64386
O76081	RGS20	plasma membrane;other membranes;ER/Golgi;nucleus;other cell component	Regulator of G-protein signaling 20 OS=Homo sapiens OX=9606 GN=RGS20 PE=1 SV=4	8.591	7	5	1	43.7	6.64386
Q5GJ75	TNFAIP8L3	plasma membrane;other membranes;cytosol;nucleus;other cell component	Tumor necrosis factor alpha-induced protein 8-like protein 3 OS=Homo sapiens OX=9606 GN=TNFAIP8L3 PE=1 SV=1	8.087	7	3	1	32.6	6.64386
Q9UL26	RAB22A	plasma membrane;other membranes;cytoskeleton;other cytoplasmic organelle;other cell component	Ras-related protein Rab-22A OS=Homo sapiens OX=9606 GN=RAB22A PE=1 SV=2	8.065	15	5	2	21.8	6.64386
Q16513	PKN2	plasma membrane;other membranes;cytosol;cytoskeleton;nucleus;other cell component	Serine/threonine-protein kinase N2 OS=Homo sapiens OX=9606 GN=PKN2 PE=1 SV=1	8.057	4	7	2	112	6.64386
Q13636	RAB31	plasma membrane;other membranes;cytosol;ER/Golgi;other cytoplasmic organelle;other cell component	Ras-related protein Rab-31 OS=Homo sapiens OX=9606 GN=RAB31 PE=1 SV=1	8.033	18	2	2	21.6	6.64386
P07947	YES1	plasma membrane;other membranes;cytosol;cytoskeleton;ER/Golgi;other cell component	Tyrosine-protein kinase Yes OS=Homo sapiens OX=9606 GN=YES1 PE=1 SV=3	7.968	5	22	1	60.8	6.64386
P04626	ERBB2	plasma membrane;other membranes;cytosol;nucleus;other cytoplasmic organelle;other cell component	Receptor tyrosine-protein kinase erbB-2 OS=Homo sapiens OX=9606 GN=ERBB2 PE=1 SV=1	7.697	2	3	1	137.8	6.64386
Q5JTD0	TJAP1	plasma membrane;other membranes;ER/Golgi;other cell component	Tight junction-associated protein 1 OS=Homo sapiens OX=9606 GN=TJAP1 PE=1 SV=1	7.68	5	4	2	61.8	6.64386
P04921	GYPC	plasma membrane;other membranes;cytoskeleton	Glycophorin-C OS=Homo sapiens OX=9606 GN=GYPC PE=1 SV=1	7.593	20	2	1	13.8	6.64386
Q06481	APLP2	plasma membrane;other membranes;ER/Golgi;nucleus	Amyloid beta precursor like protein 2 OS=Homo sapiens OX=9606 GN=APLP2 PE=1 SV=2	7.554	2	5	1	86.9	6.64386
Q9HCM2	PLXNA4	plasma membrane;other membranes;other cell component	Plexin-A4 OS=Homo sapiens OX=9606 GN=PLXNA4 PE=1 SV=4	7.5	2	5	1	212.3	6.64386
Q9H6X2	ANTXR1	plasma membrane;other membranes;other cytoplasmic organelle;other cell component	Anthrax toxin receptor 1 OS=Homo sapiens OX=9606 GN=ANTXR1 PE=1 SV=2	7.401	4	2	1	62.7	6.64386
P36021	SLC16A2	plasma membrane;other membranes	Monocarboxylate transporter 8 OS=Homo sapiens OX=9606 GN=SLC16A2 PE=1 SV=2	7.393	2	3	1	59.5	6.64386
Q92845	KIFAP3	plasma membrane;other membranes;cytosol;cytoskeleton;ER/Golgi;nucleus;other cell component	Kinesin-associated protein 3 OS=Homo sapiens OX=9606 GN=KIFAP3 PE=1 SV=2	7.299	3	3	1	91.1	6.64386
Q0JRZ9	FCHO2	plasma membrane;other membranes;cytosol;other cell component	F-BAR domain only protein 2 OS=Homo sapiens OX=9606 GN=FCHO2 PE=1 SV=2	7.24	5	4	3	88.9	6.64386
Q8N697	SLC15A4	plasma membrane;other membranes;other cytoplasmic organelle	Solute carrier family 15 member 4 OS=Homo sapiens OX=9606 GN=SLC15A4 PE=1 SV=1	7.037	4	5	2	62	6.64386
Q86YT6	MIB1	plasma membrane;other membranes;cytosol;cytoskeleton;other cell component	E3 ubiquitin-protein ligase MIB1 OS=Homo sapiens OX=9606 GN=MIB1 PE=1 SV=1	6.956	1	1	1	110.1	6.64386
O95219	SNX4	plasma membrane;other membranes;cytoskeleton;other cytoplasmic organelle;other cell component	Sorting nexin-4 OS=Homo sapiens OX=9606 GN=SNX4 PE=1 SV=1	6.853	5	3	2	51.9	6.64386
Q5JTJ3	COA6	plasma membrane;other membranes;mitochondrion;nucleus	Cytochrome c oxidase assembly factor 6 homolog OS=Homo sapiens OX=9606 GN=COA6 PE=1 SV=1	6.818	11	3	1	14.1	6.64386
O15431	SLC31A1	plasma membrane;other membranes;other cytoplasmic organelle;other cell component	High affinity copper uptake protein 1 OS=Homo sapiens OX=9606 GN=SLC31A1 PE=1 SV=1	6.799	10	6	1	21.1	6.64386
Q96NE9	FRMD6	plasma membrane;other membranes;cytoskeleton;other cell component	FERM domain-containing protein 6 OS=Homo sapiens OX=9606 GN=FRMD6 PE=1 SV=1	6.76	5	3	2	72	6.64386
Q9Y487	ATP6V0A2	plasma membrane;other membranes;other cytoplasmic organelle;other cell component	V-type proton ATPase 116 kDa subunit a2 OS=Homo sapiens OX=9606 GN=ATP6V0A2 PE=1 SV=2	6.667	2	3	1	98	6.64386
Q96EP0	RNF31	plasma membrane;other membranes;cytosol;other cell component	E3 ubiquitin-protein ligase RNF31 OS=Homo sapiens OX=9606 GN=RNF31 PE=1 SV=1	6.625	2	2	2	119.6	6.64386
P46934	NEDD4	plasma membrane;other membranes;cytosol;ER/Golgi;other cell component	E3 ubiquitin-protein ligase NEDD4 OS=Homo sapiens OX=9606 GN=NEDD4 PE=1 SV=4	6.468	1	3	1	149	6.64386
P27701	CD82	plasma membrane;other membranes	CD82 antigen OS=Homo sapiens OX=9606 GN=CD82 PE=1 SV=1	6.41	11	8	2	29.6	6.64386
P51805	PLXNA3	plasma membrane;other membranes;other cell component	Plexin-A3 OS=Homo sapiens OX=9606 GN=PLXNA3 PE=1 SV=2	6.239	2	5	1	207.6	6.64386
P48634	PRRC2A	plasma membrane;other membranes;cytosol;nucleus	Protein PRRC2A OS=Homo sapiens OX=9606 GN=PRRC2A PE=1 SV=3	6.143	1	4	2	228.7	6.64386
O15083	ERC2	plasma membrane;other membranes;cytoskeleton;other cell component	ERC protein 2 OS=Homo sapiens OX=9606 GN=ERC2 PE=1 SV=3	5.962	3	3	1	110.5	6.64386
Q92581	SLC9A6	plasma membrane;other membranes;ER/Golgi;other cytoplasmic organelle;other cell component	Sodium/hydrogen exchanger 6 OS=Homo sapiens OX=9606 GN=SLC9A6 PE=1 SV=2	5.96	4	5	2	74.1	6.64386
Q8NFJ5	GPRC5A	plasma membrane;other membranes;nucleus;other cell component	Retinoic acid-induced protein 3 OS=Homo sapiens OX=9606 GN=GPRC5A PE=1 SV=2	5.881	4	3	1	40.2	6.64386
Q8N3R9	PALS1	plasma membrane;other membranes;ER/Golgi;other cell component	Protein PALS1 OS=Homo sapiens OX=9606 GN=PALS1 PE=1 SV=3	5.713	2	2	1	77.2	6.64386
Q53TN4	CYBRD1	plasma membrane;other membranes;other cytoplasmic organelle	Plasma membrane ascorbate-dependent reductase CYBRD1 OS=Homo sapiens OX=9606 GN=CYBRD1 PE=1 SV=1	5.684	10	4	2	31.6	6.64386
Q5T4B2	CERCAM	plasma membrane;other membranes;ER/Golgi	Inactive glycosyltransferase 25 family member 3 OS=Homo sapiens OX=9606 GN=CERCAM PE=1 SV=1	5.68	4	2	2	67.5	6.64386
Q2TAL8	QRICH1	plasma membrane;other membranes;nucleus;other cell component	Transcriptional regulator QRICH1 OS=Homo sapiens OX=9606 GN=QRICH1 PE=1 SV=1	5.665	1	1	1	86.4	6.64386
P17677	GAP43	plasma membrane;other membranes;other cell component	Neuromodulin OS=Homo sapiens OX=9606 GN=GAP43 PE=1 SV=1	5.641	5	3	1	24.8	6.64386
Q9NS86	LANCL2	plasma membrane;other membranes;cytosol;cytoskeleton;nucleus	LanC-like protein 2 OS=Homo sapiens OX=9606 GN=LANCL2 PE=1 SV=1	5.493	3	2	1	50.8	6.64386
Q8WW43	APH1B	plasma membrane;other membranes;ER/Golgi;other cytoplasmic organelle	Gamma-secretase subunit APH-1B OS=Homo sapiens OX=9606 GN=APH1B PE=1 SV=3	5.464	5	2	1	28.4	6.64386
Q86WR0	CCDC25	plasma membrane;other membranes;other cell component	Coiled-coil domain-containing protein 25 OS=Homo sapiens OX=9606 GN=CCDC25 PE=1 SV=2	5.453	6	2	1	24.5	6.64386
Q9NPF4	OSGEP	plasma membrane;other membranes;nucleus;other cell component	Probable tRNA N6-adenosine threonylcarbamoyltransferase OS=Homo sapiens OX=9606 GN=OSGEP PE=1 SV=1	5.376	7	2	2	36.4	6.64386
Q99735	MGST2	plasma membrane;other membranes;ER/Golgi;nucleus;other cell component	Microsomal glutathione S-transferase 2 OS=Homo sapiens OX=9606 GN=MGST2 PE=1 SV=1	5.173	10	4	1	16.6	6.64386
O15056	SYNJ2	plasma membrane;other membranes;cytosol;cytoskeleton;other cell component	Synaptojanin-2 OS=Homo sapiens OX=9606 GN=SYNJ2 PE=1 SV=3	5.164	2	2	2	165.4	6.64386
Q9Y2H0	DLGAP4	plasma membrane;other membranes;other cell component	Disks large-associated protein 4 OS=Homo sapiens OX=9606 GN=DLGAP4 PE=1 SV=3	5.112	2	3	2	107.9	6.64386
P51636	CAV2	plasma membrane;other membranes;ER/Golgi;nucleus;other cell component	Caveolin-2 OS=Homo sapiens OX=9606 GN=CAV2 PE=1 SV=2	5.096	7	4	1	18.3	6.64386
Q9Y5X3	SNX5	plasma membrane;other membranes;cytosol;other cytoplasmic organelle;other cell component	Sorting nexin-5 OS=Homo sapiens OX=9606 GN=SNX5 PE=1 SV=1	5.091	3	5	1	46.8	6.64386
Q9H1C7	CYSTM1	plasma membrane;other membranes	Cysteine-rich and transmembrane domain-containing protein 1 OS=Homo sapiens OX=9606 GN=CYSTM1 PE=1 SV=1	5.084	10	2	1	10.6	6.64386
Q9BXI6	TBC1D10A	plasma membrane;other membranes;cytosol;other cell component	TBC1 domain family member 10A OS=Homo sapiens OX=9606 GN=TBC1D10A PE=1 SV=1	5.049	2	3	1	57.1	6.64386
P16671	CD36	plasma membrane;other membranes;ER/Golgi;other cell component	Platelet glycoprotein 4 OS=Homo sapiens OX=9606 GN=CD36 PE=1 SV=2	4.785	5	2	2	53	6.64386
Q9UNN5	FAF1	plasma membrane;other membranes;cytosol;ER/Golgi;nucleus;other cell component	FAS-associated factor 1 OS=Homo sapiens OX=9606 GN=FAF1 PE=1 SV=2	4.782	3	2	2	73.9	6.64386
Q5EBL4	RILPL1	plasma membrane;other membranes;cytosol;cytoskeleton;nucleus;other cell component	RILP-like protein 1 OS=Homo sapiens OX=9606 GN=RILPL1 PE=1 SV=1	4.724	4	4	2	47.1	6.64386
Q9Y4G8	RAPGEF2	plasma membrane;other membranes;cytosol;other cytoplasmic organelle;other cell component	Rap guanine nucleotide exchange factor 2 OS=Homo sapiens OX=9606 GN=RAPGEF2 PE=1 SV=1	4.623	1	5	2	167.3	6.64386
P55042	RRAD	plasma membrane;other membranes;cytosol	GTP-binding protein RAD OS=Homo sapiens OX=9606 GN=RRAD PE=1 SV=2	4.6	6	2	1	33.2	6.64386
P48730	CSNK1D	plasma membrane;other membranes;cytosol;cytoskeleton;ER/Golgi;nucleus;other cell component	Casein kinase I isoform delta OS=Homo sapiens OX=9606 GN=CSNK1D PE=1 SV=2	4.564	3	3	1	47.3	6.64386
Q9NXE4	SMPD4	plasma membrane;other membranes;ER/Golgi;nucleus	Sphingomyelin phosphodiesterase 4 OS=Homo sapiens OX=9606 GN=SMPD4 PE=1 SV=3	4.382	4	3	3	97.7	6.64386
Q9NQ92	COPRS	plasma membrane;other membranes;cytosol;nucleus	Coordinator of PRMT5 and differentiation stimulator OS=Homo sapiens OX=9606 GN=COPRS PE=1 SV=3	4.268	7	1	1	20.1	6.64386
Q93100	PHKB	plasma membrane;other membranes;cytosol;other cell component	Phosphorylase b kinase regulatory subunit beta OS=Homo sapiens OX=9606 GN=PHKB PE=1 SV=3	4.091	2	4	2	124.8	6.64386
Q9NQC7	CYLD	plasma membrane;other membranes;cytosol;cytoskeleton;other cell component	Ubiquitin carboxyl-terminal hydrolase CYLD OS=Homo sapiens OX=9606 GN=CYLD PE=1 SV=1	3.926	1	1	1	107.2	6.64386
Q9UKS6	PACSIN3	plasma membrane;other membranes;cytosol;other cytoplasmic organelle;other cell component	Protein kinase C and casein kinase substrate in neurons protein 3 OS=Homo sapiens OX=9606 GN=PACSIN3 PE=1 SV=2	3.921	3	3	1	48.5	6.64386
Q5T5C0	STXBP5	plasma membrane;other membranes;cytosol;ER/Golgi;other cell component	Syntaxin-binding protein 5 OS=Homo sapiens OX=9606 GN=STXBP5 PE=1 SV=1	3.696	1	2	1	127.5	6.64386
Q8IZA0	KIAA0319L	plasma membrane;other membranes;ER/Golgi;nucleus;other cell component	Dyslexia-associated protein KIAA0319-like protein OS=Homo sapiens OX=9606 GN=KIAA0319L PE=1 SV=2	3.528	1	2	1	115.6	6.64386
Q9Y508	RNF114	plasma membrane;other membranes;cytosol;nucleus	E3 ubiquitin-protein ligase RNF114 OS=Homo sapiens OX=9606 GN=RNF114 PE=1 SV=1	3.519	4	1	1	25.7	6.64386
O60637	TSPAN3	plasma membrane;other membranes	Tetraspanin-3 OS=Homo sapiens OX=9606 GN=TSPAN3 PE=2 SV=1	3.419	6	1	1	28	6.64386
O95166	GABARAP	plasma membrane;other membranes;cytosol;cytoskeleton;ER/Golgi;other cytoplasmic organelle;other cell component	Gamma-aminobutyric acid receptor-associated protein OS=Homo sapiens OX=9606 GN=GABARAP PE=1 SV=1	3.378	9	1	1	13.9	6.64386
Q9NZR2	LRP1B	plasma membrane;other membranes;other cell component	Low-density lipoprotein receptor-related protein 1B OS=Homo sapiens OX=9606 GN=LRP1B PE=1 SV=2	3.373	1	5	2	515.2	6.64386
Q8IZT6	ASPM	plasma membrane;other membranes;cytoskeleton;nucleus;other cell component	Abnormal spindle-like microcephaly-associated protein OS=Homo sapiens OX=9606 GN=ASPM PE=1 SV=2	3.291	1	11	2	409.5	6.64386
Q14956	GPNMB	plasma membrane;other membranes;other cytoplasmic organelle	Transmembrane glycoprotein NMB OS=Homo sapiens OX=9606 GN=GPNMB PE=1 SV=2	3.23	2	7	1	63.9	6.64386
O95630	STAMBP	plasma membrane;other membranes;cytosol;nucleus;other cytoplasmic organelle	STAM-binding protein OS=Homo sapiens OX=9606 GN=STAMBP PE=1 SV=1	3.154	5	6	3	48	6.64386
Q9NS93	TM7SF3	plasma membrane;other membranes	Transmembrane 7 superfamily member 3 OS=Homo sapiens OX=9606 GN=TM7SF3 PE=2 SV=1	3.147	2	1	1	64.1	6.64386
P21817	RYR1	plasma membrane;other membranes;cytosol;cytoskeleton;ER/Golgi;other cell component	Ryanodine receptor 1 OS=Homo sapiens OX=9606 GN=RYR1 PE=1 SV=3	3.145	0	1	1	564.8	6.64386
O15357	INPPL1	plasma membrane;other membranes;cytosol;cytoskeleton;ER/Golgi;nucleus;other cell component	Phosphatidylinositol 3,4,5-trisphosphate 5-phosphatase 2 OS=Homo sapiens OX=9606 GN=INPPL1 PE=1 SV=2	3.139	1	1	1	138.5	6.64386
P56377	AP1S2	plasma membrane;other membranes;cytosol;ER/Golgi;other cytoplasmic organelle;other cell component	AP-1 complex subunit sigma-2 OS=Homo sapiens OX=9606 GN=AP1S2 PE=1 SV=1	3.02	6	3	1	18.6	6.64386
P78536	ADAM17	plasma membrane;other membranes;cytosol;cytoskeleton;ER/Golgi;other cell component	Disintegrin and metalloproteinase domain-containing protein 17 OS=Homo sapiens OX=9606 GN=ADAM17 PE=1 SV=1	2.969	1	3	1	93	6.64386
Q13332	PTPRS	plasma membrane;other membranes;cytosol;ER/Golgi;other cell component	Receptor-type tyrosine-protein phosphatase S OS=Homo sapiens OX=9606 GN=PTPRS PE=1 SV=3	2.95	1	2	2	216.9	6.64386
Q4KMQ2	ANO6	plasma membrane;other membranes;cytosol	Anoctamin-6 OS=Homo sapiens OX=9606 GN=ANO6 PE=1 SV=2	2.936	2	1	1	106.1	6.64386
O94856	NFASC	plasma membrane;other membranes;other cell component	Neurofascin OS=Homo sapiens OX=9606 GN=NFASC PE=1 SV=4	2.914	1	1	1	149.9	6.64386
Q9Y6M5	SLC30A1	plasma membrane;other membranes;ER/Golgi;nucleus;other cell component	Zinc transporter 1 OS=Homo sapiens OX=9606 GN=SLC30A1 PE=1 SV=3	2.548	2	1	1	55.3	6.64386
Q8N131	TMEM123	plasma membrane;other membranes;other cell component	Porimin OS=Homo sapiens OX=9606 GN=TMEM123 PE=1 SV=1	2.545	4	1	1	21.5	6.64386
Q8TF46	DIS3L	plasma membrane;other membranes;cytosol;cytoskeleton;other cytoplasmic organelle;other cell component	DIS3-like exonuclease 1 OS=Homo sapiens OX=9606 GN=DIS3L PE=1 SV=2	2.524	2	3	2	120.7	6.64386
Q9P212	PLCE1	plasma membrane;other membranes;cytosol;ER/Golgi;other cell component	1-phosphatidylinositol 4,5-bisphosphate phosphodiesterase epsilon-1 OS=Homo sapiens OX=9606 GN=PLCE1 PE=1 SV=3	2.48	0	1	1	258.6	6.64386
Q8WTV0	SCARB1	plasma membrane;other membranes;other cytoplasmic organelle;other cell component	Scavenger receptor class B member 1 OS=Homo sapiens OX=9606 GN=SCARB1 PE=1 SV=1	2.474	3	2	2	60.8	6.64386
Q9BRQ8	AIFM2	plasma membrane;other membranes;cytosol;mitochondrion;nucleus;other cell component	Ferroptosis suppressor protein 1 OS=Homo sapiens OX=9606 GN=AIFM2 PE=1 SV=1	2.466	3	2	1	40.5	6.64386
Q9H6B4	CLMP	plasma membrane;other membranes;cytoskeleton;other cell component	CXADR-like membrane protein OS=Homo sapiens OX=9606 GN=CLMP PE=1 SV=1	2.463	2	2	1	41.3	6.64386
Q8TF72	SHROOM3	plasma membrane;other membranes;cytoskeleton;other cell component	Protein Shroom3 OS=Homo sapiens OX=9606 GN=SHROOM3 PE=1 SV=2	2.437	1	3	1	216.7	6.64386
Q9UBT7	CTNNAL1	plasma membrane;other membranes;cytosol;cytoskeleton	Alpha-catulin OS=Homo sapiens OX=9606 GN=CTNNAL1 PE=1 SV=2	2.364	1	1	1	81.8	6.64386
Q9Y5K6	CD2AP	plasma membrane;other membranes;cytosol;cytoskeleton;nucleus;other cell component	CD2-associated protein OS=Homo sapiens OX=9606 GN=CD2AP PE=1 SV=1	2.335	2	3	1	71.4	6.64386
Q9Y5E4	PCDHB5	plasma membrane;other membranes;other cell component	Protocadherin beta-5 OS=Homo sapiens OX=9606 GN=PCDHB5 PE=2 SV=1	2.169	3	4	2	86.4	6.64386
Q9BSR8	YIPF4	plasma membrane;other membranes;ER/Golgi;other cell component	Protein YIPF4 OS=Homo sapiens OX=9606 GN=YIPF4 PE=1 SV=1	2.14	4	1	1	27.1	6.64386
O75298	RTN2	plasma membrane;other membranes;cytosol;cytoskeleton;ER/Golgi;other cell component	Reticulon-2 OS=Homo sapiens OX=9606 GN=RTN2 PE=1 SV=1	2.118	2	1	1	59.2	6.64386
Q6P1K1	SLC48A1	plasma membrane;other membranes;other cytoplasmic organelle	Heme transporter HRG1 OS=Homo sapiens OX=9606 GN=SLC48A1 PE=1 SV=1	2.092	8	3	1	16.4	6.64386
Q06418	TYRO3	plasma membrane;other membranes;ER/Golgi;nucleus;other cell component	Tyrosine-protein kinase receptor TYRO3 OS=Homo sapiens OX=9606 GN=TYRO3 PE=1 SV=1	2.09	2	1	1	96.8	6.64386
O75970	MPDZ	plasma membrane;other membranes;other cell component	Multiple PDZ domain protein OS=Homo sapiens OX=9606 GN=MPDZ PE=1 SV=2	2.034	0	1	1	221.5	6.64386
Q8NGI0	OR52N2	plasma membrane;other membranes	Olfactory receptor 52N2 OS=Homo sapiens OX=9606 GN=OR52N2 PE=2 SV=1	1.978	2	2	1	35.9	6.64386
Q96JJ6	JPH4	plasma membrane;other membranes;cytosol;ER/Golgi;other cell component	Junctophilin-4 OS=Homo sapiens OX=9606 GN=JPH4 PE=1 SV=2	1.92	1	3	1	65.8	6.64386
Q8NBU5	ATAD1	plasma membrane;other membranes;cytosol;mitochondrion;other cytoplasmic organelle	Outer mitochondrial transmembrane helix translocase OS=Homo sapiens OX=9606 GN=ATAD1 PE=1 SV=1	1.795	3	1	1	40.7	6.64386
Q08357	SLC20A2	plasma membrane;other membranes	Sodium-dependent phosphate transporter 2 OS=Homo sapiens OX=9606 GN=SLC20A2 PE=1 SV=1	1.782	1	3	1	70.3	6.64386
Q13474	DRP2	plasma membrane;other membranes;other cell component	Dystrophin-related protein 2 OS=Homo sapiens OX=9606 GN=DRP2 PE=2 SV=2	1.778	1	1	1	107.9	6.64386
Q96RU3	FNBP1	plasma membrane;other membranes;cytosol;cytoskeleton;other cytoplasmic organelle;other cell component	Formin-binding protein 1 OS=Homo sapiens OX=9606 GN=FNBP1 PE=1 SV=2	1.74	1	1	1	71.3	6.64386
Q9P2M7	CGN	plasma membrane;other membranes;cytoskeleton;other cell component	Cingulin OS=Homo sapiens OX=9606 GN=CGN PE=1 SV=2	1.734	1	1	1	136.3	6.64386
Q9BY11	PACSIN1	plasma membrane;other membranes;cytosol;ER/Golgi;other cytoplasmic organelle;other cell component	Protein kinase C and casein kinase substrate in neurons protein 1 OS=Homo sapiens OX=9606 GN=PACSIN1 PE=1 SV=1	1.723	4	6	2	50.9	6.64386
Q14767	LTBP2	plasma membrane;other membranes;cytosol;nucleus	Latent-transforming growth factor beta-binding protein 2 OS=Homo sapiens OX=9606 GN=LTBP2 PE=1 SV=3	19.528	2	9	3	194.9	6.64386
P35442	THBS2	plasma membrane;other membranes;cytosol;cytoskeleton;mitochondrion;nucleus;other cell component	Thrombospondin-2 OS=Homo sapiens OX=9606 GN=THBS2 PE=1 SV=2	16.046	5	8	3	129.9	6.64386
Q96RT1	ERBIN	plasma membrane;other membranes;cytoskeleton;nucleus;other cell component	Erbin OS=Homo sapiens OX=9606 GN=ERBIN PE=1 SV=2	10.428	3	4	3	158.2	6.64386
P39060	COL18A1	plasma membrane;other membranes;ER/Golgi;other cytoplasmic organelle	Collagen alpha-1(XVIII) chain OS=Homo sapiens OX=9606 GN=COL18A1 PE=1 SV=5	9.686	1	3	1	178.1	6.64386
Q14766	LTBP1	plasma membrane;cytosol;cytoskeleton;nucleus;other cell component	Latent-transforming growth factor beta-binding protein 1 OS=Homo sapiens OX=9606 GN=LTBP1 PE=1 SV=4	8.468	2	4	2	186.7	6.64386
O75882	ATRN	plasma membrane;other membranes;cytoskeleton;ER/Golgi;other cell component	Attractin OS=Homo sapiens OX=9606 GN=ATRN PE=1 SV=2	6.07	1	3	1	158.4	6.64386
P08294	SOD3	plasma membrane;other membranes;mitochondrion	Extracellular superoxide dismutase [Cu-Zn] OS=Homo sapiens OX=9606 GN=SOD3 PE=1 SV=2	4.809	5	2	1	25.8	6.64386
P13611	VCAN	plasma membrane;other membranes;other cell component	Versican core protein OS=Homo sapiens OX=9606 GN=VCAN PE=1 SV=3	3.403	1	2	2	372.6	6.64386
P07093	SERPINE2	plasma membrane;other membranes;nucleus;other cytoplasmic organelle	Glia-derived nexin OS=Homo sapiens OX=9606 GN=SERPINE2 PE=1 SV=1	56.12	10	16	3	44	6.64386
O00754	MAN2B1	plasma membrane;other membranes;cytosol;other cell component	Lysosomal alpha-mannosidase OS=Homo sapiens OX=9606 GN=MAN2B1 PE=1 SV=3	55.3	20	30	15	113.7	6.64386
O00391	QSOX1	plasma membrane;other membranes;other cell component	Sulfhydryl oxidase 1 OS=Homo sapiens OX=9606 GN=QSOX1 PE=1 SV=3	37.131	13	15	8	82.5	6.64386
P54802	NAGLU	plasma membrane;other membranes;nucleus;other cell component	Alpha-N-acetylglucosaminidase OS=Homo sapiens OX=9606 GN=NAGLU PE=1 SV=2	29.312	11	14	6	82.2	6.64386
Q8TB22	SPATA20	plasma membrane;other membranes;cytosol;ER/Golgi;other cytoplasmic organelle;other cell component	Spermatogenesis-associated protein 20 OS=Homo sapiens OX=9606 GN=SPATA20 PE=2 SV=3	28.382	10	10	6	87.8	6.64386
P08253	MMP2	plasma membrane;other membranes;cytosol;other cytoplasmic organelle	72 kDa type IV collagenase OS=Homo sapiens OX=9606 GN=MMP2 PE=1 SV=2	27.843	9	7	4	73.8	6.64386
Q9ULZ3	PYCARD	plasma membrane;other membranes;cytosol;cytoskeleton;ER/Golgi;other cell component	Apoptosis-associated speck-like protein containing a CARD OS=Homo sapiens OX=9606 GN=PYCARD PE=1 SV=2	27.623	26	10	5	21.6	6.64386
Q92520	FAM3C	plasma membrane;other membranes;ER/Golgi;other cytoplasmic organelle;other cell component	Protein FAM3C OS=Homo sapiens OX=9606 GN=FAM3C PE=1 SV=1	27.476	24	16	4	24.7	6.64386
Q9Y646	CPQ	plasma membrane;other membranes;nucleus;other cytoplasmic organelle;other cell component	Carboxypeptidase Q OS=Homo sapiens OX=9606 GN=CPQ PE=1 SV=1	23.66	15	8	6	51.9	6.64386
P29972	AQP1	plasma membrane;other membranes;ER/Golgi	Aquaporin-1 OS=Homo sapiens OX=9606 GN=AQP1 PE=1 SV=3	23.24	7	4	1	28.5	6.64386
Q9BRR6	ADPGK	plasma membrane;other membranes;cytosol;cytoskeleton;nucleus;other cytoplasmic organelle;other cell component	ADP-dependent glucokinase OS=Homo sapiens OX=9606 GN=ADPGK PE=1 SV=1	22.582	10	8	3	54.1	6.64386
P05067	APP	plasma membrane;other membranes;cytosol;cytoskeleton;ER/Golgi;other cytoplasmic organelle;other cell component	Amyloid-beta precursor protein OS=Homo sapiens OX=9606 GN=APP PE=1 SV=3	20.592	7	8	4	86.9	6.64386
Q14118	DAG1	plasma membrane;other membranes;cytoskeleton;other cell component	Dystroglycan 1 OS=Homo sapiens OX=9606 GN=DAG1 PE=1 SV=2	19.566	7	5	4	97.4	6.64386
P04216	THY1	plasma membrane;other membranes;mitochondrion;nucleus;other cell component	Thy-1 membrane glycoprotein OS=Homo sapiens OX=9606 GN=THY1 PE=1 SV=2	19.019	16	30	2	17.9	6.64386
P68402	PAFAH1B2	plasma membrane;other membranes;ER/Golgi;other cell component	Platelet-activating factor acetylhydrolase IB subunit alpha2 OS=Homo sapiens OX=9606 GN=PAFAH1B2 PE=1 SV=1	17.245	21	11	4	25.6	6.64386
O60565	GREM1	plasma membrane;other membranes;cytosol;other cell component	Gremlin-1 OS=Homo sapiens OX=9606 GN=GREM1 PE=1 SV=1	16.128	22	4	2	20.7	6.64386
P58335	ANTXR2	plasma membrane;other membranes;cytosol;cytoskeleton;other cell component	Anthrax toxin receptor 2 OS=Homo sapiens OX=9606 GN=ANTXR2 PE=1 SV=5	16.099	8	5	2	53.6	6.64386
Q8WUJ3	CEMIP	plasma membrane;other membranes;ER/Golgi;other cell component	Cell migration-inducing and hyaluronan-binding protein OS=Homo sapiens OX=9606 GN=CEMIP PE=1 SV=2	15.843	3	7	3	152.9	6.64386
P04114	APOB	plasma membrane;other membranes;cytosol;cytoskeleton;nucleus;other cell component	Apolipoprotein B-100 OS=Homo sapiens OX=9606 GN=APOB PE=1 SV=2	14.338	1	9	2	515.3	6.64386
P43234	CTSO	plasma membrane;other membranes;cytosol;cytoskeleton;ER/Golgi;other cell component	Cathepsin O OS=Homo sapiens OX=9606 GN=CTSO PE=1 SV=1	13.918	8	2	2	35.9	6.64386
Q99538	LGMN	plasma membrane;other membranes;cytosol;ER/Golgi;other cell component	Legumain OS=Homo sapiens OX=9606 GN=LGMN PE=1 SV=1	13.13	4	5	1	49.4	6.64386
P16035	TIMP2	plasma membrane;other membranes;cytosol;cytoskeleton;other cell component	Metalloproteinase inhibitor 2 OS=Homo sapiens OX=9606 GN=TIMP2 PE=1 SV=2	13.1	19	8	3	24.4	6.64386
Q9H4G4	GLIPR2	plasma membrane;other membranes;cytosol;ER/Golgi;other cytoplasmic organelle;other cell component	Golgi-associated plant pathogenesis-related protein 1 OS=Homo sapiens OX=9606 GN=GLIPR2 PE=1 SV=3	13.031	17	9	2	17.2	6.64386
P48060	GLIPR1	plasma membrane;other membranes;cytosol;nucleus	Glioma pathogenesis-related protein 1 OS=Homo sapiens OX=9606 GN=GLIPR1 PE=1 SV=3	12.468	9	6	1	30.3	6.64386
P43005	SLC1A1	plasma membrane;other membranes;cytosol;other cytoplasmic organelle;other cell component	Excitatory amino acid transporter 3 OS=Homo sapiens OX=9606 GN=SLC1A1 PE=1 SV=2	12.426	3	7	1	57.1	6.64386
P35573	AGL	plasma membrane;other membranes;cytosol;cytoskeleton;nucleus;other cell component	Glycogen debranching enzyme OS=Homo sapiens OX=9606 GN=AGL PE=1 SV=3	12.225	1	3	2	174.7	6.64386
P25116	F2R	plasma membrane;other membranes;cytoskeleton;other cell component	Proteinase-activated receptor 1 OS=Homo sapiens OX=9606 GN=F2R PE=1 SV=2	11.735	4	4	1	47.4	6.64386
Q14393	GAS6	plasma membrane;other membranes;cytosol;cytoskeleton;nucleus	Growth arrest-specific protein 6 OS=Homo sapiens OX=9606 GN=GAS6 PE=1 SV=3	10.099	4	2	2	74.9	6.64386
P20908	COL5A1	plasma membrane;other membranes;cytosol;nucleus;other cell component	Collagen alpha-1(V) chain OS=Homo sapiens OX=9606 GN=COL5A1 PE=1 SV=3	9.758	2	3	2	183.4	6.64386
Q8N129	CNPY4	plasma membrane;other membranes;cytoskeleton;other cell component	Protein canopy homolog 4 OS=Homo sapiens OX=9606 GN=CNPY4 PE=1 SV=1	9.236	9	6	2	28.3	6.64386
Q13443	ADAM9	plasma membrane;other membranes;cytosol;cytoskeleton;nucleus;other cell component	Disintegrin and metalloproteinase domain-containing protein 9 OS=Homo sapiens OX=9606 GN=ADAM9 PE=1 SV=1	9.227	2	4	1	90.5	6.64386
Q9UI42	CPA4	plasma membrane;other membranes;ER/Golgi;other cell component	Carboxypeptidase A4 OS=Homo sapiens OX=9606 GN=CPA4 PE=1 SV=2	8.824	7	7	3	47.3	6.64386
P20933	AGA	plasma membrane;other membranes;cytosol;ER/Golgi;nucleus;other cell component	N(4)-(beta-N-acetylglucosaminyl)-L-asparaginase OS=Homo sapiens OX=9606 GN=AGA PE=1 SV=2	8.345	6	7	2	37.2	6.64386
P13716	ALAD	plasma membrane;other membranes;cytosol;nucleus;other cell component	Delta-aminolevulinic acid dehydratase OS=Homo sapiens OX=9606 GN=ALAD PE=1 SV=1	8.3	15	4	3	36.3	6.64386
P13284	IFI30	plasma membrane;other membranes;cytosol;other cytoplasmic organelle	Gamma-interferon-inducible lysosomal thiol reductase OS=Homo sapiens OX=9606 GN=IFI30 PE=1 SV=3	8.178	4	6	1	27.9	6.64386
P55899	FCGRT	plasma membrane;other membranes;other cell component	IgG receptor FcRn large subunit p51 OS=Homo sapiens OX=9606 GN=FCGRT PE=1 SV=1	8.104	16	8	4	39.7	6.64386
P05362	ICAM1	plasma membrane;other membranes;other cell component	Intercellular adhesion molecule 1 OS=Homo sapiens OX=9606 GN=ICAM1 PE=1 SV=2	7.955	3	4	1	57.8	6.64386
Q9H1J7	WNT5B	plasma membrane;other membranes	Protein Wnt-5b OS=Homo sapiens OX=9606 GN=WNT5B PE=2 SV=2	7.946	6	4	1	40.3	6.64386
Q15165	PON2	plasma membrane;other membranes;other cytoplasmic organelle;other cell component	Serum paraoxonase/arylesterase 2 OS=Homo sapiens OX=9606 GN=PON2 PE=1 SV=4	7.734	5	10	1	39.4	6.64386
Q99519	NEU1	plasma membrane;other membranes;ER/Golgi;other cell component	Sialidase-1 OS=Homo sapiens OX=9606 GN=NEU1 PE=1 SV=1	7.699	6	5	2	45.4	6.64386
P80217	IFI35	plasma membrane;other membranes;cytosol;nucleus	Interferon-induced 35 kDa protein OS=Homo sapiens OX=9606 GN=IFI35 PE=1 SV=5	7.466	8	5	2	31.5	6.64386
Q6AZY7	SCARA3	plasma membrane;other membranes;cytosol;other cell component	Scavenger receptor class A member 3 OS=Homo sapiens OX=9606 GN=SCARA3 PE=1 SV=1	7.319	3	2	2	65.1	6.64386
Q8N5I4	DHRSX	plasma membrane;other membranes;cytosol;cytoskeleton;nucleus;other cytoplasmic organelle;other cell component	Dehydrogenase/reductase SDR family member on chromosome X OS=Homo sapiens OX=9606 GN=DHRSX PE=1 SV=2	7.225	5	3	1	36.4	6.64386
P06280	GLA	plasma membrane;other membranes;cytoskeleton;nucleus;other cell component	Alpha-galactosidase A OS=Homo sapiens OX=9606 GN=GLA PE=1 SV=1	6.434	7	3	2	48.7	6.64386
Q9UNP9	PPIE	plasma membrane;other membranes;cytosol;nucleus;other cell component	Peptidyl-prolyl cis-trans isomerase E OS=Homo sapiens OX=9606 GN=PPIE PE=1 SV=1	6.401	6	3	1	33.4	6.64386
P19021	PAM	plasma membrane;other membranes;cytosol	Peptidyl-glycine alpha-amidating monooxygenase OS=Homo sapiens OX=9606 GN=PAM PE=1 SV=2	6.389	3	6	3	108.3	6.64386
Q04721	NOTCH2	plasma membrane;other membranes;cytosol;ER/Golgi;other cell component	Neurogenic locus notch homolog protein 2 OS=Homo sapiens OX=9606 GN=NOTCH2 PE=1 SV=3	6.363	1	3	2	265.2	6.64386
Q96JB6	LOXL4	plasma membrane;other membranes;cytosol;nucleus;other cytoplasmic organelle;other cell component	Lysyl oxidase homolog 4 OS=Homo sapiens OX=9606 GN=LOXL4 PE=1 SV=1	6.341	3	4	2	84.4	6.64386
Q13685	AAMP	plasma membrane;other membranes;cytosol;nucleus;other cytoplasmic organelle	Angio-associated migratory cell protein OS=Homo sapiens OX=9606 GN=AAMP PE=1 SV=2	5.515	3	1	1	46.7	6.64386
Q96SL4	GPX7	plasma membrane;other membranes;cytoskeleton;nucleus;other cell component	Glutathione peroxidase 7 OS=Homo sapiens OX=9606 GN=GPX7 PE=1 SV=1	5.5	19	5	2	21	6.64386
Q8N5G0	SMIM20	plasma membrane;other membranes;other cell component	Small integral membrane protein 20 OS=Homo sapiens OX=9606 GN=SMIM20 PE=1 SV=3	5.388	21	3	1	7.7	6.64386
Q6UXV4	APOOL	plasma membrane;other membranes;other cell component	MICOS complex subunit MIC27 OS=Homo sapiens OX=9606 GN=APOOL PE=1 SV=1	5.147	10	2	2	29.1	6.64386
Q10588	BST1	plasma membrane;other membranes;cytosol;other cell component	ADP-ribosyl cyclase/cyclic ADP-ribose hydrolase 2 OS=Homo sapiens OX=9606 GN=BST1 PE=1 SV=2	5.081	7	2	2	35.7	6.64386
Q14004	CDK13	plasma membrane;other membranes;cytosol;ER/Golgi;nucleus;other cell component	Cyclin-dependent kinase 13 OS=Homo sapiens OX=9606 GN=CDK13 PE=1 SV=2	4.989	2	20	1	164.8	6.64386
P35052	GPC1	plasma membrane;other membranes;other cell component	Glypican-1 OS=Homo sapiens OX=9606 GN=GPC1 PE=1 SV=2	4.691	2	1	1	61.6	6.64386
P26022	PTX3	plasma membrane;other membranes;cytosol;other cell component	Pentraxin-related protein PTX3 OS=Homo sapiens OX=9606 GN=PTX3 PE=1 SV=3	4.65	3	1	1	41.9	6.64386
Q03154	ACY1	plasma membrane;other membranes;nucleus;other cell component	Aminoacylase-1 OS=Homo sapiens OX=9606 GN=ACY1 PE=1 SV=1	4.418	4	3	1	45.9	6.64386
Q13287	NMI	plasma membrane;other membranes;cytosol;other cell component	N-myc-interactor OS=Homo sapiens OX=9606 GN=NMI PE=1 SV=2	4.416	4	3	1	35	6.64386
Q99985	SEMA3C	plasma membrane;other membranes;cytosol;cytoskeleton;nucleus;other cell component	Semaphorin-3C OS=Homo sapiens OX=9606 GN=SEMA3C PE=2 SV=2	4.062	3	2	2	85.2	6.64386
P08236	GUSB	plasma membrane;other membranes;cytosol;cytoskeleton;nucleus;other cytoplasmic organelle;other cell component	Beta-glucuronidase OS=Homo sapiens OX=9606 GN=GUSB PE=1 SV=2	4.009	3	5	2	74.7	6.64386
Q9BVM2	DPCD	plasma membrane;other membranes;cytosol;other cell component	Protein DPCD OS=Homo sapiens OX=9606 GN=DPCD PE=1 SV=2	4.007	5	2	1	23.2	6.64386
Q9UBI1	COMMD3	plasma membrane;other membranes;cytoskeleton;other cell component	COMM domain-containing protein 3 OS=Homo sapiens OX=9606 GN=COMMD3 PE=1 SV=1	3.798	6	2	1	22.1	6.64386
P08572	COL4A2	plasma membrane;other membranes;cytosol;other cell component	Collagen alpha-2(IV) chain OS=Homo sapiens OX=9606 GN=COL4A2 PE=1 SV=4	3.784	1	2	1	167.4	6.64386
O00622	CCN1	plasma membrane;other membranes;cytosol;cytoskeleton;other cell component	CCN family member 1 OS=Homo sapiens OX=9606 GN=CCN1 PE=1 SV=1	3.699	7	3	2	42	6.64386
Q9P121	NTM	plasma membrane;other membranes;cytosol;other cell component	Neurotrimin OS=Homo sapiens OX=9606 GN=NTM PE=1 SV=1	3.643	4	2	1	37.9	6.64386
P21810	BGN	extracellular matrix	Biglycan OS=Homo sapiens OX=9606 GN=BGN PE=1 SV=2	3.633	3	2	1	41.6	6.64386
Q9P0J7	KCMF1	extracellular matrix;other cell component	E3 ubiquitin-protein ligase KCMF1 OS=Homo sapiens OX=9606 GN=KCMF1 PE=1 SV=2	3.523	4	2	1	41.9	6.64386
P60484	PTEN	extracellular matrix;plasma membrane;other membranes;nucleus;other cell component	Phosphatidylinositol 3,4,5-trisphosphate 3-phosphatase and dual-specificity protein phosphatase PTEN OS=Homo sapiens OX=9606 GN=PTEN PE=1 SV=1	3.47	3	1	1	47.1	6.64386
P62699	YPEL5	extracellular matrix;ER/Golgi;other cell component	Protein yippee-like 5 OS=Homo sapiens OX=9606 GN=YPEL5 PE=1 SV=1	3.375	21	3	2	13.8	6.64386
P04066	FUCA1	extracellular matrix;ER/Golgi;other cell component	Tissue alpha-L-fucosidase OS=Homo sapiens OX=9606 GN=FUCA1 PE=1 SV=4	3.055	2	2	1	53.7	6.64386
P16870	CPE	extracellular matrix;plasma membrane;other membranes;other cell component	Carboxypeptidase E OS=Homo sapiens OX=9606 GN=CPE PE=1 SV=1	3.016	3	1	1	53.1	6.64386
Q07092	COL16A1	extracellular matrix;ER/Golgi;nucleus	Collagen alpha-1(XVI) chain OS=Homo sapiens OX=9606 GN=COL16A1 PE=1 SV=2	2.914	1	2	1	157.7	6.64386
P62891	RPL39	extracellular matrix;ER/Golgi;other cytoplasmic organelle;other cell component	60S ribosomal protein L39 OS=Homo sapiens OX=9606 GN=RPL39 PE=1 SV=2	2.855	20	2	1	6.4	6.64386
Q9Y5R8	TRAPPC1	extracellular matrix;plasma membrane;other membranes;cytosol;other cell component	Trafficking protein particle complex subunit 1 OS=Homo sapiens OX=9606 GN=TRAPPC1 PE=1 SV=1	2.436	6	1	1	16.8	6.64386
O15230	LAMA5	extracellular matrix;plasma membrane;other membranes;other cell component	Laminin subunit alpha-5 OS=Homo sapiens OX=9606 GN=LAMA5 PE=1 SV=8	2.355	0	1	1	399.5	6.64386
P67870	CSNK2B	non-structural extracellular;extracellular matrix;plasma membrane;other membranes;cytosol;other cell component	Casein kinase II subunit beta OS=Homo sapiens OX=9606 GN=CSNK2B PE=1 SV=1	2.307	4	3	1	24.9	6.64386
Q9Y287	ITM2B	non-structural extracellular;other membranes;nucleus;other cytoplasmic organelle;other cell component	Integral membrane protein 2B OS=Homo sapiens OX=9606 GN=ITM2B PE=1 SV=1	2.26	4	1	1	30.3	6.64386
O00584	RNASET2	non-structural extracellular;other membranes;ER/Golgi;other cell component	Ribonuclease T2 OS=Homo sapiens OX=9606 GN=RNASET2 PE=1 SV=2	2.2	3	1	1	29.5	6.64386
A8K2U0	A2ML1	non-structural extracellular;other cytoplasmic organelle	Alpha-2-macroglobulin-like protein 1 OS=Homo sapiens OX=9606 GN=A2ML1 PE=1 SV=3	2.115	1	1	1	161	6.64386
O75952	CABYR	non-structural extracellular	Calcium-binding tyrosine phosphorylation-regulated protein OS=Homo sapiens OX=9606 GN=CABYR PE=1 SV=2	2.058	1	1	1	52.7	6.64386
Q13751	LAMB3	non-structural extracellular;plasma membrane;other membranes;cytoskeleton;mitochondrion;nucleus	Laminin subunit beta-3 OS=Homo sapiens OX=9606 GN=LAMB3 PE=1 SV=1	1.902	1	1	1	129.5	6.64386
Q99741	CDC6	non-structural extracellular;other membranes;cytosol;mitochondrion;ER/Golgi;nucleus;other cytoplasmic organelle;other cell component	Cell division control protein 6 homolog OS=Homo sapiens OX=9606 GN=CDC6 PE=1 SV=1	1.743	2	1	1	62.7	6.64386
Q8WWZ8	OIT3	non-structural extracellular;ER/Golgi;other cell component	Oncoprotein-induced transcript 3 protein OS=Homo sapiens OX=9606 GN=OIT3 PE=1 SV=2	1.739	2	1	1	60	6.64386
P48509	CD151	non-structural extracellular;ER/Golgi;other cytoplasmic organelle;other cell component	CD151 antigen OS=Homo sapiens OX=9606 GN=CD151 PE=1 SV=3	11.664	11	8	3	28.3	5.31622
P28290	ITPRID2	non-structural extracellular;plasma membrane;other membranes;nucleus;other cell component	Protein ITPRID2 OS=Homo sapiens OX=9606 GN=ITPRID2 PE=1 SV=3	46.075	8	20	8	138.3	4.99856
P43235	CTSK	non-structural extracellular;other membranes;ER/Golgi	Cathepsin K OS=Homo sapiens OX=9606 GN=CTSK PE=1 SV=1	20.124	23	22	9	36.9	4.88313
P31749	AKT1	non-structural extracellular;plasma membrane;other membranes;cytosol;cytoskeleton;mitochondrion;ER/Golgi;nucleus;other cytoplasmic organelle;other cell component	RAC-alpha serine/threonine-protein kinase OS=Homo sapiens OX=9606 GN=AKT1 PE=1 SV=2	13.146	7	6	3	55.7	4.11911
P58107	EPPK1	non-structural extracellular;extracellular matrix;plasma membrane;other membranes;cytosol;cytoskeleton;ER/Golgi;nucleus;other cell component	Epiplakin OS=Homo sapiens OX=9606 GN=EPPK1 PE=1 SV=3	50.825	6	47	1	555.3	3.92381
Q9H0U3	MAGT1	non-structural extracellular;plasma membrane;other membranes;cytosol;ER/Golgi;other cell component	Magnesium transporter protein 1 OS=Homo sapiens OX=9606 GN=MAGT1 PE=1 SV=1	30.117	19	18	6	38	3.67163
P07476	IVL	non-structural extracellular;plasma membrane;other membranes;cytosol;nucleus;other cell component	Involucrin OS=Homo sapiens OX=9606 GN=IVL PE=1 SV=2	31.739	14	19	6	68.4	3.61518
Q5UCC4	EMC10	non-structural extracellular;other cell component	ER membrane protein complex subunit 10 OS=Homo sapiens OX=9606 GN=EMC10 PE=1 SV=1	2	3	1	1	27.3	3.60526
Q68BL7	OLFML2A	non-structural extracellular;plasma membrane;other membranes;ER/Golgi;other cytoplasmic organelle;other cell component	Olfactomedin-like protein 2A OS=Homo sapiens OX=9606 GN=OLFML2A PE=2 SV=1	1.958	1	3	1	73	3.43176
O95197	RTN3	non-structural extracellular;plasma membrane;other membranes;ER/Golgi;nucleus;other cell component	Reticulon-3 OS=Homo sapiens OX=9606 GN=RTN3 PE=1 SV=2	8.899	2	6	1	112.5	3.38557
Q9BS40	LXN	non-structural extracellular;plasma membrane;other membranes;cytosol;ER/Golgi;other cytoplasmic organelle;other cell component	Latexin OS=Homo sapiens OX=9606 GN=LXN PE=1 SV=2	16.859	17	13	3	25.7	3.36121
Q13563	PKD2	non-structural extracellular;other cytoplasmic organelle	Polycystin-2 OS=Homo sapiens OX=9606 GN=PKD2 PE=1 SV=3	15.034	6	10	6	109.6	3.25852
Q8NHP8	PLBD2	non-structural extracellular;other cytoplasmic organelle;other cell component	Putative phospholipase B-like 2 OS=Homo sapiens OX=9606 GN=PLBD2 PE=1 SV=2	39.896	14	39	8	65.4	3.2561
P15289	ARSA	non-structural extracellular;extracellular matrix;other cell component	Arylsulfatase A OS=Homo sapiens OX=9606 GN=ARSA PE=1 SV=3	46.484	20	27	7	53.6	3.18872
Q9UBR2	CTSZ	non-structural extracellular;other membranes;ER/Golgi	Cathepsin Z OS=Homo sapiens OX=9606 GN=CTSZ PE=1 SV=1	22.444	14	62	5	33.8	3.10383
Q9BPW8	NIPSNAP1	non-structural extracellular;plasma membrane;other membranes;other cytoplasmic organelle	Protein NipSnap homolog 1 OS=Homo sapiens OX=9606 GN=NIPSNAP1 PE=1 SV=1	20.783	17	17	4	33.3	3.1035
P07602	PSAP	non-structural extracellular;plasma membrane;other membranes;ER/Golgi;other cytoplasmic organelle;other cell component	Prosaposin OS=Homo sapiens OX=9606 GN=PSAP PE=1 SV=2	56.901	23	73	13	58.1	3.01543
P29317	EPHA2	non-structural extracellular;cytosol;ER/Golgi;nucleus;other cell component	Ephrin type-A receptor 2 OS=Homo sapiens OX=9606 GN=EPHA2 PE=1 SV=2	38.132	9	17	8	108.2	2.9222
P08962	CD63	non-structural extracellular;plasma membrane;other membranes;ER/Golgi;other cytoplasmic organelle;other cell component	CD63 antigen OS=Homo sapiens OX=9606 GN=CD63 PE=1 SV=2	40.753	8	147	3	25.6	2.91686
Q86T03	PIP4P1	non-structural extracellular;ER/Golgi;other cell component	Type 1 phosphatidylinositol 4,5-bisphosphate 4-phosphatase OS=Homo sapiens OX=9606 GN=PIP4P1 PE=1 SV=1	9.973	8	4	1	29.5	2.88049
P61916	NPC2	non-structural extracellular;extracellular matrix;ER/Golgi	NPC intracellular cholesterol transporter 2 OS=Homo sapiens OX=9606 GN=NPC2 PE=1 SV=1	19.571	13	22	6	16.6	2.79909
P62873	GNB1	non-structural extracellular	Guanine nucleotide-binding protein G(I)/G(S)/G(T) subunit beta-1 OS=Homo sapiens OX=9606 GN=GNB1 PE=1 SV=3	27.253	21	68	7	37.4	2.75937
P37108	SRP14	non-structural extracellular;plasma membrane;other membranes;other cell component	Signal recognition particle 14 kDa protein OS=Homo sapiens OX=9606 GN=SRP14 PE=1 SV=2	39.082	42	32	7	14.6	2.69466
Q9Y639	NPTN	non-structural extracellular	Neuroplastin OS=Homo sapiens OX=9606 GN=NPTN PE=1 SV=2	5.813	5	6	2	44.4	2.68055
P09525	ANXA4	non-structural extracellular;ER/Golgi;other cytoplasmic organelle;other cell component	Annexin A4 OS=Homo sapiens OX=9606 GN=ANXA4 PE=1 SV=4	160.825	55	131	20	35.9	2.64432
P11279	LAMP1	non-structural extracellular;cytosol;other cell component	Lysosome-associated membrane glycoprotein 1 OS=Homo sapiens OX=9606 GN=LAMP1 PE=1 SV=3	16.831	10	63	5	44.9	2.54251
Q9UI12	ATP6V1H	non-structural extracellular;cytosol;other cytoplasmic organelle;other cell component	V-type proton ATPase subunit H OS=Homo sapiens OX=9606 GN=ATP6V1H PE=1 SV=1	44.095	24	18	8	55.8	2.51652
Q8IUD2	ERC1	non-structural extracellular;plasma membrane;other membranes;other cytoplasmic organelle	ELKS/Rab6-interacting/CAST family member 1 OS=Homo sapiens OX=9606 GN=ERC1 PE=1 SV=1	28.407	8	12	5	128	2.47716
Q9BQE5	APOL2	non-structural extracellular;plasma membrane;other membranes	Apolipoprotein L2 OS=Homo sapiens OX=9606 GN=APOL2 PE=1 SV=1	48.848	24	50	8	37.1	2.4547
O75110	ATP9A	non-structural extracellular;plasma membrane;other membranes;ER/Golgi	Probable phospholipid-transporting ATPase IIA OS=Homo sapiens OX=9606 GN=ATP9A PE=1 SV=3	14.66	5	9	4	118.5	2.41765
Q8NEU8	APPL2	non-structural extracellular;plasma membrane;other membranes;mitochondrion;nucleus;other cytoplasmic organelle	DCC-interacting protein 13-beta OS=Homo sapiens OX=9606 GN=APPL2 PE=1 SV=3	30.36	17	14	8	74.4	2.40708
Q9UHQ9	CYB5R1	non-structural extracellular;plasma membrane;other membranes;other cytoplasmic organelle;other cell component	NADH-cytochrome b5 reductase 1 OS=Homo sapiens OX=9606 GN=CYB5R1 PE=1 SV=1	35.054	30	27	7	34.1	2.38128
O15144	ARPC2	non-structural extracellular;other membranes;cytosol;nucleus;other cell component	Actin-related protein 2/3 complex subunit 2 OS=Homo sapiens OX=9606 GN=ARPC2 PE=1 SV=1	127.24	48	96	14	34.3	2.33342
P10619	CTSA	non-structural extracellular;extracellular matrix;other membranes;ER/Golgi;other cell component	Lysosomal protective protein OS=Homo sapiens OX=9606 GN=CTSA PE=1 SV=2	21.802	10	24	5	54.4	2.32855
P61026	RAB10	non-structural extracellular	Ras-related protein Rab-10 OS=Homo sapiens OX=9606 GN=RAB10 PE=1 SV=1	86.337	65	142	12	22.5	2.31383
Q0ZGT2	NEXN	non-structural extracellular;ER/Golgi;other cytoplasmic organelle;other cell component	Nexilin OS=Homo sapiens OX=9606 GN=NEXN PE=1 SV=1	111.522	24	67	19	80.6	2.30859
P02751	FN1	non-structural extracellular;cytosol;nucleus;other cell component	Fibronectin OS=Homo sapiens OX=9606 GN=FN1 PE=1 SV=5	404.026	27	391	56	272.2	2.28718
P17931	LGALS3	non-structural extracellular;plasma membrane;other membranes;ER/Golgi;other cell component	Galectin-3 OS=Homo sapiens OX=9606 GN=LGALS3 PE=1 SV=5	88.501	36	166	9	26.1	2.19944
P13987	CD59	non-structural extracellular;plasma membrane;other membranes;ER/Golgi;nucleus;other cell component	CD59 glycoprotein OS=Homo sapiens OX=9606 GN=CD59 PE=1 SV=1	3.088	6	12	1	14.2	2.15316
P13473	LAMP2	non-structural extracellular;other membranes;other cell component	Lysosome-associated membrane glycoprotein 2 OS=Homo sapiens OX=9606 GN=LAMP2 PE=1 SV=2	22.227	13	37	6	44.9	2.02361
P21964	COMT	non-structural extracellular;plasma membrane;other membranes;cytosol;cytoskeleton;other cell component	Catechol O-methyltransferase OS=Homo sapiens OX=9606 GN=COMT PE=1 SV=2	18.269	20	13	6	30	1.9782
P13861	PRKAR2A	non-structural extracellular;ER/Golgi	cAMP-dependent protein kinase type II-alpha regulatory subunit OS=Homo sapiens OX=9606 GN=PRKAR2A PE=1 SV=2	73.68	39	34	12	45.5	1.95121
O00299	CLIC1	non-structural extracellular;other membranes;mitochondrion	Chloride intracellular channel protein 1 OS=Homo sapiens OX=9606 GN=CLIC1 PE=1 SV=4	80.843	37	315	9	26.9	-0.870387
Q8TCT9	HM13	non-structural extracellular;other membranes;mitochondrion;other cell component	Minor histocompatibility antigen H13 OS=Homo sapiens OX=9606 GN=HM13 PE=1 SV=1	52.555	17	73	6	41.5	-1.00289
Q13418	ILK	non-structural extracellular;plasma membrane;other membranes;other cell component	Integrin-linked protein kinase OS=Homo sapiens OX=9606 GN=ILK PE=1 SV=2	47.019	29	47	13	51.4	-1.02034
P12268	IMPDH2	non-structural extracellular;cytosol;ER/Golgi;nucleus;other cell component	Inosine-5'-monophosphate dehydrogenase 2 OS=Homo sapiens OX=9606 GN=IMPDH2 PE=1 SV=2	98.292	32	112	15	55.8	-1.05289
P20618	PSMB1	non-structural extracellular;extracellular matrix;plasma membrane;other membranes;cytosol;ER/Golgi;nucleus;other cytoplasmic organelle;other cell component	Proteasome subunit beta type-1 OS=Homo sapiens OX=9606 GN=PSMB1 PE=1 SV=2	56.874	36	59	7	26.5	-1.16812
Q15691	MAPRE1	non-structural extracellular;extracellular matrix;other cell component	Microtubule-associated protein RP/EB family member 1 OS=Homo sapiens OX=9606 GN=MAPRE1 PE=1 SV=3	69.43	50	68	9	30	-1.21759
Q8NBX0	SCCPDH	non-structural extracellular;cytosol	Saccharopine dehydrogenase-like oxidoreductase OS=Homo sapiens OX=9606 GN=SCCPDH PE=1 SV=1	27.78	17	24	6	47.1	-1.2863
Q9NP72	RAB18	non-structural extracellular;other membranes;cytosol;nucleus;other cell component	Ras-related protein Rab-18 OS=Homo sapiens OX=9606 GN=RAB18 PE=1 SV=1	47.815	40	33	7	23	-1.2969
P09493	TPM1	non-structural extracellular;plasma membrane;other membranes	Tropomyosin alpha-1 chain OS=Homo sapiens OX=9606 GN=TPM1 PE=1 SV=2	177.302	51	435	6	32.7	-1.35845
P51665	PSMD7	non-structural extracellular;other cytoplasmic organelle;other cell component	26S proteasome non-ATPase regulatory subunit 7 OS=Homo sapiens OX=9606 GN=PSMD7 PE=1 SV=2	39.998	27	23	8	37	-1.36587
Q9BXS5	AP1M1	non-structural extracellular	AP-1 complex subunit mu-1 OS=Homo sapiens OX=9606 GN=AP1M1 PE=1 SV=3	72.571	35	43	11	48.6	-1.43051
Q99816	TSG101	non-structural extracellular;nucleus;other cell component	Tumor susceptibility gene 101 protein OS=Homo sapiens OX=9606 GN=TSG101 PE=1 SV=2	36.507	32	25	12	43.9	-1.46196
P18859	ATP5PF	non-structural extracellular;extracellular matrix;ER/Golgi	ATP synthase-coupling factor 6, mitochondrial OS=Homo sapiens OX=9606 GN=ATP5PF PE=1 SV=1	69.946	57	44	8	12.6	-1.55639
Q16222	UAP1	non-structural extracellular;extracellular matrix;ER/Golgi	UDP-N-acetylhexosamine pyrophosphorylase OS=Homo sapiens OX=9606 GN=UAP1 PE=1 SV=3	77.896	32	45	13	58.7	-1.662
O75165	DNAJC13	non-structural extracellular;plasma membrane;other membranes	DnaJ homolog subfamily C member 13 OS=Homo sapiens OX=9606 GN=DNAJC13 PE=1 SV=5	136.052	16	63	29	254.3	-1.67577
Q9HD67	MYO10	non-structural extracellular;extracellular matrix;plasma membrane;other membranes;ER/Golgi;other cytoplasmic organelle;other cell component	Unconventional myosin-X OS=Homo sapiens OX=9606 GN=MYO10 PE=1 SV=3	8.691	2	21	4	237.2	-1.68966
P15924	DSP	non-structural extracellular;plasma membrane;other membranes;cytosol;other cell component	Desmoplakin OS=Homo sapiens OX=9606 GN=DSP PE=1 SV=3	187.334	14	114	32	331.6	-1.72738
P09429	HMGB1	non-structural extracellular;plasma membrane;other membranes;cytosol;mitochondrion;nucleus;other cell component	High mobility group protein B1 OS=Homo sapiens OX=9606 GN=HMGB1 PE=1 SV=3	88.457	39	221	6	24.9	-1.82113
Q8TC07	TBC1D15	non-structural extracellular;cytoskeleton;nucleus;other cell component	TBC1 domain family member 15 OS=Homo sapiens OX=9606 GN=TBC1D15 PE=1 SV=2	13.166	7	5	5	79.4	-1.85726
Q96RW7	HMCN1	non-structural extracellular;other cytoplasmic organelle;other cell component	Hemicentin-1 OS=Homo sapiens OX=9606 GN=HMCN1 PE=1 SV=2	2.638	0	183	2	613	-2.13289
O43294	TGFB1I1	non-structural extracellular;plasma membrane;other membranes;ER/Golgi	Transforming growth factor beta-1-induced transcript 1 protein OS=Homo sapiens OX=9606 GN=TGFB1I1 PE=1 SV=2	25.746	15	11	5	49.8	-2.23786
P01033	TIMP1	non-structural extracellular;extracellular matrix;ER/Golgi;other cell component	Metalloproteinase inhibitor 1 OS=Homo sapiens OX=9606 GN=TIMP1 PE=1 SV=1	8.575	10	4	2	23.2	-2.2863
Q5JTH9	RRP12	non-structural extracellular;cytosol;translational apparatus	RRP12-like protein OS=Homo sapiens OX=9606 GN=RRP12 PE=1 SV=2	27.729	6	16	8	143.6	-2.38836
O15118	NPC1	non-structural extracellular;cytosol;ER/Golgi;other cytoplasmic organelle;other cell component	NPC intracellular cholesterol transporter 1 OS=Homo sapiens OX=9606 GN=NPC1 PE=1 SV=2	24.719	5	15	6	142.1	-2.47393
Q12884	FAP	non-structural extracellular;extracellular matrix;other cell component	Prolyl endopeptidase FAP OS=Homo sapiens OX=9606 GN=FAP PE=1 SV=5	93.758	24	64	18	87.7	-2.48197
P35241	RDX	non-structural extracellular;plasma membrane;other membranes;cytosol;nucleus;other cell component	Radixin OS=Homo sapiens OX=9606 GN=RDX PE=1 SV=1	190.139	49	298	17	68.5	-2.49818
P46108	CRK	non-structural extracellular;plasma membrane;other membranes;ER/Golgi;other cytoplasmic organelle;other cell component	Adapter molecule crk OS=Homo sapiens OX=9606 GN=CRK PE=1 SV=2	68.531	47	43	10	33.8	-2.55639
P28161	GSTM2	non-structural extracellular;mitochondrion;ER/Golgi;other cytoplasmic organelle	Glutathione S-transferase Mu 2 OS=Homo sapiens OX=9606 GN=GSTM2 PE=1 SV=2	45.648	47	38	5	25.7	-2.59074
Q13445	TMED1	non-structural extracellular	Transmembrane emp24 domain-containing protein 1 OS=Homo sapiens OX=9606 GN=TMED1 PE=1 SV=1	24.044	29	12	5	25.2	-2.63487
P52292	KPNA2	non-structural extracellular;cytosol;cytoskeleton;nucleus;other cell component	Importin subunit alpha-1 OS=Homo sapiens OX=9606 GN=KPNA2 PE=1 SV=1	75.376	21	53	9	57.8	-2.73697
Q13616	CUL1	non-structural extracellular;extracellular matrix	Cullin-1 OS=Homo sapiens OX=9606 GN=CUL1 PE=1 SV=2	28.931	12	16	8	89.6	-2.76611
P26583	HMGB2	non-structural extracellular;cytosol;cytoskeleton;nucleus;other cell component	High mobility group protein B2 OS=Homo sapiens OX=9606 GN=HMGB2 PE=1 SV=2	31.055	24	47	5	24	-2.76611
Q14C86	GAPVD1	non-structural extracellular;nucleus;other cell component	GTPase-activating protein and VPS9 domain-containing protein 1 OS=Homo sapiens OX=9606 GN=GAPVD1 PE=1 SV=2	42.501	9	28	10	164.9	-2.8365
Q08554	DSC1	non-structural extracellular;plasma membrane;other membranes;nucleus;other cytoplasmic organelle;other cell component	Desmocollin-1 OS=Homo sapiens OX=9606 GN=DSC1 PE=1 SV=2	18.225	7	22	5	99.9	-2.87832
P29992	GNA11	non-structural extracellular;other membranes;ER/Golgi	Guanine nucleotide-binding protein subunit alpha-11 OS=Homo sapiens OX=9606 GN=GNA11 PE=1 SV=2	37.087	28	29	6	42.1	-3.17137
Q9NVZ3	NECAP2	non-structural extracellular;extracellular matrix	Adaptin ear-binding coat-associated protein 2 OS=Homo sapiens OX=9606 GN=NECAP2 PE=1 SV=1	21.387	23	12	3	28.3	-3.18442
Q9NZT1	CALML5	non-structural extracellular;plasma membrane;other membranes;ER/Golgi;other cell component	Calmodulin-like protein 5 OS=Homo sapiens OX=9606 GN=CALML5 PE=1 SV=2	64.239	38	38	5	15.9	-3.30757
Q14699	RFTN1	non-structural extracellular;other cell component	Raftlin OS=Homo sapiens OX=9606 GN=RFTN1 PE=1 SV=4	9.559	10	7	5	63.1	-3.49005
P19022	CDH2	non-structural extracellular;other cytoplasmic organelle	Cadherin-2 OS=Homo sapiens OX=9606 GN=CDH2 PE=1 SV=4	5.751	4	4	3	99.7	-3.49005
Q9Y6C2	EMILIN1	non-structural extracellular;ER/Golgi;other cytoplasmic organelle	EMILIN-1 OS=Homo sapiens OX=9606 GN=EMILIN1 PE=1 SV=3	28.785	10	17	8	106.6	-3.49005
Q9H910	JPT2	non-structural extracellular;plasma membrane;other membranes;ER/Golgi;other cytoplasmic organelle;other cell component	Jupiter microtubule associated homolog 2 OS=Homo sapiens OX=9606 GN=JPT2 PE=1 SV=1	22.757	45	20	5	20.1	-3.50635
Q9NV70	EXOC1	non-structural extracellular;plasma membrane;other membranes;other cytoplasmic organelle;other cell component	Exocyst complex component 1 OS=Homo sapiens OX=9606 GN=EXOC1 PE=1 SV=4	14.854	5	11	5	101.9	-3.57347
Q9UNF0	PACSIN2	non-structural extracellular;plasma membrane;other membranes;nucleus;other cytoplasmic organelle;other cell component	Protein kinase C and casein kinase substrate in neurons protein 2 OS=Homo sapiens OX=9606 GN=PACSIN2 PE=1 SV=2	35.539	21	25	9	55.7	-3.60823
Q9Y4J8	DTNA	non-structural extracellular;ER/Golgi;other cytoplasmic organelle	Dystrobrevin alpha OS=Homo sapiens OX=9606 GN=DTNA PE=1 SV=2	26.064	9	8	5	83.8	-3.81604
P25311	AZGP1	non-structural extracellular;cytosol;translational apparatus;nucleus;other cell component	Zinc-alpha-2-glycoprotein OS=Homo sapiens OX=9606 GN=AZGP1 PE=1 SV=2	16.891	9	9	2	34.2	-4.01159
P01308	INS	non-structural extracellular;other membranes;ER/Golgi	Insulin OS=Homo sapiens OX=9606 GN=INS PE=1 SV=1	2.265	6	17	1	12	-4.08314
P19174	PLCG1	non-structural extracellular;other membranes;ER/Golgi;other cytoplasmic organelle;other cell component	1-phosphatidylinositol 4,5-bisphosphate phosphodiesterase gamma-1 OS=Homo sapiens OX=9606 GN=PLCG1 PE=1 SV=1	13.465	4	4	3	148.4	-4.23786
P98077	SHC2	non-structural extracellular;extracellular matrix;plasma membrane;other membranes;ER/Golgi;other cell component	SHC-transforming protein 2 OS=Homo sapiens OX=9606 GN=SHC2 PE=1 SV=4	5.014	5	3	1	61.9	-4.29336
Q9BUL8	PDCD10	non-structural extracellular;plasma membrane;other membranes;ER/Golgi;other cytoplasmic organelle;other cell component	Programmed cell death protein 10 OS=Homo sapiens OX=9606 GN=PDCD10 PE=1 SV=1	22.041	27	11	4	24.7	-4.53952
Q16512	PKN1	non-structural extracellular;plasma membrane;other membranes;mitochondrion;nucleus;other cell component	Serine/threonine-protein kinase N1 OS=Homo sapiens OX=9606 GN=PKN1 PE=1 SV=2	13.157	4	8	3	103.9	-4.53952
P20839	IMPDH1	non-structural extracellular;cytosol;nucleus;other cell component	Inosine-5'-monophosphate dehydrogenase 1 OS=Homo sapiens OX=9606 GN=IMPDH1 PE=1 SV=2	5.4	4	6	1	55.4	-4.68038
P31151	S100A7	non-structural extracellular;cytosol;nucleus;other cell component	Protein S100-A7 OS=Homo sapiens OX=9606 GN=S100A7 PE=1 SV=4	6.366	11	1	1	11.5	-4.8365
Q8N1F8	STK11IP	non-structural extracellular;plasma membrane;other membranes;other cell component	Serine/threonine-protein kinase 11-interacting protein OS=Homo sapiens OX=9606 GN=STK11IP PE=1 SV=4	3.539	3	4	2	120.2	-4.92139
Q96L92	SNX27	non-structural extracellular;cytosol;nucleus;other cell component	Sorting nexin-27 OS=Homo sapiens OX=9606 GN=SNX27 PE=1 SV=2	22.648	16	18	8	61.2	-5.05889
Q8NBF2	NHLRC2	non-structural extracellular;plasma membrane;other membranes;cytosol;cytoskeleton;nucleus;other cytoplasmic organelle;other cell component	NHL repeat-containing protein 2 OS=Homo sapiens OX=9606 GN=NHLRC2 PE=1 SV=1	20.038	10	5	4	79.4	-5.05889
Q96SB3	PPP1R9B	non-structural extracellular;other membranes;mitochondrion;other cell component	Neurabin-2 OS=Homo sapiens OX=9606 GN=PPP1R9B PE=1 SV=3	11.893	4	3	2	89.3	-5.26534
P06702	S100A9	non-structural extracellular;plasma membrane;other membranes;ER/Golgi;nucleus;other cytoplasmic organelle;other cell component	Protein S100-A9 OS=Homo sapiens OX=9606 GN=S100A9 PE=1 SV=1	13.75	25	17	2	13.2	-5.32193
O00468	AGRN	non-structural extracellular;other cell component	Agrin OS=Homo sapiens OX=9606 GN=AGRN PE=1 SV=6	7.665	1	3	2	217.2	-5.44222
Q9H2H9	SLC38A1	non-structural extracellular;extracellular matrix;ER/Golgi;other cell component	Sodium-coupled neutral amino acid transporter 1 OS=Homo sapiens OX=9606 GN=SLC38A1 PE=1 SV=1	2.201	2	1	1	54	-5.87832
Q9NS61	KCNIP2	non-structural extracellular;plasma membrane;other membranes;ER/Golgi;nucleus;other cytoplasmic organelle;other cell component	Kv channel-interacting protein 2 OS=Homo sapiens OX=9606 GN=KCNIP2 PE=1 SV=3	1.919	3	10	1	30.9	-5.96578
Q6XQN6	NAPRT	non-structural extracellular;plasma membrane;other membranes;other cell component	Nicotinate phosphoribosyltransferase OS=Homo sapiens OX=9606 GN=NAPRT PE=1 SV=2	17.741	11	8	4	57.5	-6.26534
O95352	ATG7	non-structural extracellular;cytosol;ER/Golgi;other cell component	Ubiquitin-like modifier-activating enzyme ATG7 OS=Homo sapiens OX=9606 GN=ATG7 PE=1 SV=1	15.991	9	11	5	77.9	-6.38082
Q86VI3	IQGAP3	non-structural extracellular;nucleus;other cell component	Ras GTPase-activating-like protein IQGAP3 OS=Homo sapiens OX=9606 GN=IQGAP3 PE=1 SV=2	15.849	4	11	2	184.6	-6.64386
Q14643	ITPR1	non-structural extracellular;other cell component	Inositol 1,4,5-trisphosphate receptor type 1 OS=Homo sapiens OX=9606 GN=ITPR1 PE=1 SV=3	6.906	1	11	1	313.7	-6.64386
Q9C0B5	ZDHHC5	non-structural extracellular;extracellular matrix;plasma membrane;other membranes;other cell component	Palmitoyltransferase ZDHHC5 OS=Homo sapiens OX=9606 GN=ZDHHC5 PE=1 SV=2	4.997	5	3	2	77.5	-6.64386
P27448	MARK3	non-structural extracellular;plasma membrane;other membranes	MAP/microtubule affinity-regulating kinase 3 OS=Homo sapiens OX=9606 GN=MARK3 PE=1 SV=5	4.159	3	3	2	84.4	-6.64386
Q9BWU0	SLC4A1AP	non-structural extracellular;other membranes;ER/Golgi;other cytoplasmic organelle;other cell component	Kanadaptin OS=Homo sapiens OX=9606 GN=SLC4A1AP PE=1 SV=1	3.62	1	2	1	88.8	-6.64386
Q8N335	GPD1L	non-structural extracellular;cytosol;nucleus;other cytoplasmic organelle;other cell component	Glycerol-3-phosphate dehydrogenase 1-like protein OS=Homo sapiens OX=9606 GN=GPD1L PE=1 SV=1	3.111	7	2	2	38.4	-6.64386
Q96QB1	DLC1	non-structural extracellular;cytosol;ER/Golgi;nucleus;other cytoplasmic organelle;other cell component	Rho GTPase-activating protein 7 OS=Homo sapiens OX=9606 GN=DLC1 PE=1 SV=4	3.078	1	1	1	170.5	-6.64386
Q9P258	RCC2	non-structural extracellular;other cytoplasmic organelle;other cell component	Protein RCC2 OS=Homo sapiens OX=9606 GN=RCC2 PE=1 SV=2	2.613	3	1	1	56	-6.64386
Q7Z601	GPR142	non-structural extracellular;cytosol;other cell component	Probable G-protein coupled receptor 142 OS=Homo sapiens OX=9606 GN=GPR142 PE=2 SV=1	2.394	3	2	1	51.1	-6.64386
Q9UBF9	MYOT	non-structural extracellular;plasma membrane;other membranes;cytosol;cytoskeleton;nucleus;other cell component	Myotilin OS=Homo sapiens OX=9606 GN=MYOT PE=1 SV=2	2.224	2	3	1	55.4	-6.64386
Q9BXL7	CARD11	non-structural extracellular;extracellular matrix;plasma membrane;other membranes;ER/Golgi;other cytoplasmic organelle;other cell component	Caspase recruitment domain-containing protein 11 OS=Homo sapiens OX=9606 GN=CARD11 PE=1 SV=3	2.051	2	3	2	133.2	-6.64386
Q5BKX8	CAVIN4	non-structural extracellular;cytosol;other cytoplasmic organelle	Caveolae-associated protein 4 OS=Homo sapiens OX=9606 GN=CAVIN4 PE=1 SV=2	1.766	3	2	1	41.9	-6.64386
Q9H7D0	DOCK5	non-structural extracellular;cytosol;cytoskeleton;other cell component	Dedicator of cytokinesis protein 5 OS=Homo sapiens OX=9606 GN=DOCK5 PE=1 SV=3	1.719	1	2	2	215.2	-6.64386
P17066	HSPA6	non-structural extracellular;plasma membrane;other membranes;cytosol;cytoskeleton;nucleus;other cell component	Heat shock 70 kDa protein 6 OS=Homo sapiens OX=9606 GN=HSPA6 PE=1 SV=2	92.113	17	427	1	71	-6.64386
Q92626	PXDN	non-structural extracellular;extracellular matrix;ER/Golgi	Peroxidasin homolog OS=Homo sapiens OX=9606 GN=PXDN PE=1 SV=2	42.971	6	16	7	165.2	-6.64386
P01834	IGKC	non-structural extracellular;plasma membrane;other membranes	Immunoglobulin kappa constant OS=Homo sapiens OX=9606 GN=IGKC PE=1 SV=2	7.157	17	4	1	11.8	-6.64386
Q9UFE4	CCDC39	non-structural extracellular;cytosol;cytoskeleton;other cell component	Coiled-coil domain-containing protein 39 OS=Homo sapiens OX=9606 GN=CCDC39 PE=2 SV=3	1.844	1	1	1	109.8	-6.64386

## Sheet: AST_ETO (161)  
Table S3_4. Cell surface Differentially Expressed Proteins (DEPs) in senescent mouse AST induced by ETO.
Significantly changed proteins (p-value < 0.05 and LOG2FC(SEN/CTL) ≥ 0.58 or ≤ -0.58)
Description: The following senescence condition was analyzed: AST_ETO: mouse astrocytes (AST); ETO (etoposide treatment). Cell surface proteins were defined based on their GO annotations for the plasma membrane and/or extracellular regions, as denoted by the web-based Protein Center platform embedded within the Proteome discoverer software. PEP, posterior error probability; PSMs, peptide spectrum…
AST_ETO (161)
Uniprot Accession	Gene Symbol	Cellular Component	Description	Sum PEP Score	Coverage [%]	# PSMs	# Unique Peptides	MW [kDa]	LOG2FC
Q8CHU3	Epn2	plasma membrane;other membranes;other cytoplasmic organelle;other cell component	Epsin-2 [OS=Mus musculus]	17.423	7	8	3	63.4	6.64386
Q2TBE6	Pi4k2a	plasma membrane;other membranes;mitochondrion;ER/Golgi;other cytoplasmic organelle;other cell component	Phosphatidylinositol 4-kinase type 2-alpha [OS=Mus musculus]	11.533	7	8	3	54.2	6.64386
P39428	Traf1	plasma membrane;other membranes;other cell component	TNF receptor-associated factor 1 [OS=Mus musculus]	9.076	7	4	2	45.4	6.64386
Q5M8N0	Cnrip1	plasma membrane;other membranes;other cell component	CB1 cannabinoid receptor-interacting protein 1 [OS=Mus musculus]	8.933	16	6	2	18.6	6.64386
Q5FWH7	Slc39a12	plasma membrane;other membranes;other cell component	Zinc transporter ZIP12 [OS=Mus musculus]	7.223	6	6	3	76.2	6.64386
Q9JHL1	Slc9a3r2	plasma membrane;other membranes;nucleus;other cell component	Na(+)/H(+) exchange regulatory cofactor NHE-RF2 [OS=Mus musculus]	6.823	8	3	2	37.4	6.64386
Q91YY5	Slco1a5	plasma membrane;other membranes	Solute carrier organic anion transporter family member 1A5 [OS=Mus musculus]	6.286	4	2	2	74.6	6.64386
O08530	S1pr1	plasma membrane;other membranes;nucleus;other cytoplasmic organelle;other cell component	Sphingosine 1-phosphate receptor 1 [OS=Mus musculus]	3.829	4	3	1	42.6	6.64386
Q9WV95	Phlda3	plasma membrane;other membranes;other cell component	Pleckstrin homology-like domain family A member 3 [OS=Mus musculus]	2.8	7	2	1	13.7	6.64386
Q8K1A6	Cc2d1a	plasma membrane;other membranes;cytosol;cytoskeleton;nucleus	Coiled-coil and C2 domain-containing protein 1A [OS=Mus musculus]	7.103	3	4	3	103.6	6.17235
Q03147	Cdk7	plasma membrane;other membranes;cytosol;cytoskeleton;nucleus;other cell component	Cyclin-dependent kinase 7 [OS=Mus musculus]	4.82	4	3	1	38.9	3.37615
P51655	Gpc4	plasma membrane;other membranes;ER/Golgi;other cell component	Glypican-4 [OS=Mus musculus]	25.433	12	16	5	62.5	2.95438
Q99P91	Gpnmb	plasma membrane;other membranes;other cytoplasmic organelle;other cell component	Transmembrane glycoprotein NMB [OS=Mus musculus]	26.495	6	39	4	63.6	2.42008
Q8BU31	Rap2c	plasma membrane;other membranes;cytosol;other cytoplasmic organelle;other cell component	Ras-related protein Rap-2c [OS=Mus musculus]	29.415	33	24	1	20.7	2.20977
Q9QZX7	Srr	plasma membrane;other membranes;other cell component	Serine racemase [OS=Mus musculus]	15.166	8	11	2	36.3	1.75702
Q99N50	Sytl2	plasma membrane;other membranes;ER/Golgi;other cell component	Synaptotagmin-like protein 2 [OS=Mus musculus]	2.202	3	8	2	106.7	1.66812
Q8VBT9	Aspscr1	plasma membrane;other membranes;cytosol;ER/Golgi;nucleus;other cell component	Tether containing UBX domain for GLUT4 [OS=Mus musculus]	5.495	6	4	2	59.8	1.61495
P60766	Cdc42	plasma membrane;other membranes;cytosol;cytoskeleton;ER/Golgi;other cytoplasmic organelle;other cell component	Cell division control protein 42 homolog [OS=Mus musculus]	41.091	27	84	4	21.2	1.57095
Q9Z1Y4	Trip6	plasma membrane;other membranes;cytosol;cytoskeleton;nucleus;other cell component	Thyroid receptor-interacting protein 6 [OS=Mus musculus]	9.85	7	11	2	50.9	1.50843
O54901	Cd200	plasma membrane;other membranes;other cell component	OX-2 membrane glycoprotein [OS=Mus musculus]	5.568	7	7	2	31.2	1.48336
Q8R422	Cd109	plasma membrane;other membranes;cytosol	CD109 antigen [OS=Mus musculus]	164.101	24	239	28	161.6	1.4049
Q62159	Rhoc	plasma membrane;other membranes;cytosol;cytoskeleton;nucleus;other cell component	Rho-related GTP-binding protein RhoC [OS=Mus musculus]	43.288	27	63	2	22	1.3774
Q9D3A9	Ttyh1	plasma membrane;other membranes;ER/Golgi;other cell component	Protein tweety homolog 1 [OS=Mus musculus]	6.875	3	4	1	49	1.31615
P01831	Thy1	plasma membrane;other membranes;cytosol;ER/Golgi;other cell component	Thy-1 membrane glycoprotein [OS=Mus musculus]	9.558	15	15	3	18.1	1.28511
Q8CC35	Synpo	plasma membrane;other membranes;cytosol;cytoskeleton;nucleus;other cell component	Synaptopodin [OS=Mus musculus]	20.315	6	19	4	99.5	1.23082
Q7TPW1	Nexn	plasma membrane;other membranes;cytoskeleton;other cell component	Nexilin [OS=Mus musculus]	14.496	8	14	4	72.1	1.21599
Q70IV5	Synm	plasma membrane;other membranes;cytoskeleton;other cell component	Synemin [OS=Mus musculus]	22.588	4	13	6	173.1	1.18967
P10833	Rras	plasma membrane;other membranes;cytosol	Ras-related protein R-Ras [OS=Mus musculus]	21.569	32	25	3	23.7	1.1776
Q9EQS9	Igdcc4	plasma membrane;other membranes	Immunoglobulin superfamily DCC subclass member 4 [OS=Mus musculus]	19.294	7	6	6	134.7	1.1551
P31996	Cd68	plasma membrane;other membranes;other cytoplasmic organelle	Macrosialin [OS=Mus musculus]	5.383	6	10	2	34.8	1.12499
P11881	Itpr1	plasma membrane;other membranes;cytosol;ER/Golgi;nucleus;other cell component	Inositol 1,4,5-trisphosphate receptor type 1 [OS=Mus musculus]	18.297	2	12	4	313	1.10299
Q9JJX6	P2rx4	plasma membrane;other membranes;other cell component	P2X purinoceptor 4 [OS=Mus musculus]	12.871	7	9	2	43.4	1.09153
Q62433	Ndrg1	plasma membrane;other membranes;cytosol;cytoskeleton;nucleus;other cytoplasmic organelle;other cell component	Protein NDRG1 [OS=Mus musculus]	18.457	16	12	4	43	1.07998
O70309	Itgb5	plasma membrane;other membranes;other cell component	Integrin beta-5 [OS=Mus musculus]	17.718	6	8	4	87.9	1.06212
Q91VK4	Itm2c	plasma membrane;other membranes;ER/Golgi;other cytoplasmic organelle;other cell component	Integral membrane protein 2C [OS=Mus musculus]	9.697	20	7	3	30.5	1.0115
Q3UTJ2	Sorbs2	plasma membrane;other membranes;cytoskeleton;other cell component	Sorbin and SH3 domain-containing protein 2 [OS=Mus musculus]	169.912	28	284	27	132.3	0.992043
Q8BHK1	Nipa1	plasma membrane;other membranes;other cytoplasmic organelle	Magnesium transporter NIPA1 [OS=Mus musculus]	7.852	9	4	2	34.1	0.964214
P58771	Tpm1	plasma membrane;other membranes;cytosol;cytoskeleton;other cell component	Tropomyosin alpha-1 chain [OS=Mus musculus]	266.805	72	438	15	32.7	0.952334
P31001	Des	plasma membrane;other membranes;cytoskeleton;nucleus;other cell component	Desmin [OS=Mus musculus]	53.628	12	398	1	53.5	0.952334
Q9D1C8	Vps28	plasma membrane;other membranes;cytosol;other cytoplasmic organelle;other cell component	Vacuolar protein sorting-associated protein 28 homolog [OS=Mus musculus]	15.253	32	10	5	25.4	0.940355
Q9D379	Ephx1	plasma membrane;other membranes;ER/Golgi;other cell component	Epoxide hydrolase 1 [OS=Mus musculus]	156.745	45	306	25	52.5	0.890641
Q8BKG3	Ptk7	plasma membrane;other membranes;other cell component	Inactive tyrosine-protein kinase 7 [OS=Mus musculus]	47.915	13	37	10	117.5	0.883621
O35657	Neu1	plasma membrane;other membranes;other cytoplasmic organelle;other cell component	Sialidase-1 [OS=Mus musculus]	3.385	2	4	1	44.6	0.860764
Q80ZJ1	Rap2a	plasma membrane;other membranes;cytosol;other cytoplasmic organelle;other cell component	Ras-related protein Rap-2a [OS=Mus musculus]	30.715	38	24	2	20.6	0.853597
Q60648	Gm2a	plasma membrane;other membranes;cytosol;other cytoplasmic organelle	Ganglioside GM2 activator [OS=Mus musculus]	55.959	30	93	9	20.8	0.847195
Q8BPM0	Daam1	plasma membrane;other membranes;cytosol;cytoskeleton	Disheveled-associated activator of morphogenesis 1 [OS=Mus musculus]	3.758	2	4	2	123.3	0.844787
P54763	Ephb2	plasma membrane;other membranes;ER/Golgi;nucleus;other cell component	Ephrin type-B receptor 2 [OS=Mus musculus]	29.729	9	17	5	109.8	0.842375
P23242	Gja1	plasma membrane;other membranes;cytosol;cytoskeleton;mitochondrion;ER/Golgi;nucleus;other cytoplasmic organelle;other cell component	Gap junction alpha-1 protein [OS=Mus musculus]	40.002	21	33	5	43	0.831877
P11798	Camk2a	plasma membrane;other membranes;cytosol;mitochondrion;nucleus;other cell component	Calcium/calmodulin-dependent protein kinase type II subunit alpha [OS=Mus musculus]	46.62	22	72	5	54.1	0.814755
Q8BGS1	Epb41l5	plasma membrane;other membranes;cytosol;cytoskeleton;nucleus;other cell component	Band 4.1-like protein 5 [OS=Mus musculus]	8.264	7	5	3	81.6	0.812293
Q91ZX7	Lrp1	plasma membrane;other membranes;cytoskeleton;ER/Golgi;nucleus;other cytoplasmic organelle;other cell component	Prolow-density lipoprotein receptor-related protein 1 [OS=Mus musculus]	202.961	11	216	42	504.4	0.80488
Q8BLF1	Nceh1	plasma membrane;other membranes;ER/Golgi	Neutral cholesterol ester hydrolase 1 [OS=Mus musculus]	68.392	34	72	11	45.7	0.789103
Q8BY89	Slc44a2	plasma membrane;other membranes;mitochondrion	Choline transporter-like protein 2 [OS=Mus musculus]	5.519	3	11	3	80.1	0.755315
Q9QXN0	Shroom3	plasma membrane;other membranes;cytoskeleton;other cell component	Protein Shroom3 [OS=Mus musculus]	98.414	12	89	18	214.8	0.716332
Q9Z0P4	Palm	plasma membrane;other membranes;nucleus;other cell component	Paralemmin-1 [OS=Mus musculus]	46.712	32	45	10	41.6	0.678072
Q8BVD5	Mpp7	plasma membrane;other membranes;nucleus;other cell component	MAGUK p55 subfamily member 7 [OS=Mus musculus]	4.481	4	3	2	65.5	0.666302
P35282	Rab21	plasma membrane;other membranes;ER/Golgi;other cytoplasmic organelle;other cell component	Ras-related protein Rab-21 [OS=Mus musculus]	30.159	27	36	4	24.1	0.663572
P28667	Marcksl1	plasma membrane;other membranes;cytosol;cytoskeleton;ER/Golgi;other cell component	MARCKS-related protein [OS=Mus musculus]	8.816	14	13	2	20.2	-0.899695
Q8CGB6	Tns2	plasma membrane;other membranes;other cell component	Tensin-2 [OS=Mus musculus]	9.182	2	11	1	151.9	-0.948976
P84084	Arf5	plasma membrane;other membranes;ER/Golgi;other cell component	ADP-ribosylation factor 5 [OS=Mus musculus]	48.717	48	104	4	20.5	-0.982791
Q9QUN7	Tlr2	plasma membrane;other membranes;ER/Golgi;other cell component	Toll-like receptor 2 [OS=Mus musculus]	40.364	11	36	7	89.4	-0.988504
Q8BK67	Rcc2	plasma membrane;other membranes;cytoskeleton;nucleus;other cytoplasmic organelle;other cell component	Protein RCC2 [OS=Mus musculus]	19.658	14	28	7	55.9	-1
P84075	Hpca	plasma membrane;other membranes;cytosol;other cell component	Neuron-specific calcium-binding protein hippocalcin [OS=Mus musculus]	9.648	17	11	1	22.4	-1.08927
Q68FH0	Pkp4	plasma membrane;other membranes;cytoskeleton;nucleus;other cell component	Plakophilin-4 [OS=Mus musculus]	7.718	3	6	4	131.5	-1.191
P31650	Slc6a11	plasma membrane;other membranes;other cell component	Sodium- and chloride-dependent GABA transporter 3 [OS=Mus musculus]	3.824	3	5	1	69.9	-1.21759
Q9JKZ2	Slc5a3	plasma membrane;other membranes;other cell component	Sodium/myo-inositol cotransporter [OS=Mus musculus]	14.189	7	14	4	79.5	-1.23786
Q9WV27	Atp1a4	plasma membrane;other membranes;cytoskeleton;other cell component	Sodium/potassium-transporting ATPase subunit alpha-4 [OS=Mus musculus]	89.531	9	156	2	114.8	-1.25843
O08663	Metap2	plasma membrane;other membranes;cytosol;other cell component	Methionine aminopeptidase 2 [OS=Mus musculus]	18.387	17	18	7	52.9	-1.26534
Q8K0X8	Fez1	plasma membrane;other membranes;cytoskeleton;mitochondrion;ER/Golgi;other cell component	Fasciculation and elongation protein zeta-1 [OS=Mus musculus]	3.963	3	3	1	45.2	-1.31473
Q9JIQ3	Diablo	plasma membrane;other membranes;cytosol;mitochondrion;other cell component	Diablo IAP-binding mitochondrial protein [OS=Mus musculus]	9.848	14	7	2	26.8	-1.56064
O88689	Pcdha4	plasma membrane;other membranes;ER/Golgi;other cell component	Protocadherin alpha-4 [OS=Mus musculus]	2.129	1	1	1	103.1	-2.30757
Q8R0W0	Eppk1	plasma membrane;other membranes;cytoskeleton;nucleus;other cell component	Epiplakin [OS=Mus musculus]	18.557	4	14	2	724.2	-2.59074
Q8BTG7	Ndrg4	plasma membrane;other membranes;cytosol;mitochondrion;ER/Golgi;other cell component	Protein NDRG4 [OS=Mus musculus]	4.637	8	6	2	38.5	-2.92139
P58681	Tlr7	plasma membrane;other membranes;ER/Golgi;other cytoplasmic organelle;other cell component	Toll-like receptor 7 [OS=Mus musculus]	12.633	4	4	4	121.8	-3.50635
Q64512	Ptpn13	plasma membrane;other membranes;cytosol;cytoskeleton;nucleus;other cell component	Tyrosine-protein phosphatase non-receptor type 13 [OS=Mus musculus]	29.011	6	18	10	270.2	-6.64386
P48453	Ppp3cb	plasma membrane;other membranes;cytosol;cytoskeleton;other cell component	Serine/threonine-protein phosphatase 2B catalytic subunit beta isoform [OS=Mus musculus]	20.549	10	28	1	59.1	-6.64386
P35123	Usp4	plasma membrane;other membranes;cytosol;nucleus;other cell component	Ubiquitin carboxyl-terminal hydrolase 4 [OS=Mus musculus]	17.543	7	14	5	108.3	-6.64386
Q6A026	Pds5a	plasma membrane;other membranes;nucleus;other cell component	Sister chromatid cohesion protein PDS5 homolog A [OS=Mus musculus]	17.339	5	12	4	150.2	-6.64386
Q6EDY6	Carmil1	plasma membrane;other membranes;cytosol;cytoskeleton;nucleus;other cytoplasmic organelle;other cell component	F-actin-uncapping protein LRRC16A [OS=Mus musculus]	15.23	4	12	5	151.8	-6.64386
D3YWQ0	Dgki	plasma membrane;other membranes;cytosol;ER/Golgi;nucleus;other cell component	Diacylglycerol kinase iota [OS=Mus musculus]	14.036	4	7	3	118.1	-6.64386
O70551	Srpk1	plasma membrane;other membranes;cytosol;ER/Golgi;nucleus;other cell component	SRSF protein kinase 1 [OS=Mus musculus]	10.243	5	9	2	73	-6.64386
Q61160	Fadd	plasma membrane;other membranes;cytosol;nucleus;other cell component	FAS-associated death domain protein [OS=Mus musculus]	9.294	8	3	1	22.9	-6.64386
Q8CHG7	Rapgef2	plasma membrane;other membranes;cytosol;other cytoplasmic organelle;other cell component	Rap guanine nucleotide exchange factor 2 [OS=Mus musculus]	8.324	2	3	2	166.3	-6.64386
Q8C147	Dock8	plasma membrane;other membranes;other cell component	Dedicator of cytokinesis protein 8 [OS=Mus musculus]	7.912	1	13	1	238.8	-6.64386
Q8C863	Itch	plasma membrane;other membranes;cytosol;nucleus;other cytoplasmic organelle;other cell component	E3 ubiquitin-protein ligase Itchy [OS=Mus musculus]	7.884	3	2	2	98.9	-6.64386
Q6ZWR6	Syne1	plasma membrane;other membranes;cytoskeleton;ER/Golgi;nucleus;other cell component	Nesprin-1 [OS=Mus musculus]	7.722	0	7	4	1009.3	-6.64386
Q6P5F7	Ttyh3	plasma membrane;other membranes	Protein tweety homolog 3 [OS=Mus musculus]	6.54	3	2	1	57.7	-6.64386
Q4LDD4	Arap1	plasma membrane;other membranes;cytosol;ER/Golgi;nucleus;other cell component	Arf-GAP with Rho-GAP domain, ANK repeat and PH domain-containing protein 1 [OS=Mus musculus]	6.52	3	4	3	162.2	-6.64386
Q8C6G1	Cfap410	plasma membrane;other membranes;cytosol;cytoskeleton;mitochondrion;other cell component	Cilia- and flagella-associated protein 410 [OS=Mus musculus]	6.359	5	4	1	28.2	-6.64386
Q3TL44	Nlrx1	plasma membrane;other membranes;mitochondrion;other cell component	NLR family member X1 [OS=Mus musculus]	5.607	3	4	3	107.8	-6.64386
Q8BGU5	Ccny	plasma membrane;other membranes;nucleus;other cell component	Cyclin-Y [OS=Mus musculus]	5.546	5	4	1	39.4	-6.64386
Q9ERS5	Plekha2	plasma membrane;other membranes;nucleus;other cell component	Pleckstrin homology domain-containing family A member 2 [OS=Mus musculus]	4.375	5	4	2	47.4	-6.64386
P97813	Pld2	plasma membrane;other membranes;ER/Golgi;nucleus;other cell component	Phospholipase D2 [OS=Mus musculus]	3.817	2	5	2	106.1	-6.64386
Q9D164	Fxyd6	plasma membrane;other membranes;other cell component	FXYD domain-containing ion transport regulator 6 [OS=Mus musculus]	3.768	27	3	1	10.4	-6.64386
Q9Z2Y3	Homer1	plasma membrane;other membranes;cytosol;cytoskeleton;other cell component	Homer protein homolog 1 [OS=Mus musculus]	3.604	7	3	2	41.4	-6.64386
Q9CRG1	Tm7sf3	plasma membrane;other membranes	Transmembrane 7 superfamily member 3 [OS=Mus musculus]	3.134	2	2	1	63.2	-6.64386
Q3UUI3	Them4	plasma membrane;other membranes;cytosol;mitochondrion	Acyl-coenzyme A thioesterase THEM4 [OS=Mus musculus]	2.979	3	1	1	26	-6.64386
Q3TFD2	Lpcat1	plasma membrane;other membranes;ER/Golgi;other cell component	Lysophosphatidylcholine acyltransferase 1 [OS=Mus musculus]	2.719	2	3	1	59.7	-6.64386
P43883	Plin2	plasma membrane;other membranes;cytosol;nucleus;other cell component	Perilipin-2 [OS=Mus musculus]	2.589	4	3	1	46.6	-6.64386
P18826	Phka1	plasma membrane;other membranes;other cell component	Phosphorylase b kinase regulatory subunit alpha, skeletal muscle isoform [OS=Mus musculus]	2.09	1	2	1	138.7	-6.64386
P27641	Xrcc5	plasma membrane;other membranes;nucleus;other cell component	X-ray repair cross-complementing protein 5 [OS=Mus musculus]	2.02	1	3	1	83	-6.64386
Q00780	Col8a1	extracellular matrix;other cell component	Collagen alpha-1(VIII) chain [OS=Mus musculus]	10.517	2	3	1	73.6	1.64893
Q60847	Col12a1	extracellular matrix	Collagen alpha-1(XII) chain [OS=Mus musculus]	11.994	2	6	4	340	0.944109
O55026	Entpd2	extracellular matrix;plasma membrane;other membranes;other cell component	Ectonucleoside triphosphate diphosphohydrolase 2 [OS=Mus musculus]	8.845	8	10	4	54.3	-0.907793
Q61245	Col11a1	extracellular matrix;other cell component	Collagen alpha-1(XI) chain [OS=Mus musculus]	25.392	6	16	6	180.9	-6.64386
Q07079	Igfbp5	non-structural extracellular	Insulin-like growth factor-binding protein 5 [OS=Mus musculus]	4.409	8	2	2	30.4	6.64386
O88668	Creg1	non-structural extracellular;other cell component	Protein CREG1 [OS=Mus musculus]	8.944	10	14	2	24.4	2.20195
Q61147	Cp	non-structural extracellular;plasma membrane;other membranes	Ceruloplasmin [OS=Mus musculus]	77.5	16	53	14	121.1	2.10936
O70370	Ctss	non-structural extracellular;other membranes;other cytoplasmic organelle;other cell component	Cathepsin S [OS=Mus musculus]	31.653	12	91	5	38.4	1.84157
P97821	Ctsc	non-structural extracellular;cytoskeleton;ER/Golgi;nucleus;other cytoplasmic organelle;other cell component	Dipeptidyl peptidase 1 [OS=Mus musculus]	22.45	15	35	6	52.3	1.75916
Q8BZ98	Dnm3	non-structural extracellular;plasma membrane;other membranes;cytoskeleton;ER/Golgi;other cell component	Dynamin-3 [OS=Mus musculus]	41.215	13	53	2	97.1	1.68257
Q61176	Arg1	non-structural extracellular;other membranes;cytosol;mitochondrion;other cell component	Arginase-1 [OS=Mus musculus]	36.012	36	18	9	34.8	1.68167
Q62165	Dag1	non-structural extracellular;extracellular matrix;plasma membrane;other membranes;cytosol;cytoskeleton;nucleus;other cell component	Dystroglycan 1 [OS=Mus musculus]	58.651	12	51	9	96.8	1.63645
Q9WUZ9	Entpd5	non-structural extracellular;other membranes;ER/Golgi	Ectonucleoside triphosphate diphosphohydrolase 5 [OS=Mus musculus]	10.238	9	5	3	47.1	1.60549
C0HKG6	Rnaset2b	non-structural extracellular;mitochondrion;ER/Golgi;other cytoplasmic organelle	Ribonuclease T2-B [OS=Mus musculus]	4.47	7	4	2	29.6	1.36513
Q9ET22	Dpp7	non-structural extracellular;cytosol;ER/Golgi;other cytoplasmic organelle;other cell component	Dipeptidyl peptidase 2 [OS=Mus musculus]	25.01	14	33	6	56.2	1.30626
Q8R2Y2	Mcam	non-structural extracellular;plasma membrane;other membranes;nucleus	Cell surface glycoprotein MUC18 [OS=Mus musculus]	10.827	5	9	3	71.5	1.30568
P51569	Gla	non-structural extracellular;ER/Golgi;other cytoplasmic organelle;other cell component	Alpha-galactosidase A [OS=Mus musculus]	19.051	13	24	5	47.6	1.25278
P12265	Gusb	non-structural extracellular;ER/Golgi;other cytoplasmic organelle;other cell component	Beta-glucuronidase [OS=Mus musculus]	80.653	21	129	13	74.1	1.25157
P10107	Anxa1	non-structural extracellular;plasma membrane;other membranes;cytosol;cytoskeleton;mitochondrion;nucleus;other cytoplasmic organelle;other cell component	Annexin A1 [OS=Mus musculus]	87.78	45	103	13	38.7	1.18587
P08905	Lyz2	non-structural extracellular;ER/Golgi;other cell component	Lysozyme C-2 [OS=Mus musculus]	36.192	25	63	4	16.7	1.18078
P10605	Ctsb	non-structural extracellular;plasma membrane;other membranes;other cytoplasmic organelle;other cell component	Cathepsin B [OS=Mus musculus]	91.055	32	208	13	37.3	1.16736
Q8VEB4	Pla2g15	non-structural extracellular;other membranes;nucleus;other cytoplasmic organelle;other cell component	Phospholipase A2 group XV [OS=Mus musculus]	28.399	23	26	7	47.3	1.15834
Q04519	Smpd1	non-structural extracellular;plasma membrane;other membranes;other cytoplasmic organelle;other cell component	Sphingomyelin phosphodiesterase [OS=Mus musculus]	4.775	3	7	2	69.9	1.10836
Q8K2I4	Manba	non-structural extracellular;other cytoplasmic organelle	Beta-mannosidase [OS=Mus musculus]	32.72	13	32	10	100.8	1.10367
Q07113	Igf2r	non-structural extracellular;plasma membrane;other membranes;ER/Golgi;nucleus;other cytoplasmic organelle;other cell component	Cation-independent mannose-6-phosphate receptor [OS=Mus musculus]	15.668	3	13	7	273.6	1.10232
Q3TCN2	Plbd2	non-structural extracellular;other cytoplasmic organelle	Putative phospholipase B-like 2 [OS=Mus musculus]	56.263	23	63	11	66.2	1.09085
P97449	Anpep	non-structural extracellular;plasma membrane;other membranes;ER/Golgi;other cell component	Aminopeptidase N [OS=Mus musculus]	43.948	12	24	9	109.6	1.09085
P20060	Hexb	non-structural extracellular;other membranes;other cytoplasmic organelle;other cell component	Beta-hexosaminidase subunit beta [OS=Mus musculus]	168.222	44	304	27	61.1	1.07793
B9EKR1	Ptprz1	non-structural extracellular;extracellular matrix;plasma membrane;other membranes;other cell component	Receptor-type tyrosine-protein phosphatase zeta [OS=Mus musculus]	15.676	2	11	5	254.2	1.07793
Q61735	Cd47	non-structural extracellular;plasma membrane;other membranes;other cell component	Leukocyte surface antigen CD47 [OS=Mus musculus]	5.126	4	6	1	33.1	1.06488
O54782	Man2b2	non-structural extracellular;other cytoplasmic organelle	Epididymis-specific alpha-mannosidase [OS=Mus musculus]	81.221	20	75	15	115.5	1.04194
Q64191	Aga	non-structural extracellular;ER/Golgi;other cytoplasmic organelle;other cell component	N(4)-(beta-N-acetylglucosaminyl)-L-asparaginase [OS=Mus musculus]	37.401	18	41	5	37	0.994942
P17439	Gba1	non-structural extracellular;other membranes;ER/Golgi;other cytoplasmic organelle	Lysosomal acid glucosylceramidase [OS=Mus musculus]	31.619	13	46	7	57.6	0.948601
Q9D2L1	Arsk	non-structural extracellular;other cytoplasmic organelle	Arylsulfatase K [OS=Mus musculus]	6.556	11	12	4	62.8	0.909197
P49935	Ctsh	non-structural extracellular;cytosol;cytoskeleton;other cytoplasmic organelle;other cell component	Pro-cathepsin H [OS=Mus musculus]	16.055	14	21	3	37.1	0.87578
O88531	Ppt1	non-structural extracellular;other membranes;cytosol;ER/Golgi;nucleus;other cytoplasmic organelle;other cell component	Palmitoyl-protein thioesterase 1 [OS=Mus musculus]	41.131	26	58	6	34.5	0.867106
P61226	Rap2b	non-structural extracellular;plasma membrane;other membranes;cytosol;other cytoplasmic organelle;other cell component	Ras-related protein Rap-2b [OS=Mus musculus]	39.672	55	31	4	20.5	0.865523
Q62230	Siglec1	non-structural extracellular;plasma membrane;other membranes;other cytoplasmic organelle	Sialoadhesin [OS=Mus musculus]	36.041	6	25	8	182.9	0.85997
Q920A5	Scpep1	non-structural extracellular;cytosol	Retinoid-inducible serine carboxypeptidase [OS=Mus musculus]	46.716	19	65	8	50.9	0.857583
Q9WUU7	Ctsz	non-structural extracellular;ER/Golgi;other cytoplasmic organelle;other cell component	Cathepsin Z [OS=Mus musculus]	17.588	13	43	4	34	0.844787
Q9EQG7	Enpp5	non-structural extracellular;plasma membrane;other membranes	Ectonucleotide pyrophosphatase/phosphodiesterase family member 5 [OS=Mus musculus]	14.719	12	8	3	54.4	0.843984
P06797	Ctsl	non-structural extracellular;plasma membrane;other membranes;ER/Golgi;nucleus;other cytoplasmic organelle;other cell component	Procathepsin L [OS=Mus musculus]	26.661	16	40	4	37.5	0.823749
P23780	Glb1	non-structural extracellular;ER/Golgi;other cytoplasmic organelle;other cell component	Beta-galactosidase [OS=Mus musculus]	47.468	19	60	11	73.1	0.813114
Q61207	Psap	non-structural extracellular;other cytoplasmic organelle;other cell component	Prosaposin [OS=Mus musculus]	55.731	16	153	9	61.4	0.811471
Q9D8B7	Jam3	non-structural extracellular;plasma membrane;other membranes;cytoskeleton;ER/Golgi;other cell component	Junctional adhesion molecule C [OS=Mus musculus]	7.557	7	7	2	34.8	0.799087
P21981	Tgm2	non-structural extracellular;extracellular matrix;plasma membrane;other membranes;cytosol;mitochondrion;ER/Golgi;nucleus;other cell component	Protein-glutamine gamma-glutamyltransferase 2 [OS=Mus musculus]	44.958	17	46	8	77	0.798258
Q62087	Pon3	non-structural extracellular;other cell component	Serum paraoxonase/lactonase 3 [OS=Mus musculus]	36.017	27	27	7	39.3	0.709291
P11276	Fn1	non-structural extracellular;extracellular matrix;plasma membrane;other membranes;ER/Golgi	Fibronectin [OS=Mus musculus]	52.56	9	34	15	272.4	-0.926865
P62862	Fau	non-structural extracellular;cytosol;translational apparatus;nucleus;other cell component	40S ribosomal protein S30 [OS=Mus musculus]	7.501	19	10	2	6.6	-0.954557
Q1HFZ0	Nsun2	non-structural extracellular;cytoskeleton;mitochondrion;nucleus;other cell component	RNA cytosine C(5)-methyltransferase NSUN2 [OS=Mus musculus]	24.281	13	18	7	85.4	-1.04692
Q62351	Tfrc	non-structural extracellular;plasma membrane;other membranes;mitochondrion;nucleus;other cytoplasmic organelle;other cell component	Transferrin receptor protein 1 [OS=Mus musculus]	69.339	25	48	16	85.7	-1.18115
P03958	Ada	non-structural extracellular;plasma membrane;other membranes;cytosol;other cytoplasmic organelle;other cell component	Adenosine deaminase [OS=Mus musculus]	13.345	12	6	3	40	-1.191
Q61730	Il1rap	non-structural extracellular;plasma membrane;other membranes;other cell component	Interleukin-1 receptor accessory protein [OS=Mus musculus]	8.453	5	4	3	65.7	-1.37707
P30681	Hmgb2	non-structural extracellular;nucleus;other cell component	High mobility group protein B2 [OS=Mus musculus]	52.365	24	70	5	24.1	-1.5951
Q8R4G6	Mgat5	non-structural extracellular;other membranes;ER/Golgi;other cell component	Alpha-1,6-mannosylglycoprotein 6-beta-N-acetylglucosaminyltransferase A [OS=Mus musculus]	13.382	8	10	4	84.5	-6.64386
P81117	Nucb2	non-structural extracellular;other membranes;ER/Golgi;nucleus;other cell component	Nucleobindin-2 [OS=Mus musculus]	12.517	11	10	4	50.3	-6.64386
P29452	Casp1	non-structural extracellular;plasma membrane;other membranes;cytosol;cytoskeleton;mitochondrion;nucleus;other cell component	Caspase-1 [OS=Mus musculus]	10.749	9	9	3	45.6	-6.64386
P61148	Fgf1	non-structural extracellular;extracellular matrix;cytosol;nucleus;other cell component	Fibroblast growth factor 1 [OS=Mus musculus]	9.247	15	5	2	17.4	-6.64386
P09242	Alpl	non-structural extracellular;extracellular matrix;plasma membrane;other membranes;mitochondrion	Alkaline phosphatase, tissue-nonspecific isozyme [OS=Mus musculus]	5.646	3	3	1	57.5	-6.64386
Q9CYD3	Crtap	non-structural extracellular;ER/Golgi;other cell component	Cartilage-associated protein [OS=Mus musculus]	3.609	6	2	2	46.1	-6.64386

## Sheet: AST_H2O2  (155)  
Table S3_5. Cell surface Differentially Expressed Proteins (DEPs) in senescent mouse AST induced by H2O2.
Significantly changed proteins (p-value < 0.05 and LOG2FC(SEN/CTL) ≥ 0.58 or ≤ -0.58)
Description: The following senescence condition was analyzed: AST_H2O2: mouse astrocytes (AST); H2O2 (hydrogen peroxide treatment). Cell surface proteins were defined based on their GO annotations for the plasma membrane and/or extracellular regions, as denoted by the web-based Protein Center platform embedded within the Proteome discoverer software. PEP, posterior error probability; PSMs, peptid…
AST_H2O2 (155)
Uniprot Accession	Gene Symbol	Cellular Component	Description	Sum PEP Score	Coverage [%]	# PSMs	# Unique Peptides	MW [kDa]	LOG2FC
Q8CHU3	Epn2	plasma membrane;other membranes;other cytoplasmic organelle;other cell component	Epsin-2 [OS=Mus musculus]	27.144	12	13	5	63.4	6.64386
Q9WTU6	Mapk9	plasma membrane;other membranes;cytosol;mitochondrion;nucleus;other cell component	Mitogen-activated protein kinase 9 [OS=Mus musculus]	13.999	12	21	2	48.2	6.64386
P70206	Plxna1	plasma membrane;other membranes;cytosol;nucleus;other cell component	Plexin-A1 [OS=Mus musculus]	13.555	3	11	5	211	6.64386
Q80W68	Kirrel1	plasma membrane;other membranes;other cell component	Kin of IRRE-like protein 1 [OS=Mus musculus]	13.172	6	6	3	87.1	6.64386
P50428	Arsa	plasma membrane;other membranes;ER/Golgi;other cytoplasmic organelle;other cell component	Arylsulfatase A [OS=Mus musculus]	12.168	7	6	3	53.7	6.64386
Q2TBE6	Pi4k2a	plasma membrane;other membranes;mitochondrion;ER/Golgi;other cytoplasmic organelle;other cell component	Phosphatidylinositol 4-kinase type 2-alpha [OS=Mus musculus]	10.521	9	8	4	54.2	6.64386
Q8BG40	Katnb1	plasma membrane;other membranes;cytosol;cytoskeleton;other cell component	Katanin p80 WD40 repeat-containing subunit B1 [OS=Mus musculus]	9.317	7	3	3	72.6	6.64386
Q80UP3	Dgkz	plasma membrane;other membranes;cytosol;nucleus;other cell component	Diacylglycerol kinase zeta [OS=Mus musculus]	8.014	1	4	1	104	6.64386
P46662	Nf2	plasma membrane;other membranes;cytosol;cytoskeleton;nucleus;other cytoplasmic organelle;other cell component	Merlin [OS=Mus musculus]	7.654	4	3	2	69.7	6.64386
Q5SXA9	Wwc1	plasma membrane;other membranes;cytosol;nucleus;other cell component	Protein KIBRA [OS=Mus musculus]	3.356	1	2	1	124	6.64386
Q62371	Ddr2	plasma membrane;other membranes;cytoskeleton;other cell component	Discoidin domain-containing receptor 2 [OS=Mus musculus]	2.993	2	4	1	96.4	6.64386
Q9CR95	Necap1	plasma membrane;other membranes	Adaptin ear-binding coat-associated protein 1 [OS=Mus musculus]	2.939	3	2	1	29.6	6.64386
Q8K2J7	Rell1	plasma membrane;other membranes;cytoskeleton	RELT-like protein 1 [OS=Mus musculus]	2.724	3	1	1	29.3	6.64386
Q99N69	Lpxn	plasma membrane;other membranes;cytosol;cytoskeleton;nucleus;other cell component	Leupaxin [OS=Mus musculus]	2.08	3	2	1	43.5	6.64386
Q8K1A6	Cc2d1a	plasma membrane;other membranes;cytosol;cytoskeleton;nucleus	Coiled-coil and C2 domain-containing protein 1A [OS=Mus musculus]	9.01	3	6	3	103.6	6.20871
F8VQB6	Myo10	plasma membrane;other membranes;cytosol;cytoskeleton;nucleus;other cell component	Unconventional myosin-X [OS=Mus musculus]	9.287	3	27	6	237.2	3.96236
P70268	Pkn1	plasma membrane;other membranes;nucleus;other cytoplasmic organelle;other cell component	Serine/threonine-protein kinase N1 [OS=Mus musculus]	19.801	7	10	6	104.3	3.3717
O35601	Fyb1	plasma membrane;other membranes;cytosol;cytoskeleton;nucleus;other cell component	FYN-binding protein 1 [OS=Mus musculus]	2.955	3	3	2	90	3.26918
Q99P91	Gpnmb	plasma membrane;other membranes;other cytoplasmic organelle;other cell component	Transmembrane glycoprotein NMB [OS=Mus musculus]	9.769	6	20	4	63.6	2.56657
P31996	Cd68	plasma membrane;other membranes;other cytoplasmic organelle	Macrosialin [OS=Mus musculus]	5.302	6	12	2	34.8	1.52105
Q8BGU5	Ccny	plasma membrane;other membranes;nucleus;other cell component	Cyclin-Y [OS=Mus musculus]	10.613	9	8	2	39.4	1.45365
P70182	Pip5k1a	plasma membrane;other membranes;cytosol;nucleus;other cell component	Phosphatidylinositol 4-phosphate 5-kinase type-1 alpha [OS=Mus musculus]	7.19	4	4	2	60.4	1.41954
Q91VK4	Itm2c	plasma membrane;other membranes;ER/Golgi;other cytoplasmic organelle;other cell component	Integral membrane protein 2C [OS=Mus musculus]	13.747	20	8	3	30.5	1.30217
Q8CC35	Synpo	plasma membrane;other membranes;cytosol;cytoskeleton;nucleus;other cell component	Synaptopodin [OS=Mus musculus]	30.787	9	25	7	99.5	1.29983
Q6P9R4	Arhgef18	plasma membrane;other membranes;cytosol;cytoskeleton;other cell component	Rho guanine nucleotide exchange factor 18 [OS=Mus musculus]	13.674	3	9	3	155.9	1.26784
O54901	Cd200	plasma membrane;other membranes;other cell component	OX-2 membrane glycoprotein [OS=Mus musculus]	7.697	7	9	2	31.2	1.22033
Q9JJX6	P2rx4	plasma membrane;other membranes;other cell component	P2X purinoceptor 4 [OS=Mus musculus]	18.143	9	12	3	43.4	1.15769
Q62433	Ndrg1	plasma membrane;other membranes;cytosol;cytoskeleton;nucleus;other cytoplasmic organelle;other cell component	Protein NDRG1 [OS=Mus musculus]	16.36	8	14	2	43	1.14209
Q9JI59	Jam2	plasma membrane;other membranes;other cell component	Junctional adhesion molecule B [OS=Mus musculus]	7.698	6	11	2	33	1.09626
O35657	Neu1	plasma membrane;other membranes;other cytoplasmic organelle;other cell component	Sialidase-1 [OS=Mus musculus]	3.338	2	3	1	44.6	1.02574
P01831	Thy1	plasma membrane;other membranes;cytosol;ER/Golgi;other cell component	Thy-1 membrane glycoprotein [OS=Mus musculus]	9.349	14	8	2	18.1	1.00576
Q3V3R4	Itga1	plasma membrane;other membranes;other cell component	Integrin alpha-1 [OS=Mus musculus]	50.206	10	37	10	130.7	0.978196
Q80UP5	Ankrd13a	plasma membrane;other membranes;other cytoplasmic organelle;other cell component	Ankyrin repeat domain-containing protein 13A [OS=Mus musculus]	7.054	4	5	2	67.1	0.948601
Q8K4L3	Svil	plasma membrane;other membranes;cytosol;cytoskeleton;nucleus;other cell component	Supervillin [OS=Mus musculus]	6.935	1	4	2	243	0.939603
Q7TPW1	Nexn	plasma membrane;other membranes;cytoskeleton;other cell component	Nexilin [OS=Mus musculus]	13.251	6	11	3	72.1	0.862352
Q8BHW2	Oscp1	plasma membrane;other membranes;other cell component	Protein OSCP1 [OS=Mus musculus]	2.785	6	2	2	43.2	0.849599
O35114	Scarb2	plasma membrane;other membranes;other cytoplasmic organelle;other cell component	Lysosome membrane protein 2 [OS=Mus musculus]	15.446	6	13	3	54	0.822118
P51655	Gpc4	plasma membrane;other membranes;ER/Golgi;other cell component	Glypican-4 [OS=Mus musculus]	13.489	10	9	4	62.5	0.78157
Q9QXN0	Shroom3	plasma membrane;other membranes;cytoskeleton;other cell component	Protein Shroom3 [OS=Mus musculus]	109.369	14	86	22	214.8	0.751892
Q8BVD5	Mpp7	plasma membrane;other membranes;nucleus;other cell component	MAGUK p55 subfamily member 7 [OS=Mus musculus]	4.514	2	2	1	65.5	0.726831
P41233	Abca1	plasma membrane;other membranes;ER/Golgi;other cytoplasmic organelle;other cell component	Phospholipid-transporting ATPase ABCA1 [OS=Mus musculus]	121.569	15	130	30	253.7	0.712816
P58771	Tpm1	plasma membrane;other membranes;cytosol;cytoskeleton;other cell component	Tropomyosin alpha-1 chain [OS=Mus musculus]	311.682	71	414	12	32.7	0.67084
Q8BKG3	Ptk7	plasma membrane;other membranes;other cell component	Inactive tyrosine-protein kinase 7 [OS=Mus musculus]	53.5	13	31	12	117.5	0.667211
Q3U7R1	Esyt1	plasma membrane;other membranes;ER/Golgi	Extended synaptotagmin-1 [OS=Mus musculus]	54.642	13	32	11	121.5	0.651683
Q91XV3	Basp1	plasma membrane;other membranes;nucleus;other cell component	Brain acid soluble protein 1 [OS=Mus musculus]	111.53	57	90	9	22.1	0.648005
P97447	Fhl1	plasma membrane;other membranes;cytosol;nucleus;other cell component	Four and a half LIM domains protein 1 [OS=Mus musculus]	13.843	11	29	3	31.9	0.642471
Q5DTU0	Afap1l2	plasma membrane;other membranes;cytosol;other cell component	Actin filament-associated protein 1-like 2 [OS=Mus musculus]	95.452	26	63	15	92.1	0.641546
Q9WTQ5	Akap12	plasma membrane;other membranes;cytosol;cytoskeleton;other cell component	A-kinase anchor protein 12 [OS=Mus musculus]	379.944	31	297	37	180.6	0.640621
Q9DB34	Chmp2a	plasma membrane;other membranes;cytosol;cytoskeleton;nucleus;other cytoplasmic organelle;other cell component	Charged multivesicular body protein 2a [OS=Mus musculus]	16.51	16	10	4	25.1	0.62854
P62071	Rras2	plasma membrane;other membranes;ER/Golgi	Ras-related protein R-Ras2 [OS=Mus musculus]	44.92	36	33	4	23.4	0.606916
O88952	Lin7c	plasma membrane;other membranes;ER/Golgi;other cell component	Protein lin-7 homolog C [OS=Mus musculus]	31.562	30	31	2	21.8	0.60027
P58252	Eef2	plasma membrane;other membranes;cytosol;translational apparatus;other cell component	Elongation factor 2 [OS=Mus musculus]	394.562	43	579	37	95.3	-1.04394
Q9WV55	Vapa	plasma membrane;other membranes;cytoskeleton;ER/Golgi;nucleus;other cell component	Vesicle-associated membrane protein-associated protein A [OS=Mus musculus]	77.771	33	90	6	27.8	-1.04394
P97370	Atp1b3	plasma membrane;other membranes;cytoskeleton;other cell component	Sodium/potassium-transporting ATPase subunit beta-3 [OS=Mus musculus]	12.436	14	10	4	31.8	-1.04692
Q9ERB0	Snap29	plasma membrane;other membranes;cytosol;cytoskeleton;ER/Golgi;nucleus;other cytoplasmic organelle;other cell component	Synaptosomal-associated protein 29 [OS=Mus musculus]	7.892	11	12	2	29.6	-1.07097
Q03146	Ddr1	plasma membrane;other membranes;other cell component	Epithelial discoidin domain-containing receptor 1 [OS=Mus musculus]	30.483	7	13	4	101.1	-1.14561
Q80XR2	Atp2c1	plasma membrane;other membranes;ER/Golgi;other cell component	Calcium-transporting ATPase type 2C member 1 [OS=Mus musculus]	13.885	5	6	3	100.2	-1.22432
Q9JKZ2	Slc5a3	plasma membrane;other membranes;other cell component	Sodium/myo-inositol cotransporter [OS=Mus musculus]	16.625	7	14	4	79.5	-1.26188
P14901	Hmox1	plasma membrane;other membranes;cytosol;ER/Golgi;nucleus;other cell component	Heme oxygenase 1 [OS=Mus musculus]	111.261	37	109	8	32.9	-1.26882
Q3UFK8	Frmd8	plasma membrane;other membranes;cytosol;cytoskeleton;nucleus;other cell component	FERM domain-containing protein 8 [OS=Mus musculus]	20.296	13	15	4	51.8	-1.30757
Q61830	Mrc1	plasma membrane;other membranes;other cytoplasmic organelle;other cell component	Macrophage mannose receptor 1 [OS=Mus musculus]	8.551	2	3	3	164.9	-1.37707
Q91VE0	Slc27a4	plasma membrane;other membranes;ER/Golgi;other cell component	Long-chain fatty acid transport protein 4 [OS=Mus musculus]	11.04	6	7	3	72.3	-1.38836
Q80SZ7	Gng5	plasma membrane;other membranes;other cell component	Guanine nucleotide-binding protein G(I)/G(S)/G(O) subunit gamma-5 [OS=Mus musculus]	8.212	34	8	3	7.3	-1.39593
P31650	Slc6a11	plasma membrane;other membranes;other cell component	Sodium- and chloride-dependent GABA transporter 3 [OS=Mus musculus]	3.82	3	5	1	69.9	-1.68501
Q5DTY9	Kctd16	plasma membrane;other membranes;other cell component	BTB/POZ domain-containing protein KCTD16 [OS=Mus musculus]	3.539	4	8	1	48.9	-1.98279
Q9JIQ3	Diablo	plasma membrane;other membranes;cytosol;mitochondrion;other cell component	Diablo IAP-binding mitochondrial protein [OS=Mus musculus]	5.867	5	5	1	26.8	-2.59074
P70248	Myo1f	plasma membrane;other membranes;cytosol;cytoskeleton;other cell component	Unconventional myosin-If [OS=Mus musculus]	43.133	7	44	2	125.9	-3.1976
P58681	Tlr7	plasma membrane;other membranes;ER/Golgi;other cytoplasmic organelle;other cell component	Toll-like receptor 7 [OS=Mus musculus]	6.811	2	4	3	121.8	-3.30757
Q99MK8	Grk2	plasma membrane;other membranes;cytosol;mitochondrion;nucleus;other cell component	Beta-adrenergic receptor kinase 1 [OS=Mus musculus]	15.736	7	11	5	79.6	-3.53952
Q8BTG7	Ndrg4	plasma membrane;other membranes;cytosol;mitochondrion;ER/Golgi;other cell component	Protein NDRG4 [OS=Mus musculus]	4.484	8	10	2	38.5	-4.13289
Q80TL1	Adcy2	plasma membrane;other membranes;other cell component	Adenylate cyclase type 2 [OS=Mus musculus]	8.982	2	3	2	123.2	-5.57347
Q8BU31	Rap2c	plasma membrane;other membranes;cytosol;other cytoplasmic organelle;other cell component	Ras-related protein Rap-2c [OS=Mus musculus]	30.177	33	24	1	20.7	-6.64386
Q80ZJ1	Rap2a	plasma membrane;other membranes;cytosol;other cytoplasmic organelle;other cell component	Ras-related protein Rap-2a [OS=Mus musculus]	29.952	33	23	1	20.6	-6.64386
Q8CJ40	Crocc	plasma membrane;other membranes;cytosol;cytoskeleton;other cell component	Rootletin [OS=Mus musculus]	28.864	5	27	7	226.8	-6.64386
Q8R123	Flad1	plasma membrane;other membranes;cytosol	FAD synthase [OS=Mus musculus]	24.556	10	6	3	54.7	-6.64386
Q5SNZ0	Ccdc88a	plasma membrane;other membranes;cytosol;cytoskeleton;ER/Golgi;other cell component	Girdin [OS=Mus musculus]	20.478	3	8	4	215.8	-6.64386
D3YWQ0	Dgki	plasma membrane;other membranes;cytosol;ER/Golgi;nucleus;other cell component	Diacylglycerol kinase iota [OS=Mus musculus]	17.364	4	7	3	118.1	-6.64386
Q9Z2V5	Hdac6	plasma membrane;other membranes;cytosol;cytoskeleton;nucleus;other cell component	Histone deacetylase 6 [OS=Mus musculus]	16.677	5	8	4	125.7	-6.64386
P08103	Hck	plasma membrane;other membranes;cytosol;cytoskeleton;ER/Golgi;nucleus;other cytoplasmic organelle;other cell component	Tyrosine-protein kinase HCK [OS=Mus musculus]	16.306	13	22	3	59.1	-6.64386
Q61206	Pafah1b2	plasma membrane;other membranes;cytosol;nucleus;other cell component	Platelet-activating factor acetylhydrolase IB subunit alpha2 [OS=Mus musculus]	15.139	17	18	3	25.6	-6.64386
Q0VBD0	Itgb8	plasma membrane;other membranes;other cell component	Integrin beta-8 [OS=Mus musculus]	11.565	4	5	2	84.5	-6.64386
Q8C863	Itch	plasma membrane;other membranes;cytosol;nucleus;other cytoplasmic organelle;other cell component	E3 ubiquitin-protein ligase Itchy [OS=Mus musculus]	10.836	5	3	3	98.9	-6.64386
Q61160	Fadd	plasma membrane;other membranes;cytosol;nucleus;other cell component	FAS-associated death domain protein [OS=Mus musculus]	10.699	8	3	1	22.9	-6.64386
Q8JZR0	Acsl5	plasma membrane;other membranes;mitochondrion;ER/Golgi;nucleus	Long-chain-fatty-acid--CoA ligase 5 [OS=Mus musculus]	10.448	5	5	2	76.2	-6.64386
Q6VNB8	Wdfy3	plasma membrane;other membranes;cytosol;nucleus;other cytoplasmic organelle;other cell component	WD repeat and FYVE domain-containing protein 3 [OS=Mus musculus]	10.253	1	5	2	392.1	-6.64386
Q6P5F7	Ttyh3	plasma membrane;other membranes	Protein tweety homolog 3 [OS=Mus musculus]	8.72	3	2	1	57.7	-6.64386
Q8C6G1	Cfap410	plasma membrane;other membranes;cytosol;cytoskeleton;mitochondrion;other cell component	Cilia- and flagella-associated protein 410 [OS=Mus musculus]	8.085	5	3	1	28.2	-6.64386
Q9ERS5	Plekha2	plasma membrane;other membranes;nucleus;other cell component	Pleckstrin homology domain-containing family A member 2 [OS=Mus musculus]	6.277	5	4	2	47.4	-6.64386
P97813	Pld2	plasma membrane;other membranes;ER/Golgi;nucleus;other cell component	Phospholipase D2 [OS=Mus musculus]	4.969	4	6	3	106.1	-6.64386
P39428	Traf1	plasma membrane;other membranes;other cell component	TNF receptor-associated factor 1 [OS=Mus musculus]	4.475	4	2	1	45.4	-6.64386
Q91XY4	Pcdhga4	plasma membrane;other membranes	Protocadherin gamma-A4 [OS=Mus musculus]	4.35	3	3	2	100.3	-6.64386
Q64362	Aktip	plasma membrane;other membranes;cytosol;nucleus;other cell component	AKT-interacting protein [OS=Mus musculus]	4.068	6	2	1	32.9	-6.64386
P35991	Btk	plasma membrane;other membranes;cytosol;nucleus;other cell component	Tyrosine-protein kinase BTK [OS=Mus musculus]	3.802	3	5	1	76.4	-6.64386
Q9D771	Pacc1	plasma membrane;other membranes	Proton-activated chloride channel [OS=Mus musculus]	3.06	2	1	1	40.2	-6.64386
Q3UUI3	Them4	plasma membrane;other membranes;cytosol;mitochondrion	Acyl-coenzyme A thioesterase THEM4 [OS=Mus musculus]	2.954	3	1	1	26	-6.64386
Q3TFD2	Lpcat1	plasma membrane;other membranes;ER/Golgi;other cell component	Lysophosphatidylcholine acyltransferase 1 [OS=Mus musculus]	2.711	2	3	1	59.7	-6.64386
Q8C1Z7	Bbs4	plasma membrane;other membranes;cytoskeleton;nucleus;other cell component	Bardet-Biedl syndrome 4 protein homolog [OS=Mus musculus]	2.024	1	2	1	58.2	-6.64386
Q9D1D6	Cthrc1	extracellular matrix;cytosol;other cell component	Collagen triple helix repeat-containing protein 1 [OS=Mus musculus]	2.166	3	3	1	26.4	1.5568
Q00780	Col8a1	extracellular matrix;other cell component	Collagen alpha-1(VIII) chain [OS=Mus musculus]	4.384	2	8	1	73.6	1.40054
Q61245	Col11a1	extracellular matrix;other cell component	Collagen alpha-1(XI) chain [OS=Mus musculus]	28.173	6	20	6	180.9	-1.54372
P39876	Timp3	extracellular matrix;other cell component	Metalloproteinase inhibitor 3 [OS=Mus musculus]	4.42	10	2	2	24.2	-6.64386
Q8R4K2	Irak4	non-structural extracellular;plasma membrane;other membranes;nucleus;other cell component	Interleukin-1 receptor-associated kinase 4 [OS=Mus musculus]	12.265	8	5	3	50.8	6.64386
Q61176	Arg1	non-structural extracellular;other membranes;cytosol;mitochondrion;other cell component	Arginase-1 [OS=Mus musculus]	10.896	11	7	3	34.8	6.64386
O88668	Creg1	non-structural extracellular;other cell component	Protein CREG1 [OS=Mus musculus]	10.591	10	9	2	24.4	1.93847
Q61147	Cp	non-structural extracellular;plasma membrane;other membranes	Ceruloplasmin [OS=Mus musculus]	60.162	13	45	12	121.1	1.71105
O70370	Ctss	non-structural extracellular;other membranes;other cytoplasmic organelle;other cell component	Cathepsin S [OS=Mus musculus]	39.423	12	79	5	38.4	1.60502
P97449	Anpep	non-structural extracellular;plasma membrane;other membranes;ER/Golgi;other cell component	Aminopeptidase N [OS=Mus musculus]	53.357	12	32	9	109.6	1.53107
O88413	Tulp3	non-structural extracellular;plasma membrane;other membranes;cytoskeleton;nucleus;other cell component	Tubby-related protein 3 [OS=Mus musculus]	4.972	9	7	4	51.2	1.48491
P58242	Smpdl3b	non-structural extracellular;plasma membrane;other membranes	Acid sphingomyelinase-like phosphodiesterase 3b [OS=Mus musculus]	18.738	10	14	3	51.6	1.34312
P10605	Ctsb	non-structural extracellular;plasma membrane;other membranes;other cytoplasmic organelle;other cell component	Cathepsin B [OS=Mus musculus]	86.988	29	173	12	37.3	1.2857
P12265	Gusb	non-structural extracellular;ER/Golgi;other cytoplasmic organelle;other cell component	Beta-glucuronidase [OS=Mus musculus]	114.869	22	127	14	74.1	1.25882
Q9ET22	Dpp7	non-structural extracellular;cytosol;ER/Golgi;other cytoplasmic organelle;other cell component	Dipeptidyl peptidase 2 [OS=Mus musculus]	29.851	14	30	6	56.2	1.24306
P10107	Anxa1	non-structural extracellular;plasma membrane;other membranes;cytosol;cytoskeleton;mitochondrion;nucleus;other cytoplasmic organelle;other cell component	Annexin A1 [OS=Mus musculus]	95.713	34	88	10	38.7	1.24001
Q62230	Siglec1	non-structural extracellular;plasma membrane;other membranes;other cytoplasmic organelle	Sialoadhesin [OS=Mus musculus]	53.636	6	34	8	182.9	1.22774
Q8VEB4	Pla2g15	non-structural extracellular;other membranes;nucleus;other cytoplasmic organelle;other cell component	Phospholipase A2 group XV [OS=Mus musculus]	29.963	19	22	6	47.3	1.21661
P21981	Tgm2	non-structural extracellular;extracellular matrix;plasma membrane;other membranes;cytosol;mitochondrion;ER/Golgi;nucleus;other cell component	Protein-glutamine gamma-glutamyltransferase 2 [OS=Mus musculus]	52.106	12	47	6	77	1.19156
Q8K2I4	Manba	non-structural extracellular;other cytoplasmic organelle	Beta-mannosidase [OS=Mus musculus]	37.269	13	27	10	100.8	1.16285
Q8K479	C1qtnf5	non-structural extracellular;plasma membrane;other membranes;ER/Golgi;other cell component	Complement C1q tumor necrosis factor-related protein 5 [OS=Mus musculus]	5.216	12	5	2	25.4	1.14535
Q9WUU7	Ctsz	non-structural extracellular;ER/Golgi;other cytoplasmic organelle;other cell component	Cathepsin Z [OS=Mus musculus]	21.146	13	49	4	34	1.08882
P51569	Gla	non-structural extracellular;ER/Golgi;other cytoplasmic organelle;other cell component	Alpha-galactosidase A [OS=Mus musculus]	19.798	10	22	4	47.6	1.0635
P20060	Hexb	non-structural extracellular;other membranes;other cytoplasmic organelle;other cell component	Beta-hexosaminidase subunit beta [OS=Mus musculus]	156.476	33	337	25	61.1	1.05102
Q60963	Pla2g7	non-structural extracellular;other cell component	Platelet-activating factor acetylhydrolase [OS=Mus musculus]	11.256	17	9	5	49.2	1.01078
P23780	Glb1	non-structural extracellular;ER/Golgi;other cytoplasmic organelle;other cell component	Beta-galactosidase [OS=Mus musculus]	52.937	20	62	11	73.1	1.00504
P25446	Fas	non-structural extracellular;plasma membrane;other membranes;cytosol;nucleus;other cell component	Tumor necrosis factor receptor superfamily member 6 [OS=Mus musculus]	15.583	9	14	4	37.4	0.993493
O54782	Man2b2	non-structural extracellular;other cytoplasmic organelle	Epididymis-specific alpha-mannosidase [OS=Mus musculus]	58.632	14	47	11	115.5	0.975263
P08905	Lyz2	non-structural extracellular;ER/Golgi;other cell component	Lysozyme C-2 [OS=Mus musculus]	37.718	19	43	2	16.7	0.961253
Q9EQG7	Enpp5	non-structural extracellular;plasma membrane;other membranes	Ectonucleotide pyrophosphatase/phosphodiesterase family member 5 [OS=Mus musculus]	5.192	3	2	1	54.4	0.960512
Q3TCN2	Plbd2	non-structural extracellular;other cytoplasmic organelle	Putative phospholipase B-like 2 [OS=Mus musculus]	78.084	21	79	11	66.2	0.909197
Q920A5	Scpep1	non-structural extracellular;cytosol	Retinoid-inducible serine carboxypeptidase [OS=Mus musculus]	54.685	20	76	8	50.9	0.892974
Q64191	Aga	non-structural extracellular;ER/Golgi;other cytoplasmic organelle;other cell component	N(4)-(beta-N-acetylglucosaminyl)-L-asparaginase [OS=Mus musculus]	33.002	15	27	4	37	0.863146
P17439	Gba1	non-structural extracellular;other membranes;ER/Golgi;other cytoplasmic organelle	Lysosomal acid glucosylceramidase [OS=Mus musculus]	39.878	15	56	8	57.6	0.847195
Q62087	Pon3	non-structural extracellular;other cell component	Serum paraoxonase/lactonase 3 [OS=Mus musculus]	41.677	19	31	5	39.3	0.839153
P49935	Ctsh	non-structural extracellular;cytosol;cytoskeleton;other cytoplasmic organelle;other cell component	Pro-cathepsin H [OS=Mus musculus]	16.941	8	16	2	37.1	0.796598
Q9D8B7	Jam3	non-structural extracellular;plasma membrane;other membranes;cytoskeleton;ER/Golgi;other cell component	Junctional adhesion molecule C [OS=Mus musculus]	8.476	11	7	3	34.8	0.784085
O89017	Lgmn	non-structural extracellular;other cytoplasmic organelle;other cell component	Legumain [OS=Mus musculus]	52.015	11	32	3	49.3	0.734655
P61226	Rap2b	non-structural extracellular;plasma membrane;other membranes;cytosol;other cytoplasmic organelle;other cell component	Ras-related protein Rap-2b [OS=Mus musculus]	34.63	41	29	2	20.5	0.719841
Q61207	Psap	non-structural extracellular;other cytoplasmic organelle;other cell component	Prosaposin [OS=Mus musculus]	64.811	15	138	9	61.4	0.680774
P34884	Mif	non-structural extracellular;plasma membrane;other membranes;cytosol;nucleus;other cell component	Macrophage migration inhibitory factor [OS=Mus musculus]	31.494	53	45	4	12.5	-1.03801
P62862	Fau	non-structural extracellular;cytosol;translational apparatus;nucleus;other cell component	40S ribosomal protein S30 [OS=Mus musculus]	7.726	19	12	2	6.6	-1.0499
P55066	Ncan	non-structural extracellular;extracellular matrix;plasma membrane;other membranes;other cell component	Neurocan core protein [OS=Mus musculus]	8.13	2	10	3	137.1	-1.23107
P08207	S100a10	non-structural extracellular;plasma membrane;other membranes;ER/Golgi;nucleus;other cell component	Protein S100-A10 [OS=Mus musculus]	32.881	28	97	3	11.2	-1.29336
P02088	Hbb-b1	non-structural extracellular;cytosol;other cell component	Hemoglobin subunit beta-1 [OS=Mus musculus]	29.465	51	28	5	15.8	-1.33643
Q1HFZ0	Nsun2	non-structural extracellular;cytoskeleton;mitochondrion;nucleus;other cell component	RNA cytosine C(5)-methyltransferase NSUN2 [OS=Mus musculus]	27.302	13	17	7	85.4	-1.39214
O08807	Prdx4	non-structural extracellular;cytosol;ER/Golgi;other cell component	Peroxiredoxin-4 [OS=Mus musculus]	61.144	31	83	6	31	-1.42663
P63158	Hmgb1	non-structural extracellular;plasma membrane;other membranes;cytosol;ER/Golgi;nucleus;other cytoplasmic organelle;other cell component	High mobility group protein B1 [OS=Mus musculus]	120.823	39	138	9	24.9	-1.50226
P30681	Hmgb2	non-structural extracellular;nucleus;other cell component	High mobility group protein B2 [OS=Mus musculus]	58.027	24	69	5	24.1	-1.50226
P10810	Cd14	non-structural extracellular;plasma membrane;other membranes;ER/Golgi;other cell component	Monocyte differentiation antigen CD14 [OS=Mus musculus]	41.9	15	14	4	39.2	-2.191
P09602	Hmgn2	non-structural extracellular;nucleus;other cell component	Non-histone chromosomal protein HMG-17 [OS=Mus musculus]	4.09	17	5	2	9.4	-3.09542
Q8BZ98	Dnm3	non-structural extracellular;plasma membrane;other membranes;cytoskeleton;ER/Golgi;other cell component	Dynamin-3 [OS=Mus musculus]	39.616	13	45	2	97.1	-6.64386
P03958	Ada	non-structural extracellular;plasma membrane;other membranes;cytosol;other cytoplasmic organelle;other cell component	Adenosine deaminase [OS=Mus musculus]	16.353	12	7	3	40	-6.64386
P81117	Nucb2	non-structural extracellular;other membranes;ER/Golgi;nucleus;other cell component	Nucleobindin-2 [OS=Mus musculus]	14.203	11	10	4	50.3	-6.64386
Q9CYA0	Creld2	non-structural extracellular;ER/Golgi	Protein disulfide isomerase Creld2 [OS=Mus musculus]	11.42	4	8	1	38.2	-6.64386
Q5EBG6	Hspb6	non-structural extracellular;cytosol;ER/Golgi;nucleus;other cell component	Heat shock protein beta-6 [OS=Mus musculus]	9.775	21	5	3	17.5	-6.64386
P09242	Alpl	non-structural extracellular;extracellular matrix;plasma membrane;other membranes;mitochondrion	Alkaline phosphatase, tissue-nonspecific isozyme [OS=Mus musculus]	7.34	3	3	1	57.5	-6.64386
Q8K209	Adgrg1	non-structural extracellular;plasma membrane;other membranes;other cell component	Adhesion G-protein coupled receptor G1 [OS=Mus musculus]	5.936	2	2	1	77.2	-6.64386

## Sheet: AST_EPO  (167)  
Table S3_6. Cell surface Differentially Expressed Proteins (DEPs) in senescent mouse AST induced by EPO.
Significantly changed proteins (p-value < 0.05 and LOG2FC(SEN/CTL) ≥ 0.58 or ≤ -0.58)
Description: The following senescence condition was analyzed: AST_EPO: mouse astrocytes (AST); EPO (epoxomicin treatment). Cell surface proteins were defined based on their GO annotations for the plasma membrane and/or extracellular regions, as denoted by the web-based Protein Center platform embedded within the Proteome discoverer software. PEP, posterior error probability; PSMs, peptide spectru…
AST_EPO (167)
Uniprot Accession	Gene Symbol	Cellular Component	Description	Sum PEP Score	Coverage [%]	# PSMs	# Unique Peptides	MW [kDa]	LOG2FC
P31001	Des	plasma membrane;other membranes;cytoskeleton;nucleus;other cell component	Desmin [OS=Mus musculus]	56.022	12	392	1	53.5	6.64386
P35276	Rab3d	plasma membrane;other membranes;cytoskeleton;ER/Golgi;other cytoplasmic organelle;other cell component	Ras-related protein Rab-3D [OS=Mus musculus]	21.785	27	34	2	24.4	6.64386
Q7TSH2	Phkb	plasma membrane;other membranes;other cell component	Phosphorylase b kinase regulatory subunit beta [OS=Mus musculus]	19.532	8	17	7	123.8	6.64386
Q9WTU6	Mapk9	plasma membrane;other membranes;cytosol;mitochondrion;nucleus;other cell component	Mitogen-activated protein kinase 9 [OS=Mus musculus]	15.75	12	20	2	48.2	6.64386
Q99LC8	Eif2b1	plasma membrane;other membranes;translational apparatus;other cell component	Translation initiation factor eIF-2B subunit alpha [OS=Mus musculus]	10.79	14	5	3	33.8	6.64386
Q8VCD6	Reep2	plasma membrane;other membranes;cytoskeleton;ER/Golgi	Receptor expression-enhancing protein 2 [OS=Mus musculus]	10.166	15	4	2	28.4	6.64386
Q8BHK1	Nipa1	plasma membrane;other membranes;other cytoplasmic organelle	Magnesium transporter NIPA1 [OS=Mus musculus]	7.75	9	6	2	34.1	6.64386
Q8R1T1	Chmp7	plasma membrane;other membranes;cytosol;cytoskeleton;nucleus;other cytoplasmic organelle;other cell component	Charged multivesicular body protein 7 [OS=Mus musculus]	7.48	7	4	2	50.6	6.64386
Q8CI04	Cog3	plasma membrane;other membranes;cytosol;ER/Golgi	Conserved oligomeric Golgi complex subunit 3 [OS=Mus musculus]	6.484	3	3	2	93.2	6.64386
Q9CQ56	Use1	plasma membrane;other membranes;ER/Golgi	Vesicle transport protein USE1 [OS=Mus musculus]	5.863	10	3	2	30.6	6.64386
Q09143	Slc7a1	plasma membrane;other membranes;other cell component	High affinity cationic amino acid transporter 1 [OS=Mus musculus]	5.615	4	4	2	67	6.64386
Q9Z0S9	Rabac1	plasma membrane;other membranes;ER/Golgi;other cell component	Prenylated Rab acceptor protein 1 [OS=Mus musculus]	4.891	8	4	1	20.6	6.64386
Q63ZW7	Patj	plasma membrane;other membranes;cytosol;cytoskeleton;other cell component	InaD-like protein [OS=Mus musculus]	4.447	2	5	2	198.4	6.64386
O88572	Lrp6	plasma membrane;other membranes;ER/Golgi;other cytoplasmic organelle;other cell component	Low-density lipoprotein receptor-related protein 6 [OS=Mus musculus]	3.915	2	7	1	180.1	6.64386
Q78KK3	Slc22a18	plasma membrane;other membranes;nucleus;other cell component	Solute carrier family 22 member 18 [OS=Mus musculus]	2.429	2	2	1	43	6.64386
P17879	Hspa1b	plasma membrane;other membranes;cytosol;cytoskeleton;mitochondrion;nucleus;other cell component	Heat shock 70 kDa protein 1B [OS=Mus musculus]	292.812	49	551	19	70.1	5.67604
P14602	Hspb1	plasma membrane;other membranes;cytoskeleton;nucleus;other cell component	Heat shock protein beta-1 [OS=Mus musculus]	103.004	63	118	15	23	5.64582
Q8K1A6	Cc2d1a	plasma membrane;other membranes;cytosol;cytoskeleton;nucleus	Coiled-coil and C2 domain-containing protein 1A [OS=Mus musculus]	12.845	5	7	4	103.6	5.11607
Q9WV95	Phlda3	plasma membrane;other membranes;other cell component	Pleckstrin homology-like domain family A member 3 [OS=Mus musculus]	6.791	16	6	2	13.7	2.93847
Q61206	Pafah1b2	plasma membrane;other membranes;cytosol;nucleus;other cell component	Platelet-activating factor acetylhydrolase IB subunit alpha2 [OS=Mus musculus]	16.012	17	36	3	25.6	2.64985
Q6A026	Pds5a	plasma membrane;other membranes;nucleus;other cell component	Sister chromatid cohesion protein PDS5 homolog A [OS=Mus musculus]	18.975	6	13	5	150.2	2.62901
Q03147	Cdk7	plasma membrane;other membranes;cytosol;cytoskeleton;nucleus;other cell component	Cyclin-dependent kinase 7 [OS=Mus musculus]	8.217	7	11	2	38.9	2.62106
Q9QYH6	Maged1	plasma membrane;other membranes;cytosol;nucleus;other cell component	Melanoma-associated antigen D1 [OS=Mus musculus]	89.141	18	48	13	85.6	2.48465
P62984	Uba52	plasma membrane;other membranes;cytosol;ER/Golgi;translational apparatus;nucleus;other cell component	Ubiquitin-60S ribosomal protein L40 [OS=Mus musculus]	106.584	53	476	1	14.7	2.48027
Q923D2	Blvrb	plasma membrane;other membranes;cytosol;nucleus;other cell component	Flavin reductase (NADPH) [OS=Mus musculus]	73.316	57	84	9	22.2	2.43749
Q80TM9	Nisch	plasma membrane;other membranes;cytosol;cytoskeleton;nucleus;other cytoplasmic organelle;other cell component	Nischarin [OS=Mus musculus]	73.225	13	49	14	174.9	2.35135
Q9R0P9	Uchl1	plasma membrane;other membranes;cytosol;ER/Golgi;nucleus;other cell component	Ubiquitin carboxyl-terminal hydrolase isozyme L1 [OS=Mus musculus]	132.775	48	254	10	24.8	2.28895
P14901	Hmox1	plasma membrane;other membranes;cytosol;ER/Golgi;nucleus;other cell component	Heme oxygenase 1 [OS=Mus musculus]	147.691	48	214	13	32.9	2.25005
P70182	Pip5k1a	plasma membrane;other membranes;cytosol;nucleus;other cell component	Phosphatidylinositol 4-phosphate 5-kinase type-1 alpha [OS=Mus musculus]	14.419	12	11	3	60.4	2.24671
O35177	Nedd9	plasma membrane;other membranes;cytosol;cytoskeleton;nucleus;other cell component	Enhancer of filamentation 1 [OS=Mus musculus]	3.962	4	4	2	93	2.23358
Q8CHG7	Rapgef2	plasma membrane;other membranes;cytosol;other cytoplasmic organelle;other cell component	Rap guanine nucleotide exchange factor 2 [OS=Mus musculus]	11.73	3	6	3	166.3	2.23235
P51655	Gpc4	plasma membrane;other membranes;ER/Golgi;other cell component	Glypican-4 [OS=Mus musculus]	11.97	6	8	2	62.5	2.20977
Q8BGD5	Cpt1c	plasma membrane;other membranes;mitochondrion;ER/Golgi;other cell component	Carnitine O-palmitoyltransferase 1, brain isoform [OS=Mus musculus]	26.167	9	21	6	90	2.16285
Q9D3A9	Ttyh1	plasma membrane;other membranes;ER/Golgi;other cell component	Protein tweety homolog 1 [OS=Mus musculus]	7.251	3	4	1	49	2.11836
Q61315	Apc	plasma membrane;other membranes;cytoskeleton;ER/Golgi;nucleus;other cell component	Adenomatous polyposis coli protein [OS=Mus musculus]	5.612	2	5	4	310.9	2.0993
Q9D832	Dnajb4	plasma membrane;other membranes;cytosol;nucleus	DnaJ homolog subfamily B member 4 [OS=Mus musculus]	51.919	35	32	10	37.8	2.09626
Q8R4U0	Stab2	plasma membrane;other membranes;cytosol	Stabilin-2 [OS=Mus musculus]	2.33	1	2	2	277.3	2.05381
Q9D0J4	Arl2	plasma membrane;other membranes;cytosol;cytoskeleton;mitochondrion;ER/Golgi;nucleus;other cell component	ADP-ribosylation factor-like protein 2 [OS=Mus musculus]	28.575	36	26	6	20.9	2.00612
Q8BU31	Rap2c	plasma membrane;other membranes;cytosol;other cytoplasmic organelle;other cell component	Ras-related protein Rap-2c [OS=Mus musculus]	18.844	23	17	2	20.7	2.00252
Q6VNB8	Wdfy3	plasma membrane;other membranes;cytosol;nucleus;other cytoplasmic organelle;other cell component	WD repeat and FYVE domain-containing protein 3 [OS=Mus musculus]	8.278	1	3	2	392.1	2.00252
Q9QZX7	Srr	plasma membrane;other membranes;other cell component	Serine racemase [OS=Mus musculus]	14.981	8	17	2	36.3	1.99856
Q8VI36	Pxn	plasma membrane;other membranes;cytosol;cytoskeleton;other cell component	Paxillin [OS=Mus musculus]	24.916	12	22	5	64.4	1.99386
P61079	Ube2d3	plasma membrane;other membranes;nucleus;other cytoplasmic organelle	Ubiquitin-conjugating enzyme E2 D3 [OS=Mus musculus]	12.113	14	15	1	16.7	1.97563
Q99K51	Pls3	plasma membrane;other membranes;cytosol;cytoskeleton;other cell component	Plastin-3 [OS=Mus musculus]	123.985	35	160	16	70.7	1.94411
Q62159	Rhoc	plasma membrane;other membranes;cytosol;cytoskeleton;nucleus;other cell component	Rho-related GTP-binding protein RhoC [OS=Mus musculus]	41.774	27	63	2	22	1.91265
Q8R570	Snap47	plasma membrane;other membranes;ER/Golgi;other cell component	Synaptosomal-associated protein 47 [OS=Mus musculus]	69.73	37	74	11	46.5	1.90881
Q8CC35	Synpo	plasma membrane;other membranes;cytosol;cytoskeleton;nucleus;other cell component	Synaptopodin [OS=Mus musculus]	36.43	13	28	8	99.5	1.88557
P70302	Stim1	plasma membrane;other membranes;cytosol;cytoskeleton;ER/Golgi;other cell component	Stromal interaction molecule 1 [OS=Mus musculus]	12.057	7	18	4	77.5	1.87931
Q8VHX6	Flnc	plasma membrane;other membranes;cytosol;cytoskeleton;other cell component	Filamin-C [OS=Mus musculus]	716.117	45	941	88	290.9	1.85997
Q9ESN9	Mapk8ip3	plasma membrane;other membranes;ER/Golgi;other cell component	C-Jun-amino-terminal kinase-interacting protein 3 [OS=Mus musculus]	40.066	8	39	6	147.5	1.85838
Q9D7S9	Chmp5	plasma membrane;other membranes;cytosol;cytoskeleton;nucleus;other cytoplasmic organelle;other cell component	Charged multivesicular body protein 5 [OS=Mus musculus]	30.434	35	36	6	24.6	1.73682
Q99JT9	Adi1	plasma membrane;other membranes;nucleus;other cell component	Acireductone dioxygenase [OS=Mus musculus]	27.401	37	22	5	21.5	1.72814
Q9D379	Ephx1	plasma membrane;other membranes;ER/Golgi;other cell component	Epoxide hydrolase 1 [OS=Mus musculus]	194.574	49	365	30	52.5	1.71809
Q9R049	Amfr	plasma membrane;other membranes;cytosol;ER/Golgi;nucleus;other cell component	E3 ubiquitin-protein ligase AMFR [OS=Mus musculus]	26.41	14	27	7	73.1	1.68975
P19157	Gstp1	plasma membrane;other membranes;cytosol;mitochondrion;nucleus;other cell component	Glutathione S-transferase P 1 [OS=Mus musculus]	104.931	54	209	9	23.6	1.67039
Q9QXY6	Ehd3	plasma membrane;other membranes;cytosol;other cytoplasmic organelle;other cell component	EH domain-containing protein 3 [OS=Mus musculus]	32.873	19	31	4	60.8	1.66993
O70310	Nmt1	plasma membrane;other membranes;cytosol;other cell component	Glycylpeptide N-tetradecanoyltransferase 1 [OS=Mus musculus]	84.852	32	75	10	56.9	1.66585
P46935	Nedd4	plasma membrane;other membranes;cytosol;ER/Golgi;nucleus;other cell component	E3 ubiquitin-protein ligase NEDD4 [OS=Mus musculus]	142.723	34	147	24	102.6	1.66129
Q6R0H7	Gnas	plasma membrane;other membranes;cytosol;ER/Golgi;nucleus;other cytoplasmic organelle;other cell component	Guanine nucleotide-binding protein G(s) subunit alpha isoforms XLas [OS=Mus musculus]	72.757	15	119	12	121.4	1.65122
P47791	Gsr	plasma membrane;other membranes;cytosol	Glutathione reductase, mitochondrial [OS=Mus musculus]	55.399	18	48	8	53.6	1.64247
Q91W92	Cdc42ep1	plasma membrane;other membranes;cytoskeleton;other cell component	Cdc42 effector protein 1 [OS=Mus musculus]	45.83	26	34	8	43.1	1.60217
Q60875	Arhgef2	plasma membrane;other membranes;cytoskeleton;ER/Golgi;other cell component	Rho guanine nucleotide exchange factor 2 [OS=Mus musculus]	80.526	22	52	16	111.9	1.55533
Q9D7J7	Capns2	plasma membrane;other membranes;other cell component	Calpain small subunit 2 [OS=Mus musculus]	7.199	11	18	1	27.2	-0.612637
Q6PIE5	Atp1a2	plasma membrane;other membranes;other cytoplasmic organelle;other cell component	Sodium/potassium-transporting ATPase subunit alpha-2 [OS=Mus musculus]	270.73	38	372	23	112.1	-0.614845
Q99JY8	Plpp3	plasma membrane;other membranes;ER/Golgi	Phospholipid phosphatase 3 [OS=Mus musculus]	12.239	12	8	3	35.2	-0.619271
Q8VHL0	Slc14a1	plasma membrane;other membranes	Urea transporter 1 [OS=Mus musculus]	2.625	2	2	1	42.1	-0.634867
P14231	Atp1b2	plasma membrane;other membranes;other cell component	Sodium/potassium-transporting ATPase subunit beta-2 [OS=Mus musculus]	44.871	15	51	5	33.3	-0.664288
O70401	Tspan6	plasma membrane;other membranes	Tetraspanin-6 [OS=Mus musculus]	5.16	5	6	1	27.3	-0.671164
Q61490	Alcam	plasma membrane;other membranes;other cell component	CD166 antigen [OS=Mus musculus]	4.109	2	4	1	65.1	-0.685014
O88343	Slc4a4	plasma membrane;other membranes;other cell component	Electrogenic sodium bicarbonate cotransporter 1 [OS=Mus musculus]	60.336	15	65	13	121.4	-0.703689
P84075	Hpca	plasma membrane;other membranes;cytosol;other cell component	Neuron-specific calcium-binding protein hippocalcin [OS=Mus musculus]	11.397	17	9	1	22.4	-0.713119
Q5GH67	Xkr4	plasma membrane;other membranes	XK-related protein 4 [OS=Mus musculus]	1.982	3	17	1	71.5	-0.72738
P84084	Arf5	plasma membrane;other membranes;ER/Golgi;other cell component	ADP-ribosylation factor 5 [OS=Mus musculus]	45.811	46	122	4	20.5	-0.739372
Q9Z0U9	S1pr3	plasma membrane;other membranes;other cell component	Sphingosine 1-phosphate receptor 3 [OS=Mus musculus]	2.972	4	2	1	42.2	-0.883635
Q8K1N2	Phldb2	plasma membrane;other membranes;cytosol;cytoskeleton;other cell component	Pleckstrin homology-like domain family B member 2 [OS=Mus musculus]	5.672	2	2	2	141.4	-0.888969
Q9JM63	Kcnj10	plasma membrane;other membranes;other cell component	ATP-sensitive inward rectifier potassium channel 10 [OS=Mus musculus]	19.299	14	25	5	42.4	-0.899695
Q4U2R1	Herc2	plasma membrane;other membranes;cytosol;cytoskeleton;nucleus;other cell component	E3 ubiquitin-protein ligase HERC2 [OS=Mus musculus]	18.197	2	10	8	527.1	-0.899695
P30993	C5ar1	plasma membrane;other membranes;other cell component	C5a anaphylatoxin chemotactic receptor 1 [OS=Mus musculus]	5.615	5	6	2	39	-0.974262
Q9DCP2	Slc38a3	plasma membrane;other membranes	Sodium-coupled neutral amino acid transporter 3 [OS=Mus musculus]	41.364	13	45	6	55.6	-1.05589
P35802	Gpm6a	plasma membrane;other membranes;other cell component	Neuronal membrane glycoprotein M6-a [OS=Mus musculus]	4.522	4	2	1	31.1	-1.09234
P62746	Rhob	plasma membrane;other membranes;cytosol;cytoskeleton;nucleus;other cytoplasmic organelle;other cell component	Rho-related GTP-binding protein RhoB [OS=Mus musculus]	25.966	25	20	2	22.1	-1.1078
Q9EPR5	Sorcs2	plasma membrane;other membranes;cytosol;other cytoplasmic organelle;other cell component	VPS10 domain-containing receptor SorCS2 [OS=Mus musculus]	20.887	7	14	8	128.8	-1.12658
P58681	Tlr7	plasma membrane;other membranes;ER/Golgi;other cytoplasmic organelle;other cell component	Toll-like receptor 7 [OS=Mus musculus]	5.059	2	2	2	121.8	-1.13289
Q08857	Cd36	plasma membrane;other membranes;mitochondrion;ER/Golgi;other cell component	Platelet glycoprotein 4 [OS=Mus musculus]	7.737	4	6	2	52.7	-1.18771
Q62283	Tspan7	plasma membrane;other membranes	Tetraspanin-7 [OS=Mus musculus]	7.535	6	3	1	27.5	-1.27579
Q8BJ56	Pnpla2	plasma membrane;other membranes;cytosol;nucleus;other cell component	Patatin-like phospholipase domain-containing protein 2 [OS=Mus musculus]	6.816	7	6	2	53.6	-1.30757
Q9QUN7	Tlr2	plasma membrane;other membranes;ER/Golgi;other cell component	Toll-like receptor 2 [OS=Mus musculus]	40.844	11	31	7	89.4	-1.35845
P43006	Slc1a2	plasma membrane;other membranes;other cell component	Excitatory amino acid transporter 2 [OS=Mus musculus]	31.806	8	33	4	62	-1.44222
Q8VC69	Slc22a6	plasma membrane;other membranes;other cell component	Solute carrier family 22 member 6 [OS=Mus musculus]	2.34	2	1	1	60	-1.59074
Q5DTY9	Kctd16	plasma membrane;other membranes;other cell component	BTB/POZ domain-containing protein KCTD16 [OS=Mus musculus]	4.712	7	10	2	48.9	-2.4112
Q80SZ7	Gng5	plasma membrane;other membranes;other cell component	Guanine nucleotide-binding protein G(I)/G(S)/G(O) subunit gamma-5 [OS=Mus musculus]	3.946	13	1	1	7.3	-3.73697
Q9WV27	Atp1a4	plasma membrane;other membranes;cytoskeleton;other cell component	Sodium/potassium-transporting ATPase subunit alpha-4 [OS=Mus musculus]	86.656	8	144	1	114.8	-6.64386
Q8C863	Itch	plasma membrane;other membranes;cytosol;nucleus;other cytoplasmic organelle;other cell component	E3 ubiquitin-protein ligase Itchy [OS=Mus musculus]	18.929	10	8	6	98.9	-6.64386
Q9ES52	Inpp5d	plasma membrane;other membranes;cytosol;cytoskeleton	Phosphatidylinositol 3,4,5-trisphosphate 5-phosphatase 1 [OS=Mus musculus]	14.86	4	12	4	133.5	-6.64386
Q69ZS8	Kazn	plasma membrane;cytosol;cytoskeleton;nucleus;other cell component	Kazrin [OS=Mus musculus]	11.153	5	4	3	86.7	-6.64386
Q3UQN2	Fcho2	plasma membrane;other membranes;other cell component	F-BAR domain only protein 2 [OS=Mus musculus]	11.017	5	6	3	88.7	-6.64386
P08103	Hck	plasma membrane;other membranes;cytosol;cytoskeleton;ER/Golgi;nucleus;other cytoplasmic organelle;other cell component	Tyrosine-protein kinase HCK [OS=Mus musculus]	9.856	8	13	2	59.1	-6.64386
Q0VBD0	Itgb8	plasma membrane;other membranes;other cell component	Integrin beta-8 [OS=Mus musculus]	9.583	4	6	2	84.5	-6.64386
Q61160	Fadd	plasma membrane;other membranes;cytosol;nucleus;other cell component	FAS-associated death domain protein [OS=Mus musculus]	9.216	8	3	1	22.9	-6.64386
Q8BR76	Tmem67	plasma membrane;other membranes;cytoskeleton;ER/Golgi;other cell component	Meckelin [OS=Mus musculus]	7.605	2	4	2	111.7	-6.64386
Q9WTK3	Gpaa1	plasma membrane;other membranes;cytosol;cytoskeleton;mitochondrion;ER/Golgi	Glycosylphosphatidylinositol anchor attachment 1 protein [OS=Mus musculus]	6.781	5	3	3	67.9	-6.64386
Q6P5F7	Ttyh3	plasma membrane;other membranes	Protein tweety homolog 3 [OS=Mus musculus]	6.238	3	2	1	57.7	-6.64386
P18581	Slc7a2	plasma membrane;other membranes;other cell component	Cationic amino acid transporter 2 [OS=Mus musculus]	6.063	4	3	2	71.8	-6.64386
Q4LDD4	Arap1	plasma membrane;other membranes;cytosol;ER/Golgi;nucleus;other cell component	Arf-GAP with Rho-GAP domain, ANK repeat and PH domain-containing protein 1 [OS=Mus musculus]	5.325	2	5	2	162.2	-6.64386
Q9D164	Fxyd6	plasma membrane;other membranes;other cell component	FXYD domain-containing ion transport regulator 6 [OS=Mus musculus]	4.402	27	3	1	10.4	-6.64386
Q9JIQ3	Diablo	plasma membrane;other membranes;cytosol;mitochondrion;other cell component	Diablo IAP-binding mitochondrial protein [OS=Mus musculus]	3.559	5	3	1	26.8	-6.64386
Q3USJ8	Fchsd2	plasma membrane;other membranes;other cytoplasmic organelle;other cell component	F-BAR and double SH3 domains protein 2 [OS=Mus musculus]	3.17	2	1	1	84.2	-6.64386
Q9Z2Y3	Homer1	plasma membrane;other membranes;cytosol;cytoskeleton;other cell component	Homer protein homolog 1 [OS=Mus musculus]	3.109	5	2	2	41.4	-6.64386
Q9D771	Pacc1	plasma membrane;other membranes	Proton-activated chloride channel [OS=Mus musculus]	3.016	2	1	1	40.2	-6.64386
P18826	Phka1	plasma membrane;other membranes;other cell component	Phosphorylase b kinase regulatory subunit alpha, skeletal muscle isoform [OS=Mus musculus]	2.583	1	2	1	138.7	-6.64386
Q9R269	Ppl	plasma membrane;other membranes;cytoskeleton;other cell component	Periplakin [OS=Mus musculus]	2.376	2	4	2	203.9	-6.64386
Q60751	Igf1r	plasma membrane;other membranes;nucleus;other cell component	Insulin-like growth factor 1 receptor [OS=Mus musculus]	2.295	1	3	2	155.7	-6.64386
Q9CRG1	Tm7sf3	plasma membrane;other membranes	Transmembrane 7 superfamily member 3 [OS=Mus musculus]	2.287	2	2	1	63.2	-6.64386
P31996	Cd68	plasma membrane;other membranes;other cytoplasmic organelle	Macrosialin [OS=Mus musculus]	2.256	3	4	1	34.8	-6.64386
Q8BLA8	Trpa1	plasma membrane;other membranes;other cell component	Transient receptor potential cation channel subfamily A member 1 [OS=Mus musculus]	2.019	1	3	1	128.4	-6.64386
P39876	Timp3	extracellular matrix;other cell component	Metalloproteinase inhibitor 3 [OS=Mus musculus]	4.138	10	2	2	24.2	-0.72261
Q61245	Col11a1	extracellular matrix;other cell component	Collagen alpha-1(XI) chain [OS=Mus musculus]	24.717	6	18	6	180.9	-6.64386
Q9ERA6	Tfip11	extracellular matrix;nucleus;other cell component	Tuftelin-interacting protein 11 [OS=Mus musculus]	8.846	6	4	4	96.2	-6.64386
Q61176	Arg1	non-structural extracellular;other membranes;cytosol;mitochondrion;other cell component	Arginase-1 [OS=Mus musculus]	15.866	18	7	4	34.8	6.64386
Q3URD3	Slmap	non-structural extracellular;plasma membrane;other membranes;cytoskeleton	Sarcolemmal membrane-associated protein [OS=Mus musculus]	6.051	2	5	2	96.9	6.64386
Q9QZM3	Clcf1	non-structural extracellular	Cardiotrophin-like cytokine factor 1 [OS=Mus musculus]	4.285	7	3	2	25.2	6.64386
P48441	Idua	non-structural extracellular;other cytoplasmic organelle;other cell component	Alpha-L-iduronidase [OS=Mus musculus]	3.861	2	2	1	71.2	6.64386
Q3UHU5	Mtcl1	non-structural extracellular;plasma membrane;other membranes;cytoskeleton;other cell component	Microtubule cross-linking factor 1 [OS=Mus musculus]	2.472	1	4	2	213.7	6.64386
P23927	Cryab	non-structural extracellular;plasma membrane;other membranes;cytosol;cytoskeleton;mitochondrion;ER/Golgi;nucleus;other cytoplasmic organelle;other cell component	Alpha-crystallin B chain [OS=Mus musculus]	134.72	67	306	18	20.1	5.11333
O88668	Creg1	non-structural extracellular;other cell component	Protein CREG1 [OS=Mus musculus]	14.27	19	20	3	24.4	3.36331
O35604	Npc1	non-structural extracellular;plasma membrane;other membranes;ER/Golgi;nucleus;other cytoplasmic organelle;other cell component	NPC intracellular cholesterol transporter 1 [OS=Mus musculus]	17.618	6	15	6	142.8	2.49083
Q9JHR7	Ide	non-structural extracellular;plasma membrane;other membranes;cytosol;nucleus;other cytoplasmic organelle;other cell component	Insulin-degrading enzyme [OS=Mus musculus]	125.627	30	141	29	117.7	2.21723
Q9CYD3	Crtap	non-structural extracellular;ER/Golgi;other cell component	Cartilage-associated protein [OS=Mus musculus]	6.416	6	3	2	46.1	2.18523
Q8R2Y2	Mcam	non-structural extracellular;plasma membrane;other membranes;nucleus	Cell surface glycoprotein MUC18 [OS=Mus musculus]	5.823	4	7	2	71.5	2.12631
Q64191	Aga	non-structural extracellular;ER/Golgi;other cytoplasmic organelle;other cell component	N(4)-(beta-N-acetylglucosaminyl)-L-asparaginase [OS=Mus musculus]	26.008	22	44	7	37	2.00612
Q9CYN9	Atp6ap2	non-structural extracellular;plasma membrane;other membranes;ER/Golgi;other cytoplasmic organelle;other cell component	Renin receptor [OS=Mus musculus]	7.887	12	6	4	39.1	2.00504
P51642	Cntf	non-structural extracellular;cytosol;nucleus;other cell component	Ciliary neurotrophic factor [OS=Mus musculus]	38.024	42	36	7	22.6	2.00432
Q61699	Hsph1	non-structural extracellular;cytosol;nucleus;other cell component	Heat shock protein 105 kDa [OS=Mus musculus]	217.126	37	260	27	96.3	2.00288
P06797	Ctsl	non-structural extracellular;plasma membrane;other membranes;ER/Golgi;nucleus;other cytoplasmic organelle;other cell component	Procathepsin L [OS=Mus musculus]	24.036	16	44	4	37.5	1.92334
Q64442	Sord	non-structural extracellular;other membranes;cytosol;cytoskeleton;mitochondrion	Sorbitol dehydrogenase [OS=Mus musculus]	37.507	25	39	7	38.2	1.78367
Q5EBG6	Hspb6	non-structural extracellular;cytosol;ER/Golgi;nucleus;other cell component	Heat shock protein beta-6 [OS=Mus musculus]	9.456	21	7	3	17.5	1.77189
P50543	S100a11	non-structural extracellular;nucleus;other cell component	Protein S100-A11 [OS=Mus musculus]	29.841	27	102	3	11.1	1.74674
P97821	Ctsc	non-structural extracellular;cytoskeleton;ER/Golgi;nucleus;other cytoplasmic organelle;other cell component	Dipeptidyl peptidase 1 [OS=Mus musculus]	19.717	15	22	5	52.3	1.73292
P16110	Lgals3	non-structural extracellular;extracellular matrix;plasma membrane;other membranes;cytosol;mitochondrion;nucleus;other cell component	Galectin-3 [OS=Mus musculus]	67.64	27	168	6	27.5	1.71721
Q60854	Serpinb6	non-structural extracellular;other cell component	Serpin B6 [OS=Mus musculus]	95.893	35	118	12	42.6	1.66857
O88413	Tulp3	non-structural extracellular;plasma membrane;other membranes;cytoskeleton;nucleus;other cell component	Tubby-related protein 3 [OS=Mus musculus]	21.702	17	14	6	51.2	1.65214
P10107	Anxa1	non-structural extracellular;plasma membrane;other membranes;cytosol;cytoskeleton;mitochondrion;nucleus;other cytoplasmic organelle;other cell component	Annexin A1 [OS=Mus musculus]	107.7	49	100	16	38.7	1.59455
Q61147	Cp	non-structural extracellular;plasma membrane;other membranes	Ceruloplasmin [OS=Mus musculus]	53.631	15	29	13	121.1	1.55729
P08226	Apoe	non-structural extracellular;extracellular matrix;plasma membrane;other membranes;cytosol;cytoskeleton;ER/Golgi;nucleus;other cytoplasmic organelle;other cell component	Apolipoprotein E [OS=Mus musculus]	102.28	47	88	13	35.8	-0.628162
P07214	Sparc	non-structural extracellular;extracellular matrix;other membranes;nucleus;other cell component	SPARC [OS=Mus musculus]	13.149	11	16	3	34.4	-0.680382
P40240	Cd9	non-structural extracellular;plasma membrane;other membranes;other cell component	CD9 antigen [OS=Mus musculus]	7.046	5	9	2	25.2	-0.708396
Q62178	Sema4a	non-structural extracellular;plasma membrane;other membranes	Semaphorin-4A [OS=Mus musculus]	2.214	4	5	2	83.4	-0.746616
Q02105	C1qc	non-structural extracellular;other cell component	Complement C1q subcomponent subunit C [OS=Mus musculus]	21.422	17	19	3	26	-0.937878
Q61730	Il1rap	non-structural extracellular;plasma membrane;other membranes;other cell component	Interleukin-1 receptor accessory protein [OS=Mus musculus]	8.966	5	4	3	65.7	-0.937878
Q62351	Tfrc	non-structural extracellular;plasma membrane;other membranes;mitochondrion;nucleus;other cytoplasmic organelle;other cell component	Transferrin receptor protein 1 [OS=Mus musculus]	69.359	25	52	16	85.7	-0.988504
Q9CYA0	Creld2	non-structural extracellular;ER/Golgi	Protein disulfide isomerase Creld2 [OS=Mus musculus]	9.742	4	6	1	38.2	-1.02034
P70232	Chl1	non-structural extracellular;plasma membrane;other membranes;other cell component	Neural cell adhesion molecule L1-like protein [OS=Mus musculus]	11.249	2	6	2	135	-1.03209
O88307	Sorl1	non-structural extracellular;plasma membrane;other membranes;ER/Golgi;nucleus;other cytoplasmic organelle;other cell component	Sortilin-related receptor [OS=Mus musculus]	76.284	10	60	19	246.9	-1.03505
Q9Z103	Adnp	non-structural extracellular;nucleus;other cell component	Activity-dependent neuroprotector homeobox protein [OS=Mus musculus]	11.659	4	5	3	124.2	-1.09234
P30681	Hmgb2	non-structural extracellular;nucleus;other cell component	High mobility group protein B2 [OS=Mus musculus]	51.189	24	68	5	24.1	-1.09542
P14106	C1qb	non-structural extracellular;other cell component	Complement C1q subcomponent subunit B [OS=Mus musculus]	7.474	8	11	2	26.7	-1.12658
P07091	S100a4	non-structural extracellular;nucleus;other cell component	Protein S100-A4 [OS=Mus musculus]	7.276	17	27	2	11.7	-1.25843
Q9JHZ2	Ankh	non-structural extracellular;plasma membrane;other membranes	Progressive ankylosis protein [OS=Mus musculus]	13.39	5	6	3	54.3	-1.84684
P56371	Rab4a	non-structural extracellular;plasma membrane;other membranes;cytosol;other cytoplasmic organelle;other cell component	Ras-related protein Rab-4A [OS=Mus musculus]	16.702	25	31	2	24.4	-6.64386
P98086	C1qa	non-structural extracellular;other cell component	Complement C1q subcomponent subunit A [OS=Mus musculus]	12.761	18	12	3	26	-6.64386
P58242	Smpdl3b	non-structural extracellular;plasma membrane;other membranes	Acid sphingomyelinase-like phosphodiesterase 3b [OS=Mus musculus]	11.066	10	8	3	51.6	-6.64386
P09242	Alpl	non-structural extracellular;extracellular matrix;plasma membrane;other membranes;mitochondrion	Alkaline phosphatase, tissue-nonspecific isozyme [OS=Mus musculus]	5.522	3	4	1	57.5	-6.64386
Q8K209	Adgrg1	non-structural extracellular;plasma membrane;other membranes;other cell component	Adhesion G-protein coupled receptor G1 [OS=Mus musculus]	4.957	2	2	1	77.2	-6.64386
Q8C7V8	Ccdc134	non-structural extracellular;ER/Golgi;nucleus	Coiled-coil domain-containing protein 134 [OS=Mus musculus]	4.214	7	3	1	26.5	-6.64386
Q8K479	C1qtnf5	non-structural extracellular;plasma membrane;other membranes;ER/Golgi;other cell component	Complement C1q tumor necrosis factor-related protein 5 [OS=Mus musculus]	4.068	12	3	2	25.4	-6.64386
P23819	Gria2	non-structural extracellular;plasma membrane;other membranes;ER/Golgi;other cell component	Glutamate receptor 2 [OS=Mus musculus]	3.548	1	3	1	98.6	-6.64386
Q01149	Col1a2	non-structural extracellular;extracellular matrix;ER/Golgi;other cell component	Collagen alpha-2(I) chain [OS=Mus musculus]	2.176	3	3	2	129.5	-6.64386

## Sheet: MEF_ETO  (148)  
Table S3_7. Cell surface Differentially Expressed Proteins (DEPs) in senescent MEF induced by ETO.
Significantly changed proteins (p-value < 0.05 and LOG2FC(SEN/CTL) ≥ 0.58 or ≤ -0.58)
Description: The following senescence condition was analyzed: MEF_ETO: mouse embryonic fibroblasts (MEF); ETO (etoposide treatment). Cell surface proteins were defined based on their GO annotations for the plasma membrane and/or extracellular regions, as denoted by the web-based Protein Center platform embedded within the Proteome discoverer software. PEP, posterior error probability; PSMs, pepti…
MEF_ETO (148)
Uniprot Accession	Gene Symbol	Cellular Component	Description	Sum PEP Score	Coverage [%]	# PSMs	# Unique Peptides	MW [kDa]	LOG2FC
Q8BZF8	Pgm5	plasma membrane;other membranes;cytosol;cytoskeleton;other cell component	Phosphoglucomutase-like protein 5 [OS=Mus musculus]	16.059	10	13	4	62.2	6.64386
Q6ZWR6	Syne1	plasma membrane;other membranes;cytoskeleton;ER/Golgi;nucleus;other cell component	Nesprin-1 [OS=Mus musculus]	6.364	0	5	3	1009.3	6.64386
E9Q6P5	Ttc7b	plasma membrane;other membranes;cytosol	Tetratricopeptide repeat protein 7B [OS=Mus musculus]	4.548	2	3	1	94.1	6.64386
Q9Z138	Ror2	plasma membrane;other membranes;cytoskeleton;other cell component	Tyrosine-protein kinase transmembrane receptor ROR2 [OS=Mus musculus]	2.295	2	2	1	104.9	6.64386
Q8CJH3	Plxnb1	plasma membrane;other membranes;other cell component	Plexin-B1 [OS=Mus musculus]	15.5	4	20	7	231.2	2.65053
Q61391	Mme	plasma membrane;other membranes;ER/Golgi;other cytoplasmic organelle;other cell component	Neprilysin [OS=Mus musculus]	107.059	27	63	15	85.6	2.3251
Q9Z0K8	Vnn1	plasma membrane;other membranes	Pantetheinase [OS=Mus musculus]	28.055	13	18	6	57.1	2.10802
Q9CZR2	Naalad2	plasma membrane;other membranes	N-acetylated-alpha-linked acidic dipeptidase 2 [OS=Mus musculus]	47.749	12	23	7	82.7	1.91877
P47739	Aldh3a1	plasma membrane;other membranes;cytosol;ER/Golgi;other cell component	Aldehyde dehydrogenase, dimeric NADP-preferring [OS=Mus musculus]	6.908	4	17	1	50.4	1.72028
Q2PZL6	Fat4	plasma membrane;other membranes;other cell component	Protocadherin Fat 4 [OS=Mus musculus]	8.729	0	8	2	540	1.70664
P0C605	Prkg1	plasma membrane;other membranes;ER/Golgi;other cell component	cGMP-dependent protein kinase 1 [OS=Mus musculus]	53.831	20	39	10	76.3	1.7062
Q6VVW5	Npr2	plasma membrane;other membranes	Atrial natriuretic peptide receptor 2 [OS=Mus musculus]	29.364	8	24	7	117	1.68437
O08532	Cacna2d1	plasma membrane;other membranes;cytosol;ER/Golgi;other cell component	Voltage-dependent calcium channel subunit alpha-2/delta-1 [OS=Mus musculus]	116.478	24	78	21	124.6	1.6731
P16406	Enpep	plasma membrane;other membranes;other cell component	Glutamyl aminopeptidase [OS=Mus musculus]	62.12	16	32	11	107.9	1.62574
P82347	Sgcd	plasma membrane;other membranes;cytosol;cytoskeleton;ER/Golgi	Delta-sarcoglycan [OS=Mus musculus]	34.996	25	34	6	32.1	1.55287
P55288	Cdh11	plasma membrane;other membranes;other cell component	Cadherin-11 [OS=Mus musculus]	12.566	5	9	2	88.1	1.41522
P11881	Itpr1	plasma membrane;other membranes;cytosol;ER/Golgi;nucleus;other cell component	Inositol 1,4,5-trisphosphate receptor type 1 [OS=Mus musculus]	44.002	6	42	9	313	1.37184
P60904	Dnajc5	plasma membrane;other membranes;cytosol;ER/Golgi;other cell component	DnaJ homolog subfamily C member 5 [OS=Mus musculus]	14.034	20	9	3	22.1	1.34028
P47750	Tshr	plasma membrane;other membranes;other cell component	Thyrotropin receptor [OS=Mus musculus]	2.07	2	3	1	86.5	1.22527
Q61235	Sntb2	plasma membrane;other membranes;cytoskeleton;ER/Golgi;nucleus;other cell component	Beta-2-syntrophin [OS=Mus musculus]	26.023	14	31	6	56.3	1.21785
Q99K51	Pls3	plasma membrane;other membranes;cytosol;cytoskeleton;other cell component	Plastin-3 [OS=Mus musculus]	284.851	43	300	25	70.7	1.21475
Q61165	Slc9a1	plasma membrane;other membranes;mitochondrion;ER/Golgi;nucleus;other cell component	Sodium/hydrogen exchanger 1 [OS=Mus musculus]	24.536	6	7	3	91.4	1.21039
Q8BGU5	Ccny	plasma membrane;other membranes;nucleus;other cell component	Cyclin-Y [OS=Mus musculus]	9.772	11	7	3	39.4	1.19912
Q6NVF0	Ocrl	plasma membrane;other membranes;ER/Golgi;nucleus;other cytoplasmic organelle;other cell component	Inositol polyphosphate 5-phosphatase OCRL [OS=Mus musculus]	6.999	3	2	2	104.2	1.16543
P82349	Sgcb	plasma membrane;other membranes;cytoskeleton;other cell component	Beta-sarcoglycan [OS=Mus musculus]	32.47	24	14	4	34.9	1.0635
Q8JZZ7	Adgrl2	plasma membrane;other membranes;other cell component	Adhesion G protein-coupled receptor L2 [OS=Mus musculus]	17.577	7	16	6	166.5	1.06005
B2RSH2	Gnai1	plasma membrane;other membranes;cytoskeleton;nucleus;other cell component	Guanine nucleotide-binding protein G(i) subunit alpha-1 [OS=Mus musculus]	38.4	22	60	2	40.3	1.04334
Q3V3R4	Itga1	plasma membrane;other membranes;other cell component	Integrin alpha-1 [OS=Mus musculus]	82.468	14	56	12	130.7	1.02148
Q91VK4	Itm2c	plasma membrane;other membranes;ER/Golgi;other cytoplasmic organelle;other cell component	Integral membrane protein 2C [OS=Mus musculus]	4.023	8	4	1	30.5	1.01293
Q9DAS9	Gng12	plasma membrane;other membranes;cytoskeleton	Guanine nucleotide-binding protein G(I)/G(S)/G(O) subunit gamma-12 [OS=Mus musculus]	31.609	40	23	3	8	1.0072
Q9D8M3	Slc48a1	plasma membrane;other membranes;other cytoplasmic organelle	Heme transporter HRG1 [OS=Mus musculus]	3.156	8	3	1	16.5	0.9568
Q8BY89	Slc44a2	plasma membrane;other membranes;mitochondrion	Choline transporter-like protein 2 [OS=Mus musculus]	17.678	8	18	6	80.1	0.925999
E9Q401	Ryr2	plasma membrane;other membranes;cytosol;cytoskeleton;ER/Golgi;nucleus;other cell component	Ryanodine receptor 2 [OS=Mus musculus]	2.127	1	3	2	564.5	0.917623
P15626	Gstm2	plasma membrane;other membranes;cytosol;other cell component	Glutathione S-transferase Mu 2 [OS=Mus musculus]	81.926	56	139	10	25.7	0.896853
Q8BH79	Ano10	plasma membrane;other membranes;other cell component	Anoctamin-10 [OS=Mus musculus]	30.71	12	22	7	76.1	0.871844
Q7TNC9	Inpp5a	plasma membrane;other membranes;other cell component	Inositol polyphosphate-5-phosphatase A [OS=Mus musculus]	10.469	6	3	2	47.6	0.841571
Q8CC35	Synpo	plasma membrane;other membranes;cytosol;cytoskeleton;nucleus;other cell component	Synaptopodin [OS=Mus musculus]	107.271	25	57	16	99.5	0.835924
Q3UQN2	Fcho2	plasma membrane;other membranes;other cell component	F-BAR domain only protein 2 [OS=Mus musculus]	3.644	1	7	1	88.7	0.835924
P49817	Cav1	plasma membrane;other membranes;cytosol;mitochondrion;ER/Golgi;other cytoplasmic organelle;other cell component	Caveolin-1 [OS=Mus musculus]	65.979	42	64	8	20.5	0.834307
Q6P9N1	Fam126a	plasma membrane;other membranes;cytosol;other cell component	Hyccin [OS=Mus musculus]	8.074	5	6	2	57.3	0.815575
P43883	Plin2	plasma membrane;other membranes;cytosol;nucleus;other cell component	Perilipin-2 [OS=Mus musculus]	8.567	9	6	2	46.6	0.814755
Q63918	Cavin2	plasma membrane;other membranes;cytosol;nucleus;other cell component	Caveolae-associated protein 2 [OS=Mus musculus]	73.097	28	56	10	46.7	0.813935
Q00609	Cd80	plasma membrane;other membranes;other cell component	T-lymphocyte activation antigen CD80 [OS=Mus musculus]	4.633	9	10	2	34.6	0.813935
Q8BU31	Rap2c	plasma membrane;other membranes;cytosol;other cytoplasmic organelle;other cell component	Ras-related protein Rap-2c [OS=Mus musculus]	50.681	33	27	1	20.7	0.813114
Q01279	Egfr	plasma membrane;other membranes;ER/Golgi;nucleus;other cytoplasmic organelle;other cell component	Epidermal growth factor receptor [OS=Mus musculus]	16.718	6	11	5	134.8	0.811471
Q6WVG3	Kctd12	plasma membrane;other membranes;other cell component	BTB/POZ domain-containing protein KCTD12 [OS=Mus musculus]	59.99	34	54	8	35.9	0.796598
P98197	Atp11a	plasma membrane;other membranes;ER/Golgi;other cytoplasmic organelle;other cell component	Phospholipid-transporting ATPase IH [OS=Mus musculus]	4.106	2	5	2	135.4	0.794104
Q8BKG3	Ptk7	plasma membrane;other membranes;other cell component	Inactive tyrosine-protein kinase 7 [OS=Mus musculus]	191.608	24	204	21	117.5	0.786596
P01831	Thy1	plasma membrane;other membranes;cytosol;ER/Golgi;other cell component	Thy-1 membrane glycoprotein [OS=Mus musculus]	42.384	25	66	5	18.1	0.77989
P50428	Arsa	plasma membrane;other membranes;ER/Golgi;other cytoplasmic organelle;other cell component	Arylsulfatase A [OS=Mus musculus]	19.288	13	18	3	53.7	0.770618
Q9JIZ9	Plscr3	plasma membrane;other membranes;cytosol;mitochondrion;nucleus	Phospholipid scramblase 3 [OS=Mus musculus]	20.216	11	11	2	31.8	0.768925
Q9Z2Q6	Septin5	plasma membrane;other membranes;cytoskeleton;ER/Golgi;other cell component	Septin-5 [OS=Mus musculus]	28.944	21	28	5	42.7	0.751035
Q3TWL2	Pip4p1	plasma membrane;other membranes;other cytoplasmic organelle	Type 1 phosphatidylinositol 4,5-bisphosphate 4-phosphatase [OS=Mus musculus]	6.039	12	10	2	30	0.751035
Q6IR34	Gpsm1	plasma membrane;other membranes;cytosol;ER/Golgi;nucleus;other cell component	G-protein-signaling modulator 1 [OS=Mus musculus]	22.461	10	16	4	74.3	0.745022
Q61879	Myh10	plasma membrane;other membranes;cytosol;cytoskeleton;other cell component	Myosin-10 [OS=Mus musculus]	1645.88	57	1817	107	228.9	0.735522
A2ARA8	Itga8	plasma membrane;other membranes;ER/Golgi;other cell component	Integrin alpha-8 [OS=Mus musculus]	4.702	3	3	2	117.5	0.703101
Q9WTI7	Myo1c	plasma membrane;other membranes;cytosol;cytoskeleton;nucleus;other cell component	Unconventional myosin-Ic [OS=Mus musculus]	231.942	37	253	35	121.9	0.67084
Q8K4L3	Svil	plasma membrane;other membranes;cytosol;cytoskeleton;nucleus;other cell component	Supervillin [OS=Mus musculus]	106.704	12	53	19	243	0.652601
Q9QXS6	Dbn1	plasma membrane;other membranes;cytosol;cytoskeleton;other cell component	Drebrin [OS=Mus musculus]	161.375	28	165	15	77.2	0.633199
Q64449	Mrc2	plasma membrane;other membranes;other cell component	C-type mannose receptor 2 [OS=Mus musculus]	32.095	6	34	6	167	0.631337
P35374	Agtr2	plasma membrane;other membranes;other cell component	Type-2 angiotensin II receptor [OS=Mus musculus]	4.479	6	3	2	41.3	0.62854
P21279	Gnaq	plasma membrane;other membranes;cytosol;ER/Golgi;nucleus;other cell component	Guanine nucleotide-binding protein G(q) subunit alpha [OS=Mus musculus]	34.339	28	41	5	42.1	0.621993
Q8CDJ8	Ston1	plasma membrane;other membranes;ER/Golgi;other cell component	Stonin-1 [OS=Mus musculus]	16.34	6	15	4	81.7	0.621993
Q9EPK2	Rp2	plasma membrane;other membranes;cytoskeleton;ER/Golgi;nucleus;other cell component	Protein XRP2 [OS=Mus musculus]	2.912	6	2	2	39.4	0.611645
O70309	Itgb5	plasma membrane;other membranes;other cell component	Integrin beta-5 [OS=Mus musculus]	4.748	2	11	2	87.9	0.608809
O70355	Btnl2	plasma membrane;other membranes	Butyrophilin-like protein 2 [OS=Mus musculus]	2.775	3	6	1	50.9	0.607863
Q70KF4	Cmya5	plasma membrane;other membranes;cytosol;cytoskeleton;ER/Golgi;nucleus;other cell component	Cardiomyopathy-associated protein 5 [OS=Mus musculus]	1.898	0	7	1	412.8	0.607863
Q9JLB0	Pals2	plasma membrane;other membranes;other cell component	Protein PALS2 [OS=Mus musculus]	84.589	31	71	16	62.6	-0.83908
Q61160	Fadd	plasma membrane;other membranes;cytosol;nucleus;other cell component	FAS-associated death domain protein [OS=Mus musculus]	17.006	21	10	3	22.9	-0.83908
O88327	Ctnnal1	plasma membrane;other membranes;cytosol;cytoskeleton;other cell component	Alpha-catulin [OS=Mus musculus]	23.828	8	15	6	81.4	-0.899695
P47791	Gsr	plasma membrane;other membranes;cytosol	Glutathione reductase, mitochondrial [OS=Mus musculus]	25.017	15	19	5	53.6	-0.988504
P52293	Kpna2	plasma membrane;other membranes;cytosol;nucleus;other cell component	Importin subunit alpha-1 [OS=Mus musculus]	69.057	28	55	10	57.9	-1
Q6PGH2	Jpt2	plasma membrane;other membranes;cytosol;nucleus;other cell component	Jupiter microtubule associated homolog 2 [OS=Mus musculus]	23.326	14	26	2	20	-1.00578
O88343	Slc4a4	plasma membrane;other membranes;other cell component	Electrogenic sodium bicarbonate cotransporter 1 [OS=Mus musculus]	12.382	5	15	6	121.4	-1.00868
Q9DBS9	Osbpl3	plasma membrane;other membranes;cytosol;ER/Golgi;nucleus;other cell component	Oxysterol-binding protein-related protein 3 [OS=Mus musculus]	28.325	10	14	7	96.9	-1.07097
P10404		plasma membrane;other membranes	MLV-related proviral Env polyprotein [OS=Mus musculus]	24.298	9	22	4	69.6	-1.11716
O70311	Nmt2	plasma membrane;other membranes;cytosol;ER/Golgi;other cell component	Glycylpeptide N-tetradecanoyltransferase 2 [OS=Mus musculus]	36.484	16	39	4	60.4	-1.12029
P56564	Slc1a3	plasma membrane;other membranes;mitochondrion;other cell component	Excitatory amino acid transporter 1 [OS=Mus musculus]	74.235	16	41	6	59.6	-1.13289
Q62470	Itga3	plasma membrane;other membranes;other cell component	Integrin alpha-3 [OS=Mus musculus]	44.318	9	29	7	116.7	-1.13289
Q03146	Ddr1	plasma membrane;other membranes;other cell component	Epithelial discoidin domain-containing receptor 1 [OS=Mus musculus]	3.329	2	9	1	101.1	-1.152
P11688	Itga5	plasma membrane;other membranes;ER/Golgi;other cell component	Integrin alpha-5 [OS=Mus musculus]	78.171	14	93	13	115	-1.20756
Q05769	Ptgs2	plasma membrane;other membranes;ER/Golgi;nucleus;other cell component	Prostaglandin G/H synthase 2 [OS=Mus musculus]	16.204	13	16	5	69	-1.25154
Q9Z1S5	Septin3	plasma membrane;other membranes;cytosol;cytoskeleton;other cell component	Neuronal-specific septin-3 [OS=Mus musculus]	3.76	9	4	3	40	-1.27579
P97333	Nrp1	plasma membrane;other membranes;cytosol;cytoskeleton;mitochondrion;other cytoplasmic organelle;other cell component	Neuropilin-1 [OS=Mus musculus]	19.343	5	15	3	102.9	-1.41504
P31650	Slc6a11	plasma membrane;other membranes;other cell component	Sodium- and chloride-dependent GABA transporter 3 [OS=Mus musculus]	2.21	1	1	1	69.9	-1.5649
Q60767	Ly75	plasma membrane;other membranes	Lymphocyte antigen 75 [OS=Mus musculus]	4.773	1	4	2	197.2	-1.60823
Q8R1S9	Slc38a4	plasma membrane;other membranes	Sodium-coupled neutral amino acid transporter 4 [OS=Mus musculus]	4.39	5	4	3	60.4	-1.68501
Q8VHY0	Cspg4	plasma membrane;other membranes;nucleus;other cell component	Chondroitin sulfate proteoglycan 4 [OS=Mus musculus]	64.596	7	48	10	252.2	-1.91594
Q8R422	Cd109	plasma membrane;other membranes;cytosol	CD109 antigen [OS=Mus musculus]	156.245	21	109	25	161.6	-1.96578
A2A8L5	Ptprf	plasma membrane;other membranes;other cytoplasmic organelle;other cell component	Receptor-type tyrosine-protein phosphatase F [OS=Mus musculus]	16.844	3	10	3	211.4	-6.64386
Q80YA8	Crb2	plasma membrane;other membranes;other cell component	Protein crumbs homolog 2 [OS=Mus musculus]	7.883	1	2	1	134.7	-6.64386
Q9JKZ2	Slc5a3	plasma membrane;other membranes;other cell component	Sodium/myo-inositol cotransporter [OS=Mus musculus]	6.305	3	5	2	79.5	-6.64386
Q9ERI5	Jmjd6	plasma membrane;other membranes;cytosol;nucleus;other cell component	Bifunctional arginine demethylase and lysyl-hydroxylase JMJD6 [OS=Mus musculus]	5.739	3	3	1	46.5	-6.64386
Q9DB85	Rrp8	plasma membrane;other membranes;cytosol;nucleus;other cell component	Ribosomal RNA-processing protein 8 [OS=Mus musculus]	5.36	3	2	1	51	-6.64386
Q8VDF2	Uhrf1	plasma membrane;other membranes;nucleus;other cell component	E3 ubiquitin-protein ligase UHRF1 [OS=Mus musculus]	2.413	1	2	1	88.2	-6.64386
P39876	Timp3	extracellular matrix;other cell component	Metalloproteinase inhibitor 3 [OS=Mus musculus]	4.058	6	4	1	24.2	6.64386
P08121	Col3a1	extracellular matrix;other cell component	Collagen alpha-1(III) chain [OS=Mus musculus]	190.82	26	127	22	138.9	1.9782
Q00780	Col8a1	extracellular matrix;other cell component	Collagen alpha-1(VIII) chain [OS=Mus musculus]	23.064	3	14	3	73.6	1.76935
P33434	Mmp2	extracellular matrix;plasma membrane;other membranes;cytoskeleton;mitochondrion;nucleus;other cell component	72 kDa type IV collagenase [OS=Mus musculus]	22.962	7	11	3	74.1	1.19283
O70589	Cask	extracellular matrix;plasma membrane;other membranes;cytosol;nucleus;other cell component	Peripheral plasma membrane protein CASK [OS=Mus musculus]	75.057	20	45	13	105	0.71721
Q60847	Col12a1	extracellular matrix	Collagen alpha-1(XII) chain [OS=Mus musculus]	675.975	37	612	79	340	0.652601
P39061	Col18a1	extracellular matrix;other cell component	Collagen alpha-1(XVIII) chain [OS=Mus musculus]	23.163	4	14	4	182.1	-1.0619
P19788	Mgp	non-structural extracellular;extracellular matrix;ER/Golgi;other cell component	Matrix Gla protein [OS=Mus musculus]	9.879	23	6	2	12.4	6.64386
Q9D154	Serpinb1a	non-structural extracellular;other cytoplasmic organelle;other cell component	Leukocyte elastase inhibitor A [OS=Mus musculus]	53.269	26	28	8	42.5	2.30042
Q3UHU5	Mtcl1	non-structural extracellular;plasma membrane;other membranes;cytoskeleton;other cell component	Microtubule cross-linking factor 1 [OS=Mus musculus]	3.503	2	8	3	213.7	2.26273
P25085	Il1rn	non-structural extracellular;other cell component	Interleukin-1 receptor antagonist protein [OS=Mus musculus]	24.478	21	16	4	20.3	2.03386
Q64191	Aga	non-structural extracellular;ER/Golgi;other cytoplasmic organelle;other cell component	N(4)-(beta-N-acetylglucosaminyl)-L-asparaginase [OS=Mus musculus]	79.566	22	72	8	37	1.93621
P13597	Icam1	non-structural extracellular;plasma membrane;other membranes;other cell component	Intercellular adhesion molecule 1 [OS=Mus musculus]	13.43	6	10	3	58.8	1.68706
Q8VEB4	Pla2g15	non-structural extracellular;other membranes;nucleus;other cytoplasmic organelle;other cell component	Phospholipase A2 group XV [OS=Mus musculus]	30.757	19	32	6	47.3	1.53207
Q9EQG7	Enpp5	non-structural extracellular;plasma membrane;other membranes	Ectonucleotide pyrophosphatase/phosphodiesterase family member 5 [OS=Mus musculus]	9.605	10	8	4	54.4	1.18903
Q03350	Thbs2	non-structural extracellular;extracellular matrix;other cell component	Thrombospondin-2 [OS=Mus musculus]	16.054	7	13	4	129.8	1.16285
Q9D267	Lcn9	non-structural extracellular	Epididymal-specific lipocalin-9 [OS=Mus musculus]	2.208	14	3	1	20.5	1.09221
Q3TCN2	Plbd2	non-structural extracellular;other cytoplasmic organelle	Putative phospholipase B-like 2 [OS=Mus musculus]	88.703	23	77	12	66.2	1.08406
P51569	Gla	non-structural extracellular;ER/Golgi;other cytoplasmic organelle;other cell component	Alpha-galactosidase A [OS=Mus musculus]	19.957	11	24	4	47.6	1.06005
O08800	Serpinb8	non-structural extracellular;cytosol;other cell component	Serpin B8 [OS=Mus musculus]	2.066	3	1	1	42.1	1.0321
O08852	Pkd1	non-structural extracellular;plasma membrane;other membranes;cytoskeleton;ER/Golgi;nucleus;other cell component	Polycystin-1 [OS=Mus musculus]	5.044	1	6	3	466.3	0.983313
Q99M71	Epdr1	non-structural extracellular;other cytoplasmic organelle	Mammalian ependymin-related protein 1 [OS=Mus musculus]	48.716	29	45	6	25.5	0.919912
P07214	Sparc	non-structural extracellular;extracellular matrix;other membranes;nucleus;other cell component	SPARC [OS=Mus musculus]	39.184	14	44	4	34.4	0.899949
P01639	Igkv9-120	non-structural extracellular;other cell component	Immunoglobulin kappa chain variable 9-120 [OS=Mus musculus]	2.068	15	1	1	14.3	0.883621
Q07235	Serpine2	non-structural extracellular;extracellular matrix;plasma membrane;other membranes;cytosol;other cell component	Glia-derived nexin [OS=Mus musculus]	25.393	18	18	6	44.2	0.869477
Q9WV54	Asah1	non-structural extracellular;nucleus;other cytoplasmic organelle	Acid ceramidase [OS=Mus musculus]	81.274	28	110	14	44.6	0.863146
P06797	Ctsl	non-structural extracellular;plasma membrane;other membranes;ER/Golgi;nucleus;other cytoplasmic organelle;other cell component	Procathepsin L [OS=Mus musculus]	30.409	18	48	5	37.5	0.84559
P08207	S100a10	non-structural extracellular;plasma membrane;other membranes;ER/Golgi;nucleus;other cell component	Protein S100-A10 [OS=Mus musculus]	72.28	51	261	6	11.2	0.831877
P27090	Tgfb2	non-structural extracellular;extracellular matrix;plasma membrane;other membranes;ER/Golgi;other cytoplasmic organelle;other cell component	Transforming growth factor beta-2 proprotein [OS=Mus musculus]	6.105	6	8	2	47.6	0.813935
P10810	Cd14	non-structural extracellular;plasma membrane;other membranes;ER/Golgi;other cell component	Monocyte differentiation antigen CD14 [OS=Mus musculus]	6.68	11	4	3	39.2	0.791606
P13020	Gsn	non-structural extracellular;plasma membrane;other membranes;cytosol;cytoskeleton;nucleus;other cell component	Gelsolin [OS=Mus musculus]	349.564	45	495	17	85.9	0.759582
P49935	Ctsh	non-structural extracellular;cytosol;cytoskeleton;other cytoplasmic organelle;other cell component	Pro-cathepsin H [OS=Mus musculus]	11.656	8	13	2	37.1	0.748461
Q62181	Sema3c	non-structural extracellular;plasma membrane;other membranes	Semaphorin-3C [OS=Mus musculus]	9.261	3	3	2	85.2	0.745883
O88531	Ppt1	non-structural extracellular;other membranes;cytosol;ER/Golgi;nucleus;other cytoplasmic organelle;other cell component	Palmitoyl-protein thioesterase 1 [OS=Mus musculus]	46.313	26	38	7	34.5	0.745022
P41731	Cd63	non-structural extracellular;plasma membrane;other membranes;nucleus;other cytoplasmic organelle;other cell component	CD63 antigen [OS=Mus musculus]	4.517	5	7	1	25.7	0.725959
P15306	Thbd	non-structural extracellular;plasma membrane;other membranes;other cytoplasmic organelle;other cell component	Thrombomodulin [OS=Mus musculus]	4.416	3	8	2	61.8	0.718088
P50543	S100a11	non-structural extracellular;nucleus;other cell component	Protein S100-A11 [OS=Mus musculus]	34.711	27	114	2	11.1	0.706641
Q3URD3	Slmap	non-structural extracellular;plasma membrane;other membranes;cytoskeleton	Sarcolemmal membrane-associated protein [OS=Mus musculus]	11.963	8	12	6	96.9	0.706641
O09159	Man2b1	non-structural extracellular;nucleus;other cytoplasmic organelle;other cell component	Lysosomal alpha-mannosidase [OS=Mus musculus]	56.192	19	43	13	114.6	0.658097
P97449	Anpep	non-structural extracellular;plasma membrane;other membranes;ER/Golgi;other cell component	Aminopeptidase N [OS=Mus musculus]	218.658	30	210	24	109.6	0.609755
O70370	Ctss	non-structural extracellular;other membranes;other cytoplasmic organelle;other cell component	Cathepsin S [OS=Mus musculus]	24.476	12	28	5	38.4	-0.997117
P02468	Lamc1	non-structural extracellular;extracellular matrix;other cell component	Laminin subunit gamma-1 [OS=Mus musculus]	18.818	3	17	4	177.2	-1.0619
Q8R2Y2	Mcam	non-structural extracellular;plasma membrane;other membranes;nucleus	Cell surface glycoprotein MUC18 [OS=Mus musculus]	70.349	16	56	8	71.5	-1.13924
P30681	Hmgb2	non-structural extracellular;nucleus;other cell component	High mobility group protein B2 [OS=Mus musculus]	43.434	21	57	4	24.1	-1.16812
Q8VHN7	Adgrv1	non-structural extracellular;plasma membrane;other membranes;other cell component	Adhesion G-protein coupled receptor V1 [OS=Mus musculus]	2.145	0	3	2	687	-1.30401
Q62351	Tfrc	non-structural extracellular;plasma membrane;other membranes;mitochondrion;nucleus;other cytoplasmic organelle;other cell component	Transferrin receptor protein 1 [OS=Mus musculus]	49.108	16	29	9	85.7	-1.30757
P28481	Col2a1	non-structural extracellular;extracellular matrix;other cell component	Collagen alpha-1(II) chain [OS=Mus musculus]	90.412	18	56	14	141.9	-1.4112
P61148	Fgf1	non-structural extracellular;extracellular matrix;cytosol;nucleus;other cell component	Fibroblast growth factor 1 [OS=Mus musculus]	10.351	23	7	3	17.4	-1.64837
P56371	Rab4a	non-structural extracellular;plasma membrane;other membranes;cytosol;other cytoplasmic organelle;other cell component	Ras-related protein Rab-4A [OS=Mus musculus]	26.513	25	54	2	24.4	-6.64386
Q9JM58	Crlf1	non-structural extracellular;plasma membrane;other membranes;other cell component	Cytokine receptor-like factor 1 [OS=Mus musculus]	21.737	10	16	3	46.6	-6.64386
O08992	Sdcbp	non-structural extracellular;plasma membrane;other membranes;cytosol;cytoskeleton;ER/Golgi;nucleus;other cell component	Syntenin-1 [OS=Mus musculus]	6.351	17	6	3	32.4	-6.64386
P29268	Ccn2	non-structural extracellular;extracellular matrix;cytosol;ER/Golgi;other cell component	CCN family member 2 [OS=Mus musculus]	5.091	7	3	2	37.8	-6.64386
P25446	Fas	non-structural extracellular;plasma membrane;other membranes;cytosol;nucleus;other cell component	Tumor necrosis factor receptor superfamily member 6 [OS=Mus musculus]	2.074	2	3	1	37.4	-6.64386

## Sheet: MEF_H2O2 (255)  
Table S3_8. Cell surface Differentially Expressed Proteins (DEPs) in senescent MEF induced by H2O2.
Significantly changed proteins (p-value < 0.05 and LOG2FC(SEN/CTL) ≥ 0.58 or ≤ -0.58)
Description: The following senescence condition was analyzed: MEF_H2O2: mouse embryonic fibroblasts (MEF); H2O2 (hydrogen peroxide treatment). Cell surface proteins were defined based on their GO annotations for the plasma membrane and/or extracellular regions, as denoted by the web-based Protein Center platform embedded within the Proteome discoverer software. PEP, posterior error probability; P…
MEF_H2O2 (255)
Uniprot Accession	Gene Symbol	Cellular Component	Description	Sum PEP Score	Coverage [%]	# PSMs	# Unique Peptides	MW [kDa]	LOG2FC
P31324	Prkar2b	plasma membrane;other membranes;cytoskeleton;other cell component	cAMP-dependent protein kinase type II-beta regulatory subunit [OS=Mus musculus]	35.721	28	22	6	46.1	6.64386
Q3TBT3	Sting1	plasma membrane;other membranes;cytosol;mitochondrion;ER/Golgi;nucleus;other cytoplasmic organelle;other cell component	Stimulator of interferon genes protein [OS=Mus musculus]	25.513	17	12	5	42.8	6.64386
Q9Z138	Ror2	plasma membrane;other membranes;cytoskeleton;other cell component	Tyrosine-protein kinase transmembrane receptor ROR2 [OS=Mus musculus]	19.559	5	6	4	104.9	6.64386
Q8BG67	Efr3a	plasma membrane;other membranes;cytosol	Protein EFR3 homolog A [OS=Mus musculus]	11.647	3	7	2	92.6	6.64386
Q3ZK22	Vezt	plasma membrane;other membranes;cytosol;nucleus;other cell component	Vezatin [OS=Mus musculus]	10.491	4	3	2	87.9	6.64386
O89026	Robo1	plasma membrane;other membranes;ER/Golgi;other cell component	Roundabout homolog 1 [OS=Mus musculus]	7.784	2	2	2	176.3	6.64386
Q8C142	Ldlrap1	plasma membrane;other membranes;cytosol;cytoskeleton;other cytoplasmic organelle;other cell component	Low density lipoprotein receptor adapter protein 1 [OS=Mus musculus]	7.252	9	6	2	34	6.64386
Q8VCB1	Ndc1	plasma membrane;other membranes;cytoskeleton;nucleus;other cell component	Nucleoporin NDC1 [OS=Mus musculus]	6.836	6	3	3	75.4	6.64386
Q8VDZ4	Zdhhc5	plasma membrane;other membranes;other cell component	Palmitoyltransferase ZDHHC5 [OS=Mus musculus]	6.633	2	6	1	77.5	6.64386
P70451	Fer	plasma membrane;other membranes;cytosol;cytoskeleton;nucleus;other cell component	Tyrosine-protein kinase Fer [OS=Mus musculus]	6.358	3	2	2	94.5	6.64386
Q91WZ8	Dtnbp1	plasma membrane;other membranes;cytosol;cytoskeleton;ER/Golgi;nucleus;other cytoplasmic organelle;other cell component	Dysbindin [OS=Mus musculus]	6.322	7	4	2	39.6	6.64386
Q8BHK1	Nipa1	plasma membrane;other membranes;other cytoplasmic organelle	Magnesium transporter NIPA1 [OS=Mus musculus]	5.785	9	2	2	34.1	6.64386
Q61500	Itm2a	plasma membrane;other membranes;ER/Golgi	Integral membrane protein 2A [OS=Mus musculus]	3.758	6	4	1	29.7	6.64386
P35374	Agtr2	plasma membrane;other membranes;other cell component	Type-2 angiotensin II receptor [OS=Mus musculus]	3.688	2	3	1	41.3	6.64386
Q8CJ12	Adgrg2	plasma membrane;other membranes;cytosol	Adhesion G-protein coupled receptor G2 [OS=Mus musculus]	3.312	1	1	1	110.1	6.64386
Q02384	Sos2	plasma membrane;other membranes	Son of sevenless homolog 2 [OS=Mus musculus]	2.408	2	4	2	153	6.64386
P51830	Adcy9	plasma membrane;other membranes;other cell component	Adenylate cyclase type 9 [OS=Mus musculus]	2.316	1	1	1	150.9	6.64386
Q9QY33	Tspan3	plasma membrane;other membranes	Tetraspanin-3 [OS=Mus musculus]	2.057	3	2	1	28	6.64386
Q9D920	Borcs5	plasma membrane;other membranes;cytoskeleton;ER/Golgi;other cytoplasmic organelle;other cell component	BLOC-1-related complex subunit 5 [OS=Mus musculus]	1.99	7	1	1	22.1	6.64386
Q61391	Mme	plasma membrane;other membranes;ER/Golgi;other cytoplasmic organelle;other cell component	Neprilysin [OS=Mus musculus]	159.929	36	144	23	85.6	3.39999
P16406	Enpep	plasma membrane;other membranes;other cell component	Glutamyl aminopeptidase [OS=Mus musculus]	104.084	27	65	21	107.9	3.19346
Q8C5L6	Inpp5k	plasma membrane;other membranes;cytosol;ER/Golgi;nucleus;other cell component	Inositol polyphosphate 5-phosphatase K [OS=Mus musculus]	2.408	3	11	1	54.1	2.75232
P19973	Lsp1	plasma membrane;other membranes	Lymphocyte-specific protein 1 [OS=Mus musculus]	18.068	14	12	3	36.7	2.66993
P82347	Sgcd	plasma membrane;other membranes;cytosol;cytoskeleton;ER/Golgi	Delta-sarcoglycan [OS=Mus musculus]	50.749	30	46	7	32.1	2.58904
P50428	Arsa	plasma membrane;other membranes;ER/Golgi;other cytoplasmic organelle;other cell component	Arylsulfatase A [OS=Mus musculus]	19.051	11	14	3	53.7	2.50462
Q8CJH3	Plxnb1	plasma membrane;other membranes;other cell component	Plexin-B1 [OS=Mus musculus]	10.338	3	7	4	231.2	2.44679
P47739	Aldh3a1	plasma membrane;other membranes;cytosol;ER/Golgi;other cell component	Aldehyde dehydrogenase, dimeric NADP-preferring [OS=Mus musculus]	7.715	4	16	1	50.4	2.28954
Q6WVG3	Kctd12	plasma membrane;other membranes;other cell component	BTB/POZ domain-containing protein KCTD12 [OS=Mus musculus]	68.603	34	76	9	35.9	2.20477
O08532	Cacna2d1	plasma membrane;other membranes;cytosol;ER/Golgi;other cell component	Voltage-dependent calcium channel subunit alpha-2/delta-1 [OS=Mus musculus]	110.021	23	77	21	124.6	2.11936
P60904	Dnajc5	plasma membrane;other membranes;cytosol;ER/Golgi;other cell component	DnaJ homolog subfamily C member 5 [OS=Mus musculus]	5.914	8	5	1	22.1	2.10367
Q9CZR2	Naalad2	plasma membrane;other membranes	N-acetylated-alpha-linked acidic dipeptidase 2 [OS=Mus musculus]	50.974	15	33	8	82.7	2.09694
O88329	Myo1a	plasma membrane;other membranes;cytoskeleton;other cell component	Unconventional myosin-Ia [OS=Mus musculus]	11.821	4	8	1	118.6	2.08134
Q6NVF0	Ocrl	plasma membrane;other membranes;ER/Golgi;nucleus;other cytoplasmic organelle;other cell component	Inositol polyphosphate 5-phosphatase OCRL [OS=Mus musculus]	6.317	4	4	4	104.2	1.89336
Q99J93	Ifitm2	plasma membrane;other membranes;nucleus;other cytoplasmic organelle;other cell component	Interferon-induced transmembrane protein 2 [OS=Mus musculus]	23.632	17	23	2	15.7	1.84278
P0C605	Prkg1	plasma membrane;other membranes;ER/Golgi;other cell component	cGMP-dependent protein kinase 1 [OS=Mus musculus]	44.566	17	31	9	76.3	1.81803
Q2PZL6	Fat4	plasma membrane;other membranes;other cell component	Protocadherin Fat 4 [OS=Mus musculus]	47.547	3	24	9	540	1.8127
P55288	Cdh11	plasma membrane;other membranes;other cell component	Cadherin-11 [OS=Mus musculus]	19.319	9	10	4	88.1	1.80447
Q9Z0K8	Vnn1	plasma membrane;other membranes	Pantetheinase [OS=Mus musculus]	20.981	12	23	5	57.1	1.73596
Q01279	Egfr	plasma membrane;other membranes;ER/Golgi;nucleus;other cytoplasmic organelle;other cell component	Epidermal growth factor receptor [OS=Mus musculus]	29.652	7	18	8	134.8	1.66721
P82349	Sgcb	plasma membrane;other membranes;cytoskeleton;other cell component	Beta-sarcoglycan [OS=Mus musculus]	41.786	27	17	6	34.9	1.63366
Q64449	Mrc2	plasma membrane;other membranes;other cell component	C-type mannose receptor 2 [OS=Mus musculus]	32.852	5	27	8	167	1.60786
Q3V3R4	Itga1	plasma membrane;other membranes;other cell component	Integrin alpha-1 [OS=Mus musculus]	77.134	12	51	13	130.7	1.59646
P15626	Gstm2	plasma membrane;other membranes;cytosol;other cell component	Glutathione S-transferase Mu 2 [OS=Mus musculus]	76.964	52	89	10	25.7	1.58832
P61622	Itga11	plasma membrane;other membranes;other cell component	Integrin alpha-11 [OS=Mus musculus]	98.383	17	86	21	132.9	1.51349
Q8JZX9	Cdc42ep2	plasma membrane;other membranes;cytosol;cytoskeleton;other cell component	Cdc42 effector protein 2 [OS=Mus musculus]	6.76	16	6	2	23	1.51248
Q3UW53	Niban1	plasma membrane;other membranes;cytosol;other cell component	Protein Niban 1 [OS=Mus musculus]	48.008	13	28	10	102.6	1.48749
Q61235	Sntb2	plasma membrane;other membranes;cytoskeleton;ER/Golgi;nucleus;other cell component	Beta-2-syntrophin [OS=Mus musculus]	35.202	17	31	8	56.3	1.45418
Q6IR34	Gpsm1	plasma membrane;other membranes;cytosol;ER/Golgi;nucleus;other cell component	G-protein-signaling modulator 1 [OS=Mus musculus]	21.32	10	17	4	74.3	1.36345
Q9CQW9	Ifitm3	plasma membrane;other membranes;ER/Golgi;nucleus;other cytoplasmic organelle;other cell component	Interferon-induced transmembrane protein 3 [OS=Mus musculus]	72.062	33	42	3	14.9	1.33685
Q8BSY0	Asph	plasma membrane;other membranes;cytosol;ER/Golgi;other cell component	Aspartyl/asparaginyl beta-hydroxylase [OS=Mus musculus]	134.044	31	136	24	83	1.2756
Q6VVW5	Npr2	plasma membrane;other membranes	Atrial natriuretic peptide receptor 2 [OS=Mus musculus]	38.041	11	24	10	117	1.26183
P35922	Fmr1	plasma membrane;other membranes;cytosol;cytoskeleton;ER/Golgi;nucleus;other cell component	Synaptic functional regulator FMR1 [OS=Mus musculus]	57.226	17	47	6	68.9	1.23389
Q8JZZ7	Adgrl2	plasma membrane;other membranes;other cell component	Adhesion G protein-coupled receptor L2 [OS=Mus musculus]	37.637	10	26	10	166.5	1.21537
O70458	Osmr	plasma membrane;other membranes;other cell component	Oncostatin-M-specific receptor subunit beta [OS=Mus musculus]	30.787	11	23	8	110.2	1.21475
Q64727	Vcl	plasma membrane;other membranes;cytoskeleton;other cell component	Vinculin [OS=Mus musculus]	693.401	61	865	67	116.6	1.19283
Q5SYD0	Myo1d	plasma membrane;other membranes;cytosol;cytoskeleton;ER/Golgi;other cytoplasmic organelle;other cell component	Unconventional myosin-Id [OS=Mus musculus]	34.927	14	29	12	116	1.15963
Q6DID7	Wls	plasma membrane;other membranes;cytosol;ER/Golgi;other cytoplasmic organelle;other cell component	Protein wntless homolog [OS=Mus musculus]	44.75	12	31	9	62.1	1.10367
O35682	Myadm	plasma membrane;other membranes;cytoskeleton;other cell component	Myeloid-associated differentiation marker [OS=Mus musculus]	18.36	8	22	2	35.3	1.09896
P49817	Cav1	plasma membrane;other membranes;cytosol;mitochondrion;ER/Golgi;other cytoplasmic organelle;other cell component	Caveolin-1 [OS=Mus musculus]	55.718	47	51	9	20.5	1.05102
Q99K51	Pls3	plasma membrane;other membranes;cytosol;cytoskeleton;other cell component	Plastin-3 [OS=Mus musculus]	218.525	45	274	26	70.7	0.970117
Q8VDN2	Atp1a1	plasma membrane;other membranes;cytoskeleton;ER/Golgi;other cytoplasmic organelle;other cell component	Sodium/potassium-transporting ATPase subunit alpha-1 [OS=Mus musculus]	263.739	35	247	21	112.9	-1.04394
P62874	Gnb1	plasma membrane;other membranes;other cell component	Guanine nucleotide-binding protein G(I)/G(S)/G(T) subunit beta-1 [OS=Mus musculus]	35.29	18	50	5	37.4	-1.06794
Q9QXZ0	Macf1	plasma membrane;other membranes;cytoskeleton;ER/Golgi;other cell component	Microtubule-actin cross-linking factor 1, isoforms 1/2/3/4 [OS=Mus musculus]	368.488	14	211	55	831.4	-1.11092
P26041	Msn	plasma membrane;other membranes;cytosol;cytoskeleton;other cell component	Moesin [OS=Mus musculus]	535.689	63	934	34	67.7	-1.11716
Q62470	Itga3	plasma membrane;other membranes;other cell component	Integrin alpha-3 [OS=Mus musculus]	40.811	9	19	7	116.7	-1.14561
P39447	Tjp1	plasma membrane;other membranes;cytosol;cytoskeleton;nucleus;other cell component	Tight junction protein ZO-1 [OS=Mus musculus]	155.312	23	112	30	194.6	-1.16165
Q91ZU6	Dst	plasma membrane;other membranes;cytosol;cytoskeleton;ER/Golgi;nucleus;other cell component	Dystonin [OS=Mus musculus]	114.196	5	60	30	833.7	-1.16165
P70271	Pdlim4	plasma membrane;other membranes;cytoskeleton;nucleus;other cytoplasmic organelle;other cell component	PDZ and LIM domain protein 4 [OS=Mus musculus]	56.322	35	63	10	35.5	-1.25154
Q9QYH6	Maged1	plasma membrane;other membranes;cytosol;nucleus;other cell component	Melanoma-associated antigen D1 [OS=Mus musculus]	46.637	13	26	8	85.6	-1.25498
Q9CPU0	Glo1	plasma membrane;other membranes;cytosol;nucleus	Lactoylglutathione lyase [OS=Mus musculus]	29.164	32	34	6	20.8	-1.25843
Q9WTQ5	Akap12	plasma membrane;other membranes;cytosol;cytoskeleton;other cell component	A-kinase anchor protein 12 [OS=Mus musculus]	225.852	25	145	29	180.6	-1.26882
P67871	Csnk2b	plasma membrane;other membranes;cytosol;nucleus;other cell component	Casein kinase II subunit beta [OS=Mus musculus]	7.772	14	12	3	24.9	-1.35845
O70318	Epb41l2	plasma membrane;other membranes;cytoskeleton;nucleus;other cell component	Band 4.1-like protein 2 [OS=Mus musculus]	154.381	32	116	23	109.9	-1.36216
O08528	Hk2	plasma membrane;other membranes;cytosol;cytoskeleton;mitochondrion;ER/Golgi;other cell component	Hexokinase-2 [OS=Mus musculus]	113.315	27	65	17	102.5	-1.36216
Q6P549	Inppl1	plasma membrane;other membranes;cytosol;cytoskeleton;ER/Golgi;nucleus;other cell component	Phosphatidylinositol 3,4,5-trisphosphate 5-phosphatase 2 [OS=Mus musculus]	32.107	11	27	11	138.9	-1.4344
O88952	Lin7c	plasma membrane;other membranes;ER/Golgi;other cell component	Protein lin-7 homolog C [OS=Mus musculus]	35.385	45	25	4	21.8	-1.43831
P47791	Gsr	plasma membrane;other membranes;cytosol	Glutathione reductase, mitochondrial [OS=Mus musculus]	26.549	15	14	5	53.6	-1.45403
Q3TN34	Micall2	plasma membrane;other membranes;cytosol;cytoskeleton;other cytoplasmic organelle;other cell component	MICAL-like protein 2 [OS=Mus musculus]	29.438	8	13	6	108.2	-1.47393
Q62417	Sorbs1	plasma membrane;other membranes;cytosol;cytoskeleton;nucleus;other cell component	Sorbin and SH3 domain-containing protein 1 [OS=Mus musculus]	101.912	16	70	18	143	-1.49005
P14901	Hmox1	plasma membrane;other membranes;cytosol;ER/Golgi;nucleus;other cell component	Heme oxygenase 1 [OS=Mus musculus]	99.544	38	57	9	32.9	-1.50635
Q60648	Gm2a	plasma membrane;other membranes;cytosol;other cytoplasmic organelle	Ganglioside GM2 activator [OS=Mus musculus]	50.623	30	42	9	20.8	-1.53952
Q6R891	Ppp1r9b	plasma membrane;other membranes;cytoskeleton;nucleus;other cell component	Neurabin-2 [OS=Mus musculus]	34.281	10	20	5	89.5	-1.54372
P97797	Sirpa	plasma membrane;other membranes;other cell component	Tyrosine-protein phosphatase non-receptor type substrate 1 [OS=Mus musculus]	9.166	6	5	3	56.4	-1.55639
O70355	Btnl2	plasma membrane;other membranes	Butyrophilin-like protein 2 [OS=Mus musculus]	2.047	3	1	1	50.9	-1.55639
P97447	Fhl1	plasma membrane;other membranes;cytosol;nucleus;other cell component	Four and a half LIM domains protein 1 [OS=Mus musculus]	13.2	11	18	3	31.9	-1.56064
P22366	Myd88	plasma membrane;other membranes;cytosol;nucleus;other cell component	Myeloid differentiation primary response protein MyD88 [OS=Mus musculus]	6.261	6	4	2	33.7	-1.56064
Q80SZ7	Gng5	plasma membrane;other membranes;other cell component	Guanine nucleotide-binding protein G(I)/G(S)/G(O) subunit gamma-5 [OS=Mus musculus]	5.966	16	4	2	7.3	-1.56064
Q80SY4	Mib1	plasma membrane;other membranes;cytoskeleton;other cell component	E3 ubiquitin-protein ligase MIB1 [OS=Mus musculus]	4.094	1	4	1	110	-1.59946
P50171	Hsd17b8	plasma membrane;other membranes;mitochondrion;other cell component	(3R)-3-hydroxyacyl-CoA dehydrogenase [OS=Mus musculus]	26.958	26	15	5	26.6	-1.60384
Q6PHN9	Rab35	plasma membrane;other membranes;other cytoplasmic organelle;other cell component	Ras-related protein Rab-35 [OS=Mus musculus]	31.604	44	67	6	23	-1.60823
Q80TY0	Fnbp1	plasma membrane;other membranes;cytoskeleton;other cytoplasmic organelle;other cell component	Formin-binding protein 1 [OS=Mus musculus]	15.92	8	8	4	71.3	-1.63935
Q03141	Mark3	plasma membrane;other membranes;other cell component	MAP/microtubule affinity-regulating kinase 3 [OS=Mus musculus]	14.923	7	9	2	84.3	-1.64386
Q9R0Q6	Arpc1a	plasma membrane;other membranes;cytoskeleton;nucleus;other cell component	Actin-related protein 2/3 complex subunit 1A [OS=Mus musculus]	24.605	21	18	7	41.6	-1.68038
Q61301	Ctnna2	plasma membrane;other membranes;cytoskeleton;nucleus;other cell component	Catenin alpha-2 [OS=Mus musculus]	32.135	10	22	3	105.2	-1.68966
P14602	Hspb1	plasma membrane;other membranes;cytoskeleton;nucleus;other cell component	Heat shock protein beta-1 [OS=Mus musculus]	102.163	63	85	12	23	-1.70369
P98203	Arvcf	plasma membrane;other membranes;nucleus;other cell component	Armadillo repeat protein deleted in velo-cardio-facial syndrome homolog [OS=Mus musculus]	46.39	13	19	8	105	-1.7084
Q9DBS9	Osbpl3	plasma membrane;other membranes;cytosol;ER/Golgi;nucleus;other cell component	Oxysterol-binding protein-related protein 3 [OS=Mus musculus]	21.428	7	6	5	96.9	-1.72261
Q6IRU5	Cltb	plasma membrane;other membranes;cytosol;ER/Golgi;other cell component	Clathrin light chain B [OS=Mus musculus]	32.471	24	24	8	25.2	-1.77596
Q8BLF1	Nceh1	plasma membrane;other membranes;ER/Golgi	Neutral cholesterol ester hydrolase 1 [OS=Mus musculus]	11.507	12	8	4	45.7	-1.81097
O35387	Hax1	plasma membrane;other membranes;cytosol;cytoskeleton;mitochondrion;ER/Golgi;nucleus;other cell component	HCLS1-associated protein X-1 [OS=Mus musculus]	4.206	4	4	1	31.6	-1.81604
Q8JZS0	Lin7a	plasma membrane;other membranes;ER/Golgi;other cell component	Protein lin-7 homolog A [OS=Mus musculus]	23.237	18	17	1	26	-1.82113
Q3UTJ2	Sorbs2	plasma membrane;other membranes;cytoskeleton;other cell component	Sorbin and SH3 domain-containing protein 2 [OS=Mus musculus]	106.892	23	108	22	132.3	-1.85726
Q8BPM0	Daam1	plasma membrane;other membranes;cytosol;cytoskeleton	Disheveled-associated activator of morphogenesis 1 [OS=Mus musculus]	6.474	3	10	3	123.3	-1.8625
P14094	Atp1b1	plasma membrane;other membranes;cytoskeleton;other cell component	Sodium/potassium-transporting ATPase subunit beta-1 [OS=Mus musculus]	29.461	18	39	6	35.2	-1.86775
Q05769	Ptgs2	plasma membrane;other membranes;ER/Golgi;nucleus;other cell component	Prostaglandin G/H synthase 2 [OS=Mus musculus]	15.613	10	9	4	69	-1.88364
P29351	Ptpn6	plasma membrane;other membranes;cytosol;nucleus;other cell component	Tyrosine-protein phosphatase non-receptor type 6 [OS=Mus musculus]	10.029	7	6	4	67.5	-1.8997
Q99LR1	Abhd12	plasma membrane;other membranes;mitochondrion;ER/Golgi;other cell component	Lysophosphatidylserine lipase ABHD12 [OS=Mus musculus]	28.805	19	29	7	45.2	-1.90509
Q9D5T0	Atad1	plasma membrane;other membranes;mitochondrion;other cytoplasmic organelle;other cell component	Outer mitochondrial transmembrane helix translocase [OS=Mus musculus]	15.646	19	11	5	40.7	-1.91594
Q9QXN0	Shroom3	plasma membrane;other membranes;cytoskeleton;other cell component	Protein Shroom3 [OS=Mus musculus]	29.979	5	17	8	214.8	-1.93788
P17879	Hspa1b	plasma membrane;other membranes;cytosol;cytoskeleton;mitochondrion;nucleus;other cell component	Heat shock 70 kDa protein 1B [OS=Mus musculus]	206.855	44	236	14	70.1	-1.96016
Q8VBX6	Mpdz	plasma membrane;other membranes;other cell component	Multiple PDZ domain protein [OS=Mus musculus]	18.869	4	9	6	218.6	-2.03505
Q9Z0U1	Tjp2	plasma membrane;other membranes;nucleus;other cell component	Tight junction protein ZO-2 [OS=Mus musculus]	50.83	11	25	11	131.2	-2.07097
Q9D2N4	Dtna	plasma membrane;other membranes;cytoskeleton;nucleus;other cell component	Dystrobrevin alpha [OS=Mus musculus]	12.951	7	6	4	84	-2.11404
P26040	Ezr	plasma membrane;other membranes;cytosol;cytoskeleton;nucleus;other cytoplasmic organelle;other cell component	Ezrin [OS=Mus musculus]	239.506	48	327	21	69.4	-2.20423
Q6Q477	Atp2b4	plasma membrane;other membranes;cytoskeleton;other cell component	Plasma membrane calcium-transporting ATPase 4 [OS=Mus musculus]	72.33	15	57	7	133	-2.23786
Q9JLB0	Pals2	plasma membrane;other membranes;other cell component	Protein PALS2 [OS=Mus musculus]	69.503	27	31	13	62.6	-2.2863
Q8R422	Cd109	plasma membrane;other membranes;cytosol	CD109 antigen [OS=Mus musculus]	139.147	21	63	24	161.6	-2.46594
Q61233	Lcp1	plasma membrane;other membranes;cytosol;cytoskeleton;other cell component	Plastin-2 [OS=Mus musculus]	126.881	39	108	17	70.1	-2.47393
P15379	Cd44	plasma membrane;other membranes;cytosol;ER/Golgi;nucleus;other cell component	CD44 antigen [OS=Mus musculus]	18.307	7	14	4	85.6	-2.52284
Q923D2	Blvrb	plasma membrane;other membranes;cytosol;nucleus;other cell component	Flavin reductase (NADPH) [OS=Mus musculus]	56.422	51	32	7	22.2	-2.59946
P18572	Bsg	plasma membrane;other membranes;mitochondrion;ER/Golgi;other cytoplasmic organelle;other cell component	Basigin [OS=Mus musculus]	18.526	14	18	5	42.4	-2.60823
Q8BYI6	Lpcat2	plasma membrane;other membranes;ER/Golgi;other cell component	Lysophosphatidylcholine acyltransferase 2 [OS=Mus musculus]	2.211	2	1	1	60.2	-2.64386
Q69ZZ9	Macf1	plasma membrane;other membranes;cytoskeleton;ER/Golgi;other cell component	Microtubule-actin cross-linking factor 1, isoforms 6/7 [OS=Mus musculus]	143.499	10	87	1	369	-2.80591
P53986	Slc16a1	plasma membrane;other membranes;cytoskeleton;other cell component	Monocarboxylate transporter 1 [OS=Mus musculus]	28.108	13	21	4	53.2	-2.82623
P06837	Gap43	plasma membrane;other membranes;other cell component	Neuromodulin [OS=Mus musculus]	6.734	7	4	1	23.6	-2.8365
Q99PU5	Acsbg1	plasma membrane;other membranes;ER/Golgi;other cell component	Long-chain-fatty-acid--CoA ligase ACSBG1 [OS=Mus musculus]	114.358	26	51	16	80.4	-2.9105
P18872	Gnao1	plasma membrane;other membranes;other cell component	Guanine nucleotide-binding protein G(o) subunit alpha [OS=Mus musculus]	65.641	31	58	7	40.1	-2.92139
P14231	Atp1b2	plasma membrane;other membranes;other cell component	Sodium/potassium-transporting ATPase subunit beta-2 [OS=Mus musculus]	17.75	15	10	4	33.3	-3.04692
Q9JI99	Sgpp1	plasma membrane;other membranes;ER/Golgi	Sphingosine-1-phosphate phosphatase 1 [OS=Mus musculus]	4.82	3	1	1	47.7	-3.14561
P20491	Fcer1g	plasma membrane;other membranes;other cell component	High affinity immunoglobulin epsilon receptor subunit gamma [OS=Mus musculus]	7.471	15	2	1	9.6	-3.27928
P20357	Map2	plasma membrane;other membranes;cytoskeleton;ER/Golgi;nucleus;other cell component	Microtubule-associated protein 2 [OS=Mus musculus]	54.421	8	36	12	199	-3.39593
Q9CQI6	Cotl1	plasma membrane;other membranes;cytosol;cytoskeleton;nucleus	Coactosin-like protein [OS=Mus musculus]	38.888	49	38	8	15.9	-3.75633
Q9R0P9	Uchl1	plasma membrane;other membranes;cytosol;ER/Golgi;nucleus;other cell component	Ubiquitin carboxyl-terminal hydrolase isozyme L1 [OS=Mus musculus]	105.958	56	85	10	24.8	-3.8365
O89053	Coro1a	plasma membrane;other membranes;cytosol;cytoskeleton;other cytoplasmic organelle;other cell component	Coronin-1A [OS=Mus musculus]	30.682	19	21	6	51	-4.08314
Q99P91	Gpnmb	plasma membrane;other membranes;other cytoplasmic organelle;other cell component	Transmembrane glycoprotein NMB [OS=Mus musculus]	23.875	5	25	3	63.6	-4.57347
P15105	Glul	plasma membrane;other membranes;cytosol;ER/Golgi;other cell component	Glutamine synthetase [OS=Mus musculus]	17.152	9	11	3	42.1	-4.57347
Q6PIE5	Atp1a2	plasma membrane;other membranes;other cytoplasmic organelle;other cell component	Sodium/potassium-transporting ATPase subunit alpha-2 [OS=Mus musculus]	174.025	24	129	9	112.1	-4.8365
D3Z6Q9	Bin2	plasma membrane;other membranes;cytoskeleton;other cell component	Bridging integrator 2 [OS=Mus musculus]	5.55	4	7	1	52.5	-5.38082
P49710	Hcls1	plasma membrane;other membranes;cytosol;cytoskeleton;mitochondrion;nucleus;other cell component	Hematopoietic lineage cell-specific protein [OS=Mus musculus]	17.812	10	5	4	54.2	-6.64386
O35927	Ctnnd2	plasma membrane;other membranes;nucleus;other cell component	Catenin delta-2 [OS=Mus musculus]	16.61	6	8	5	134.9	-6.64386
O88343	Slc4a4	plasma membrane;other membranes;other cell component	Electrogenic sodium bicarbonate cotransporter 1 [OS=Mus musculus]	12.174	3	7	5	121.4	-6.64386
Q9DCP2	Slc38a3	plasma membrane;other membranes	Sodium-coupled neutral amino acid transporter 3 [OS=Mus musculus]	11.918	2	6	1	55.6	-6.64386
Q8C3J5	Dock2	plasma membrane;other membranes;cytoskeleton;other cell component	Dedicator of cytokinesis protein 2 [OS=Mus musculus]	11.668	1	4	2	211.6	-6.64386
O70200	Aif1	plasma membrane;other membranes;cytosol;cytoskeleton;nucleus;other cell component	Allograft inflammatory factor 1 [OS=Mus musculus]	11.392	17	3	2	16.9	-6.64386
Q8C0D4	Arhgap12	plasma membrane;other cell component	Rho GTPase-activating protein 12 [OS=Mus musculus]	9.926	3	3	2	95.3	-6.64386
Q62283	Tspan7	plasma membrane;other membranes	Tetraspanin-7 [OS=Mus musculus]	9.365	6	3	1	27.5	-6.64386
Q9JLB2	Pals1	plasma membrane;other membranes;ER/Golgi;other cell component	Protein PALS1 [OS=Mus musculus]	8.644	3	2	2	77.2	-6.64386
Q3UQN2	Fcho2	plasma membrane;other membranes;other cell component	F-BAR domain only protein 2 [OS=Mus musculus]	7.751	5	6	3	88.7	-6.64386
Q8BYW1	Arhgap25	plasma membrane	Rho GTPase-activating protein 25 [OS=Mus musculus]	7.563	6	5	3	73.3	-6.64386
P11835	Itgb2	plasma membrane;other membranes;other cell component	Integrin beta-2 [OS=Mus musculus]	7.307	4	3	2	85	-6.64386
Q9JKZ2	Slc5a3	plasma membrane;other membranes;other cell component	Sodium/myo-inositol cotransporter [OS=Mus musculus]	6.229	3	3	2	79.5	-6.64386
Q8C1Z7	Bbs4	plasma membrane;other membranes;cytoskeleton;nucleus;other cell component	Bardet-Biedl syndrome 4 protein homolog [OS=Mus musculus]	5.393	4	3	2	58.2	-6.64386
P43006	Slc1a2	plasma membrane;other membranes;other cell component	Excitatory amino acid transporter 2 [OS=Mus musculus]	4.827	2	2	1	62	-6.64386
P35803	Gpm6b	plasma membrane;other membranes	Neuronal membrane glycoprotein M6-b [OS=Mus musculus]	4.145	4	1	1	36.2	-6.64386
Q03146	Ddr1	plasma membrane;other membranes;other cell component	Epithelial discoidin domain-containing receptor 1 [OS=Mus musculus]	3.849	2	6	1	101.1	-6.64386
Q9QUJ7	Acsl4	plasma membrane;other membranes;mitochondrion;ER/Golgi;other cytoplasmic organelle;other cell component	Long-chain-fatty-acid--CoA ligase 4 [OS=Mus musculus]	3.798	3	2	1	79	-6.64386
Q9QXY9	Pex3	plasma membrane;other membranes;cytosol;ER/Golgi;nucleus;other cytoplasmic organelle;other cell component	Peroxisomal biogenesis factor 3 [OS=Mus musculus]	3.649	3	1	1	42.2	-6.64386
Q91YI4	Arrb2	plasma membrane;other membranes;cytosol;nucleus;other cytoplasmic organelle;other cell component	Beta-arrestin-2 [OS=Mus musculus]	3.581	3	1	1	46.3	-6.64386
P41233	Abca1	plasma membrane;other membranes;ER/Golgi;other cytoplasmic organelle;other cell component	Phospholipid-transporting ATPase ABCA1 [OS=Mus musculus]	3.565	1	2	2	253.7	-6.64386
Q62469	Itga2	plasma membrane;other membranes;nucleus;other cell component	Integrin alpha-2 [OS=Mus musculus]	3.04	2	1	1	128.9	-6.64386
Q8CHC4	Synj1	plasma membrane;other membranes;cytoskeleton;other cell component	Synaptojanin-1 [OS=Mus musculus]	2.932	1	1	1	172.5	-6.64386
P81122	Irs2	plasma membrane;other membranes;cytosol;other cell component	Insulin receptor substrate 2 [OS=Mus musculus]	2.861	2	3	2	136.7	-6.64386
Q8VHL0	Slc14a1	plasma membrane;other membranes	Urea transporter 1 [OS=Mus musculus]	1.982	2	1	1	42.1	-6.64386
Q61016	Gng7	plasma membrane;other membranes	Guanine nucleotide-binding protein G(I)/G(S)/G(O) subunit gamma-7 [OS=Mus musculus]	1.883	10	1	1	7.5	-6.64386
Q3UQ28	Pxdn	extracellular matrix;ER/Golgi;other cell component	Peroxidasin homolog [OS=Mus musculus]	18.186	4	10	4	165	6.64386
P25785	Timp2	extracellular matrix;other cell component	Metalloproteinase inhibitor 2 [OS=Mus musculus]	4.078	7	4	1	24.3	6.64386
Q62009	Postn	extracellular matrix;ER/Golgi;other cell component	Periostin [OS=Mus musculus]	27.169	9	13	6	93.1	5.17704
P08121	Col3a1	extracellular matrix;other cell component	Collagen alpha-1(III) chain [OS=Mus musculus]	379.799	43	235	34	138.9	2.88596
Q00780	Col8a1	extracellular matrix;other cell component	Collagen alpha-1(VIII) chain [OS=Mus musculus]	17.969	4	17	4	73.6	2.28422
Q60847	Col12a1	extracellular matrix	Collagen alpha-1(XII) chain [OS=Mus musculus]	746.692	43	719	99	340	1.45786
Q9D1D6	Cthrc1	extracellular matrix;cytosol;other cell component	Collagen triple helix repeat-containing protein 1 [OS=Mus musculus]	17.827	24	30	5	26.4	1.44784
Q61245	Col11a1	extracellular matrix;other cell component	Collagen alpha-1(XI) chain [OS=Mus musculus]	144.789	14	99	14	180.9	1.15251
Q61739	Itga6	extracellular matrix;plasma membrane;other membranes;other cell component	Integrin alpha-6 [OS=Mus musculus]	19.489	6	9	5	122.1	-1.42275
O70423	Aoc3	non-structural extracellular;plasma membrane;other membranes;ER/Golgi;other cytoplasmic organelle;other cell component	Membrane primary amine oxidase [OS=Mus musculus]	16.17	9	9	5	84.5	6.64386
P58242	Smpdl3b	non-structural extracellular;plasma membrane;other membranes	Acid sphingomyelinase-like phosphodiesterase 3b [OS=Mus musculus]	15.127	10	6	3	51.6	6.64386
Q3TAS6	Emc10	non-structural extracellular;other membranes;ER/Golgi	ER membrane protein complex subunit 10 [OS=Mus musculus]	11.189	7	4	1	27	6.64386
Q61704	Itih3	non-structural extracellular	Inter-alpha-trypsin inhibitor heavy chain H3 [OS=Mus musculus]	8.187	2	4	2	99.3	6.64386
Q6ZQ11	Chsy1	non-structural extracellular;other membranes;ER/Golgi	Chondroitin sulfate synthase 1 [OS=Mus musculus]	5.731	2	4	1	91.3	6.64386
Q61555	Fbn2	non-structural extracellular;extracellular matrix	Fibrillin-2 [OS=Mus musculus]	5.5	1	4	1	313.6	6.64386
Q3URD3	Slmap	non-structural extracellular;plasma membrane;other membranes;cytoskeleton	Sarcolemmal membrane-associated protein [OS=Mus musculus]	5.342	1	5	1	96.9	6.64386
P22005	Penk	non-structural extracellular;plasma membrane;other membranes;ER/Golgi;other cell component	Proenkephalin-A [OS=Mus musculus]	3.708	6	2	1	31	6.64386
Q8K479	C1qtnf5	non-structural extracellular;plasma membrane;other membranes;ER/Golgi;other cell component	Complement C1q tumor necrosis factor-related protein 5 [OS=Mus musculus]	1.898	5	1	1	25.4	6.64386
Q9D154	Serpinb1a	non-structural extracellular;other cytoplasmic organelle;other cell component	Leukocyte elastase inhibitor A [OS=Mus musculus]	120.943	44	101	16	42.5	3.9501
P25085	Il1rn	non-structural extracellular;other cell component	Interleukin-1 receptor antagonist protein [OS=Mus musculus]	23.542	18	17	3	20.3	3.38943
Q64191	Aga	non-structural extracellular;ER/Golgi;other cytoplasmic organelle;other cell component	N(4)-(beta-N-acetylglucosaminyl)-L-asparaginase [OS=Mus musculus]	60.039	24	58	7	37	2.37323
Q62086	Pon2	non-structural extracellular;plasma membrane;other membranes;mitochondrion;nucleus;other cytoplasmic organelle;other cell component	Serum paraoxonase/arylesterase 2 [OS=Mus musculus]	11.992	11	11	4	39.6	2.27828
Q07235	Serpine2	non-structural extracellular;extracellular matrix;plasma membrane;other membranes;cytosol;other cell component	Glia-derived nexin [OS=Mus musculus]	38.244	30	28	10	44.2	2.03386
P41731	Cd63	non-structural extracellular;plasma membrane;other membranes;nucleus;other cytoplasmic organelle;other cell component	CD63 antigen [OS=Mus musculus]	8.203	9	7	2	25.7	1.91495
Q3USZ8	Dipk2a	non-structural extracellular;other membranes;ER/Golgi	Divergent protein kinase domain 2A [OS=Mus musculus]	7.129	4	6	2	49.4	1.90111
P18828	Sdc1	non-structural extracellular;plasma membrane;other membranes;ER/Golgi;other cell component	Syndecan-1 [OS=Mus musculus]	7.62	6	3	1	32.9	1.90072
Q8VEB4	Pla2g15	non-structural extracellular;other membranes;nucleus;other cytoplasmic organelle;other cell component	Phospholipase A2 group XV [OS=Mus musculus]	28.773	23	37	7	47.3	1.86433
Q03350	Thbs2	non-structural extracellular;extracellular matrix;other cell component	Thrombospondin-2 [OS=Mus musculus]	18.25	7	17	4	129.8	1.85997
Q9EQG7	Enpp5	non-structural extracellular;plasma membrane;other membranes	Ectonucleotide pyrophosphatase/phosphodiesterase family member 5 [OS=Mus musculus]	12.409	9	8	3	54.4	1.8266
O09159	Man2b1	non-structural extracellular;nucleus;other cytoplasmic organelle;other cell component	Lysosomal alpha-mannosidase [OS=Mus musculus]	77.247	18	45	14	114.6	1.73205
P97449	Anpep	non-structural extracellular;plasma membrane;other membranes;ER/Golgi;other cell component	Aminopeptidase N [OS=Mus musculus]	260.447	31	242	28	109.6	1.66448
P13597	Icam1	non-structural extracellular;plasma membrane;other membranes;other cell component	Intercellular adhesion molecule 1 [OS=Mus musculus]	9.684	6	9	3	58.8	1.65627
P21956	Mfge8	non-structural extracellular;plasma membrane;other membranes	Lactadherin [OS=Mus musculus]	36.7	17	23	6	51.2	1.62761
P53690	Mmp14	non-structural extracellular;extracellular matrix;plasma membrane;other membranes;cytosol;cytoskeleton;nucleus;other cytoplasmic organelle;other cell component	Matrix metalloproteinase-14 [OS=Mus musculus]	52.441	21	48	11	65.9	1.6173
D3YXG0	Hmcn1	non-structural extracellular;extracellular matrix;plasma membrane;other membranes;other cell component	Hemicentin-1 [OS=Mus musculus]	3.311	1	8	3	611.2	1.57773
O54782	Man2b2	non-structural extracellular;other cytoplasmic organelle	Epididymis-specific alpha-mannosidase [OS=Mus musculus]	102.808	19	69	15	115.5	1.49672
Q3TCN2	Plbd2	non-structural extracellular;other cytoplasmic organelle	Putative phospholipase B-like 2 [OS=Mus musculus]	86.687	24	80	13	66.2	1.49108
Q99LJ6	Gpx7	non-structural extracellular;ER/Golgi	Glutathione peroxidase 7 [OS=Mus musculus]	37.605	30	39	5	21	1.48491
Q01149	Col1a2	non-structural extracellular;extracellular matrix;ER/Golgi;other cell component	Collagen alpha-2(I) chain [OS=Mus musculus]	494.41	60	419	50	129.5	1.46415
O35074	Ptgis	non-structural extracellular;plasma membrane;other membranes;ER/Golgi;nucleus;other cell component	Prostacyclin synthase [OS=Mus musculus]	36.499	24	22	8	57	1.43403
P11087	Col1a1	non-structural extracellular;extracellular matrix;ER/Golgi;other cell component	Collagen alpha-1(I) chain [OS=Mus musculus]	693.322	52	694	56	137.9	1.29866
Q9CQ45	Nenf	non-structural extracellular;other membranes;mitochondrion;ER/Golgi;other cell component	Neudesin [OS=Mus musculus]	44.117	52	29	8	18.9	1.2969
P03958	Ada	non-structural extracellular;plasma membrane;other membranes;cytosol;other cytoplasmic organelle;other cell component	Adenosine deaminase [OS=Mus musculus]	38.958	20	40	6	40	1.27143
Q61735	Cd47	non-structural extracellular;plasma membrane;other membranes;other cell component	Leukocyte surface antigen CD47 [OS=Mus musculus]	13.884	12	10	3	33.1	1.25822
P81117	Nucb2	non-structural extracellular;other membranes;ER/Golgi;nucleus;other cell component	Nucleobindin-2 [OS=Mus musculus]	54.764	24	39	8	50.3	1.146
Q920A5	Scpep1	non-structural extracellular;cytosol	Retinoid-inducible serine carboxypeptidase [OS=Mus musculus]	54.384	20	64	8	50.9	1.11969
Q9CYD3	Crtap	non-structural extracellular;ER/Golgi;other cell component	Cartilage-associated protein [OS=Mus musculus]	64.583	30	68	14	46.1	1.05866
Q3V1T4	P3h1	non-structural extracellular;extracellular matrix;plasma membrane;other membranes;ER/Golgi;nucleus;other cell component	Prolyl 3-hydroxylase 1 [OS=Mus musculus]	85.007	28	89	17	83.6	1.05797
P45376	Akr1b1	non-structural extracellular;cytosol;nucleus;other cytoplasmic organelle;other cell component	Aldo-keto reductase family 1 member B1 [OS=Mus musculus]	48.779	42	67	10	35.7	-1.08009
Q61699	Hsph1	non-structural extracellular;cytosol;nucleus;other cell component	Heat shock protein 105 kDa [OS=Mus musculus]	156.991	33	128	23	96.3	-1.09542
P55088	Aqp4	non-structural extracellular;plasma membrane;other membranes;other cytoplasmic organelle;other cell component	Aquaporin-4 [OS=Mus musculus]	3.303	3	3	1	34.4	-1.12343
P24270	Cat	non-structural extracellular;plasma membrane;other membranes;cytosol;mitochondrion;ER/Golgi;other cytoplasmic organelle;other cell component	Catalase [OS=Mus musculus]	131.252	45	103	15	59.8	-1.13289
Q9WUU7	Ctsz	non-structural extracellular;ER/Golgi;other cytoplasmic organelle;other cell component	Cathepsin Z [OS=Mus musculus]	19.002	13	25	4	34	-1.30401
O70370	Ctss	non-structural extracellular;other membranes;other cytoplasmic organelle;other cell component	Cathepsin S [OS=Mus musculus]	23.777	12	11	5	38.4	-1.31473
P70441	Slc9a3r1	non-structural extracellular;plasma membrane;other membranes;cytoskeleton;other cell component	Na(+)/H(+) exchange regulatory cofactor NHE-RF1 [OS=Mus musculus]	40.364	30	28	8	38.6	-1.38082
Q8R2Y2	Mcam	non-structural extracellular;plasma membrane;other membranes;nucleus	Cell surface glycoprotein MUC18 [OS=Mus musculus]	60.587	15	44	7	71.5	-1.61264
P15655	Fgf2	non-structural extracellular;nucleus;other cell component	Fibroblast growth factor 2 [OS=Mus musculus]	4.655	6	3	1	17.1	-1.65745
Q64442	Sord	non-structural extracellular;other membranes;cytosol;cytoskeleton;mitochondrion	Sorbitol dehydrogenase [OS=Mus musculus]	12.917	17	18	5	38.2	-1.662
O88668	Creg1	non-structural extracellular;other cell component	Protein CREG1 [OS=Mus musculus]	9.79	19	11	3	24.4	-1.67577
P06802	Enpp1	non-structural extracellular;plasma membrane;other membranes;other cell component	Ectonucleotide pyrophosphatase/phosphodiesterase family member 1 [OS=Mus musculus]	20.273	7	11	4	103.1	-1.71312
Q9D708	S100a16	non-structural extracellular;plasma membrane;other membranes;cytosol;nucleus;other cell component	Protein S100-A16 [OS=Mus musculus]	7.381	19	3	2	14.3	-1.82113
Q9CYH2	Prxl2a	non-structural extracellular;other cell component	Peroxiredoxin-like 2A [OS=Mus musculus]	5.004	10	4	2	24.4	-1.89432
A0A0G2JDV3	Gbp6	non-structural extracellular;other cell component	Guanylate-binding protein 6 [OS=Mus musculus]	3.881	3	3	1	70.4	-1.94898
P09602	Hmgn2	non-structural extracellular;nucleus;other cell component	Non-histone chromosomal protein HMG-17 [OS=Mus musculus]	21.962	17	18	2	9.4	-2.07097
P16110	Lgals3	non-structural extracellular;extracellular matrix;plasma membrane;other membranes;cytosol;mitochondrion;nucleus;other cell component	Galectin-3 [OS=Mus musculus]	60.253	27	72	6	27.5	-2.13289
P23927	Cryab	non-structural extracellular;plasma membrane;other membranes;cytosol;cytoskeleton;mitochondrion;ER/Golgi;nucleus;other cytoplasmic organelle;other cell component	Alpha-crystallin B chain [OS=Mus musculus]	83.266	58	112	10	20.1	-2.30757
Q04447	Ckb	non-structural extracellular;cytosol;mitochondrion;nucleus;other cell component	Creatine kinase B-type [OS=Mus musculus]	228.938	48	506	17	42.7	-2.68038
P20060	Hexb	non-structural extracellular;other membranes;other cytoplasmic organelle;other cell component	Beta-hexosaminidase subunit beta [OS=Mus musculus]	109.438	34	104	21	61.1	-2.699
P16330	Cnp	non-structural extracellular;plasma membrane;other membranes;cytoskeleton;mitochondrion;other cell component	2',3'-cyclic-nucleotide 3'-phosphodiesterase [OS=Mus musculus]	33.788	16	17	7	47.1	-2.85726
P10649	Gstm1	non-structural extracellular;cytosol;other cell component	Glutathione S-transferase Mu 1 [OS=Mus musculus]	158.457	64	203	13	26	-2.96578
P31786	Dbi	non-structural extracellular;plasma membrane;other membranes;cytoskeleton;ER/Golgi;nucleus;other cell component	Acyl-CoA-binding protein [OS=Mus musculus]	89.785	63	180	7	10	-3.03505
P51642	Cntf	non-structural extracellular;cytosol;nucleus;other cell component	Ciliary neurotrophic factor [OS=Mus musculus]	13.899	25	7	5	22.6	-3.23786
Q02105	C1qc	non-structural extracellular;other cell component	Complement C1q subcomponent subunit C [OS=Mus musculus]	14.97	20	5	4	26	-3.73697
P08905	Lyz2	non-structural extracellular;ER/Golgi;other cell component	Lysozyme C-2 [OS=Mus musculus]	11.757	25	8	4	16.7	-4.01159
P08207	S100a10	non-structural extracellular;plasma membrane;other membranes;ER/Golgi;nucleus;other cell component	Protein S100-A10 [OS=Mus musculus]	50.716	51	121	5	11.2	-4.1078
P08226	Apoe	non-structural extracellular;extracellular matrix;plasma membrane;other membranes;cytosol;cytoskeleton;ER/Golgi;nucleus;other cytoplasmic organelle;other cell component	Apolipoprotein E [OS=Mus musculus]	32.994	15	23	5	35.8	-4.47393
Q06890	Clu	non-structural extracellular;other membranes;cytosol;cytoskeleton;mitochondrion;ER/Golgi;nucleus;other cell component	Clusterin [OS=Mus musculus]	18.988	4	8	1	51.6	-4.53952
Q9JM58	Crlf1	non-structural extracellular;plasma membrane;other membranes;other cell component	Cytokine receptor-like factor 1 [OS=Mus musculus]	18.097	10	9	3	46.6	-6.64386
Q8C522	Endod1	non-structural extracellular	Endonuclease domain-containing 1 protein [OS=Mus musculus]	15.871	9	6	4	55.2	-6.64386
P00920	Ca2	non-structural extracellular;plasma membrane;other membranes;cytosol;other cell component	Carbonic anhydrase 2 [OS=Mus musculus]	12.588	23	7	4	29	-6.64386
O88307	Sorl1	non-structural extracellular;plasma membrane;other membranes;ER/Golgi;nucleus;other cytoplasmic organelle;other cell component	Sortilin-related receptor [OS=Mus musculus]	6.805	1	3	2	246.9	-6.64386
P14106	C1qb	non-structural extracellular;other cell component	Complement C1q subcomponent subunit B [OS=Mus musculus]	6.194	8	3	2	26.7	-6.64386
P29268	Ccn2	non-structural extracellular;extracellular matrix;cytosol;ER/Golgi;other cell component	CCN family member 2 [OS=Mus musculus]	5.76	7	2	2	37.8	-6.64386
Q00493	Cpe	non-structural extracellular;plasma membrane;other membranes;ER/Golgi;other cell component	Carboxypeptidase E [OS=Mus musculus]	4.681	3	6	1	53.2	-6.64386
Q9JHZ2	Ankh	non-structural extracellular;plasma membrane;other membranes	Progressive ankylosis protein [OS=Mus musculus]	4.242	5	3	2	54.3	-6.64386
Q8BPA8	Dpcd	non-structural extracellular	Protein DPCD [OS=Mus musculus]	4.059	5	2	1	23	-6.64386
P61148	Fgf1	non-structural extracellular;extracellular matrix;cytosol;nucleus;other cell component	Fibroblast growth factor 1 [OS=Mus musculus]	3.607	8	2	1	17.4	-6.64386
Q3V1M1	Igsf10	non-structural extracellular	Immunoglobulin superfamily member 10 [OS=Mus musculus]	2.34	0	4	1	285.4	-6.64386
P29452	Casp1	non-structural extracellular;plasma membrane;other membranes;cytosol;cytoskeleton;mitochondrion;nucleus;other cell component	Caspase-1 [OS=Mus musculus]	2.143	3	1	1	45.6	-6.64386
Q3UUY6	Prom2	non-structural extracellular;plasma membrane;other membranes;other cell component	Prominin-2 [OS=Mus musculus]	1.868	1	1	1	93.1	-6.64386
Q61147	Cp	non-structural extracellular;plasma membrane;other membranes	Ceruloplasmin [OS=Mus musculus]	1.857	1	1	1	121.1	-6.64386
