# Supplementary material for: Analysis of the senescence‐associated cell surfaceome reveals potential senotherapeutic targets
Source: Aging Cell. 2024 Sep 3;23(12):e14312. doi: 10.1111/acel.14312 (PMC11634743; doi:10.1111/acel.14312)
Supplement: Supplementary file 4 — Table S4. [file ACEL-23-e14312-s003.xlsx]

## Sheet: MF_Homo sapiens 
Table S4_A. Molecular Function enrichment of surface DEPs in human cells.
Significantly enriched clusters (p-value < 0.05 and min enrichment 1.5)
Description: The following primary cells were used: human- human umbilical vein endothelial cells (HUVEC) and normal human lung fibroblasts (NHLF); Senescence conditions are denoted as follows: H2O2- hydrogen peroxide treatment and ETO- etoposide treatment. This analysis was carried out by GO from the Metascape Database (https://metascape.org/gp/index.html) using the GO Molecular Functions resour…
LogP_HUVEC_H2O2	LogP_NHLF_ETO	LogP_NHLF_H2O2	GO	Category	Enriched clusters	#TotalGeneInLibrary	#GeneInGO	#GeneInHitList	#GeneInGOAndHitList	%InGO	Hits
-15.5974	-14.5785	-22.8108	GO:0050839	GO Molecular Functions	cell adhesion molecule binding	30244	556	703	78	11.0953	ADAM10|ADD1|DST|CD151|CDH2|CDH13|CLIC1|COL5A1|COL16A1|CPE|CSNK1D|CCN2|DLG1|DSP|EPHA2|FAP|FASN|FN1|HMGB1|ICAM1|CCN1|ITGA7|KRT18|LAMA5|LAMB2|LCP1|BCAM|MFGE8|MMP14|NCK1|NF2|P2RX4|PI4KA|PRKCA|PKN2|PTK2|PTPRB|RDX|S100P|SDCBP|SPTBN2|SRC|ADAM17|THY1|VWF|NUMB|CTNNAL1|ADAM9|GPRC5A|LRRFIP1|TJP2|ISG15|CKAP5|WASF2|GPNMB|RAB10|ESM1|EMILIN1|PACSIN2|EPN2|MAPRE1|ERC1|NFASC|CD2AP|GAPVD1|NPTN|SNX5|ASAP1|FNBP1L|TBC…
-7.79226	-7.5319	-11.5954	GO:0045296	GO Molecular Functions	cadherin binding	30244	334	703	42	5.9744	ADD1|CDH2|CDH13|CLIC1|CSNK1D|DLG1|EPHA2|FASN|KRT18|NCK1|P2RX4|PI4KA|PKN2|PTPRB|RDX|S100P|SPTBN2|SRC|NUMB|CTNNAL1|GPRC5A|LRRFIP1|TJP2|CKAP5|WASF2|RAB10|PACSIN2|EPN2|MAPRE1|ERC1|CD2AP|GAPVD1|SNX5|ASAP1|FNBP1L|TBC1D2|PARVA|CGN|KLC2|TBC1D10A|TNKS1BP1|VASN
-7.81903	-12.2672	-11.8087	GO:0005543	GO Molecular Functions	phospholipid binding	30244	479	703	55	7.82361	AKT1|BIN1|ANXA2P2|ANXA4|APOB|APOC3|SCARB1|DGKA|LPAR1|GAP43|GAS6|HMGB1|ITPR1|MFGE8|MME|MTM1|MYO10|NUMA1|OSBP|PCYT1A|ATP8B1|PSAP|SDCBP|SLC9A1|SPTBN2|SVIL|THY1|SNX4|CPNE3|CPNE1|RAPGEF2|RAB35|PACSIN2|EPN2|PLA2G15|APPL1|SNX5|PACSIN3|PACSIN1|ASAP1|EPDR1|PXK|APPL2|CCDC88A|EXOC1|LANCL2|APOM|GSDMD|SNX27|FCHO2|PIGU|EXOC8|GSDMA|WASHC2A|TNFAIP8L3
-5.54552	-7.19233	-6.83394	GO:0035091	GO Molecular Functions	phosphatidylinositol binding	30244	276	703	31	4.40967	AKT1|ANXA2P2|SCARB1|GAP43|ITPR1|MTM1|MYO10|NUMA1|OSBP|SDCBP|SLC9A1|SVIL|THY1|SNX4|RAB35|APPL1|SNX5|ASAP1|PXK|APPL2|CCDC88A|EXOC1|LANCL2|GSDMD|SNX27|FCHO2|PIGU|EXOC8|GSDMA|WASHC2A|TNFAIP8L3
-1.85923	-6.46724	-5.866	GO:0001786	GO Molecular Functions	phosphatidylserine binding	30244	62	703	14	1.99147	ANXA2P2|SCARB1|GAP43|GAS6|HMGB1|MFGE8|MME|CPNE1|APPL1|ASAP1|APPL2|GSDMD|FCHO2|GSDMA
-2.29908	-5.40717	-4.82519	GO:0072341	GO Molecular Functions	modified amino acid binding	30244	85	703	15	2.13371	ANXA2P2|SCARB1|FASN|GAP43|GAS6|HMGB1|MFGE8|MME|CPNE1|APPL1|ASAP1|APPL2|GSDMD|FCHO2|GSDMA
-3.96176	-2.46862	-5.3741	GO:1901981	GO Molecular Functions	phosphatidylinositol phosphate binding	30244	179	703	19	2.7027	AKT1|ANXA2P2|GAP43|MYO10|OSBP|SDCBP|SLC9A1|SVIL|SNX4|RAB35|SNX5|ASAP1|EXOC1|LANCL2|GSDMD|SNX27|FCHO2|GSDMA|WASHC2A
-3.26765	0	-1.65687	GO:0005546	GO Molecular Functions	phosphatidylinositol-4,5-bisphosphate binding	30244	82	703	10	1.42248	ANXA2P2|SDCBP|SLC9A1|SVIL|RAB35|ASAP1|EXOC1|GSDMD|FCHO2|GSDMA
-3.62432	0	-1.88881	GO:1902936	GO Molecular Functions	phosphatidylinositol bisphosphate binding	30244	107	703	11	1.56472	ANXA2P2|SDCBP|SLC9A1|SVIL|RAB35|SNX5|ASAP1|EXOC1|GSDMD|FCHO2|GSDMA
-5.13433	-7.81901	-16.7256	GO:0019904	GO Molecular Functions	protein domain specific binding	30244	656	703	64	9.10384	ADAM10|APP|CRK|CSNK2B|DAG1|DFFA|DLG1|DNM2|DVL2|LPAR1|EPB41L2|FYN|GNAI3|GNG5|GUSB|HMGB2|INPPL1|ITPR1|LAMP1|LAMP2|NCK1|NEDD4|NUMA1|OSBP|PKD2|PRKAR2A|PTEN|PTK2|SNTB1|SRC|STRN|ADAM17|TRADD|RIPK1|ADAM9|NHERF1|TJP2|HOMER3|RAPGEF2|ELMO1|WASF2|LANCL1|DLC1|BASP1|STAMBP|FAF1|ERC1|NFASC|CD2AP|CABYR|PYCARD|STRN3|LIN7C|CCDC88A|ENAH|RCC2|PLSCR3|SRR|PALS1|TBC1D10A|CARD11|REPS1|TNKS1BP1|SIRPA
-1.73828	-4.20537	-3.65574	GO:0017124	GO Molecular Functions	SH3 domain binding	30244	124	703	15	2.13371	ADAM10|CRK|DNM2|INPPL1|ADAM17|ADAM9|ELMO1|WASF2|LANCL1|CD2AP|CABYR|ENAH|PLSCR3|REPS1|SIRPA
-6.29383	-8.87024	-10.7437	GO:0005178	GO Molecular Functions	integrin binding	30244	153	703	29	4.12518	ADAM10|DST|CD151|COL5A1|COL16A1|CCN2|FAP|FN1|HMGB1|ICAM1|CCN1|ITGA7|LAMA5|LAMB2|LCP1|MFGE8|MMP14|NF2|PRKCA|PTK2|SRC|ADAM17|THY1|VWF|ADAM9|ISG15|GPNMB|ESM1|EMILIN1
-5.86663	-5.00569	-8.37142	GO:0005509	GO Molecular Functions	calcium ion binding	30244	705	703	57	8.10811	ANXA2P2|ANXA4|ARSA|DST|CALB2|ADGRE5|CDH2|CDH13|VCAN|DAG1|DGKA|DSC1|DSC3|GAS6|LCP1|LTBP1|LTBP2|NOTCH2|PAM|PCDH1|PKD2|PLCG1|RYR1|RYR3|S100A6|S100A7|S100A8|S100A9|S100P|STIM1|TGM3|THBS2|TTN|CPNE1|RAPGEF2|SLC25A13|PLCH1|PCDHB5|CABYR|KCNIP2|EHD3|ITSN2|CALML5|LRP1B|EPDR1|TRPM4|PLSCR3|S100A14|SRR|CRELD2|LPCAT1|HMCN1|ADGRE3|REPS1|S100A16|OIT3|AGRN
-10.0731	-4.02657	-5.84674	GO:0003779	GO Molecular Functions	actin binding	30244	438	703	44	6.25889	ADD1|BIN1|DST|DAG1|DIAPH1|EPB41L2|EPS8|INPPL1|KCNMA1|LCP1|MARCKS|MYO10|NF2|PTK2|RDX|SNTB1|SPTBN2|ITPRID2|SVIL|TPM1|TTN|CTNNAL1|WASL|PSTPIP2|MYOT|HDAC6|ARPC2|WASF2|CORO1A|EPB41L3|SYNE1|COTL1|PXK|UACA|CCDC88A|ENAH|PARVA|CGN|SHROOM3|MARCKSL1|ANTXR1|PPP1R9B|NEXN|IQGAP3
-6.84565	0	-4.71395	GO:0051015	GO Molecular Functions	actin filament binding	30244	208	703	22	3.12945	ADD1|BIN1|LCP1|MARCKS|MYO10|SPTBN2|ITPRID2|SVIL|TPM1|TTN|CTNNAL1|PSTPIP2|ARPC2|CORO1A|SYNE1|COTL1|SHROOM3|MARCKSL1|ANTXR1|PPP1R9B|NEXN|IQGAP3
-5.30869	-4.92212	-7.51726	GO:0019900	GO Molecular Functions	kinase binding	30244	768	703	57	8.10811	ACVRL1|ADAM10|AKT1|ANGPT2|FAS|ATP1A4|ATP1B1|CAV2|CDC6|CDH2|CRK|MAPK14|CYLD|DLG1|DNM2|DSP|DVL2|GAS6|GNAT1|GSK3B|IKBKB|ILK|MARCKS|SMAD3|PPP1R12A|NCK1|PAM|PLCG1|PRKAR2A|PKN1|PTK2|SDC4|SLC2A1|SRC|THY1|TTN|TUBA4A|CDK13|TRADD|ADAM9|CPNE3|DNAJA3|TJP2|FAF1|PDCD10|MAPRE1|TPX2|SHC2|APPL1|IRAK4|CCDC88A|EXOC2|RCC2|PPP1R9B|STK11IP|SIRPA|MLKL
-4.89861	-4.70819	-6.97785	GO:0019901	GO Molecular Functions	protein kinase binding	30244	683	703	51	7.25462	ACVRL1|ADAM10|AKT1|ANGPT2|ATP1B1|CAV2|CDH2|CRK|MAPK14|CYLD|DNM2|DSP|DVL2|GAS6|GNAT1|GSK3B|IKBKB|ILK|MARCKS|SMAD3|PPP1R12A|NCK1|PAM|PLCG1|PRKAR2A|PKN1|PTK2|SDC4|SRC|THY1|TTN|TUBA4A|CDK13|TRADD|ADAM9|CPNE3|DNAJA3|TJP2|FAF1|PDCD10|MAPRE1|TPX2|SHC2|APPL1|IRAK4|CCDC88A|EXOC2|RCC2|STK11IP|SIRPA|MLKL
-4.04995	-5.42236	-5.71814	GO:0003924	GO Molecular Functions	GTPase activity	30244	332	703	35	4.97866	ARF5|RND3|DNM2|GNA11|GNAI1|GNAI3|GNAL|GNAQ|GNAT1|GNB1|GNB2|GNG5|MX1|RAB3A|RAC2|RALB|RGS10|RRAD|RGS20|RAB29|RAB9A|RAB3D|GNA13|RAB10|RAB35|RAB31|RAB18|RAB38|RAB14|RAB23|RAB4B|RAB22A|RAP2C|RAB12|RAB15
-2.9364	-5.9784	-4.91302	GO:0005525	GO Molecular Functions	GTP binding	30244	382	703	36	5.12091	ARF5|RND3|DNM2|GNA11|GNAI1|GNAI3|GNAL|GNAQ|GNAT1|MX1|RAB3A|RAC2|RALB|RRAD|TUBA4A|PIP4K2B|RAB29|RAB9A|RAB3D|GNA13|RAB10|RAB35|RAB31|SEPHS1|RAB18|RAB38|SAMHD1|EHD3|RAB14|RAB23|RAB4B|LANCL2|RAB22A|RAP2C|RAB12|RAB15
-3.1487	-7.13649	-4.65043	GO:0017111	GO Molecular Functions	ribonucleoside triphosphate phosphatase activity	30244	710	703	50	7.11238	ABCC6|ARF5|RND3|ATP1A4|ATP4A|ATP7A|DNM2|GNA11|GNAI1|GNAI3|GNAL|GNAQ|GNAT1|GNB1|GNB2|GNG5|HSPA1L|HSPA6|MX1|ATP8B1|RAB3A|RAC2|RALB|RGS10|RRAD|RGS20|RAB29|RAB9A|RAB3D|ATP6V1G1|ABCB6|ATP9A|ABCC4|GNA13|RAB10|RAB35|RAB31|RAB18|RAB38|ATP2C1|VPS4A|RAB14|ATP6V1H|RAB23|RAB4B|RAB22A|RAP2C|ATAD1|RAB12|RAB15
-2.75672	-5.64882	-4.60287	GO:0019001	GO Molecular Functions	guanyl nucleotide binding	30244	404	703	36	5.12091	ARF5|RND3|DNM2|GNA11|GNAI1|GNAI3|GNAL|GNAQ|GNAT1|MX1|RAB3A|RAC2|RALB|RRAD|TUBA4A|PIP4K2B|RAB29|RAB9A|RAB3D|GNA13|RAB10|RAB35|RAB31|SEPHS1|RAB18|RAB38|SAMHD1|EHD3|RAB14|RAB23|RAB4B|LANCL2|RAB22A|RAP2C|RAB12|RAB15
-2.75672	-5.64882	-4.60287	GO:0032561	GO Molecular Functions	guanyl ribonucleotide binding	30244	404	703	36	5.12091	ARF5|RND3|DNM2|GNA11|GNAI1|GNAI3|GNAL|GNAQ|GNAT1|MX1|RAB3A|RAC2|RALB|RRAD|TUBA4A|PIP4K2B|RAB29|RAB9A|RAB3D|GNA13|RAB10|RAB35|RAB31|SEPHS1|RAB18|RAB38|SAMHD1|EHD3|RAB14|RAB23|RAB4B|LANCL2|RAB22A|RAP2C|RAB12|RAB15
-2.79424	-6.44678	-4.09005	GO:0016462	GO Molecular Functions	pyrophosphatase activity	30244	771	703	50	7.11238	ABCC6|ARF5|RND3|ATP1A4|ATP4A|ATP7A|DNM2|GNA11|GNAI1|GNAI3|GNAL|GNAQ|GNAT1|GNB1|GNB2|GNG5|HSPA1L|HSPA6|MX1|ATP8B1|RAB3A|RAC2|RALB|RGS10|RRAD|RGS20|RAB29|RAB9A|RAB3D|ATP6V1G1|ABCB6|ATP9A|ABCC4|GNA13|RAB10|RAB35|RAB31|RAB18|RAB38|ATP2C1|VPS4A|RAB14|ATP6V1H|RAB23|RAB4B|RAB22A|RAP2C|ATAD1|RAB12|RAB15
-2.7888	-6.43612	-4.08145	GO:0016817	GO Molecular Functions	hydrolase activity, acting on acid anhydrides	30244	772	703	50	7.11238	ABCC6|ARF5|RND3|ATP1A4|ATP4A|ATP7A|DNM2|GNA11|GNAI1|GNAI3|GNAL|GNAQ|GNAT1|GNB1|GNB2|GNG5|HSPA1L|HSPA6|MX1|ATP8B1|RAB3A|RAC2|RALB|RGS10|RRAD|RGS20|RAB29|RAB9A|RAB3D|ATP6V1G1|ABCB6|ATP9A|ABCC4|GNA13|RAB10|RAB35|RAB31|RAB18|RAB38|ATP2C1|VPS4A|RAB14|ATP6V1H|RAB23|RAB4B|RAB22A|RAP2C|ATAD1|RAB12|RAB15
-2.7888	-6.43612	-4.08145	GO:0016818	GO Molecular Functions	hydrolase activity, acting on acid anhydrides, in phosphorus-containing anhydrides	30244	772	703	50	7.11238	ABCC6|ARF5|RND3|ATP1A4|ATP4A|ATP7A|DNM2|GNA11|GNAI1|GNAI3|GNAL|GNAQ|GNAT1|GNB1|GNB2|GNG5|HSPA1L|HSPA6|MX1|ATP8B1|RAB3A|RAC2|RALB|RGS10|RRAD|RGS20|RAB29|RAB9A|RAB3D|ATP6V1G1|ABCB6|ATP9A|ABCC4|GNA13|RAB10|RAB35|RAB31|RAB18|RAB38|ATP2C1|VPS4A|RAB14|ATP6V1H|RAB23|RAB4B|RAB22A|RAP2C|ATAD1|RAB12|RAB15
-3.50139	-2.09415	-6.35648	GO:0019003	GO Molecular Functions	GDP binding	30244	73	703	14	1.99147	GNAI1|GNAI3|GNAT1|RALB|RAB29|RAB9A|RAB10|RAB35|RAB31|RAB18|RAB14|RAB22A|RAP2C|RAB12
-4.71838	-6.41994	-6.50545	GO:0002020	GO Molecular Functions	protease binding	30244	140	703	23	3.27169	BIN1|ANXA2P2|COL1A1|COL1A2|CST3|DPP4|FAP|FN1|GSK3B|INS|PRNP|PSAP|PTEN|STIM1|TIMP1|TIMP2|TIMP3|TTN|VWF|ATP9A|ADRM1|PYCARD|SELENOS
-6.67527	-3.30947	-5.75374	GO:0060090	GO Molecular Functions	molecular adaptor activity	30244	567	703	46	6.54339	ADAM10|ATP1B1|CAV2|AP1S1|COL1A2|CRK|DFFA|DLG1|DVL2|FMR1|GAS6|GNB1|GNB2|GRB10|IVL|LGALS3|NCK1|PAK1|PPP5C|PRNP|RAB3A|SDCBP|SLC9A1|SOD3|STX3|STX7|CUL1|TRADD|AP1S2|AP1M1|SNAP29|NHERF1|TJP2|VTI1B|EMILIN1|DLGAP4|MAPRE1|EPB41L3|BICD2|SYNE1|UBQLN2|ITSN2|NDC1|USE1|SERINC1|APH1B
-8.35973	-2.39922	-3.64276	GO:0030674	GO Molecular Functions	protein-macromolecule adaptor activity	30244	395	703	35	4.97866	ATP1B1|CAV2|AP1S1|COL1A2|CRK|DVL2|FMR1|GAS6|GNB1|GNB2|GRB10|LGALS3|NCK1|PRNP|RAB3A|SDCBP|SLC9A1|STX3|STX7|CUL1|TRADD|AP1S2|AP1M1|SNAP29|NHERF1|TJP2|VTI1B|EPB41L3|BICD2|SYNE1|UBQLN2|NDC1|USE1|SERINC1|APH1B
-7.92274	-4.82818	-5.00929	GO:0019838	GO Molecular Functions	growth factor binding	30244	133	703	22	3.12945	ACVRL1|CD36|COL1A1|COL1A2|COL4A1|COL5A1|CCN2|EPHA2|ERBB2|GLG1|GPC1|IGF1R|IGFBP4|CCN1|IL6ST|LTBP1|LTBP2|SORT1|SDCBP|PXDN|TWSG1|VASN
0	-2.48526	-2.1027	GO:0019955	GO Molecular Functions	cytokine binding	30244	133	703	10	1.42248	ACVRL1|BGN|CD36|HMGB1|IL6ST|LTBP1|PXDN|GREM1|TWSG1|VASN
-5.77144	-9.6318	-6.79584	GO:0051020	GO Molecular Functions	GTPase binding	30244	311	703	32	4.55192	BIN1|ATP7A|DIAPH1|DVL2|EPS8|GNB1|GNB2|LCP1|OCRL|PAK1|PKN1|PKN2|RAB29|RIN1|KNTC1|FARP1|ERC1|BICD2|SRGAP2|RAB3GAP2|GAPVD1|STRN3|PLCE1|YIPF1|FNBP1L|EXOC2|RCC2|DOCK5|IQGAP3|EXOC8|FGD5|RILPL1
-4.00857	-9.59723	-6.05435	GO:0031267	GO Molecular Functions	small GTPase binding	30244	279	326	19	5.82822	ATP7A|EPS8|OCRL|PKN2|RAB29|RIN1|KNTC1|FARP1|ERC1|SRGAP2|RAB3GAP2|GAPVD1|YIPF1|EXOC2|RCC2|DOCK5|IQGAP3|EXOC8|RILPL1
-5.05511	-4.07196	-10.1756	GO:0005201	GO Molecular Functions	extracellular matrix structural constituent	30244	166	703	23	3.27169	BGN|COL1A1|COL1A2|COL4A1|COL4A2|COL5A1|COL16A1|VCAN|FN1|CCN1|LAMA5|LAMB2|LAMB3|LTBP1|LTBP2|MFGE8|THBS2|VWF|PXDN|EMILIN1|COL18A1|HMCN1|AGRN
-5.88448	0	0	GO:0048407	GO Molecular Functions	platelet-derived growth factor binding	30244	11	244	4	1.63934	COL1A1|COL1A2|COL4A1|COL5A1
-3.48006	0	-2.71506	GO:0030020	GO Molecular Functions	extracellular matrix structural constituent conferring tensile strength	30244	41	703	7	0.995733	COL1A1|COL1A2|COL4A1|COL4A2|COL5A1|COL16A1|COL18A1
-5.86663	-8.40241	-6.69738	GO:0042803	GO Molecular Functions	protein homodimerization activity	30244	705	703	49	6.97013	ADAM10|ADD1|AKT1|BST2|CAV2|CDSN|DPP4|FAP|FMR1|GLA|GLB1|GSTM2|IKBKB|SMAD3|MME|PAFAH1B2|PCYT1A|PECAM1|PIP4K2A|PKD2|PSAP|PSMD7|S100A6|S100P|STK10|TPM1|TSG101|PIP4K2B|RIPK1|LRRFIP1|CPQ|ATG7|CORO1A|PDCD10|INPP5F|GPD1L|MTCL1|SYNE1|SRGAP2|APPL1|GREM1|CHMP4A|PYCARD|APPL2|CCDC88A|SRR|HM13|S100A16|GLIPR2
-3.72636	-5.83773	-8.99285	GO:0008047	GO Molecular Functions	enzyme activator activity	30244	625	703	45	6.40114	AKT1|APP|CD36|CTSK|CTSS|FN1|FYN|GAS6|GNA11|GNAQ|IL6ST|MGST2|OCRL|PDPK1|CTSA|PSAP|RGS10|SRC|TBCD|THY1|RGS20|GPRC5A|ARHGEF1|PLAA|RIN1|RAPGEF2|DLC1|ADRM1|SRGAP2|RAB3GAP2|TBC1D10B|GAPVD1|GREM1|PYCARD|ASAP1|IRAK4|TBC1D2|GPRC5D|TBC1D24|TBC1D15|DOCK5|APH1B|TBC1D10A|IQGAP3|STXBP5
-2.15055	-5.6817	-4.04093	GO:0030695	GO Molecular Functions	GTPase regulator activity	30244	493	703	35	4.97866	GNAQ|OCRL|RGS10|TBCD|THY1|VAV2|RGS20|WASL|DNAJA3|ARHGEF1|RIN1|RAPGEF2|ELMO1|FARP1|DLC1|GNA13|SRGAP2|RAB3GAP2|TBC1D10B|GPSM1|GAPVD1|ITSN2|ASAP1|PLCE1|TBC1D2|CCDC88A|RCC2|TBC1D24|TBC1D15|DOCK5|TBC1D10A|IQGAP3|STXBP5|SIRPA|FGD5
-2.1271	-5.63062	-3.99699	GO:0060589	GO Molecular Functions	nucleoside-triphosphatase regulator activity	30244	497	703	35	4.97866	GNAQ|OCRL|RGS10|TBCD|THY1|VAV2|RGS20|WASL|DNAJA3|ARHGEF1|RIN1|RAPGEF2|ELMO1|FARP1|DLC1|GNA13|SRGAP2|RAB3GAP2|TBC1D10B|GPSM1|GAPVD1|ITSN2|ASAP1|PLCE1|TBC1D2|CCDC88A|RCC2|TBC1D24|TBC1D15|DOCK5|TBC1D10A|IQGAP3|STXBP5|SIRPA|FGD5
-1.58812	-3.02658	-5.38889	GO:0005096	GO Molecular Functions	GTPase activator activity	30244	278	703	22	3.12945	GNAQ|OCRL|RGS10|TBCD|THY1|RGS20|ARHGEF1|RIN1|RAPGEF2|DLC1|SRGAP2|RAB3GAP2|TBC1D10B|GAPVD1|ASAP1|TBC1D2|TBC1D24|TBC1D15|DOCK5|TBC1D10A|IQGAP3|STXBP5
-1.42653	-3.71492	-2.00486	GO:0005085	GO Molecular Functions	guanyl-nucleotide exchange factor activity	30244	227	703	16	2.27596	VAV2|ARHGEF1|RIN1|RAPGEF2|ELMO1|FARP1|GNA13|RAB3GAP2|GAPVD1|ITSN2|PLCE1|CCDC88A|RCC2|DOCK5|TBC1D10A|FGD5
0	-5.68989	-5.84538	GO:0015318	GO Molecular Functions	inorganic molecular entity transmembrane transporter activity	30244	689	703	44	6.25889	SLC25A4|ANXA2P2|AQP1|ABCC6|ATP1A4|ATP1B1|ATP4A|ATP5PF|ATP6V1B1|ATP7A|ATP5PO|CACNA2D1|CLIC1|SLC31A1|ITPR1|KCNMA1|P2RX4|PKD2|RYR1|RYR3|SLC1A1|SLC9A1|SLC20A2|SLC30A1|SLC25A11|SLC16A3|SLC33A1|ATP6V1G1|SLC25A13|ABCC4|SLC9A6|ATP6V0A2|ATP2C1|SLC39A1|KCNIP2|ATP6V1H|SLC38A2|TRPM4|SLC12A9|TTYH3|SLC38A1|MAGT1|SLC15A4|ANO6
0	-4.81912	-5.75374	GO:0022890	GO Molecular Functions	inorganic cation transmembrane transporter activity	30244	567	703	38	5.40541	SLC25A4|ANXA2P2|AQP1|ATP1A4|ATP1B1|ATP4A|ATP5PF|ATP6V1B1|ATP7A|ATP5PO|CACNA2D1|SLC31A1|ITPR1|KCNMA1|P2RX4|PKD2|RYR1|RYR3|SLC1A1|SLC9A1|SLC20A2|SLC30A1|SLC16A3|SLC33A1|ATP6V1G1|SLC25A13|SLC9A6|ATP6V0A2|ATP2C1|SLC39A1|KCNIP2|ATP6V1H|SLC38A2|TRPM4|SLC12A9|SLC38A1|MAGT1|SLC15A4
0	-4.97875	-5.83547	GO:0008324	GO Molecular Functions	monoatomic cation transmembrane transporter activity	30244	603	703	39	5.54765	SLC25A4|ANXA2P2|AQP1|ATP1A4|ATP1B1|ATP4A|ATP5PF|ATP6V1B1|ATP7A|ATP5PO|CACNA2D1|SLC31A1|ITPR1|KCNMA1|P2RX4|PKD2|RYR1|RYR3|SLC1A1|SLC9A1|SLC20A2|SLC30A1|SLC16A3|SLC33A1|ATP6V1G1|SLC25A13|SLC9A6|ATP6V0A2|ATP2C1|SLC39A1|KCNIP2|ATP6V1H|SLC38A2|TRPM4|SLC12A9|SLC38A1|MAGT1|SLC15A4|ANO6
0	-4.81875	-4.96609	GO:0015075	GO Molecular Functions	monoatomic ion transmembrane transporter activity	30244	725	703	42	5.9744	SLC25A4|ANXA2P2|AQP1|ATP1A4|ATP1B1|ATP4A|ATP5PF|ATP6V1B1|ATP7A|ATP5PO|CACNA2D1|CLIC1|SLC31A1|ITPR1|KCNMA1|P2RX4|PKD2|RYR1|RYR3|S100A6|SLC1A1|SLC9A1|SLC20A2|SLC30A1|SLC16A3|SLC33A1|ATP6V1G1|SLC25A13|SLC9A6|ATP6V0A2|ATP2C1|SLC39A1|KCNIP2|ATP6V1H|SLC38A2|TRPM4|SLC12A9|TTYH3|SLC38A1|MAGT1|SLC15A4|ANO6
-1.96486	-2.01251	-4.06024	GO:0022804	GO Molecular Functions	active transmembrane transporter activity	30244	447	703	30	4.26743	SLC25A4|ABCC6|ATP1A4|ATP1B1|ATP4A|ATP6V1B1|ATP7A|SLC1A1|SLC9A1|SLC16A2|SLC20A2|SLC30A1|SLC7A5|SLC25A11|SLC16A3|SLC33A1|ATP6V1G1|ABCB6|SLC25A13|ABCC4|SLC9A6|ATP6V0A2|ATP2C1|ATP6V1H|SLC38A2|SLC12A9|CYBRD1|SLC38A1|SLC15A4|SLCO4C1
0	-2.25289	-4.63533	GO:0022853	GO Molecular Functions	active monoatomic ion transmembrane transporter activity	30244	247	703	21	2.9872	ATP1A4|ATP1B1|ATP4A|ATP6V1B1|ATP7A|SLC1A1|SLC9A1|SLC20A2|SLC30A1|SLC16A3|SLC33A1|ATP6V1G1|SLC25A13|SLC9A6|ATP6V0A2|ATP2C1|ATP6V1H|SLC38A2|SLC12A9|SLC38A1|SLC15A4
-1.32247	-4.14687	-2.76427	GO:1901702	GO Molecular Functions	salt transmembrane transporter activity	30244	582	703	34	4.83642	SLC25A4|ANXA2P2|AQP1|ATP1A4|ATP1B1|ATP4A|ATP7A|CACNA2D1|CLIC1|ITPR1|KCNMA1|P2RX4|PKD2|RYR1|RYR3|SLC1A1|SLC9A1|SLC20A2|SLC30A1|SLC25A11|SLC16A3|SLC25A13|ABCC4|SLC9A6|ATP2C1|SLC39A1|KCNIP2|SLC38A2|TRPM4|SLC12A9|SLC44A2|TTYH3|SLC38A1|ANO6
0	-3.4514	-3.1348	GO:0046873	GO Molecular Functions	metal ion transmembrane transporter activity	30244	442	703	27	3.84068	ANXA2P2|AQP1|ATP1A4|ATP1B1|ATP4A|ATP7A|CACNA2D1|SLC31A1|ITPR1|KCNMA1|P2RX4|PKD2|RYR1|RYR3|SLC1A1|SLC9A1|SLC20A2|SLC30A1|SLC9A6|ATP2C1|SLC39A1|KCNIP2|SLC38A2|TRPM4|SLC12A9|SLC38A1|MAGT1
0	0	-2.49873	GO:0015291	GO Molecular Functions	secondary active transmembrane transporter activity	30244	273	703	17	2.41821	SLC25A4|SLC1A1|SLC9A1|SLC16A2|SLC20A2|SLC30A1|SLC7A5|SLC25A11|SLC16A3|SLC33A1|SLC25A13|SLC9A6|SLC38A2|SLC12A9|SLC38A1|SLC15A4|SLCO4C1
0	0	-2.95662	GO:0015081	GO Molecular Functions	sodium ion transmembrane transporter activity	30244	158	392	8	2.04082	ATP4A|PKD2|SLC1A1|SLC9A1|SLC20A2|SLC9A6|TRPM4|SLC38A1
0	-1.53284	-1.74926	GO:0015079	GO Molecular Functions	potassium ion transmembrane transporter activity	30244	159	703	10	1.42248	AQP1|ATP1A4|ATP1B1|ATP4A|KCNMA1|PKD2|SLC9A1|SLC9A6|KCNIP2|SLC12A9
-2.00024	-2.53265	-8.68247	GO:0050840	GO Molecular Functions	extracellular matrix binding	30244	55	392	10	2.55102	BGN|DAG1|GPC1|CCN1|ITGA7|LGALS3|PXDN|ADAM9|OLFML2A|AGRN
-2.83451	-3.65522	-7.26322	GO:0043236	GO Molecular Functions	laminin binding	30244	28	703	9	1.28023	CTSS|DAG1|GPC1|ITGA7|LGALS3|BCAM|PXDN|ADAM9|AGRN
-3.16643	-2.96445	-8.67011	GO:0005539	GO Molecular Functions	glycosaminoglycan binding	30244	235	392	18	4.59184	AAMP|APLP2|APOB|APP|BGN|COL5A1|VCAN|FN1|CCN1|LTBP2|SERPINE2|PTPRS|SOD3|THBS2|GPNMB|LXN|CEMIP|AGRN
-2.56418	-1.96545	-7.23834	GO:0008201	GO Molecular Functions	heparin binding	30244	171	392	14	3.57143	AAMP|APLP2|APOB|APP|COL5A1|FN1|CCN1|LTBP2|SERPINE2|PTPRS|SOD3|THBS2|GPNMB|LXN
-2.75116	-1.5336	-5.48486	GO:1901681	GO Molecular Functions	sulfur compound binding	30244	273	392	15	3.82653	AAMP|APLP2|APOB|APP|COL5A1|FN1|CCN1|LTBP2|SERPINE2|PTPRS|SOD3|THBS2|GPNMB|LXN|AGRN
-2.61831	-3.87639	-5.45517	GO:0016301	GO Molecular Functions	kinase activity	30244	724	703	45	6.40114	ACVRL1|AKT1|MAPK14|CSNK1D|CSNK2B|DGKA|DLG1|EPHA2|ERBB2|FYN|GSK3B|IGF1R|IKBKB|ILK|LTBP1|MARK3|PAK1|PDPK1|PI4KA|PIP4K2A|PRKCA|PKN1|PKN2|PRKD1|PTK2|PTK7|SRC|STK10|TTN|TYRO3|YES1|PIP4K2B|CDK13|RIPK1|CPNE3|DCLK1|TJP2|SEPHS1|TNIK|IRAK4|TAOK3|ADPGK|CARD11|PPP1R9B|PIK3R6
-2.07339	-3.87101	-5.57867	GO:0016773	GO Molecular Functions	phosphotransferase activity, alcohol group as acceptor	30244	668	703	41	5.83215	ACVRL1|AKT1|MAPK14|CSNK1D|CSNK2B|DGKA|EPHA2|ERBB2|FYN|GSK3B|IGF1R|IKBKB|ILK|LTBP1|MARK3|PAK1|PDPK1|PI4KA|PIP4K2A|PRKCA|PKN1|PKN2|PRKD1|PTK2|PTK7|SRC|STK10|TTN|TYRO3|YES1|PIP4K2B|CDK13|RIPK1|CPNE3|DCLK1|TNIK|IRAK4|TAOK3|ADPGK|PPP1R9B|PIK3R6
-1.40161	-3.35098	-5.28232	GO:0004672	GO Molecular Functions	protein kinase activity	30244	562	703	35	4.97866	ACVRL1|AKT1|MAPK14|CSNK1D|CSNK2B|EPHA2|ERBB2|FYN|GSK3B|IGF1R|IKBKB|ILK|LTBP1|MARK3|PAK1|PDPK1|PRKCA|PKN1|PKN2|PRKD1|PTK2|PTK7|SRC|STK10|TTN|TYRO3|YES1|CDK13|RIPK1|CPNE3|DCLK1|TNIK|IRAK4|TAOK3|PPP1R9B
0	-2.59383	-3.77039	GO:0004674	GO Molecular Functions	protein serine/threonine kinase activity	30244	428	703	25	3.55619	ACVRL1|AKT1|MAPK14|CSNK1D|CSNK2B|GSK3B|IKBKB|ILK|LTBP1|MARK3|PAK1|PDPK1|PRKCA|PKN1|PKN2|PRKD1|STK10|TTN|CDK13|RIPK1|CPNE3|DCLK1|TNIK|IRAK4|TAOK3
0	-2.68703	-3.51697	GO:0106310	GO Molecular Functions	protein serine kinase activity	30244	362	703	21	2.9872	AKT1|MAPK14|CSNK1D|GSK3B|IKBKB|ILK|MARK3|PAK1|PDPK1|PRKCA|PKN1|PKN2|PRKD1|STK10|TTN|CDK13|RIPK1|DCLK1|TNIK|IRAK4|TAOK3
-3.73759	-6.78624	-4.24945	GO:0008238	GO Molecular Functions	exopeptidase activity	30244	102	703	15	2.13371	ADAM10|ANPEP|CPD|CPE|CTSZ|DPP4|FAP|LNPEP|MME|MMP14|CTSA|PRCP|CPQ|METAP2|CPA4
0	-3.71558	-3.13559	GO:0008237	GO Molecular Functions	metallopeptidase activity	30244	185	703	16	2.27596	ADAM10|ANPEP|CPD|CPE|LNPEP|MME|MMP1|MMP2|MMP14|ADAM17|ADAM9|ECEL1|CPQ|STAMBP|METAP2|CPA4
0	-3.07363	-1.92807	GO:0008235	GO Molecular Functions	metalloexopeptidase activity	30244	68	703	9	1.28023	ADAM10|ANPEP|CPD|CPE|LNPEP|MMP14|CPQ|METAP2|CPA4
-2.38597	-2.03949	0	GO:0004177	GO Molecular Functions	aminopeptidase activity	30244	40	703	5	0.711238	ANPEP|DPP4|LNPEP|MMP14|METAP2
0	-2.16262	-1.84114	GO:0004222	GO Molecular Functions	metalloendopeptidase activity	30244	110	703	8	1.13798	ADAM10|MME|MMP1|MMP2|MMP14|ADAM17|ADAM9|ECEL1
0	-6.14559	-5.68138	GO:0052866	GO Molecular Functions	phosphatidylinositol phosphate phosphatase activity	30244	30	703	9	1.28023	INPPL1|MTM1|OCRL|PTEN|SYNJ2|MTMR6|INPP5F|PIP4P2|PIP4P1
0	-5.57768	-5.26063	GO:0034596	GO Molecular Functions	phosphatidylinositol phosphate 4-phosphatase activity	30244	10	703	5	0.711238	OCRL|SYNJ2|INPP5F|PIP4P2|PIP4P1
0	-3.78443	-4.72716	GO:0034593	GO Molecular Functions	phosphatidylinositol bisphosphate phosphatase activity	30244	26	703	7	0.995733	MTM1|OCRL|PTEN|SYNJ2|MTMR6|PIP4P2|PIP4P1
0	-3.59518	-4.89718	GO:0106019	GO Molecular Functions	phosphatidylinositol-4,5-bisphosphate phosphatase activity	30244	12	392	4	1.02041	OCRL|SYNJ2|PIP4P2|PIP4P1
0	-3.48471	-3.25096	GO:0034595	GO Molecular Functions	phosphatidylinositol phosphate 5-phosphatase activity	30244	13	703	4	0.56899	INPPL1|OCRL|SYNJ2|INPP5F
0	0	-3.61558	GO:0034594	GO Molecular Functions	phosphatidylinositol trisphosphate phosphatase activity	30244	10	392	3	0.765306	INPPL1|OCRL|PTEN
0	-3.04674	-2.81653	GO:0052745	GO Molecular Functions	inositol phosphate phosphatase activity	30244	18	703	4	0.56899	INPPL1|OCRL|PTEN|INPP5F
-5.3103	-2.87777	-1.43313	GO:0001664	GO Molecular Functions	G protein-coupled receptor binding	30244	291	703	25	3.55619	DNM2|DVL2|FYN|GNA11|GNAI1|GNAI3|GNAL|GNAQ|GNAT1|NEDD4|PALM|PRNP|SDCBP|SFRP1|YARS1|ARHGEF1|NHERF1|HOMER3|RAPGEF2|GNA13|CNRIP1|SNX5|S100A14|WNT5B|PPP1R9B
0	-4.08009	-2.55736	GO:0031683	GO Molecular Functions	G-protein beta/gamma-subunit complex binding	30244	22	703	7	0.995733	GNA11|GNAI1|GNAI3|GNAL|GNAQ|GNAT1|GNA13
-2.21305	-2.78378	-5.5757	GO:0005516	GO Molecular Functions	calmodulin binding	30244	202	703	20	2.84495	ADD1|AKT1|FAS|GAP43|MARCKS|MYO10|PCYT1A|PHKB|RRAD|RYR1|RYR3|SLC9A1|SNTB1|STRN|TTN|STRN3|TRPM4|MARCKSL1|IQGAP3|ASPM
-3.99042	-4.01421	-4.23041	GO:0016798	GO Molecular Functions	hydrolase activity, acting on glycosyl bonds	30244	132	703	16	2.27596	AGL|BST1|FUCA1|FUCA2|GAA|GLA|GLB1|GUSB|HEXB|MAN2B1|MANBA|NAGLU|NEU1|SMPD1|TLR6|CEMIP
-2.99802	-5.07941	-4.50493	GO:0004553	GO Molecular Functions	hydrolase activity, hydrolyzing O-glycosyl compounds	30244	94	703	13	1.84922	AGL|FUCA1|FUCA2|GAA|GLA|GLB1|GUSB|HEXB|MAN2B1|MANBA|NAGLU|NEU1|CEMIP
-3.70167	-2.16683	-5.19397	GO:0043394	GO Molecular Functions	proteoglycan binding	30244	36	703	9	1.28023	COL5A1|CTSB|CTSK|CTSS|FN1|PTPRS|SDCBP|GPNMB|AGRN
-2.69609	-1.46215	-2.77809	GO:0005518	GO Molecular Functions	collagen binding	30244	66	703	9	1.28023	CTSB|CTSK|CTSS|FN1|SMAD3|PAK1|VWF|ADAM9|ANTXR1
0	-2.59157	-3.21189	GO:0016504	GO Molecular Functions	peptidase activator activity	30244	53	703	7	0.995733	APP|CTSK|CTSS|FN1|ADRM1|PYCARD|APH1B
0	-2.39137	0	GO:0001968	GO Molecular Functions	fibronectin binding	30244	30	703	5	0.711238	CCN2|CTSK|CTSS|MMP2|SDC4
0	0	-1.76759	GO:0043028	GO Molecular Functions	cysteine-type endopeptidase regulator activity involved in apoptotic process	30244	42	703	4	0.56899	CTSK|CTSS|GAS6|PYCARD
-4.04138	-2.4239	-3.67819	GO:0004857	GO Molecular Functions	enzyme inhibitor activity	30244	392	703	28	3.98293	AKT1|BIN1|ANXA2P2|ANXA4|APLP2|APOC3|APP|BST2|CST3|DFFA|LGALS3|PPP1R12A|NCK1|SERPINB2|SERPINE2|SERPINB8|PPP2CA|PRKAR2A|PRNP|TIMP1|TIMP2|TIMP3|FAF2|TAOK3|PARVA|LXN|PPP1R9B|A2ML1
-3.2901	-3.09705	-4.37897	GO:0061134	GO Molecular Functions	peptidase regulator activity	30244	225	703	20	2.84495	BIN1|APLP2|APP|BST2|CST3|CTSK|CTSS|FN1|SERPINB2|SERPINE2|SERPINB8|PRNP|TIMP1|TIMP2|TIMP3|ADRM1|PYCARD|LXN|APH1B|A2ML1
-3.15587	-2.44212	-3.20341	GO:0061135	GO Molecular Functions	endopeptidase regulator activity	30244	181	703	16	2.27596	BIN1|APLP2|APP|BST2|CST3|SERPINB2|SERPINE2|SERPINB8|PRNP|TIMP1|TIMP2|TIMP3|ADRM1|LXN|APH1B|A2ML1
0	0	-2.97168	GO:0008191	GO Molecular Functions	metalloendopeptidase inhibitor activity	30244	16	703	5	0.711238	BST2|TIMP1|TIMP2|TIMP3|LXN
-2.65461	-2.04919	-2.85318	GO:0004866	GO Molecular Functions	endopeptidase inhibitor activity	30244	164	703	14	1.99147	BIN1|APLP2|APP|BST2|CST3|SERPINB2|SERPINE2|SERPINB8|PRNP|TIMP1|TIMP2|TIMP3|LXN|A2ML1
-2.55164	-1.95386	-2.72272	GO:0030414	GO Molecular Functions	peptidase inhibitor activity	30244	172	703	14	1.99147	BIN1|APLP2|APP|BST2|CST3|SERPINB2|SERPINE2|SERPINB8|PRNP|TIMP1|TIMP2|TIMP3|LXN|A2ML1
-1.33485	0	-1.39719	GO:0004867	GO Molecular Functions	serine-type endopeptidase inhibitor activity	30244	99	703	6	0.853485	APLP2|APP|SERPINB2|SERPINE2|SERPINB8|A2ML1
-2.23394	-4.62553	-3.27951	GO:0070851	GO Molecular Functions	growth factor receptor binding	30244	141	703	16	2.27596	APP|FYN|IL6ST|SDCBP|SRC|ADAM17|VAV2|SNX4|NHERF1|ESM1|CD2AP|GREM1|NPTN|PYCARD|IRAK4|CCDC88A
0	-3.38345	0	GO:0005172	GO Molecular Functions	vascular endothelial growth factor receptor binding	30244	14	326	3	0.920245	CD2AP|GREM1|CCDC88A
-1.6354	-1.54849	-1.58935	GO:0005126	GO Molecular Functions	cytokine receptor binding	30244	271	703	15	2.13371	IL6ST|SMAD3|PLCG1|SDCBP|ADAM17|PXDN|YARS1|TRADD|RIPK1|CD2AP|GREM1|PYCARD|IRAK4|CCDC88A|S100A14
0	-2.3168	-6.37277	GO:0015078	GO Molecular Functions	proton transmembrane transporter activity	30244	144	392	12	3.06122	SLC25A4|ATP4A|ATP5PF|ATP6V1B1|SLC9A1|SLC30A1|SLC33A1|ATP6V1G1|SLC9A6|ATP6V0A2|ATP6V1H|SLC15A4
-2.06763	-3.99541	-2.73107	GO:0042626	GO Molecular Functions	ATPase-coupled transmembrane transporter activity	30244	99	703	12	1.70697	ABCC6|ATP1A4|ATP1B1|ATP4A|ATP6V1B1|ATP7A|ATP6V1G1|ABCB6|ABCC4|ATP6V0A2|ATP2C1|ATP6V1H
-2.04432	-4.64877	-3.21189	GO:0019829	GO Molecular Functions	ATPase-coupled monoatomic cation transmembrane transporter activity	30244	53	703	9	1.28023	ATP1A4|ATP1B1|ATP4A|ATP6V1B1|ATP7A|ATP6V1G1|ATP6V0A2|ATP2C1|ATP6V1H
0	-2.52343	-4.64285	GO:0009678	GO Molecular Functions	pyrophosphate hydrolysis-driven proton transmembrane transporter activity	30244	27	392	5	1.27551	ATP4A|ATP6V1B1|ATP6V1G1|ATP6V0A2|ATP6V1H
0	-4.25163	0	GO:0015662	GO Molecular Functions	P-type ion transporter activity	30244	20	326	4	1.22699	ATP1A4|ATP4A|ATP7A|ATP2C1
0	-3.92532	0	GO:0140358	GO Molecular Functions	P-type transmembrane transporter activity	30244	24	326	4	1.22699	ATP1A4|ATP4A|ATP7A|ATP2C1
-1.30675	-3.26661	-2.16025	GO:0015399	GO Molecular Functions	primary active transmembrane transporter activity	30244	170	703	13	1.84922	ABCC6|ATP1A4|ATP1B1|ATP4A|ATP6V1B1|ATP7A|ATP6V1G1|ABCB6|ABCC4|ATP6V0A2|ATP2C1|ATP6V1H|CYBRD1
0	0	-3.61889	GO:0042625	GO Molecular Functions	ATPase-coupled ion transmembrane transporter activity	30244	24	392	4	1.02041	ATP6V1B1|ATP6V1G1|ATP6V0A2|ATP6V1H
0	0	-3.61889	GO:0044769	GO Molecular Functions	ATPase activity, coupled to transmembrane movement of ions, rotational mechanism	30244	24	392	4	1.02041	ATP6V1B1|ATP6V1G1|ATP6V0A2|ATP6V1H
0	0	-3.61889	GO:0046961	GO Molecular Functions	proton-transporting ATPase activity, rotational mechanism	30244	24	392	4	1.02041	ATP6V1B1|ATP6V1G1|ATP6V0A2|ATP6V1H
0	-2.52548	0	GO:0016887	GO Molecular Functions	ATP hydrolysis activity	30244	380	326	11	3.37423	ABCC6|ATP1A4|ATP4A|ATP7A|HSPA1L|HSPA6|ATP8B1|ATP6V1G1|ATP2C1|VPS4A|ATP6V1H
0	-2.36876	0	GO:0140657	GO Molecular Functions	ATP-dependent activity	30244	577	326	14	4.29448	ABCC6|ATP1A4|ATP4A|ATP7A|HSPA1L|HSPA6|MYO10|ATP8B1|ATP6V1G1|ACSBG1|ATP2C1|VPS4A|ATP6V1H|SLC27A1
0	-3.95416	-6.36248	GO:0005319	GO Molecular Functions	lipid transporter activity	30244	172	392	13	3.31633	APOB|CD36|NPC1|OSBP|ATP9A|ABCC4|NPC2|OSBPL3|PLSCR3|VMP1|ANO6|SLC27A1|TNFAIP8L3
0	-2.16683	-4.01514	GO:0015248	GO Molecular Functions	sterol transporter activity	30244	36	392	5	1.27551	APOB|NPC1|OSBP|NPC2|OSBPL3
0	0	-2.50082	GO:0120015	GO Molecular Functions	sterol transfer activity	30244	23	392	3	0.765306	APOB|OSBP|NPC2
0	-1.68748	-2.27768	GO:0120013	GO Molecular Functions	lipid transfer activity	30244	54	392	4	1.02041	APOB|OSBP|NPC2|TNFAIP8L3
0	-1.80108	-2.21588	GO:0043178	GO Molecular Functions	alcohol binding	30244	89	392	5	1.27551	ITPR1|NPC1|CDIPT|NPC2|OSBPL3
0	-1.54956	-2.09081	GO:0032934	GO Molecular Functions	sterol binding	30244	61	392	4	1.02041	NPC1|OSBP|NPC2|OSBPL3
0	0	-1.54577	GO:0015485	GO Molecular Functions	cholesterol binding	30244	51	392	3	0.765306	NPC1|NPC2|OSBPL3
0	0	-1.37049	GO:0005496	GO Molecular Functions	steroid binding	30244	101	392	4	1.02041	NPC1|OSBP|NPC2|OSBPL3
-3.13773	-3.22788	-3.47116	GO:0044325	GO Molecular Functions	transmembrane transporter binding	30244	132	703	15	2.13371	DIAPH1|DLG1|FMR1|FYN|PKD2|PRNP|SRC|YES1|NHERF1|GPD1L|NPTN|PYCARD|KCNIP2|GOPC|PPP1R9B
-1.59646	-6.09332	-2.99991	GO:0008233	GO Molecular Functions	peptidase activity	30244	603	326	22	6.74847	ADAM10|CPD|CTSB|CTSK|CTSO|CTSZ|DPP4|GGT7|LNPEP|MME|MMP1|PLAT|CTSA|PRCP|LGMN|SFRP1|ADAM9|CPNE1|ECEL1|TMEM59|METAP2|CPA4
0	-4.2062	-1.6436	GO:0004175	GO Molecular Functions	endopeptidase activity	30244	422	326	15	4.60123	ADAM10|CTSB|CTSK|CTSO|CTSZ|DPP4|MME|MMP1|PLAT|LGMN|SFRP1|ADAM9|CPNE1|ECEL1|TMEM59
0	-2.74543	0	GO:0004197	GO Molecular Functions	cysteine-type endopeptidase activity	30244	118	326	6	1.84049	CTSB|CTSK|CTSO|CTSZ|LGMN|SFRP1
0	-1.811	0	GO:0008234	GO Molecular Functions	cysteine-type peptidase activity	30244	185	326	6	1.84049	CTSB|CTSK|CTSO|CTSZ|LGMN|SFRP1
-4.58851	-2.82716	-2.61695	GO:0033218	GO Molecular Functions	amide binding	30244	401	703	27	3.84068	ANPEP|CD36|SCARB1|CST3|FASN|GLUL|HLA-A|HLA-B|HLA-C|HLA-E|IGF1R|KPNA2|LNPEP|MME|NPY5R|PRNP|PSAP|PEX19|SLC1A1|SRP14|SLC7A5|ITM2B|TLR6|PPIE|KCNIP2|EPDR1|CEMIP
-4.93584	-2.10647	-2.51545	GO:0042277	GO Molecular Functions	peptide binding	30244	317	703	22	3.12945	ANPEP|CD36|SCARB1|CST3|HLA-A|HLA-B|HLA-C|HLA-E|IGF1R|KPNA2|LNPEP|MME|NPY5R|PRNP|PEX19|SRP14|SLC7A5|ITM2B|TLR6|PPIE|KCNIP2|CEMIP
0	-3.78188	-3.41317	GO:0005048	GO Molecular Functions	signal sequence binding	30244	48	326	5	1.53374	KPNA2|PEX19|SRP14|KCNIP2|CEMIP
-3.57064	-3.20331	0	GO:0050780	GO Molecular Functions	dopamine receptor binding	30244	16	703	6	0.853485	DNM2|PALM|NHERF1|GNA13|SNX5|PPP1R9B
-2.92839	-3.26844	-1.72812	GO:0016788	GO Molecular Functions	hydrolase activity, acting on ester bonds	30244	747	703	40	5.6899	ARSA|ARSB|AZGP1|DLG1|DNASE1L1|FASN|GALNS|GNS|INPPL1|MTM1|NT5E|OCRL|PAFAH1B2|PLCG1|PON2|PPP2CA|PPP5C|PTEN|PTK2|PTPRB|PTPRE|PTPRS|SMPD1|RNASET2|SYNJ2|MTMR6|SMPDL3A|INPP5F|FAN1|PLCH1|PLA2G15|SAMHD1|AGO2|PLCE1|PIP4P2|SMPD4|PIP4P1|DIS3L|PLBD2|DAGLB
-2.04271	-2.7151	-1.71026	GO:0042578	GO Molecular Functions	phosphoric ester hydrolase activity	30244	359	703	25	3.55619	DLG1|INPPL1|MTM1|NT5E|OCRL|PLCG1|PPP2CA|PPP5C|PTEN|PTK2|PTPRB|PTPRE|PTPRS|SMPD1|SYNJ2|MTMR6|SMPDL3A|INPP5F|FAN1|PLCH1|SAMHD1|PLCE1|PIP4P2|SMPD4|PIP4P1
-1.64229	-2.03036	0	GO:0016791	GO Molecular Functions	phosphatase activity	30244	270	703	17	2.41821	DLG1|INPPL1|MTM1|NT5E|OCRL|PPP2CA|PPP5C|PTEN|PTK2|PTPRB|PTPRE|PTPRS|SYNJ2|MTMR6|INPP5F|PIP4P2|PIP4P1
-2.14559	0	0	GO:0004725	GO Molecular Functions	protein tyrosine phosphatase activity	30244	94	703	7	0.995733	PPP2CA|PTEN|PTK2|PTPRB|PTPRE|PTPRS|MTMR6
-1.85358	0	0	GO:0004721	GO Molecular Functions	phosphoprotein phosphatase activity	30244	175	703	10	1.42248	DLG1|MTM1|PPP2CA|PPP5C|PTEN|PTK2|PTPRB|PTPRE|PTPRS|MTMR6
-5.88448	0	0	GO:0035256	GO Molecular Functions	G protein-coupled glutamate receptor binding	30244	11	244	4	1.63934	FYN|PRNP|NHERF1|HOMER3
-4.41833	0	0	GO:0035254	GO Molecular Functions	glutamate receptor binding	30244	47	244	5	2.04918	FYN|PRNP|SDCBP|NHERF1|HOMER3
0	-3.85146	-5.26063	GO:0050786	GO Molecular Functions	RAGE receptor binding	30244	10	703	5	0.711238	HMGB1|HMGB2|S100A7|S100A8|S100A9
0	-2.18537	-2.29751	GO:0031406	GO Molecular Functions	carboxylic acid binding	30244	202	703	12	1.70697	CD36|GLUL|GSTM2|PAM|PSAP|S100A8|S100A9|SLC1A1|STX3|EPDR1|SRR|AGRN
0	-2.05424	-2.151	GO:0043177	GO Molecular Functions	organic acid binding	30244	214	703	12	1.70697	CD36|GLUL|GSTM2|PAM|PSAP|S100A8|S100A9|SLC1A1|STX3|EPDR1|SRR|AGRN
-2.11409	0	-1.56802	GO:0005504	GO Molecular Functions	fatty acid binding	30244	50	703	5	0.711238	CD36|GSTM2|S100A8|S100A9|STX3
-1.55404	0	-1.67426	GO:0033293	GO Molecular Functions	monocarboxylic acid binding	30244	81	703	6	0.853485	CD36|GSTM2|PSAP|S100A8|S100A9|STX3
0	-5.28166	-3.77917	GO:0005507	GO Molecular Functions	copper ion binding	30244	63	703	10	1.42248	ATP7A|SLC31A1|F8|GPC1|P2RX4|PAM|PRNP|SOD3|LOXL4|COA6
-3.36774	-1.99481	-5.10327	GO:0001618	GO Molecular Functions	virus receptor activity	30244	78	703	11	1.56472	ANPEP|SCARB1|CD55|DAG1|DPP4|EPHA2|ICAM1|LAMP1|NPC1|SLC20A2|TYRO3
-3.34217	-1.97586	-5.06179	GO:0140272	GO Molecular Functions	exogenous protein binding	30244	79	703	11	1.56472	ANPEP|SCARB1|CD55|DAG1|DPP4|EPHA2|ICAM1|LAMP1|NPC1|SLC20A2|TYRO3
-4.52345	-2.24557	-3.82633	GO:0016247	GO Molecular Functions	channel regulator activity	30244	149	703	15	2.13371	AKT1|DLG1|ITPR1|NEDD4|RRAD|SMPD1|STIM1|SLC30A1|STX7|NHERF1|VTI1B|GPD1L|PACSIN3|KCNIP2|GSDMD
-2.98865	-2.36108	-4.00895	GO:0099106	GO Molecular Functions	ion channel regulator activity	30244	141	703	13	1.84922	AKT1|DLG1|ITPR1|NEDD4|RRAD|STIM1|SLC30A1|STX7|NHERF1|VTI1B|GPD1L|PACSIN3|KCNIP2
-2.35554	-2.00991	-2.71506	GO:0016248	GO Molecular Functions	channel inhibitor activity	30244	41	703	7	0.995733	ITPR1|NEDD4|SMPD1|SLC30A1|STX7|VTI1B|PACSIN3
0	-2.06992	-2.79657	GO:0008200	GO Molecular Functions	ion channel inhibitor activity	30244	39	703	6	0.853485	ITPR1|NEDD4|SLC30A1|STX7|VTI1B|PACSIN3
0	-1.82364	-3.41317	GO:0005246	GO Molecular Functions	calcium channel regulator activity	30244	48	392	5	1.27551	ITPR1|RRAD|STIM1|SLC30A1|PACSIN3
0	0	-3.36072	GO:0019855	GO Molecular Functions	calcium channel inhibitor activity	30244	12	392	3	0.765306	ITPR1|SLC30A1|PACSIN3
0	-5.52544	-4.01735	GO:0016209	GO Molecular Functions	antioxidant activity	30244	82	326	8	2.45399	GPX7|GSTM2|MGST1|MGST2|S100A9|PXDN|SELENOS|APOM
0	-4.08009	-3.77215	GO:0004602	GO Molecular Functions	glutathione peroxidase activity	30244	22	326	4	1.22699	GPX7|GSTM2|MGST1|MGST2
0	-3.85146	0	GO:0043295	GO Molecular Functions	glutathione binding	30244	10	326	3	0.920245	GSTM2|MGST2|LANCL1
0	-3.78443	-2.34653	GO:0004364	GO Molecular Functions	glutathione transferase activity	30244	26	326	4	1.22699	GSTM2|MGST1|MGST2|LANCL1
0	-3.50076	-3.13748	GO:0004601	GO Molecular Functions	peroxidase activity	30244	55	326	5	1.53374	GPX7|GSTM2|MGST1|MGST2|PXDN
0	-3.42789	-3.06616	GO:0016684	GO Molecular Functions	oxidoreductase activity, acting on peroxide as acceptor	30244	57	326	5	1.53374	GPX7|GSTM2|MGST1|MGST2|PXDN
0	-2.3698	-1.34881	GO:0016765	GO Molecular Functions	transferase activity, transferring alkyl or aryl (other than methyl) groups	30244	61	326	4	1.22699	GSTM2|MGST1|MGST2|LANCL1
-1.50055	-3.49412	-3.91839	GO:0051117	GO Molecular Functions	ATPase binding	30244	85	703	11	1.56472	ATP1B1|PKD2|PEX19|RAB3A|RALB|RDX|SRC|ATP6V1G1|ATP6V0A2|CHMP4A|SELENOS
-2.29708	-2.93023	-2.638	GO:0048156	GO Molecular Functions	tau protein binding	30244	43	703	8	1.13798	BIN1|FYN|GSK3B|MARK3|PPP2CA|PPP5C|LGMN|HDAC6
0	-2.78476	-2.55736	GO:0050321	GO Molecular Functions	tau-protein kinase activity	30244	22	703	4	0.56899	CSNK1D|FYN|GSK3B|MARK3
0	-2.78476	-2.55736	GO:0005158	GO Molecular Functions	insulin receptor binding	30244	22	703	6	0.853485	GRB10|IGF1R|INS|SRC|SNX4|CCDC88A
0	-2.57113	0	GO:0001965	GO Molecular Functions	G-protein alpha-subunit binding	30244	26	703	6	0.853485	LPAR1|F2R|IGF1R|RGS10|GPSM1|CCDC88A
-4.93623	0	0	GO:0005484	GO Molecular Functions	SNAP receptor activity	30244	37	244	5	2.04918	STX3|STX7|SNAP29|VTI1B|USE1
-3.57064	0	0	GO:0017081	GO Molecular Functions	chloride channel regulator activity	30244	16	244	3	1.22951	STX7|NHERF1|VTI1B
-2.74764	0	0	GO:0000149	GO Molecular Functions	SNARE binding	30244	107	244	5	2.04918	STX3|STXBP2|STX7|SNAP29|VTI1B
-1.75222	0	0	GO:0019905	GO Molecular Functions	syntaxin binding	30244	68	244	3	1.22951	STXBP2|STX7|SNAP29
0	-4.91321	0	GO:0004185	GO Molecular Functions	serine-type carboxypeptidase activity	30244	5	326	3	0.920245	CPD|CTSA|PRCP
-2.18876	-3.82584	-3.45635	GO:0004180	GO Molecular Functions	carboxypeptidase activity	30244	47	703	7	0.995733	CPD|CPE|CTSZ|CTSA|PRCP|CPQ|CPA4
0	-3.85146	0	GO:0070008	GO Molecular Functions	serine-type exopeptidase activity	30244	10	326	3	0.920245	CPD|CTSA|PRCP
-2.30757	-2.29084	0	GO:0008236	GO Molecular Functions	serine-type peptidase activity	30244	193	244	6	2.45902	CTSS|DPP4|MMP2|MMP14|CTSA|PRCP
-2.26488	-2.24317	0	GO:0017171	GO Molecular Functions	serine hydrolase activity	30244	197	244	6	2.45902	CTSS|DPP4|MMP2|MMP14|CTSA|PRCP
-2.48833	0	-2.94746	GO:0008514	GO Molecular Functions	organic anion transmembrane transporter activity	30244	237	703	18	2.56046	SLC25A4|CD36|SLC1A1|SLC2A1|SLC2A3|SLC16A2|SLC7A5|SLC25A11|SLC16A3|SLC33A1|NHERF1|SLC25A13|ABCC4|SLC38A2|SLC38A1|SLC15A4|SLCO4C1|SLC27A1
0	-2.50412	-2.22147	GO:1901682	GO Molecular Functions	sulfur compound transmembrane transporter activity	30244	56	703	8	1.13798	ABCC6|ATP7A|SLC1A1|SLC25A11|SLC33A1|SLC25A13|ABCC4|SLC27A1
-1.9763	0	-2.25737	GO:0046943	GO Molecular Functions	carboxylic acid transmembrane transporter activity	30244	163	703	13	1.84922	CD36|SLC1A1|SLC16A2|SLC7A5|SLC25A11|SLC16A3|NHERF1|SLC25A13|ABCC4|SLC38A2|SLC38A1|SLC15A4|SLC27A1
-1.96564	0	-2.24316	GO:0005342	GO Molecular Functions	organic acid transmembrane transporter activity	30244	164	703	13	1.84922	CD36|SLC1A1|SLC16A2|SLC7A5|SLC25A11|SLC16A3|NHERF1|SLC25A13|ABCC4|SLC38A2|SLC38A1|SLC15A4|SLC27A1
-1.51363	0	-1.62287	GO:0015171	GO Molecular Functions	amino acid transmembrane transporter activity	30244	84	703	8	1.13798	SLC1A1|SLC16A2|SLC7A5|NHERF1|SLC25A13|SLC38A2|SLC38A1|SLC15A4
0	0	-2.09081	GO:0008028	GO Molecular Functions	monocarboxylic acid transmembrane transporter activity	30244	61	703	6	0.853485	CD36|SLC16A2|SLC16A3|NHERF1|ABCC4|SLC27A1
0	0	-2.52989	GO:0042887	GO Molecular Functions	amide transmembrane transporter activity	30244	46	392	4	1.02041	SLC1A1|SLC33A1|SLC15A4|SLC27A1
0	0	-1.70774	GO:0015294	GO Molecular Functions	solute:monoatomic cation symporter activity	30244	119	703	8	1.13798	SLC1A1|SLC20A2|SLC16A3|SLC33A1|SLC38A2|SLC12A9|SLC38A1|SLC15A4
0	0	-1.3355	GO:0015293	GO Molecular Functions	symporter activity	30244	150	703	8	1.13798	SLC1A1|SLC20A2|SLC16A3|SLC33A1|SLC38A2|SLC12A9|SLC38A1|SLC15A4
-1.52691	0	-4.90182	GO:0030165	GO Molecular Functions	PDZ domain binding	30244	83	392	8	2.04082	LPAR1|PTEN|SNTB1|ADAM17|RAPGEF2|ERC1|SRR|TBC1D10A
-3.65823	0	0	GO:0016004	GO Molecular Functions	phospholipase activator activity	30244	15	703	5	0.711238	FYN|GNA11|PDPK1|SRC|PLAA
0	-4.1023	-4.62891	GO:0097110	GO Molecular Functions	scaffold protein binding	30244	66	703	9	1.28023	CAV2|CRK|DSP|FYN|IKBKB|IL6ST|KRT18|PSAP|SRC
-3.41232	0	0	GO:0060229	GO Molecular Functions	lipase activator activity	30244	18	703	5	0.711238	FYN|GNA11|PDPK1|SRC|PLAA
0	0	-3.29178	GO:0046875	GO Molecular Functions	ephrin receptor binding	30244	29	703	6	0.853485	AQP1|CRK|FYN|NCK1|SDCBP|SRC
-1.46781	-2.55162	0	GO:0015631	GO Molecular Functions	tubulin binding	30244	377	703	23	3.27169	DST|DAG1|DNM2|FMR1|FYN|MX1|NUMA1|PAK1|PRNP|S100A8|S100A9|STIM1|TBCD|WASL|CKAP5|HDAC6|GABARAP|MAPRE1|MTCL1|APPL1|CCDC88A|RCC2|CGN
-1.6354	-3.11069	0	GO:0008017	GO Molecular Functions	microtubule binding	30244	271	703	18	2.56046	DST|DNM2|FMR1|MX1|NUMA1|PRNP|S100A8|S100A9|STIM1|WASL|CKAP5|HDAC6|GABARAP|MAPRE1|MTCL1|CCDC88A|RCC2|CGN
0	-2.52343	-3.41431	GO:0099604	GO Molecular Functions	ligand-gated calcium channel activity	30244	27	703	6	0.853485	ITPR1|P2RX4|PKD2|RYR1|RYR3|TRPM4
0	0	-3.23406	GO:0005217	GO Molecular Functions	intracellular ligand-gated monoatomic ion channel activity	30244	30	392	4	1.02041	AQP1|ITPR1|PKD2|RYR1
0	0	-2.81653	GO:0015278	GO Molecular Functions	calcium-release channel activity	30244	18	703	4	0.56899	ITPR1|PKD2|RYR1|RYR3
0	-1.90884	0	GO:0005262	GO Molecular Functions	calcium channel activity	30244	127	703	8	1.13798	ANXA2P2|CACNA2D1|ITPR1|P2RX4|PKD2|RYR1|RYR3|TRPM4
0	0	-1.85684	GO:0099094	GO Molecular Functions	ligand-gated monoatomic cation channel activity	30244	109	703	7	0.995733	AQP1|ITPR1|P2RX4|PKD2|RYR1|RYR3|TRPM4
0	0	-1.37727	GO:0015276	GO Molecular Functions	ligand-gated monoatomic ion channel activity	30244	146	392	5	1.27551	AQP1|ITPR1|PKD2|RYR1|TRPM4
0	0	-1.36668	GO:0022834	GO Molecular Functions	ligand-gated channel activity	30244	147	392	5	1.27551	AQP1|ITPR1|PKD2|RYR1|TRPM4
0	-4.11399	-3.73982	GO:0042169	GO Molecular Functions	SH2 domain binding	30244	41	703	7	0.995733	CRK|DAG1|INPPL1|PTK2|SRC|DLC1|CCDC88A
-1.6711	-2.09415	-3.42744	GO:0017022	GO Molecular Functions	myosin binding	30244	73	703	9	1.28023	RAB3A|NHERF1|RAB3D|RAB10|CORO1A|PYCARD|RAB14|IQGAP3|STXBP5
0	0	-2.97168	GO:0031489	GO Molecular Functions	myosin V binding	30244	16	703	4	0.56899	RAB3A|RAB3D|RAB10|RAB14
-2.20905	-1.57877	-2.07308	GO:0019207	GO Molecular Functions	kinase regulator activity	30244	267	703	18	2.56046	AKT1|CD36|CSNK2B|GAS6|IL6ST|NCK1|PDPK1|PPP2CA|PRKAR2A|RAC2|GPRC5A|FAF1|GREM1|IRAK4|TAOK3|GPRC5D|PARVA|PIK3R6
0	-1.4152	-2.49919	GO:0019887	GO Molecular Functions	protein kinase regulator activity	30244	229	703	15	2.13371	AKT1|CD36|CSNK2B|GAS6|IL6ST|NCK1|PDPK1|PRKAR2A|RAC2|GPRC5A|FAF1|GREM1|TAOK3|GPRC5D|PARVA
-1.53853	0	-1.40967	GO:0019209	GO Molecular Functions	kinase activator activity	30244	143	703	9	1.28023	AKT1|CD36|GAS6|IL6ST|PDPK1|GPRC5A|GREM1|IRAK4|GPRC5D
0	0	-2.05361	GO:0030296	GO Molecular Functions	protein tyrosine kinase activator activity	30244	33	703	4	0.56899	CD36|GAS6|IL6ST|GREM1
0	0	-1.56183	GO:0030295	GO Molecular Functions	protein kinase activator activity	30244	130	703	8	1.13798	AKT1|CD36|GAS6|IL6ST|PDPK1|GPRC5A|GREM1|GPRC5D
0	0	-4.13284	GO:0030228	GO Molecular Functions	lipoprotein particle receptor activity	30244	18	392	4	1.02041	CD36|SCARB1|LRP10|LRP1B
0	0	-3.12864	GO:0038024	GO Molecular Functions	cargo receptor activity	30244	83	392	6	1.53061	CD36|SCARB1|LRP10|SCARA3|LRP1B|LOXL4
0	0	-3.05768	GO:0005041	GO Molecular Functions	low-density lipoprotein particle receptor activity	30244	15	392	3	0.765306	CD36|LRP10|LRP1B
0	0	-2.46227	GO:0005044	GO Molecular Functions	scavenger receptor activity	30244	48	392	4	1.02041	CD36|SCARB1|SCARA3|LOXL4
-1.87822	-1.54956	-2.09081	GO:0048306	GO Molecular Functions	calcium-dependent protein binding	30244	61	703	8	1.13798	ANXA4|S100A6|S100P|SLC9A1|TSG101|CPNE3|PLSCR3|VPS37B
-4.08838	0	0	GO:0099103	GO Molecular Functions	channel activator activity	30244	11	244	3	1.22951	AKT1|NHERF1|GSDMD
0	0	-1.82456	GO:0005547	GO Molecular Functions	phosphatidylinositol-3,4,5-trisphosphate binding	30244	40	392	3	0.765306	AKT1|MYO10|ASAP1
0	-2.7508	-2.46227	GO:0005080	GO Molecular Functions	protein kinase C binding	30244	48	703	7	0.995733	DSP|MARCKS|PKN1|SDC4|SRC|ADAM9|CCDC88A
0	-3.59518	0	GO:0017154	GO Molecular Functions	semaphorin receptor activity	30244	12	703	4	0.56899	PLXNA1|PLXNB2|PLXNA3|PLXNA4
-1.80429	0	-3.7038	GO:0098631	GO Molecular Functions	cell adhesion mediator activity	30244	65	703	8	1.13798	DSP|KRT18|BCAM|RAB10|EMILIN1|NFASC|NEXN|SIRPA
0	0	-3.25034	GO:0098632	GO Molecular Functions	cell-cell adhesion mediator activity	30244	52	392	5	1.27551	DSP|KRT18|RAB10|NFASC|NEXN
-2.98039	0	0	GO:0070840	GO Molecular Functions	dynein complex binding	30244	25	703	5	0.711238	FMR1|NUMA1|RAB29|HDAC6|BICD2
0	-3.59445	0	GO:0051861	GO Molecular Functions	glycolipid binding	30244	29	326	4	1.22699	PSAP|THY1|EPDR1|PIGU
-3.56492	0	0	GO:0042605	GO Molecular Functions	peptide antigen binding	30244	39	244	4	1.63934	HLA-A|HLA-B|HLA-E|SLC7A5
-2.56224	0	0	GO:0003823	GO Molecular Functions	antigen binding	30244	118	244	5	2.04918	HLA-A|HLA-B|HLA-E|SLC7A5|SIRPA
-1.91051	-1.31609	-2.64367	GO:0031625	GO Molecular Functions	ubiquitin protein ligase binding	30244	305	703	18	2.56046	CRK|GSK3B|HSPA1L|HSPA6|SMAD3|PRKAR2A|RALB|TSG101|UBB|CUL1|RIPK1|ISG15|HDAC6|FAF1|GABARAP|FAF2|RNF31|HM13
-2.9368	0	-1.42462	GO:0043130	GO Molecular Functions	ubiquitin binding	30244	97	703	9	1.28023	SMAD3|NEDD4|TSG101|PLAA|HDAC6|FAF1|FAF2|VPS28|RNF31
-1.77995	0	-2.44391	GO:0044389	GO Molecular Functions	ubiquitin-like protein ligase binding	30244	324	703	18	2.56046	CRK|GSK3B|HSPA1L|HSPA6|SMAD3|PRKAR2A|RALB|TSG101|UBB|CUL1|RIPK1|ISG15|HDAC6|FAF1|GABARAP|FAF2|RNF31|HM13
-2.57823	0	0	GO:0032182	GO Molecular Functions	ubiquitin-like protein binding	30244	117	703	9	1.28023	SMAD3|NEDD4|TSG101|PLAA|HDAC6|FAF1|FAF2|VPS28|RNF31
-3.48891	0	0	GO:0008484	GO Molecular Functions	sulfuric ester hydrolase activity	30244	17	244	3	1.22951	ARSA|GALNS|GNS
0	-3.20331	0	GO:0055102	GO Molecular Functions	lipase inhibitor activity	30244	16	703	4	0.56899	ANXA2P2|ANXA4|APOC3|FAF2
0	-1.70891	0	GO:0005544	GO Molecular Functions	calcium-dependent phospholipid binding	30244	53	326	3	0.920245	ANXA2P2|ANXA4|CPNE1
0	0	-3.36072	GO:0008035	GO Molecular Functions	high-density lipoprotein particle binding	30244	12	392	3	0.765306	CD36|SCARB1|APOL2
-2.74649	0	-2.16955	GO:0071813	GO Molecular Functions	lipoprotein particle binding	30244	30	244	3	1.22951	SCARB1|CDH13|APOL2
-2.74649	0	-2.16955	GO:0071814	GO Molecular Functions	protein-lipid complex binding	30244	30	244	3	1.22951	SCARB1|CDH13|APOL2
-2.78967	0	-2.21117	GO:0070273	GO Molecular Functions	phosphatidylinositol-4-phosphate binding	30244	29	703	5	0.711238	OSBP|SNX5|LANCL2|GSDMD|GSDMA
0	0	-1.42957	GO:0019902	GO Molecular Functions	phosphatase binding	30244	189	703	13	1.84922	CDH2|MAPK14|DLG1|LGALS3|SMAD3|PTK2|SLC9A1|STRN|NHERF1|KIFAP3|STRN3|PPP1R9B|SIRPA
0	-1.71865	-1.97055	GO:0019903	GO Molecular Functions	protein phosphatase binding	30244	142	703	10	1.42248	CDH2|MAPK14|LGALS3|PTK2|SLC9A1|STRN|KIFAP3|STRN3|PPP1R9B|SIRPA
-1.77331	0	-2.2984	GO:1990782	GO Molecular Functions	protein tyrosine kinase binding	30244	121	703	10	1.42248	ANGPT2|CRK|GAS6|NCK1|PLCG1|TRADD|CPNE3|TJP2|SHC2|SIRPA
0	0	-2.33641	GO:0030159	GO Molecular Functions	signaling receptor complex adaptor activity	30244	52	703	6	0.853485	CRK|GNB1|GNB2|GRB10|NCK1|TRADD
0	0	-2.50834	GO:0030971	GO Molecular Functions	receptor tyrosine kinase binding	30244	76	703	7	0.995733	ANGPT2|GAS6|NCK1|PLCG1|TRADD|CPNE3|SHC2
0	0	-1.46719	GO:0035591	GO Molecular Functions	signaling adaptor activity	30244	94	703	7	0.995733	CRK|FMR1|GNB1|GNB2|GRB10|NCK1|TRADD
0	0	-3.18207	GO:0005200	GO Molecular Functions	structural constituent of cytoskeleton	30244	112	392	7	1.78571	DSP|TPM1|ARPC2|EPB41L3|CD2AP|ERBIN|AGRN
0	-2.35061	-3.1785	GO:0051059	GO Molecular Functions	NF-kappaB binding	30244	31	392	4	1.02041	ANXA4|GSK3B|NOTCH2|FAF1
0	-1.44469	-1.41163	GO:0061629	GO Molecular Functions	RNA polymerase II-specific DNA-binding transcription factor binding	30244	348	703	14	1.99147	ADD1|ANXA4|MAPK14|CSNK2B|GSK3B|HMGB1|SMAD3|NOTCH2|PKN1|SRC|STRN|TGFB1I1|CPNE1|FAF1
0	-1.84405	-3.16324	GO:0016491	GO Molecular Functions	oxidoreductase activity	30244	735	392	21	5.35714	GPX7|GSTM2|IMPDH1|IMPDH2|MGST1|MGST2|PAM|QSOX1|SOD3|PXDN|DEGS1|ABCC4|IFI30|GPD1L|SCCPDH|DCXR|CYB5R1|CYBRD1|LOXL4|AIFM2|DHRSX
0	0	-1.62601	GO:0016616	GO Molecular Functions	oxidoreductase activity, acting on the CH-OH group of donors, NAD or NADP as acceptor	30244	125	703	8	1.13798	FASN|KDSR|IMPDH1|IMPDH2|SORD|ABCC4|GPD1L|DCXR
0	0	-1.50092	GO:0016614	GO Molecular Functions	oxidoreductase activity, acting on CH-OH group of donors	30244	135	703	8	1.13798	FASN|KDSR|IMPDH1|IMPDH2|SORD|ABCC4|GPD1L|DCXR
0	0	-3.05768	GO:0017128	GO Molecular Functions	phospholipid scramblase activity	30244	15	392	3	0.765306	PLSCR3|VMP1|ANO6
0	-1.98115	-2.676	GO:0140303	GO Molecular Functions	intramembrane lipid transporter activity	30244	42	392	4	1.02041	ATP9A|PLSCR3|VMP1|ANO6
0	-2.29524	-2.01843	GO:0005548	GO Molecular Functions	phospholipid transporter activity	30244	64	326	4	1.22699	ATP8B1|VMP1|ANO6|TNFAIP8L3
0	-2.15775	-2.66466	GO:0030276	GO Molecular Functions	clathrin binding	30244	70	703	7	0.995733	BIN1|AP1S1|AP1S2|AP1M1|EPN2|CEMIP|GPR107
-2.60242	0	0	GO:0043621	GO Molecular Functions	protein self-association	30244	70	703	7	0.995733	CRK|DVL2|SLC2A1|TTN|NHERF1|PLSCR3|CARD11
-2.88115	0	0	GO:0098918	GO Molecular Functions	structural constituent of synapse	30244	27	244	3	1.22951	DLG1|SPTBN2|ERC1
0	-2.03949	-2.75523	GO:0042056	GO Molecular Functions	chemoattractant activity	30244	40	392	4	1.02041	HMGB1|HMGB2|LGALS3|GPNMB
0	-1.36625	-1.47736	GO:0030545	GO Molecular Functions	signaling receptor regulator activity	30244	563	392	13	3.31633	APP|GAS6|HMGB1|HMGB2|INS|LGALS3|TIMP1|PXDN|FAM3C|GPNMB|SEMA3C|GREM1|WNT5B
0	-1.30998	-1.4737	GO:0048018	GO Molecular Functions	receptor ligand activity	30244	506	392	12	3.06122	APP|GAS6|HMGB1|HMGB2|INS|LGALS3|TIMP1|FAM3C|GPNMB|SEMA3C|GREM1|WNT5B
0	0	-1.42465	GO:0030546	GO Molecular Functions	signaling receptor activator activity	30244	515	392	12	3.06122	APP|GAS6|HMGB1|HMGB2|INS|LGALS3|TIMP1|FAM3C|GPNMB|SEMA3C|GREM1|WNT5B
0	0	-2.676	GO:0008307	GO Molecular Functions	structural constituent of muscle	30244	42	392	4	1.02041	DAG1|TPM1|MYOT|NEXN
0	0	-2.25445	GO:0051393	GO Molecular Functions	alpha-actinin binding	30244	28	703	4	0.56899	DAG1|PKD2|TTN|MYOT
0	0	-1.94916	GO:0042805	GO Molecular Functions	actinin binding	30244	36	703	4	0.56899	DAG1|PKD2|TTN|MYOT
0	-2.50131	-2.47628	GO:0030246	GO Molecular Functions	carbohydrate binding	30244	275	703	15	2.13371	AGL|VCAN|GAA|GALNT1|GALNT2|GUSB|LGALS3|MAN2B1|MANBA|PAM|PTX3|SLC2A3|SORD|ATRN|CDIPT
0	-1.32345	0	GO:0048029	GO Molecular Functions	monosaccharide binding	30244	75	326	3	0.920245	MANBA|PAM|SLC2A3
-2.38597	0	0	GO:0001727	GO Molecular Functions	lipid kinase activity	30244	40	703	5	0.711238	DGKA|PI4KA|PIP4K2A|PIP4K2B|PIK3R6
0	0	-2.56499	GO:0003925	GO Molecular Functions	G protein activity	30244	45	392	4	1.02041	GNA11|RAB10|RAB4B|RAP2C
0	-1.98115	0	GO:0046915	GO Molecular Functions	transition metal ion transmembrane transporter activity	30244	42	703	5	0.711238	ATP7A|SLC31A1|SLC30A1|ATP2C1|SLC39A1
0	-2.49082	-2.15585	GO:0051219	GO Molecular Functions	phosphoprotein binding	30244	92	326	5	1.53374	CRK|NEDD4|PLAT|SRC|VAV2
0	-1.60624	-1.40349	GO:0045309	GO Molecular Functions	protein phosphorylated amino acid binding	30244	58	326	3	0.920245	CRK|NEDD4|VAV2
-2.45238	0	0	GO:0046332	GO Molecular Functions	SMAD binding	30244	77	244	4	1.63934	ACVRL1|COL1A2|SMAD3|SMURF2
-1.48764	-1.85089	-1.58989	GO:0008013	GO Molecular Functions	beta-catenin binding	30244	86	703	7	0.995733	CDH2|GSK3B|SMAD3|NUMB|NHERF1|HDAC6|CD2AP
0	0	-2.39563	GO:0015216	GO Molecular Functions	purine nucleotide transmembrane transporter activity	30244	25	392	3	0.765306	SLC25A4|SLC33A1|ABCC4
0	0	-2.21117	GO:0015215	GO Molecular Functions	nucleotide transmembrane transporter activity	30244	29	392	3	0.765306	SLC25A4|SLC33A1|ABCC4
0	0	-2.01762	GO:0015605	GO Molecular Functions	organophosphate ester transmembrane transporter activity	30244	34	392	3	0.765306	SLC25A4|SLC33A1|ABCC4
0	0	-1.54577	GO:1901505	GO Molecular Functions	carbohydrate derivative transmembrane transporter activity	30244	51	392	3	0.765306	SLC25A4|SLC33A1|SLC15A4
0	0	-1.52404	GO:0015932	GO Molecular Functions	nucleobase-containing compound transmembrane transporter activity	30244	52	392	3	0.765306	SLC25A4|SLC33A1|ABCC4
0	0	-2.39563	GO:0051139	GO Molecular Functions	metal cation:proton antiporter activity	30244	25	392	3	0.765306	SLC9A1|SLC30A1|SLC9A6
0	0	-1.82456	GO:0140828	GO Molecular Functions	metal cation:monoatomic cation antiporter activity	30244	40	392	3	0.765306	SLC9A1|SLC30A1|SLC9A6
0	-2.3023	0	GO:0015085	GO Molecular Functions	calcium ion transmembrane transporter activity	30244	145	326	6	1.84049	ANXA2P2|CACNA2D1|ITPR1|P2RX4|RYR3|ATP2C1
0	-2.06734	0	GO:0005216	GO Molecular Functions	monoatomic ion channel activity	30244	439	326	11	3.37423	ANXA2P2|ATP5PO|CACNA2D1|CLIC1|ITPR1|KCNMA1|P2RX4|RYR3|KCNIP2|TTYH3|ANO6
0	-1.99933	0	GO:0005261	GO Molecular Functions	monoatomic cation channel activity	30244	330	326	9	2.76074	ANXA2P2|ATP5PO|CACNA2D1|ITPR1|KCNMA1|P2RX4|RYR3|KCNIP2|ANO6
0	-1.7026	0	GO:0015267	GO Molecular Functions	channel activity	30244	497	326	11	3.37423	ANXA2P2|ATP5PO|CACNA2D1|CLIC1|ITPR1|KCNMA1|P2RX4|RYR3|KCNIP2|TTYH3|ANO6
0	-1.69693	0	GO:0022803	GO Molecular Functions	passive transmembrane transporter activity	30244	498	326	11	3.37423	ANXA2P2|ATP5PO|CACNA2D1|CLIC1|ITPR1|KCNMA1|P2RX4|RYR3|KCNIP2|TTYH3|ANO6
0	-1.60178	0	GO:0022839	GO Molecular Functions	monoatomic ion gated channel activity	30244	324	326	8	2.45399	CACNA2D1|CLIC1|ITPR1|KCNMA1|P2RX4|RYR3|KCNIP2|ANO6
0	-1.59488	0	GO:0022836	GO Molecular Functions	gated channel activity	30244	325	326	8	2.45399	CACNA2D1|CLIC1|ITPR1|KCNMA1|P2RX4|RYR3|KCNIP2|ANO6
-2.29908	0	0	GO:0001540	GO Molecular Functions	amyloid-beta binding	30244	85	244	4	1.63934	SCARB1|CST3|PRNP|TLR6
0	0	-1.46584	GO:0004713	GO Molecular Functions	protein tyrosine kinase activity	30244	138	703	9	1.28023	EPHA2|ERBB2|FYN|IGF1R|PTK2|SRC|TTN|TYRO3|YES1
0	0	-1.74663	GO:0019199	GO Molecular Functions	transmembrane receptor protein kinase activity	30244	77	703	6	0.853485	ACVRL1|EPHA2|ERBB2|IGF1R|LTBP1|TYRO3
0	0	-1.36666	GO:0004714	GO Molecular Functions	transmembrane receptor protein tyrosine kinase activity	30244	60	392	3	0.765306	EPHA2|ERBB2|TYRO3
0	-2.27129	0	GO:0030145	GO Molecular Functions	manganese ion binding	30244	65	326	4	1.22699	GALNT1|GALNT2|GLUL|CDIPT
0	-1.62592	-2.19425	GO:0070063	GO Molecular Functions	RNA polymerase binding	30244	57	392	4	1.02041	BIN1|ERBB2|NEDD4|PKN2
0	-2.09415	0	GO:0140677	GO Molecular Functions	molecular function activator activity	30244	73	326	4	1.22699	EPHA2|NEDD4|PRNP|PTK2
-1.5679	0	0	GO:0019210	GO Molecular Functions	kinase inhibitor activity	30244	80	703	6	0.853485	AKT1|NCK1|PPP2CA|PRKAR2A|TAOK3|PARVA
0	0	-1.30669	GO:0004620	GO Molecular Functions	phospholipase activity	30244	106	703	7	0.995733	PLCG1|SMPD1|PLCH1|PLA2G15|PLCE1|SMPD4|PLBD2
0	-1.89936	-1.68785	GO:0019894	GO Molecular Functions	kinesin binding	30244	45	326	3	0.920245	RAB29|KIFAP3|KLC2
0	-1.89527	0	GO:0031072	GO Molecular Functions	heat shock protein binding	30244	128	326	5	1.53374	HSPA1L|HSPA6|PPP5C|DNAJA3|DNAJC9
-1.6287	0	0	GO:0051087	GO Molecular Functions	protein-folding chaperone binding	30244	134	703	8	1.13798	BIN1|ATP7A|HLA-B|PRNP|TBCD|VWF|DNAJA3|DNAJC9
0	0	-1.84266	GO:0016829	GO Molecular Functions	lyase activity	30244	196	392	7	1.78571	ALAD|BST1|HMGB1|MGST2|PAM|RNASET2|SRR
0	-1.43861	0	GO:0000287	GO Molecular Functions	magnesium ion binding	30244	226	703	11	1.56472	ATP4A|COMT|GLUL|GNAI1|ATP8B1|S100P|ATP9A|FAN1|IRAK4|PLSCR3|SRR
0	0	-1.68785	GO:0032266	GO Molecular Functions	phosphatidylinositol-3-phosphate binding	30244	45	392	3	0.765306	SNX4|LANCL2|SNX27
-1.6868	0	0	GO:0003725	GO Molecular Functions	double-stranded RNA binding	30244	72	244	3	1.22951	LRRFIP1|RFTN1|AGO2
0	-1.66103	0	GO:0015103	GO Molecular Functions	inorganic anion transmembrane transporter activity	30244	147	326	5	1.53374	ABCC6|CLIC1|SLC12A9|TTYH3|ANO6
0	-1.46597	0	GO:0015108	GO Molecular Functions	chloride transmembrane transporter activity	30244	113	326	4	1.22699	CLIC1|SLC12A9|TTYH3|ANO6
-1.65991	0	0	GO:0046982	GO Molecular Functions	protein heterodimerization activity	30244	343	244	7	2.86885	ADD1|ATP1B1|BMP6|PAFAH1B2|PPP2CA|SDCBP|TLR6
-1.5877	0	0	GO:0020037	GO Molecular Functions	heme binding	30244	138	244	4	1.63934	PXDN|ABCB6|HEBP1|SLC48A1
-1.49151	0	0	GO:0046906	GO Molecular Functions	tetrapyrrole binding	30244	148	244	4	1.63934	PXDN|ABCB6|HEBP1|SLC48A1
0	0	-1.54577	GO:0051018	GO Molecular Functions	protein kinase A binding	30244	51	392	3	0.765306	GSK3B|PRKAR2A|RDX
0	-1.46398	0	GO:0016874	GO Molecular Functions	ligase activity	30244	166	326	5	1.53374	ATP5PO|GLUL|ACSBG1|NAPRT|SLC27A1

## Sheet: MF_Mus musculus species
Table S4_B. Molecular Function enrichment of surface DEPs in mouse cells.
Significantly enriched clusters (p-value < 0.05 and min enrichment 1.5)
Description: The following primary cells were used: mouse embryonic fibroblasts (MEF) and AST (astrocytes). Senescence conditions are denoted as follows: H2O2- hydrogen peroxide treatment, ETO- etoposide treatment and EPO- epoxomicin. This analysis was carried out by GO from the Metascape Database (https://metascape.org/gp/index.html) using the GO Molecular Functions resource for Mus musculus.
LogP_AST_ETO	LogP_AST_H2O2	LogP_AST_EPO	LogP_MEF_ETO	LogP_MEF_H2O2	GO	Category	Enriched clusters	#TotalGeneInLibrary	#GeneInGO	#GeneInHitList	#GeneInGOAndHitList	%InGO	Hits
-6.17545	-6.36486	-1.45629	-8.41234	-19.1251	GO:0050839	GO Molecular Functions	cell adhesion molecule binding	20999	304	588	56	9.52381	Arvcf|Ctnna2|Cd9|Cdh11|Col3a1|Cpe|Dst|S1pr3|Egfr|Fgf1|Fgf2|Ccn2|Fn1|Ptpn6|Hmgb1|Icam1|Itga2|Itga3|Itga5|Itga6|Itgb2|Itgb5|Cd47|Mfge8|Mmp14|Cd200|Msn|Ndrg1|Nf2|Ctnnd2|P2rx4|Lcp1|Sirpa|Ptprf|Ptprz1|Pxn|Thy1|Timp2|Tjp1|Tjp2|Ezr|Postn|Sdcbp|Ctnnal1|Nisch|Jam2|Plpp3|Nexn|Jam3|Gpnmb|Itga1|Kirrel|Pkp4|Itga8|Itga11|Itgb8
-3.75857	-4.75562	-2.86064	-7.99566	-12.3894	GO:0005178	GO Molecular Functions	integrin binding	20999	152	588	34	5.78231	Cd9|Col3a1|Dst|S1pr3|Egfr|Fgf1|Fgf2|Ccn2|Fn1|Hmgb1|Icam1|Itga2|Itga3|Itga5|Itga6|Itgb2|Itgb5|Mfge8|Mmp14|Nf2|Lcp1|Ptprz1|Pxn|Thy1|Timp2|Nisch|Jam2|Plpp3|Jam3|Gpnmb|Itga1|Itga8|Itga11|Itgb8
-2.10665	-3.89517	0	-3.48951	-10.3545	GO:0003779	GO Molecular Functions	actin binding	20999	448	588	48	8.16327	Macf1|Aif1|Ctnna2|Coro1a|Dag1|Dst|Eef2|Egfr|Epb41l2|Hcls1|Hdac6|Hpca|Inppl1|Lsp1|Marcksl1|Msn|Map2|Myo10|Myo1c|Myo1f|Nf2|Lcp1|S100a4|Sntb2|Tpm1|Vcl|Ezr|Shroom3|Pdlim4|Ctnnal1|Dbn1|Arpc1a|Syne1|Flnc|Nexn|Cotl1|Myh10|Pls3|Synpo|Ccdc88a|Daam1|Ppp1r9b|Svil|Gsn|Crocc|Micall2|Myo1d|Myo1a
-1.56845	-2.90949	0	-4.60979	-8.81213	GO:0051015	GO Molecular Functions	actin filament binding	20999	219	588	31	5.27211	Macf1|Aif1|Ctnna2|Coro1a|Eef2|Egfr|Hcls1|Marcksl1|Myo10|Myo1c|Myo1f|Lcp1|Tpm1|Vcl|Ezr|Shroom3|Ctnnal1|Dbn1|Arpc1a|Syne1|Flnc|Nexn|Cotl1|Myh10|Pls3|Ppp1r9b|Svil|Gsn|Micall2|Myo1d|Myo1a
-2.86266	-6.89894	-2.73581	-5.06377	-1.44972	GO:0005543	GO Molecular Functions	phospholipid binding	20999	487	588	43	7.31293	Abca1|Apoe|Btk|Scarb2|Epn2|Gap43|Gpaa1|Hmgb1|Inppl1|Itpr1|Anxa1|Mfge8|Mme|Myo10|Myo1c|Pld2|Septin5|Ppt1|Psap|Cavin2|Slc9a1|Thy1|Tulp3|Vnn1|Esyt1|Pla2g7|Phlda3|Sdcbp|Nisch|Chmp2a|Arap1|Wdfy3|Rapgef2|Rab35|Sytl2|Ldlrap1|Epdr1|Ccdc88a|Fchsd2|Fcho2|Svil|Gsn|Bin2
-1.59019	-3.47217	-2.61151	-2.96164	0	GO:0035091	GO Molecular Functions	phosphatidylinositol binding	20999	293	588	25	4.2517	Btk|Gap43|Gpaa1|Inppl1|Itpr1|Myo10|Pld2|Septin5|Thy1|Tulp3|Vnn1|Esyt1|Phlda3|Sdcbp|Nisch|Arap1|Wdfy3|Rab35|Sytl2|Ldlrap1|Ccdc88a|Fchsd2|Fcho2|Svil|Gsn
0	0	-2.23384	0	0	GO:0005547	GO Molecular Functions	phosphatidylinositol-3,4,5-trisphosphate binding	20999	46	588	6	1.02041	Btk|Inppl1|Myo10|Phlda3|Arap1|Fchsd2
-2.47284	-2.60829	-3.29142	-5.69741	-3.17109	GO:0005509	GO Molecular Functions	calcium ion binding	20999	628	588	50	8.5034	Macf1|Aif1|Alpl|Aoc3|Arsa|Cdh11|Pcdha4|Ncan|Dag1|Dst|Fbn2|Hpca|Itga5|Anxa1|Lrp1|Mgp|Enpp1|Lcp1|Ppp3cb|Ryr2|S100a10|S100a11|S100a4|Sparc|Stim1|Tgm2|Thbd|Thbs2|Esyt1|Srr|Nucb2|Ehd3|Ttyh1|Asph|S100a16|Capns2|Plscr3|Creld2|Pcdhga4|Pls3|Epdr1|Adgrv1|Stab2|Lpcat1|Gsn|Atp2c1|Crb2|Lpcat2|Fat4|Hmcn1
-9.17758	-7.13234	0	0	-2.18668	GO:0016798	GO Molecular Functions	hydrolase activity, acting on glycosyl bonds	20999	137	161	12	7.45342	Gla|Glb1|Gba|Gm2a|Hexb|Il1rap|Lyz2|Man2b2|Neu1|Smpd1|Gusb|Manba
-8.16876	-7.14529	0	0	-2.07889	GO:0004553	GO Molecular Functions	hydrolase activity, hydrolyzing O-glycosyl compounds	20999	103	161	10	6.21118	Gla|Glb1|Gba|Gm2a|Hexb|Lyz2|Man2b2|Neu1|Gusb|Manba
-1.76231	0	-5.81305	0	-5.64546	GO:0001540	GO Molecular Functions	amyloid-beta binding	20999	71	588	15	2.55102	Apoe|Cd36|Clu|Cryab|Ephb2|Gria2|Ide|Itga2|Itgb2|Itm2a|Sorl1|Tgfb2|Tlr2|Itm2c|Ldlrap1
0	0	-2.49514	-3.48951	-3.40726	GO:0033218	GO Molecular Functions	amide binding	20999	448	588	32	5.44218	Adnp|Apoe|Cd36|Clu|Cryab|Ctsb|Ctsl|Dbi|Enpep|Ephb2|Glul|Gria2|Hmgb1|Ide|Igf1r|Itga2|Itgb2|Itm2a|Kpna2|Anpep|Mme|Psap|Ryr2|Slc1a3|Sorl1|Tgfb2|Tlr2|Itm2c|Cltb|Ldlrap1|Epdr1|Npr2
0	0	-3.18865	-2.40034	-3.31556	GO:0042277	GO Molecular Functions	peptide binding	20999	361	588	26	4.42177	Adnp|Apoe|Cd36|Clu|Cryab|Ctsb|Ctsl|Enpep|Ephb2|Gria2|Hmgb1|Ide|Igf1r|Itga2|Itgb2|Itm2a|Kpna2|Anpep|Mme|Sorl1|Tgfb2|Tlr2|Itm2c|Cltb|Ldlrap1|Npr2
-2.68611	-4.8849	-2.62845	-7.50645	-5.69286	GO:0005518	GO Molecular Functions	collagen binding	20999	70	588	14	2.38095	Ddr1|Ctsb|Ctsl|Ctss|Adgrg1|Itga2|Itga3|Mrc2|Ddr2|Sparc|Crtap|Itga1|Cspg4|Itga11
0	0	0	0	-4.46788	GO:0038064	GO Molecular Functions	collagen receptor activity	20999	6	588	4	0.680272	Ddr1|Itga2|Ddr2|Itga11
0	0	0	0	-4.765	GO:0098639	GO Molecular Functions	collagen binding involved in cell-matrix adhesion	20999	5	254	3	1.1811	Itga2|Itga1|Itga11
0	0	0	0	-4.22874	GO:0098634	GO Molecular Functions	cell-matrix adhesion mediator activity	20999	7	254	3	1.1811	Itga2|Itga1|Itga11
-1.40852	0	0	-2.46104	-4.0689	GO:0019901	GO Molecular Functions	protein kinase binding	20999	783	588	52	8.84354	Apc|Atp1a1|Atp1b1|Cask|Cav1|Cd44|Cdc42|Eef2|Egfr|Fmr1|Gja1|Gria2|Gstm1|Gstp1|Hcls1|Ptpn6|Hspb1|Itgb2|Msn|Map2|Nedd9|Nrp1|Pkd1|Pld2|Prkar2b|Sirpa|Ptprf|Pxn|Ryr2|Cavin2|Sorbs1|Thy1|Tjp2|Tfrc|Ezr|Mapk9|Ror2|Mapk8ip3|Ccny|Sting1|Rapgef2|Dnm3|Ccdc88a|Rcc2|Cspg4|Tns2|Arrb2|Fez1|Irak4|Pkn1|Atp2b4|Irs2
0	0	0	-4.16451	-3.21159	GO:0005516	GO Molecular Functions	calmodulin binding	20999	194	588	22	3.7415	Camk2a|Cask|Egfr|Fas|Gap43|Marcksl1|Map2|Myo10|Myo1c|Myo1f|Phka1|Ppp3cb|Ryr2|Slc9a1|Sntb2|Tjp1|Myh10|Akap12|Phkb|Myo1d|Atp2b4|Myo1a
-3.62031	-1.44343	-4.15561	0	-2.14644	GO:0001664	GO Molecular Functions	G protein-coupled receptor binding	20999	330	588	29	4.93197	S1pr1|Gnai1|Gnao1|Gnaq|Gnas|Hspa1b|Itch|Lrp6|Nedd4|Palm|Penk|Psap|Tulp3|Uchl1|Usp4|Homer1|Ror2|Nherf1|Sdcbp|Wls|Cthrc1|Arap1|Rapgef2|Dnm3|Grk2|Arrb2|Ppp1r9b|Reep2|Cnrip1
0	0	-4.24489	0	-5.38234	GO:0005391	GO Molecular Functions	P-type sodium:potassium-exchanging transporter activity	20999	10	588	6	1.02041	Atp1a1|Atp1b1|Atp1b2|Atp1b3|Atp1a4|Atp1a2
0	0	-4.24489	0	-5.38234	GO:0008554	GO Molecular Functions	P-type sodium transporter activity	20999	10	588	6	1.02041	Atp1a1|Atp1b1|Atp1b2|Atp1b3|Atp1a4|Atp1a2
0	0	-4.10913	0	-5.19019	GO:0008556	GO Molecular Functions	P-type potassium transmembrane transporter activity	20999	11	588	6	1.02041	Atp1a1|Atp1b1|Atp1b2|Atp1b3|Atp1a4|Atp1a2
0	0	-2.76627	0	-4.55751	GO:0015662	GO Molecular Functions	P-type ion transporter activity	20999	30	588	8	1.36054	Atp1a1|Atp1b1|Atp1b2|Atp1b3|Atp1a4|Atp1a2|Atp2c1|Atp2b4
0	0	-2.6455	0	-4.34883	GO:0140358	GO Molecular Functions	P-type transmembrane transporter activity	20999	33	588	8	1.36054	Atp1a1|Atp1b1|Atp1b2|Atp1b3|Atp1a4|Atp1a2|Atp2c1|Atp2b4
-1.45509	0	-5.39609	-3.09624	-1.60538	GO:1901702	GO Molecular Functions	salt transmembrane transporter activity	20999	580	588	37	6.29252	Aqp4|Atp1a1|Atp1b1|Atp1b2|Atp1b3|Slc7a1|Slc7a2|Cacna2d1|Gria2|Itpr1|Kcnj10|P2rx4|Pkd1|Ryr2|Slc16a1|Slc1a2|Slc1a3|Slc9a1|Stim1|Atp1a4|Slc5a3|Slc4a4|Ttyh1|Pacc1|Slc44a2|Slc38a4|Slc38a3|Ttyh3|Atp1a2|Ano10|Slc14a1|Gpm6a|Atp2c1|Slc6a11|Trpa1|Slc39a12|Atp2b4
-1.71605	0	-4.32647	-3.59829	-1.76149	GO:0046873	GO Molecular Functions	metal ion transmembrane transporter activity	20999	435	588	29	4.93197	Atp1a1|Atp1b1|Atp1b2|Atp1b3|Cacna2d1|Gria2|Itpr1|Kcnj10|P2rx4|Pkd1|Ryr2|Slc1a2|Slc1a3|Slc9a1|Stim1|Tfrc|Atp1a4|Slc5a3|Slc4a4|Slc38a4|Slc38a3|Atp1a2|Nipa1|Gpm6a|Atp2c1|Slc6a11|Trpa1|Slc39a12|Atp2b4
0	0	-3.52485	-3.03123	-3.12239	GO:0015081	GO Molecular Functions	sodium ion transmembrane transporter activity	20999	160	588	15	2.55102	Atp1a1|Atp1b1|Atp1b2|Atp1b3|Gria2|Slc1a2|Slc1a3|Slc9a1|Atp1a4|Slc5a3|Slc4a4|Slc38a4|Slc38a3|Atp1a2|Slc6a11
0	0	-1.9424	-2.20093	-3.21546	GO:0022853	GO Molecular Functions	active monoatomic ion transmembrane transporter activity	20999	235	588	18	3.06122	Atp1a1|Atp1b1|Atp1b2|Atp1b3|Slc16a1|Slc1a2|Slc1a3|Slc9a1|Atp1a4|Slc5a3|Slc4a4|Slc38a4|Slc38a3|Atp1a2|Atp2c1|Slc6a11|Slc39a12|Atp2b4
0	0	-1.97641	0	-3.20476	GO:0019829	GO Molecular Functions	ATPase-coupled monoatomic cation transmembrane transporter activity	20999	57	588	8	1.36054	Atp1a1|Atp1b1|Atp1b2|Atp1b3|Atp1a4|Atp1a2|Atp2c1|Atp2b4
0	0	-3.38853	0	-1.79365	GO:0060590	GO Molecular Functions	ATPase regulator activity	20999	44	588	7	1.19048	Atp1b1|Atp1b2|Atp1b3|Hsph1|Rab4a|Dnajb4|Katnb1
0	0	-3.40965	-2.83135	-1.49856	GO:0022890	GO Molecular Functions	inorganic cation transmembrane transporter activity	20999	539	588	30	5.10204	Atp1a1|Atp1b1|Atp1b2|Atp1b3|Cacna2d1|Gria2|Itpr1|Kcnj10|P2rx4|Pkd1|Ryr2|Slc16a1|Slc1a2|Slc1a3|Slc9a1|Stim1|Tfrc|Atp1a4|Slc5a3|Slc4a4|Slc38a4|Slc38a3|Atp1a2|Nipa1|Gpm6a|Atp2c1|Slc6a11|Trpa1|Slc39a12|Atp2b4
0	0	-3.1266	-3.10925	-1.30636	GO:0008324	GO Molecular Functions	monoatomic cation transmembrane transporter activity	20999	578	588	31	5.27211	Atp1a1|Atp1b1|Atp1b2|Atp1b3|Cacna2d1|Gria2|Itpr1|Kcnj10|P2rx4|Pkd1|Ryr2|Slc16a1|Slc1a2|Slc1a3|Slc9a1|Stim1|Tfrc|Atp1a4|Slc5a3|Slc4a4|Slc38a4|Slc38a3|Atp1a2|Ano10|Nipa1|Gpm6a|Atp2c1|Slc6a11|Trpa1|Slc39a12|Atp2b4
0	0	-2.90109	0	0	GO:0001671	GO Molecular Functions	ATPase activator activity	20999	27	588	5	0.85034	Atp1b1|Atp1b2|Atp1b3|Rab4a|Dnajb4
0	-1.31827	0	0	-2.65414	GO:0042626	GO Molecular Functions	ATPase-coupled transmembrane transporter activity	20999	110	254	6	2.3622	Abca1|Atp1a1|Atp1b1|Atp1b2|Atp1a2|Atp2b4
0	0	-2.13027	0	-2.21093	GO:0022804	GO Molecular Functions	active transmembrane transporter activity	20999	428	588	23	3.91156	Abca1|Ank|Atp1a1|Atp1b1|Atp1b2|Atp1b3|Slc22a6|Slc22a18|Slc16a1|Slc1a2|Slc1a3|Slc9a1|Atp1a4|Slc5a3|Slc4a4|Slc38a4|Slc38a3|Atp1a2|Slco1a5|Atp2c1|Slc6a11|Slc39a12|Atp2b4
0	0	0	0	-2.3317	GO:0046982	GO Molecular Functions	protein heterodimerization activity	20999	310	254	10	3.93701	Aoc3|Atp1a1|Atp1b1|Atp1b2|Cav1|Fcer1g|Fmr1|Itga3|Sos2|Atp1a2
0	0	0	0	-2.13178	GO:0051117	GO Molecular Functions	ATPase binding	20999	100	254	5	1.9685	Abca1|Atp1b1|Atp1b2|Cav1|Ezr
0	0	0	0	-2.02907	GO:0015399	GO Molecular Functions	primary active transmembrane transporter activity	20999	148	254	6	2.3622	Abca1|Atp1a1|Atp1b1|Atp1b2|Atp1a2|Atp2b4
0	0	0	0	-5.38234	GO:0046030	GO Molecular Functions	inositol trisphosphate phosphatase activity	20999	10	588	6	1.02041	Inpp5d|Inppl1|Inpp5k|Synj1|Inpp5a|Ocrl
0	0	0	0	-4.02853	GO:0052658	GO Molecular Functions	inositol-1,4,5-trisphosphate 5-phosphatase activity	20999	8	588	5	0.85034	Inpp5d|Inpp5k|Synj1|Inpp5a|Ocrl
0	0	0	0	-4.25198	GO:0052745	GO Molecular Functions	inositol phosphate phosphatase activity	20999	18	588	6	1.02041	Inpp5d|Inppl1|Inpp5k|Synj1|Inpp5a|Ocrl
0	0	0	0	-3.44988	GO:0106019	GO Molecular Functions	phosphatidylinositol-4,5-bisphosphate phosphatase activity	20999	12	588	5	0.85034	Inpp5d|Inpp5k|Synj1|Pip4p1|Ocrl
0	0	0	0	-4.22874	GO:0004445	GO Molecular Functions	inositol-polyphosphate 5-phosphatase activity	20999	7	588	4	0.680272	Inppl1|Inpp5k|Inpp5a|Ocrl
0	0	0	0	-3.70533	GO:0004439	GO Molecular Functions	phosphatidylinositol-4,5-bisphosphate 5-phosphatase activity	20999	10	588	4	0.680272	Inpp5d|Inpp5k|Synj1|Ocrl
0	0	0	0	-3.70533	GO:0034595	GO Molecular Functions	phosphatidylinositol phosphate 5-phosphatase activity	20999	10	588	4	0.680272	Inpp5d|Inpp5k|Synj1|Ocrl
0	0	0	0	-2.64359	GO:0034593	GO Molecular Functions	phosphatidylinositol bisphosphate phosphatase activity	20999	22	588	5	0.85034	Inpp5d|Inpp5k|Synj1|Pip4p1|Ocrl
0	0	0	0	-2.4316	GO:0052866	GO Molecular Functions	phosphatidylinositol phosphate phosphatase activity	20999	26	588	5	0.85034	Inpp5d|Inpp5k|Synj1|Pip4p1|Ocrl
-2.65736	-1.53953	-2.51856	-1.3112	-5.56171	GO:0005198	GO Molecular Functions	structural molecule activity	20999	677	588	44	7.48299	Macf1|Ctnna2|Col11a1|Col12a1|Col18a1|Col2a1|Col3a1|Col8a1|Col1a1|Col1a2|Cryab|Dag1|Des|Dst|Epb41l2|Fau|Fbn2|Fn1|Gpm6b|Hmox1|Igf1r|Mfge8|Ctnnd2|Ppl|Sntb2|Sparc|Tpm1|Uba52|Vcl|Homer1|Postn|Nexn|Pxdn|Ndc1|Cltb|Creld2|Pls3|Dnm3|Eppk1|Lamc1|Crocc|Synm|Hspb6|Hmcn1
-1.58251	0	-1.53202	-4.11402	-5.77022	GO:0005201	GO Molecular Functions	extracellular matrix structural constituent	20999	146	588	17	2.89116	Col11a1|Col12a1|Col18a1|Col2a1|Col3a1|Col8a1|Col1a1|Col1a2|Fbn2|Fn1|Mfge8|Sparc|Postn|Pxdn|Creld2|Lamc1|Hmcn1
-2.51358	0	0	-5.18425	-5.22975	GO:0030020	GO Molecular Functions	extracellular matrix structural constituent conferring tensile strength	20999	38	254	6	2.3622	Col11a1|Col12a1|Col3a1|Col8a1|Col1a1|Col1a2
0	0	0	0	-3.44988	GO:0048407	GO Molecular Functions	platelet-derived growth factor binding	20999	12	588	4	0.680272	Col2a1|Col3a1|Col1a1|Col1a2
-3.39919	-2.51462	-3.32656	-2.59753	0	GO:0019003	GO Molecular Functions	GDP binding	20999	81	588	13	2.21088	Rhob|Gnai1|Septin5|Rab4a|Rras|Arl2|Rras2|Rap2c|Rap2b|Rap2a|Rab35|Eif2b1|Rab21
-3.09769	-1.61203	-2.9761	-2.79759	0	GO:0019001	GO Molecular Functions	guanyl nucleotide binding	20999	385	588	30	5.10204	Arf5|Rhob|Rhoc|Cdc42|Eef2|Gnai1|Gnao1|Gnaq|Gnas|Septin5|Prkg1|Rab3d|Rab4a|Rp2|Rras|Tgm2|Septin3|Arl2|Ehd3|Rras2|Rap2c|Sting1|Rap2b|Rap2a|Rab35|Gbp6|Dnm3|Eif2b1|Rab21|Npr2
-3.09769	-1.61203	-2.9761	-2.79759	0	GO:0032561	GO Molecular Functions	guanyl ribonucleotide binding	20999	385	588	30	5.10204	Arf5|Rhob|Rhoc|Cdc42|Eef2|Gnai1|Gnao1|Gnaq|Gnas|Septin5|Prkg1|Rab3d|Rab4a|Rp2|Rras|Tgm2|Septin3|Arl2|Ehd3|Rras2|Rap2c|Sting1|Rap2b|Rap2a|Rab35|Gbp6|Dnm3|Eif2b1|Rab21|Npr2
-3.83402	-1.64927	-2.67635	0	0	GO:0016462	GO Molecular Functions	pyrophosphatase activity	20999	649	588	41	6.97279	Abca1|Macf1|Alpl|Arf5|Rhob|Rhoc|Atp1a1|Entpd2|Entpd5|Cdc42|Eef2|Gnai1|Gnao1|Gnaq|Gnas|Gnb1|Hspa1b|Ide|Enpp1|Septin5|Rab3d|Rab4a|Rras|Xrcc5|Septin3|Atp1a4|Atp11a|Arl2|Rras2|Atad1|Rap2c|Rap2b|Rap2a|Rab35|Enpp5|Atp1a2|Gbp6|Dnm3|Rab21|Atp2c1|Atp2b4
-3.31286	-1.74675	-3.18865	-2.40034	0	GO:0005525	GO Molecular Functions	GTP binding	20999	361	588	28	4.7619	Arf5|Rhob|Rhoc|Cdc42|Eef2|Gnai1|Gnao1|Gnaq|Gnas|Septin5|Rab3d|Rab4a|Rp2|Rras|Tgm2|Septin3|Arl2|Ehd3|Rras2|Rap2c|Rap2b|Rap2a|Rab35|Gbp6|Dnm3|Eif2b1|Rab21|Npr2
-3.79059	-1.6251	-2.64167	0	0	GO:0016818	GO Molecular Functions	hydrolase activity, acting on acid anhydrides, in phosphorus-containing anhydrides	20999	655	588	41	6.97279	Abca1|Macf1|Alpl|Arf5|Rhob|Rhoc|Atp1a1|Entpd2|Entpd5|Cdc42|Eef2|Gnai1|Gnao1|Gnaq|Gnas|Gnb1|Hspa1b|Ide|Enpp1|Septin5|Rab3d|Rab4a|Rras|Xrcc5|Septin3|Atp1a4|Atp11a|Arl2|Rras2|Atad1|Rap2c|Rap2b|Rap2a|Rab35|Enpp5|Atp1a2|Gbp6|Dnm3|Rab21|Atp2c1|Atp2b4
-3.7834	-1.62111	-2.63594	0	0	GO:0016817	GO Molecular Functions	hydrolase activity, acting on acid anhydrides	20999	656	588	41	6.97279	Abca1|Macf1|Alpl|Arf5|Rhob|Rhoc|Atp1a1|Entpd2|Entpd5|Cdc42|Eef2|Gnai1|Gnao1|Gnaq|Gnas|Gnb1|Hspa1b|Ide|Enpp1|Septin5|Rab3d|Rab4a|Rras|Xrcc5|Septin3|Atp1a4|Atp11a|Arl2|Rras2|Atad1|Rap2c|Rap2b|Rap2a|Rab35|Enpp5|Atp1a2|Gbp6|Dnm3|Rab21|Atp2c1|Atp2b4
-2.68716	0	-2.55531	0	0	GO:0017111	GO Molecular Functions	ribonucleoside triphosphate phosphatase activity	20999	591	588	37	6.29252	Abca1|Macf1|Arf5|Rhob|Rhoc|Atp1a1|Entpd2|Cdc42|Eef2|Gnai1|Gnao1|Gnaq|Gnas|Gnb1|Hspa1b|Ide|Septin5|Rab3d|Rab4a|Rras|Xrcc5|Septin3|Atp1a4|Atp11a|Arl2|Rras2|Atad1|Rap2c|Rap2b|Rap2a|Rab35|Atp1a2|Gbp6|Dnm3|Rab21|Atp2c1|Atp2b4
-3.22595	-1.58649	-2.50499	-1.68591	0	GO:0003924	GO Molecular Functions	GTPase activity	20999	305	588	24	4.08163	Arf5|Rhob|Rhoc|Cdc42|Eef2|Gnai1|Gnao1|Gnaq|Gnas|Gnb1|Septin5|Rab3d|Rab4a|Rras|Septin3|Arl2|Rras2|Rap2c|Rap2b|Rap2a|Rab35|Gbp6|Dnm3|Rab21
-3.10724	-2.12905	-2.04065	-2.1923	0	GO:0003925	GO Molecular Functions	G protein activity	20999	54	588	7	1.19048	Cdc42|Gnaq|Gnas|Rab4a|Rap2c|Rap2b|Rap2a
-1.58251	0	0	-4.11402	-4.1328	GO:0019838	GO Molecular Functions	growth factor binding	20999	146	588	17	2.89116	Cd36|Col2a1|Col3a1|Col1a1|Col1a2|Egfr|Igf1r|Igf2r|Igfbp5|Il1rn|Itga6|Nrp1|Osmr|Ptprz1|Hax1|Sdcbp|Cd109
-6.05581	-3.09515	0	-4.18139	-4.59732	GO:0008238	GO Molecular Functions	exopeptidase activity	20999	98	161	8	4.96894	Ctsc|Ctsh|Ctsl|Anpep|Metap2|Ctsz|Scpep1|Dpp7
-5.75459	0	0	0	0	GO:0030984	GO Molecular Functions	kininogen binding	20999	4	161	3	1.86335	Ctsb|Ctsh|Ctsl
-5.05064	-2.59352	0	-3.89549	-1.99847	GO:0004177	GO Molecular Functions	aminopeptidase activity	20999	37	161	5	3.10559	Ctsh|Ctsl|Anpep|Metap2|Dpp7
-5.03656	-3.13576	-2.13841	-1.52374	-1.53389	GO:0004197	GO Molecular Functions	cysteine-type endopeptidase activity	20999	96	161	7	4.34783	Casp1|Ctsb|Ctsc|Ctsh|Ctsl|Ctss|Ctsz
-4.93946	-1.89091	-1.80466	-2.92575	-1.33857	GO:0016504	GO Molecular Functions	peptidase activator activity	20999	66	161	6	3.72671	Casp1|Ctsc|Ctsh|Ctsl|Ctss|Fn1
-4.2357	-2.03215	-1.3046	0	0	GO:0008234	GO Molecular Functions	cysteine-type peptidase activity	20999	173	161	8	4.96894	Casp1|Ctsb|Ctsc|Ctsh|Ctsl|Ctss|Usp4|Ctsz
-4.22883	-2.94752	-2.8544	-3.01394	0	GO:0016505	GO Molecular Functions	peptidase activator activity involved in apoptotic process	20999	28	161	4	2.48447	Ctsc|Ctsh|Ctsl|Ctss
-3.32357	-1.65741	0	-1.41436	0	GO:0008233	GO Molecular Functions	peptidase activity	20999	647	161	14	8.69565	Aga|Casp1|Ctsb|Ctsc|Ctsh|Ctsl|Ctss|Anpep|Tgm2|Usp4|Metap2|Ctsz|Scpep1|Dpp7
-2.99554	-3.0432	0	-3.10986	0	GO:0008656	GO Molecular Functions	cysteine-type endopeptidase activator activity involved in apoptotic process	20999	26	147	3	2.04082	Ctsh|Ctsl|Ctss
-1.93915	-1.98363	0	-2.04605	0	GO:0043028	GO Molecular Functions	cysteine-type endopeptidase regulator activity involved in apoptotic process	20999	61	147	3	2.04082	Ctsh|Ctsl|Ctss
-1.58335	0	0	0	0	GO:0017171	GO Molecular Functions	serine hydrolase activity	20999	217	161	5	3.10559	Ctsc|Ctsh|Scpep1|Dpp7|Nceh1
-2.81173	0	0	0	-5.86196	GO:0043236	GO Molecular Functions	laminin binding	20999	30	588	8	1.36054	Ctss|Dag1|Itga2|Itga3|Itga6|Lgals3|Pxdn|Plekha2
-2.01942	-2.06426	-1.97641	-2.12715	-4.19435	GO:0050840	GO Molecular Functions	extracellular matrix binding	20999	57	588	10	1.70068	Ctss|Dag1|Adgrg1|Itga2|Itga3|Itga6|Lgals3|Sparc|Pxdn|Plekha2
-1.522	0	-5.90246	-2.64489	-1.85017	GO:0015318	GO Molecular Functions	inorganic molecular entity transmembrane transporter activity	20999	656	167	19	11.3772	Ank|Atp1b2|Gria2|Kcnj10|Slc22a6|Slc1a2|Stim1|Tfrc|Atp1a4|Slc4a4|Ttyh1|Pacc1|Slc38a3|Ttyh3|Atp1a2|Slc14a1|Nipa1|Gpm6a|Trpa1
-1.69488	0	-3.78038	-2.3927	0	GO:0015075	GO Molecular Functions	monoatomic ion transmembrane transporter activity	20999	705	167	16	9.58084	Atp1b2|Gria2|Kcnj10|Slc1a2|Stim1|Tfrc|Atp1a4|Slc4a4|Ttyh1|Pacc1|Slc38a3|Ttyh3|Atp1a2|Nipa1|Gpm6a|Trpa1
0	0	-3.01288	0	0	GO:0015103	GO Molecular Functions	inorganic anion transmembrane transporter activity	20999	142	167	6	3.59281	Ank|Slc22a6|Slc4a4|Ttyh1|Pacc1|Ttyh3
0	0	-2.27759	0	0	GO:0008509	GO Molecular Functions	monoatomic anion transmembrane transporter activity	20999	140	167	5	2.99401	Slc1a2|Slc4a4|Ttyh1|Pacc1|Ttyh3
0	0	-1.77069	0	0	GO:0015267	GO Molecular Functions	channel activity	20999	491	167	9	5.38922	Gria2|Kcnj10|Stim1|Ttyh1|Pacc1|Ttyh3|Slc14a1|Gpm6a|Trpa1
0	0	-1.77069	0	0	GO:0022803	GO Molecular Functions	passive transmembrane transporter activity	20999	491	167	9	5.38922	Gria2|Kcnj10|Stim1|Ttyh1|Pacc1|Ttyh3|Slc14a1|Gpm6a|Trpa1
0	0	-1.64748	0	0	GO:0005216	GO Molecular Functions	monoatomic ion channel activity	20999	432	167	8	4.79042	Gria2|Kcnj10|Stim1|Ttyh1|Pacc1|Ttyh3|Gpm6a|Trpa1
0	0	-1.50474	0	0	GO:0005254	GO Molecular Functions	chloride channel activity	20999	86	167	3	1.79641	Ttyh1|Pacc1|Ttyh3
0	0	-1.3733	0	0	GO:0005253	GO Molecular Functions	monoatomic anion channel activity	20999	97	167	3	1.79641	Ttyh1|Pacc1|Ttyh3
0	-1.36009	-1.53906	0	-4.06932	GO:0060090	GO Molecular Functions	molecular adaptor activity	20999	628	588	40	6.80272	Atp1b1|Atp1b2|Atp1b3|Cav1|Cd14|Col1a2|Fadd|Fmr1|Gja1|Gnb1|Lgals3|Myd88|Septin5|Pxn|Sorbs1|Tjp2|Vcl|Amfr|Septin3|Homer1|Nherf1|Mapk8ip3|Prdx4|Pex3|Syne1|Nherf2|Use1|Snap29|Snap47|Sting1|Ndc1|Mpp7|Ston1|Akap12|Ldlrap1|Bbs4|Wwc1|Arrb2|Synm|Irs2
0	0	-1.73969	0	-4.87458	GO:0030674	GO Molecular Functions	protein-macromolecule adaptor activity	20999	415	588	29	4.93197	Atp1b1|Atp1b2|Atp1b3|Cav1|Col1a2|Fmr1|Gnb1|Lgals3|Pxn|Sorbs1|Tjp2|Amfr|Nherf1|Mapk8ip3|Pex3|Syne1|Nherf2|Use1|Snap29|Snap47|Sting1|Ndc1|Ston1|Akap12|Ldlrap1|Bbs4|Wwc1|Synm|Irs2
0	0	0	0	-4.17898	GO:0035591	GO Molecular Functions	signaling adaptor activity	20999	83	254	7	2.75591	Fmr1|Gnb1|Sorbs1|Sting1|Akap12|Ldlrap1|Irs2
0	0	0	0	-3.93592	GO:0030159	GO Molecular Functions	signaling receptor complex adaptor activity	20999	40	588	7	1.19048	Gnb1|Pxn|Sorbs1|Mapk8ip3|Akap12|Ldlrap1|Irs2
-2.76997	-2.81717	0	-5.63756	0	GO:0051861	GO Molecular Functions	glycolipid binding	20999	31	588	8	1.36054	Gpaa1|Hmgb1|Ppt1|Psap|Thy1|Vnn1|Epdr1|Lamc1
-2.26597	0	0	0	-2.94992	GO:0042578	GO Molecular Functions	phosphoric ester hydrolase activity	20999	347	588	27	4.59184	Alpl|Atp1a1|Cnp|Gnaq|Gnas|Gnb1|Ptpn6|Hmox1|Inpp5d|Inppl1|Enpp1|Pld2|Ppp3cb|Inpp5k|Ptpn13|Ptprf|Ptprz1|Smpd1|Plpp3|Sgpp1|Smpdl3b|Synj1|Tns2|Inpp5a|Pip4p1|Pon3|Ocrl
-3.18299	-1.63645	0	0	-3.08902	GO:0016788	GO Molecular Functions	hydrolase activity, acting on ester bonds	20999	748	588	42	7.14286	Alpl|Arsa|Atp1a1|Car2|Cnp|Gnaq|Gnas|Gnb1|Ptpn6|Hmox1|Inpp5d|Inppl1|Pafah1b2|Enpp1|Pld2|Ppp3cb|Inpp5k|Ppt1|Ptpn13|Ptprf|Ptprz1|Smpd1|Pla2g7|Pnpla2|Plpp3|Rnaset2b|Plbd2|Endod1|Them4|Abhd12|Arsk|Sgpp1|Smpdl3b|Synj1|Pla2g15|Tns2|Inpp5a|Pip4p1|Pon3|Nceh1|Ocrl|Pon2
-1.81635	0	0	0	-1.84948	GO:0016791	GO Molecular Functions	phosphatase activity	20999	260	588	19	3.23129	Alpl|Atp1a1|Ptpn6|Inpp5d|Inppl1|Enpp1|Ppp3cb|Inpp5k|Ptpn13|Ptprf|Ptprz1|Plpp3|Sgpp1|Synj1|Tns2|Inpp5a|Pip4p1|Pon3|Ocrl
-4.72268	-2.4066	0	-4.91367	-1.8205	GO:0043394	GO Molecular Functions	proteoglycan binding	20999	43	588	9	1.53061	Apoe|Col2a1|Ctsb|Ctsl|Ctss|Fn1|Ptprf|Sdcbp|Gpnmb
-1.76906	-1.83359	-4.58578	-1.92483	-2.02177	GO:0002020	GO Molecular Functions	protease binding	20999	194	588	19	3.23129	Apc|Casp1|Chl1|Col3a1|Col1a1|Col1a2|Fadd|Fas|Fn1|Hspa1b|Itga3|Lrp1|Mif|Psap|Serpinb6a|Stim1|Timp2|Timp3|Amfr
0	-1.64107	-2.37988	0	-2.49675	GO:0038024	GO Molecular Functions	cargo receptor activity	20999	82	588	12	2.04082	Abca1|Cd36|Scarb2|Cd44|Itgb2|Lrp1|Lrp6|Mrc1|Enpp1|Sdc1|Tfrc|Stab2
0	0	-4.24489	0	0	GO:0005041	GO Molecular Functions	low-density lipoprotein particle receptor activity	20999	10	167	3	1.79641	Cd36|Lrp6|Stab2
0	0	-4.04584	0	-2.25347	GO:0071813	GO Molecular Functions	lipoprotein particle binding	20999	30	167	4	2.39521	Apoe|Cd36|Sorl1|Stab2
0	0	-4.04584	0	-2.25347	GO:0071814	GO Molecular Functions	protein-lipid complex binding	20999	30	167	4	2.39521	Apoe|Cd36|Sorl1|Stab2
0	0	-3.59114	0	0	GO:0030228	GO Molecular Functions	lipoprotein particle receptor activity	20999	16	167	3	1.79641	Cd36|Lrp6|Stab2
0	0	-3.43271	0	0	GO:0030169	GO Molecular Functions	low-density lipoprotein particle binding	20999	18	167	3	1.79641	Cd36|Sorl1|Stab2
0	0	0	0	-3.70533	GO:0031628	GO Molecular Functions	opioid receptor binding	20999	10	588	5	0.85034	Gnao1|Gnas|Penk|Wls|Grk2
-3.79063	0	0	-5.30368	-2.03136	GO:0001968	GO Molecular Functions	fibronectin binding	20999	36	147	5	3.40136	Ctsl|Ctss|Ccn2|Itga3|Mmp2
-1.84937	0	-1.79656	0	-3.16545	GO:0030165	GO Molecular Functions	PDZ domain binding	20999	121	588	14	2.38095	Cask|Dtna|Gja1|Gng12|Gng5|Gria2|Lin7c|Nherf1|Srr|Rapgef2|Plekha2|Adgrl2|Lin7a|Atp2b4
-2.38061	0	0	-4.78653	-1.8313	GO:0061134	GO Molecular Functions	peptidase regulator activity	20999	262	147	10	6.80272	Cav1|Ctsh|Ctsl|Ctss|Serpine2|Serpinb8|Timp3|Serpinb1a|Cd109|Crb2
0	0	0	-2.70902	0	GO:0004866	GO Molecular Functions	endopeptidase inhibitor activity	20999	185	147	6	4.08163	Serpine2|Serpinb8|Timp3|Serpinb1a|Cd109|Crb2
0	0	0	-2.57263	0	GO:0030414	GO Molecular Functions	peptidase inhibitor activity	20999	197	147	6	4.08163	Serpine2|Serpinb8|Timp3|Serpinb1a|Cd109|Crb2
0	0	0	-2.49772	-1.41901	GO:0061135	GO Molecular Functions	endopeptidase regulator activity	20999	204	147	6	4.08163	Serpine2|Serpinb8|Timp3|Serpinb1a|Cd109|Crb2
0	0	0	-2.00716	0	GO:0004867	GO Molecular Functions	serine-type endopeptidase inhibitor activity	20999	119	147	4	2.72109	Serpine2|Serpinb8|Serpinb1a|Cd109
0	0	0	-1.61253	-1.57568	GO:0004857	GO Molecular Functions	enzyme inhibitor activity	20999	406	588	20	3.40136	Ptpn6|Hspb1|Itih3|Anxa1|Lrp6|Prkar2b|Serpinb6a|Serpine2|Serpinb8|Timp2|Timp3|Serpinb1a|Dgkz|Mgat5|Adgrv1|Ppp1r9b|Cd109|Crb2|Dgki|Atp2b4
0	0	-1.3733	0	-2.1867	GO:0008013	GO Molecular Functions	beta-catenin binding	20999	97	588	12	2.04082	Adnp|Apc|Ctnna2|Gja1|Hdac6|Nf2|Ctnnd2|Pxn|Tjp1|Vcl|Nherf1|Nherf2
0	0	0	0	-4.22874	GO:0005127	GO Molecular Functions	ciliary neurotrophic factor receptor binding	20999	7	588	4	0.680272	Cntf|Crlf1|Osmr|Clcf1
0	0	0	0	-2.90506	GO:0019955	GO Molecular Functions	cytokine binding	20999	134	254	7	2.75591	Cd44|Crlf1|Fgf2|Il1rn|Osmr|Hax1|Cd109
0	0	-4.51764	0	-2.58676	GO:0031690	GO Molecular Functions	adrenergic receptor binding	20999	23	167	4	2.39521	Gnas|Nedd4|Uchl1|Rapgef2
0	0	-2.61039	0	0	GO:0032182	GO Molecular Functions	ubiquitin-like protein binding	20999	117	167	5	2.99401	Herc2|Hspb1|Nedd4|Uchl1|Amfr
0	0	-2.13841	0	0	GO:0043130	GO Molecular Functions	ubiquitin binding	20999	96	167	4	2.39521	Hspb1|Nedd4|Uchl1|Amfr
-3.41088	-3.47343	0	0	-3.68853	GO:0098631	GO Molecular Functions	cell adhesion mediator activity	20999	45	588	8	1.36054	Itga2|Cd47|Cd200|Sirpa|Nexn|Jam3|Itga1|Itga11
-3.88931	-2.69993	0	0	0	GO:0098632	GO Molecular Functions	cell-cell adhesion mediator activity	20999	34	161	4	2.48447	Cd47|Cd200|Nexn|Jam3
-1.45551	0	0	0	-4.5063	GO:0019902	GO Molecular Functions	phosphatase binding	20999	235	254	12	4.72441	Dtna|Egfr|Fer|Fmr1|Lgals3|Sirpa|Nherf1|Pdlim4|Itga1|Ppp1r9b|Atp2b4|Irs2
0	0	0	-1.39888	-4.08906	GO:0019903	GO Molecular Functions	protein phosphatase binding	20999	183	254	10	3.93701	Egfr|Fer|Fmr1|Lgals3|Sirpa|Pdlim4|Itga1|Ppp1r9b|Atp2b4|Irs2
0	-1.60136	-2.95919	0	0	GO:0015631	GO Molecular Functions	tubulin binding	20999	387	588	26	4.42177	Macf1|Adnp|Apc|Cryab|Dag1|Dst|Fmr1|Gja1|Gnas|Hdac6|Hsph1|Arhgef2|Map2|Ndrg1|Stim1|Ezr|Vapa|Nisch|Mtcl1|Katnb1|Bbs4|Dnm3|Ccdc88a|Rcc2|Reep2|Fez1
0	-1.83877	-1.69526	0	0	GO:0008017	GO Molecular Functions	microtubule binding	20999	267	588	18	3.06122	Macf1|Apc|Cryab|Dst|Fmr1|Hdac6|Arhgef2|Map2|Ndrg1|Stim1|Ezr|Vapa|Mtcl1|Katnb1|Dnm3|Ccdc88a|Rcc2|Reep2
0	-4.29306	0	0	0	GO:0031210	GO Molecular Functions	phosphatidylcholine binding	20999	28	155	4	2.58065	Abca1|Scarb2|Esyt1|Chmp2a
0	-3.19986	0	0	0	GO:0050997	GO Molecular Functions	quaternary ammonium group binding	20999	53	155	4	2.58065	Abca1|Scarb2|Esyt1|Chmp2a
-2.19359	-4.10387	-1.38448	0	-2.20548	GO:0004620	GO Molecular Functions	phospholipase activity	20999	96	155	6	3.87097	Hmox1|Pld2|Pla2g7|Plbd2|Smpdl3b|Pla2g15
-1.77946	-3.43887	0	0	-1.71621	GO:0016298	GO Molecular Functions	lipase activity	20999	127	155	6	3.87097	Hmox1|Pld2|Pla2g7|Plbd2|Smpdl3b|Pla2g15
0	-1.45862	0	0	0	GO:0052689	GO Molecular Functions	carboxylic ester hydrolase activity	20999	166	155	4	2.58065	Pafah1b2|Pla2g7|Pla2g15|Pon3
0	0	0	0	-2.3843	GO:0005158	GO Molecular Functions	insulin receptor binding	20999	27	588	6	1.02041	Igf1r|Enpp1|Ptprf|Sorbs1|Ccdc88a|Irs2
0	0	0	0	-1.84809	GO:0043548	GO Molecular Functions	phosphatidylinositol 3-kinase binding	20999	42	588	6	1.02041	Atp1a1|Coro1a|Igf1r|Ptpn13|Gsn|Irs2
0	0	-1.47938	0	-4.0168	GO:0016209	GO Molecular Functions	antioxidant activity	20999	88	254	7	2.75591	Apoe|Cat|Gsr|Ptgs2|Gpx7|Pxdn|Prxl2a
0	0	0	0	-2.22191	GO:0004601	GO Molecular Functions	peroxidase activity	20999	60	588	7	1.19048	Cat|Gstp1|Hbb-b1|Ptgs2|Prdx4|Gpx7|Pxdn
0	0	0	0	-2.17162	GO:0016684	GO Molecular Functions	oxidoreductase activity, acting on peroxide as acceptor	20999	62	588	7	1.19048	Cat|Gstp1|Hbb-b1|Ptgs2|Prdx4|Gpx7|Pxdn
0	0	0	0	-1.5304	GO:0016491	GO Molecular Functions	oxidoreductase activity	20999	784	254	16	6.29921	Aldh3a1|Akr1b3|Aoc3|Cat|Cp|Gsr|Hsd17b8|Hmox1|Ptgis|Ptgs2|Sord|P3h1|Asph|Gpx7|Pxdn|Blvrb
0	0	0	0	-1.34403	GO:0020037	GO Molecular Functions	heme binding	20999	160	254	5	1.9685	Cat|Hmox1|Ptgis|Ptgs2|Pxdn
0	0	0	-1.65329	-3.26893	GO:0070851	GO Molecular Functions	growth factor receptor binding	20999	152	588	14	2.38095	Cd44|Cntf|Fer|Fgf1|Fgf2|Il1rap|Il1rn|Itga5|Myd88|Trip6|Nherf1|Sdcbp|Ccdc88a|Irak4
-1.45274	-2.03741	0	0	-1.40866	GO:0005126	GO Molecular Functions	cytokine receptor binding	20999	316	588	19	3.23129	Cd44|Cntf|Crlf1|Fadd|Ptpn6|Il1rap|Il1rn|Itch|Mif|Myd88|Osmr|Tgfb2|Traf1|Trip6|Nucb2|Sdcbp|Clcf1|Ccdc88a|Irak4
-1.45551	-1.51613	-1.39795	-2.20093	-3.21546	GO:0005539	GO Molecular Functions	glycosaminoglycan binding	20999	235	588	18	3.06122	Apoe|Cd44|Col11a1|Ncan|Fgf1|Fgf2|Ccn2|Fn1|Adgrg1|Hmgb1|Nrp1|Ptprf|Serpine2|Thbs2|Tlr2|Postn|Gpnmb|Stab2
-1.34503	-1.3954	0	-2.84389	-3.55603	GO:0008201	GO Molecular Functions	heparin binding	20999	174	254	9	3.54331	Apoe|Col11a1|Fgf1|Fgf2|Ccn2|Serpine2|Thbs2|Postn|Gpnmb
0	0	0	-2.33289	-2.50358	GO:1901681	GO Molecular Functions	sulfur compound binding	20999	293	254	10	3.93701	Apoe|Col11a1|Dbi|Fgf1|Fgf2|Ccn2|Serpine2|Thbs2|Postn|Gpnmb
0	0	0	-1.45804	-1.51974	GO:0048018	GO Molecular Functions	receptor ligand activity	20999	535	254	12	4.72441	Cntf|Crlf1|Fbn2|Fgf1|Fgf2|Ccn2|Il1rn|Lgals3|Penk|Nenf|Gpnmb|Cdc42ep2
0	0	0	0	-1.45538	GO:0008083	GO Molecular Functions	growth factor activity	20999	149	254	5	1.9685	Cntf|Fgf1|Fgf2|Ccn2|Nenf
0	0	0	-2.22195	-3.74778	GO:0044325	GO Molecular Functions	transmembrane transporter binding	20999	164	254	9	3.54331	Cav1|Fhl1|Fmr1|S100a10|Tjp1|Tjp2|Nherf1|Slc5a3|Ppp1r9b
-1.53599	0	0	-1.66257	-1.98875	GO:0016247	GO Molecular Functions	channel regulator activity	20999	151	588	11	1.87075	Cav1|Cd44|Itpr1|Nedd4|Prkg1|Smpd1|Stim1|Nherf1|Slc5a3|Fxyd6|Atp2b4
0	0	0	-1.83312	-1.62698	GO:0099106	GO Molecular Functions	ion channel regulator activity	20999	134	588	9	1.53061	Cav1|Itpr1|Nedd4|Prkg1|Stim1|Nherf1|Slc5a3|Fxyd6|Atp2b4
0	-3.71655	0	0	0	GO:0001727	GO Molecular Functions	lipid kinase activity	20999	39	155	4	2.58065	Pip5k1a|Pi4k2a|Dgkz|Dgki
0	-2.78757	0	0	0	GO:0016773	GO Molecular Functions	phosphotransferase activity, alcohol group as acceptor	20999	680	155	13	8.3871	Btk|Ddr1|Hck|Ddr2|Pip5k1a|Mapk9|Ptk7|Pi4k2a|Dgkz|Grk2|Irak4|Dgki|Pkn1
0	-2.5102	0	0	0	GO:0016301	GO Molecular Functions	kinase activity	20999	732	155	13	8.3871	Btk|Ddr1|Hck|Ddr2|Pip5k1a|Mapk9|Ptk7|Pi4k2a|Dgkz|Grk2|Irak4|Dgki|Pkn1
0	-1.55823	0	0	0	GO:0004672	GO Molecular Functions	protein kinase activity	20999	577	155	9	5.80645	Btk|Ddr1|Hck|Ddr2|Mapk9|Ptk7|Grk2|Irak4|Pkn1
0	0	-1.57137	-3.58112	-1.77395	GO:0015370	GO Molecular Functions	solute:sodium symporter activity	20999	81	147	5	3.40136	Slc1a3|Slc5a3|Slc4a4|Slc38a4|Slc6a11
0	0	0	-3.26994	0	GO:0005283	GO Molecular Functions	amino acid:sodium symporter activity	20999	23	588	5	0.85034	Slc1a2|Slc1a3|Slc38a4|Slc38a3|Slc6a11
0	0	0	-3.01394	0	GO:0005416	GO Molecular Functions	amino acid:monoatomic cation symporter activity	20999	28	147	3	2.04082	Slc1a3|Slc38a4|Slc6a11
0	0	0	-2.88614	-1.88533	GO:0015294	GO Molecular Functions	solute:monoatomic cation symporter activity	20999	115	147	5	3.40136	Slc1a3|Slc5a3|Slc4a4|Slc38a4|Slc6a11
0	0	0	-2.65883	0	GO:0005343	GO Molecular Functions	organic acid:sodium symporter activity	20999	37	147	3	2.04082	Slc1a3|Slc38a4|Slc6a11
0	0	-1.47698	-2.36025	-1.4239	GO:0015293	GO Molecular Functions	symporter activity	20999	152	147	5	3.40136	Slc1a3|Slc5a3|Slc4a4|Slc38a4|Slc6a11
0	0	-1.62624	-1.87087	0	GO:0015291	GO Molecular Functions	secondary active transmembrane transporter activity	20999	277	147	6	4.08163	Slc1a3|Slc9a1|Slc5a3|Slc4a4|Slc38a4|Slc6a11
-1.66952	0	-3.42835	0	0	GO:0035254	GO Molecular Functions	glutamate receptor binding	20999	77	588	9	1.53061	Camk2a|Gnas|Gria2|Nedd4|Rab4a|Homer1|Nherf1|Sdcbp|Dnm3
0	0	-3.17505	0	0	GO:0035255	GO Molecular Functions	ionotropic glutamate receptor binding	20999	50	167	4	2.39521	Gnas|Gria2|Nedd4|Rab4a
-2.22332	-1.50103	0	-2.5211	-1.87889	GO:0008047	GO Molecular Functions	enzyme activator activity	20999	591	588	32	5.44218	Apoe|Btk|Casp1|Cav1|Cd36|Ctsc|Ctsh|Ctsl|Ctss|Egfr|Fn1|Gm2a|Gnaq|Gnas|Hmgb1|Myd88|Nrp1|Rp2|Thy1|Timp2|Mapk9|Ccny|Arap1|Sting1|Arhgap12|Rapgef2|Dock2|Cdc42ep2|Afap1l2|Arhgap25|Irak4|Ocrl
-1.3166	0	0	0	0	GO:0030695	GO Molecular Functions	GTPase regulator activity	20999	430	588	22	3.7415	Gnaq|Arhgef2|Nrp1|Sirpa|Rp2|Sos2|Thy1|Nucb2|Gpsm1|Arap1|Arhgap12|Dock8|Rapgef2|Dock2|Arhgef18|Cdc42ep2|Ccdc88a|Rcc2|Eif2b1|Arhgap25|Dgki|Ocrl
0	0	0	-1.58145	0	GO:0005096	GO Molecular Functions	GTPase activator activity	20999	238	147	5	3.40136	Gnaq|Nrp1|Rp2|Thy1|Ocrl
-1.44027	0	-3.49211	0	0	GO:0051087	GO Molecular Functions	protein-folding chaperone binding	20999	162	167	7	4.19162	Cp|Ctsc|Tfrc|Amfr|Dnajb4|Atp1a2|Hspb6
0	0	-3.43271	0	0	GO:0015174	GO Molecular Functions	basic amino acid transmembrane transporter activity	20999	18	167	3	1.79641	Slc7a1|Slc7a2|Slc38a3
0	0	-3.10271	0	0	GO:0008514	GO Molecular Functions	organic anion transmembrane transporter activity	20999	245	167	8	4.79042	Slc7a1|Slc7a2|Cd36|Slc22a6|Slc22a18|Slc1a2|Slc4a4|Slc38a3
0	0	-2.60593	0	0	GO:0015179	GO Molecular Functions	L-amino acid transmembrane transporter activity	20999	71	167	4	2.39521	Slc7a1|Slc7a2|Slc1a2|Slc38a3
0	0	-2.25359	-1.60825	0	GO:0015171	GO Molecular Functions	amino acid transmembrane transporter activity	20999	89	588	8	1.36054	Slc7a1|Slc7a2|Slc1a2|Slc1a3|Nherf1|Slc38a4|Slc38a3|Slc6a11
0	0	-2.26061	0	-1.76751	GO:0042887	GO Molecular Functions	amide transmembrane transporter activity	20999	45	167	3	1.79641	Slc1a2|Slc38a3|Slc14a1
0	0	-1.91211	0	0	GO:0046943	GO Molecular Functions	carboxylic acid transmembrane transporter activity	20999	172	588	11	1.87075	Slc7a1|Slc7a2|Cd36|Slc16a1|Slc1a2|Slc1a3|Nherf1|Slc38a4|Slc38a3|Slco1a5|Slc6a11
0	0	-1.90209	0	0	GO:0005342	GO Molecular Functions	organic acid transmembrane transporter activity	20999	173	588	11	1.87075	Slc7a1|Slc7a2|Cd36|Slc16a1|Slc1a2|Slc1a3|Nherf1|Slc38a4|Slc38a3|Slco1a5|Slc6a11
-3.27445	0	0	0	0	GO:0008307	GO Molecular Functions	structural constituent of muscle	20999	21	161	3	1.86335	Dag1|Nexn|Synm
-1.73039	0	0	0	0	GO:0005200	GO Molecular Functions	structural constituent of cytoskeleton	20999	73	161	3	1.86335	Des|Tpm1|Synm
0	0	0	0	-2.48098	GO:0050780	GO Molecular Functions	dopamine receptor binding	20999	25	588	5	0.85034	Gnas|Palm|Nherf1|Arrb2|Ppp1r9b
0	0	-3.23034	0	0	GO:0051082	GO Molecular Functions	unfolded protein binding	20999	85	167	5	2.99401	Cryab|Hspa1b|Dnajb4|Hspb6|Tmem67
0	0	-2.98839	0	-1.51851	GO:0044183	GO Molecular Functions	protein folding chaperone	20999	56	167	4	2.39521	Hsph1|Hspb1|Hspa1b|Hspb6
0	0	0	-1.90051	-2.00977	GO:0001786	GO Molecular Functions	phosphatidylserine binding	20999	69	588	8	1.36054	Scarb2|Gap43|Hmgb1|Mfge8|Mme|Cavin2|Sytl2|Fcho2
0	0	0	-1.55903	-1.57792	GO:0072341	GO Molecular Functions	modified amino acid binding	20999	93	588	8	1.36054	Scarb2|Gap43|Hmgb1|Mfge8|Mme|Cavin2|Sytl2|Fcho2
0	-1.58746	-1.50474	0	-2.40766	GO:0008081	GO Molecular Functions	phosphoric diester hydrolase activity	20999	86	588	9	1.53061	Cnp|Gnaq|Gnas|Gnb1|Hmox1|Enpp1|Pld2|Smpd1|Smpdl3b
-1.77866	0	0	0	-1.98827	GO:0045296	GO Molecular Functions	cadherin binding	20999	70	588	8	1.36054	Arvcf|Ctnna2|Cdh11|Ndrg1|Ctnnd2|P2rx4|Ctnnal1|Pkp4
0	0	0	-3.10896	-1.46065	GO:0004714	GO Molecular Functions	transmembrane receptor protein tyrosine kinase activity	20999	59	147	4	2.72109	Ddr1|Egfr|Nrp1|Ror2
0	0	0	-2.71985	0	GO:0019199	GO Molecular Functions	transmembrane receptor protein kinase activity	20999	75	147	4	2.72109	Ddr1|Egfr|Nrp1|Ror2
0	-1.77847	0	-1.85493	0	GO:0004713	GO Molecular Functions	protein tyrosine kinase activity	20999	132	588	10	1.70068	Btk|Ddr1|Egfr|Ephb2|Fer|Hck|Igf1r|Nrp1|Ddr2|Ror2
0	0	0	-2.0267	-3.03696	GO:0008235	GO Molecular Functions	metalloexopeptidase activity	20999	62	254	5	1.9685	Cpe|Enpep|Anpep|Mmp14|Naalad2
0	0	0	0	-2.70339	GO:0070006	GO Molecular Functions	metalloaminopeptidase activity	20999	21	254	3	1.1811	Enpep|Anpep|Mmp14
0	0	0	0	-1.93977	GO:0008270	GO Molecular Functions	zinc ion binding	20999	700	254	16	6.29921	Ada|Car2|Cpe|Dtna|Enpep|Anpep|Mme|Mmp14|Enpp1|Sord|Timp2|Enpp5|Smpdl3b|Glo1|Pla2g15|Mib1
0	0	0	-1.88094	-1.46334	GO:0008237	GO Molecular Functions	metallopeptidase activity	20999	199	147	5	3.40136	Enpep|Anpep|Mme|Mmp2|Naalad2
0	0	0	0	-2.3254	GO:0140657	GO Molecular Functions	ATP-dependent activity	20999	578	588	30	5.10204	Abca1|Macf1|Atp1a1|Atp1b1|Atp1b2|Atp1b3|Entpd2|Cdk7|Hsph1|Hspa1b|Ide|Anxa1|Myd88|Myo10|Myo1c|Myo1f|Xrcc5|Slc27a4|Atp1a4|Atp11a|Acsl4|Atad1|Myh10|Acsbg1|Atp1a2|Atp2c1|Myo1d|Atp2b4|Myo1a|Acsl5
0	0	0	0	-2.99616	GO:0030551	GO Molecular Functions	cyclic nucleotide binding	20999	37	254	4	1.5748	Cnp|Prkar2b|Prkg1|Sting1
0	0	-2.12971	0	-1.95333	GO:0044389	GO Molecular Functions	ubiquitin-like protein ligase binding	20999	353	588	21	3.57143	Apc|Ckb|Clu|Egfr|Fau|Hdac6|Herc2|Hspa1b|Itch|Slc22a18|Prkar2b|Sorbs1|Traf1|Uba52|Uchl1|Vcl|Xrcc5|Ube2d3|Sting1|Grk2|Arrb2
0	0	-1.75256	0	-2.1114	GO:0031625	GO Molecular Functions	ubiquitin protein ligase binding	20999	334	588	20	3.40136	Apc|Ckb|Clu|Egfr|Fau|Hdac6|Herc2|Hspa1b|Slc22a18|Prkar2b|Sorbs1|Traf1|Uba52|Uchl1|Vcl|Xrcc5|Ube2d3|Sting1|Grk2|Arrb2
-1.65483	-2.28944	0	-1.30867	-2.61157	GO:0030246	GO Molecular Functions	carbohydrate binding	20999	283	588	18	3.06122	Bsg|Ncan|Hexb|Hk2|Igf2r|Lgals3|Ly75|Man2b1|Man2b2|Mrc1|Mrc2|Enpp1|Pkd1|Siglec1|P3h1|Adgrl2|Gusb|Manba
0	0	0	0	-2.28309	GO:0048029	GO Molecular Functions	monosaccharide binding	20999	92	588	8	1.36054	Bsg|Hk2|Igf2r|Lgals3|Man2b1|Mrc1|P3h1|Manba
0	0	0	0	-2.90392	GO:0043295	GO Molecular Functions	glutathione binding	20999	18	254	3	1.1811	Gsr|Gstm1|Gstm2
0	0	0	0	-2.58305	GO:0051020	GO Molecular Functions	GTPase binding	20999	334	588	20	3.40136	Abca1|Cav1|Rabac1|Gnb1|Arhgef2|Myo1c|Ndrg1|Lcp1|Sorl1|Vcl|Sytl2|Dock2|Cdc42ep2|Cdc42ep1|Rcc2|Daam1|Micall2|Dgki|Ocrl|Pkn1
0	0	0	0	-2.01647	GO:0031267	GO Molecular Functions	small GTPase binding	20999	293	588	17	2.89116	Abca1|Cav1|Arhgef2|Myo1c|Ndrg1|Sorl1|Vcl|Sytl2|Dock2|Cdc42ep2|Cdc42ep1|Rcc2|Daam1|Micall2|Dgki|Ocrl|Pkn1
0	-1.98363	0	0	0	GO:0005080	GO Molecular Functions	protein kinase C binding	20999	61	588	7	1.19048	Cask|Hspb1|Pld2|Cavin2|Ccdc88a|Fez1|Pkn1
-2.72965	-2.77676	0	0	0	GO:0005164	GO Molecular Functions	tumor necrosis factor receptor binding	20999	32	155	3	1.93548	Fadd|Traf1|Nucb2
-2.22601	-2.27166	0	0	0	GO:0032813	GO Molecular Functions	tumor necrosis factor receptor superfamily binding	20999	48	155	3	1.93548	Fadd|Traf1|Nucb2
-2.3605	0	0	0	-2.74926	GO:0004180	GO Molecular Functions	carboxypeptidase activity	20999	43	254	4	1.5748	Cpe|Ctsz|Naalad2|Scpep1
0	0	-1.82456	0	0	GO:0005319	GO Molecular Functions	lipid transporter activity	20999	181	588	13	2.21088	Abca1|Apoe|Cd36|Gm2a|Npc1|Slc22a6|Esyt1|Slc27a4|Atp11a|Plscr3|Osbpl3|Slco1a5|Xkr4
0	0	0	0	-2.13666	GO:0015248	GO Molecular Functions	sterol transporter activity	20999	33	254	3	1.1811	Abca1|Apoe|Osbpl3
0	0	-1.65807	-2.71985	0	GO:0048306	GO Molecular Functions	calcium-dependent protein binding	20999	75	147	4	2.72109	Mgp|S100a11|Slc9a1|Plscr3
0	0	-2.15726	0	0	GO:0043014	GO Molecular Functions	alpha-tubulin binding	20999	49	588	6	1.02041	Gja1|Gnas|Hdac6|Hsph1|Nisch|Bbs4
0	-1.64107	0	-2.57815	-1.75626	GO:0016811	GO Molecular Functions	hydrolase activity, acting on carbon-nitrogen (but not peptide) bonds, in linear amides	20999	82	147	4	2.72109	Aga|Asah1|Vnn1|Naalad2
-2.34449	-1.57451	0	-2.48512	0	GO:0043621	GO Molecular Functions	protein self-association	20999	87	588	8	1.36054	Aga|Ctsb|Ctsc|Ctsh|Myd88|Ryr2|Nherf1|Plscr3
-2.30943	0	0	0	0	GO:0097110	GO Molecular Functions	scaffold protein binding	20999	89	588	8	1.36054	Casp1|Gja1|Gria2|Psap|Ryr2|Homer1|Grk2|Atp2b4
0	0	-2.4366	0	0	GO:0038187	GO Molecular Functions	pattern recognition receptor activity	20999	39	167	3	1.79641	Cd36|Tlr2|Tlr7
0	-1.42086	0	0	0	GO:0003727	GO Molecular Functions	single-stranded RNA binding	20999	100	155	3	1.93548	Hmgb1|Anxa1|Tlr7
-1.64107	-2.41413	0	-1.77002	-1.55534	GO:0016810	GO Molecular Functions	hydrolase activity, acting on carbon-nitrogen (but not peptide) bonds	20999	140	155	5	3.22581	Ada|Aga|Arg1|Hdac6|Tgm2
0	0	0	-1.85493	0	GO:0015085	GO Molecular Functions	calcium ion transmembrane transporter activity	20999	132	588	10	1.70068	Cacna2d1|Itpr1|P2rx4|Pkd1|Ryr2|Stim1|Gpm6a|Atp2c1|Trpa1|Atp2b4
0	0	0	-2.09765	0	GO:0005262	GO Molecular Functions	calcium channel activity	20999	112	147	4	2.72109	Cacna2d1|Itpr1|Pkd1|Ryr2
0	0	0	-2.36472	0	GO:0005546	GO Molecular Functions	phosphatidylinositol-4,5-bisphosphate binding	20999	94	147	4	2.72109	Sdcbp|Fcho2|Svil|Gsn
0	0	0	-2.00716	0	GO:1902936	GO Molecular Functions	phosphatidylinositol bisphosphate binding	20999	119	147	4	2.72109	Sdcbp|Fcho2|Svil|Gsn
0	0	-2.31622	0	0	GO:0042056	GO Molecular Functions	chemoattractant activity	20999	43	167	3	1.79641	Lgals3|S100a4|Hmgb2
0	0	0	0	-2.29537	GO:0050750	GO Molecular Functions	low-density lipoprotein particle receptor binding	20999	29	254	3	1.1811	Apoe|Clu|Ldlrap1
0	0	0	0	-2.13666	GO:0070325	GO Molecular Functions	lipoprotein particle receptor binding	20999	33	254	3	1.1811	Apoe|Clu|Ldlrap1
0	0	0	0	-2.10039	GO:0140597	GO Molecular Functions	protein carrier chaperone	20999	34	254	3	1.1811	Clu|Myd88|Emc10
0	0	0	0	-2.21311	GO:0017147	GO Molecular Functions	Wnt-protein binding	20999	31	254	3	1.1811	Ror2|Wls|Cthrc1
0	0	0	0	-2.13666	GO:0030291	GO Molecular Functions	protein serine/threonine kinase inhibitor activity	20999	33	254	3	1.1811	Ptpn6|Hspb1|Prkar2b
0	0	0	0	-1.51851	GO:0051018	GO Molecular Functions	protein kinase A binding	20999	56	254	3	1.1811	Prkar2b|Ezr|Akap12
0	0	0	0	-1.32244	GO:0004860	GO Molecular Functions	protein kinase inhibitor activity	20999	67	254	3	1.1811	Ptpn6|Hspb1|Prkar2b
-2.10634	0	0	0	0	GO:1901618	GO Molecular Functions	organic hydroxy compound transmembrane transporter activity	20999	53	161	3	1.86335	Slc5a3|Slc44a2|Slco1a5
0	0	-2.03836	0	0	GO:0015079	GO Molecular Functions	potassium ion transmembrane transporter activity	20999	160	167	5	2.99401	Atp1b2|Gria2|Kcnj10|Atp1a4|Atp1a2
0	0	-1.35135	0	0	GO:0099094	GO Molecular Functions	ligand-gated monoatomic cation channel activity	20999	99	167	3	1.79641	Gria2|Kcnj10|Trpa1
0	0	0	0	-1.30406	GO:0019207	GO Molecular Functions	kinase regulator activity	20999	274	588	15	2.55102	Apc|Cd36|Csnk2b|Egfr|Gstp1|Ptpn6|Hmgb1|Hspb1|Lrp6|Myd88|Prkar2b|Ccny|Sting1|Afap1l2|Irak4
0	-1.53463	0	0	0	GO:0019209	GO Molecular Functions	kinase activator activity	20999	157	155	4	2.58065	Hmgb1|Ccny|Afap1l2|Irak4
0	-1.96441	0	0	0	GO:0030145	GO Molecular Functions	manganese ion binding	20999	62	155	3	1.93548	Arg1|Adcy2|Atp2c1
0	0	-1.49197	-1.63385	-1.67168	GO:0042562	GO Molecular Functions	hormone binding	20999	87	588	7	1.19048	Atp1a1|Ctsh|Egfr|Ide|Igf1r|Atp1a2|Npr2
0	0	0	0	-1.79803	GO:0005496	GO Molecular Functions	steroid binding	20999	121	254	5	1.9685	Atp1a1|Gstm1|Osbpl3|Atp1a2|Prom2
0	0	0	-1.83294	-1.8014	GO:0030546	GO Molecular Functions	signaling receptor activator activity	20999	545	147	9	6.12245	Cd80|Crlf1|Egfr|Fgf1|Ccn2|Il1rn|Sema3c|Tgfb2|Hmgb2
0	0	0	-1.6299	-1.54813	GO:0030545	GO Molecular Functions	signaling receptor regulator activity	20999	591	147	9	6.12245	Cd80|Crlf1|Egfr|Fgf1|Ccn2|Il1rn|Sema3c|Tgfb2|Hmgb2
0	0	0	-1.78816	0	GO:0019905	GO Molecular Functions	syntaxin binding	20999	76	147	3	2.04082	Cav1|Septin5|Rab4a
0	0	0	-1.77316	0	GO:0000287	GO Molecular Functions	magnesium ion binding	20999	212	147	5	3.40136	Gnai1|Rp2|Atp11a|Plscr3|Pgm5
0	0	0	0	-1.67719	GO:0017124	GO Molecular Functions	SH3 domain binding	20999	130	254	5	1.9685	Hcls1|Ptpn6|Inppl1|Sirpa|Synj1
0	0	0	0	-1.38885	GO:0045309	GO Molecular Functions	protein phosphorylated amino acid binding	20999	63	588	5	0.85034	Hck|Ptpn6|Nedd4|Sirpa|Ldlrap1
0	0	0	0	-1.33775	GO:0051219	GO Molecular Functions	phosphoprotein binding	20999	111	588	7	1.19048	Cd44|Hck|Ptpn6|Igf2r|Nedd4|Sirpa|Ldlrap1
-1.4948	0	0	0	0	GO:0004725	GO Molecular Functions	protein tyrosine phosphatase activity	20999	90	161	3	1.86335	Ptpn13|Ptprz1|Tns2
-1.45704	0	0	0	0	GO:0004721	GO Molecular Functions	phosphoprotein phosphatase activity	20999	160	161	4	2.48447	Ppp3cb|Ptpn13|Ptprz1|Tns2
0	-1.33362	0	0	0	GO:0003713	GO Molecular Functions	transcription coactivator activity	20999	264	155	5	3.22581	Hmgb1|Rap2c|Hmgb2|Wwc1|Pkn1

## Sheet: Shared_MF
Table S4_C. Commonly enriched Molecular Function clusters of surface Differential Expressed Proteins (DEPs) in human and mouse cells.
Significantly enriched clusters (p-value < 0.05 and min enrichment 1.5)
Enriched clusters	logP_HUVEC_H2O2	logP_NHLF_ETO	logP_NHLF_H2O2	logP_AST_ETO	logP_AST_H2O2	logP_AST_EPO	logP_MEF_ETO	logP_MEF_H2O2
magnesium ion binding	0	-1.43861	0	0	0	0	-1.77316	0
amyloid-beta binding	-2.29908	0	0	-1.76231	0	-5.81305	0	-5.64546
G protein-coupled receptor binding	-5.3103	-2.87777	-1.43313	-3.62031	-1.44343	-4.15561	0	-2.14644
lipid kinase activity	-2.38597	0	0	0	-3.71655	0	0	0
phosphatidylserine binding	-1.85923	-6.46724	-5.866	0	0	0	-1.90051	-2.00977
fibronectin binding	0	-2.39137	0	-3.79063	0	0	-5.30368	-2.03136
protease binding	-4.71838	-6.41994	-6.50545	-1.76906	-1.83359	-4.58578	-1.92483	-2.02177
actin binding	-10.0731	-4.02657	-5.84674	-2.10665	-3.89517	0	-3.48951	-10.3545
GTPase activity	-4.04995	-5.42236	-5.71814	-3.22595	-1.58649	-2.50499	-1.68591	0
G protein activity	0	0	-2.56499	-3.10724	-2.12905	-2.04065	-2.1923	0
aminopeptidase activity	-2.38597	-2.03949	0	-5.05064	-2.59352	0	-3.89549	-1.99847
carboxypeptidase activity	-2.18876	-3.82584	-3.45635	-2.3605	0	0	0	-2.74926
cysteine-type endopeptidase activity	0	-2.74543	0	-5.03656	-3.13576	-2.13841	-1.52374	-1.53389
hydrolase activity, hydrolyzing O-glycosyl compounds	-2.99802	-5.07941	-4.50493	-8.16876	-7.14529	0	0	-2.07889
peroxidase activity	0	-3.50076	-3.13748	0	0	0	0	-2.22191
phospholipase activity	0	0	-1.30669	-2.19359	-4.10387	-1.38448	0	-2.20548
protein kinase activity	-1.40161	-3.35098	-5.28232	0	-1.55823	0	0	0
protein tyrosine kinase activity	0	0	-1.46584	0	-1.77847	0	-1.85493	0
transmembrane receptor protein tyrosine kinase activity	0	0	-1.36666	0	0	0	-3.10896	-1.46065
phosphoprotein phosphatase activity	-1.85358	0	0	-1.45704	0	0	0	0
protein tyrosine phosphatase activity	-2.14559	0	0	-1.4948	0	0	0	0
enzyme inhibitor activity	-4.04138	-2.4239	-3.67819	0	0	0	-1.61253	-1.57568
endopeptidase inhibitor activity	-2.65461	-2.04919	-2.85318	0	0	0	-2.70902	0
serine-type endopeptidase inhibitor activity	-1.33485	0	-1.39719	0	0	0	-2.00716	0
low-density lipoprotein particle receptor activity	0	0	-3.05768	0	0	-4.24489	0	0
protein kinase C binding	0	-2.7508	-2.46227	0	-1.98363	0	0	0
GTPase activator activity	-1.58812	-3.02658	-5.38889	0	0	0	-1.58145	0
cytokine receptor binding	-1.6354	-1.54849	-1.58935	-1.45274	-2.03741	0	0	-1.40866
insulin receptor binding	0	-2.78476	-2.55736	0	0	0	0	-2.3843
integrin binding	-6.29383	-8.87024	-10.7437	-3.75857	-4.75562	-2.86064	-7.99566	-12.3894
structural constituent of cytoskeleton	0	0	-3.18207	-1.73039	0	0	0	0
extracellular matrix structural constituent	-5.05511	-4.07196	-10.1756	-1.58251	0	-1.53202	-4.11402	-5.77022
monoatomic ion channel activity	0	-2.06734	0	0	0	-1.64748	0	0
calcium channel activity	0	-1.90884	0	0	0	0	-2.09765	0
lipid transporter activity	0	-3.95416	-6.36248	0	0	-1.82456	0	0
organic acid transmembrane transporter activity	-1.96564	0	-2.24316	0	0	-1.90209	0	0
steroid binding	0	0	-1.37049	0	0	0	0	-1.79803
calcium ion binding	-5.86663	-5.00569	-8.37142	-2.47284	-2.60829	-3.29142	-5.69741	-3.17109
calmodulin binding	-2.21305	-2.78378	-5.5757	0	0	0	-4.16451	-3.21159
collagen binding	-2.69609	-1.46215	-2.77809	-2.68611	-4.8849	-2.62845	-7.50645	-5.69286
GTP binding	-2.9364	-5.9784	-4.91302	-3.31286	-1.74675	-3.18865	-2.40034	0
glycosaminoglycan binding	-3.16643	-2.96445	-8.67011	-1.45551	-1.51613	-1.39795	-2.20093	-3.21546
phospholipid binding	-7.81903	-12.2672	-11.8087	-2.86266	-6.89894	-2.73581	-5.06377	-1.44972
phosphatidylinositol-4,5-bisphosphate binding	-3.26765	0	-1.65687	0	0	0	-2.36472	0
phosphatidylinositol-3,4,5-trisphosphate binding	0	0	-1.82456	0	0	-2.23384	0	0
beta-catenin binding	-1.48764	-1.85089	-1.58989	0	0	-1.3733	0	-2.1867
microtubule binding	-1.6354	-3.11069	0	0	-1.83877	-1.69526	0	0
enzyme activator activity	-3.72636	-5.83773	-8.99285	-2.22332	-1.50103	0	-2.5211	-1.87889
heparin binding	-2.56418	-1.96545	-7.23834	-1.34503	-1.3954	0	-2.84389	-3.55603
peptidase activity	-1.59646	-6.09332	-2.99991	-3.32357	-1.65741	0	-1.41436	0
cysteine-type peptidase activity	0	-1.811	0	-4.2357	-2.03215	-1.3046	0	0
metalloexopeptidase activity	0	-3.07363	-1.92807	0	0	0	-2.0267	-3.03696
metallopeptidase activity	0	-3.71558	-3.13559	0	0	0	-1.88094	-1.46334
exopeptidase activity	-3.73759	-6.78624	-4.24945	-6.05581	-3.09515	0	-4.18139	-4.59732
structural constituent of muscle	0	0	-2.676	-3.27445	0	0	0	0
monoatomic cation transmembrane transporter activity	0	-4.97875	-5.83547	0	0	-3.1266	-3.10925	-1.30636
organic anion transmembrane transporter activity	-2.48833	0	-2.94746	0	0	-3.10271	0	0
monoatomic ion transmembrane transporter activity	0	-4.81875	-4.96609	-1.69488	0	-3.78038	-2.3927	0
potassium ion transmembrane transporter activity	0	-1.53284	-1.74926	0	0	-2.03836	0	0
sodium ion transmembrane transporter activity	0	0	-2.95662	0	0	-3.52485	-3.03123	-3.12239
calcium ion transmembrane transporter activity	0	-2.3023	0	0	0	0	-1.85493	0
inorganic anion transmembrane transporter activity	0	-1.66103	0	0	0	-3.01288	0	0
amino acid transmembrane transporter activity	-1.51363	0	-1.62287	0	0	-2.25359	-1.60825	0
sterol transporter activity	0	-2.16683	-4.01514	0	0	0	0	-2.13666
channel activity	0	-1.7026	0	0	0	-1.77069	0	0
secondary active transmembrane transporter activity	0	0	-2.49873	0	0	-1.62624	-1.87087	0
symporter activity	0	0	-1.3355	0	0	-1.47698	-2.36025	-1.4239
solute:monoatomic cation symporter activity	0	0	-1.70774	0	0	0	-2.88614	-1.88533
inorganic molecular entity transmembrane transporter activity	0	-5.68989	-5.84538	-1.522	0	-5.90246	-2.64489	-1.85017
primary active transmembrane transporter activity	-1.30675	-3.26661	-2.16025	0	0	0	0	-2.02907
tubulin binding	-1.46781	-2.55162	0	0	-1.60136	-2.95919	0	0
P-type ion transporter activity	0	-4.25163	0	0	0	-2.76627	0	-4.55751
antioxidant activity	0	-5.52544	-4.01735	0	0	-1.47938	0	-4.0168
channel regulator activity	-4.52345	-2.24557	-3.82633	-1.53599	0	0	-1.66257	-1.98875
kinase activity	-2.61831	-3.87639	-5.45517	0	-2.5102	0	0	0
pyrophosphatase activity	-2.79424	-6.44678	-4.09005	-3.83402	-1.64927	-2.67635	0	0
oxidoreductase activity	0	-1.84405	-3.16324	0	0	0	0	-1.5304
peptidase activator activity	0	-2.59157	-3.21189	-4.93946	-1.89091	-1.80466	-2.92575	-1.33857
oxidoreductase activity, acting on peroxide as acceptor	0	-3.42789	-3.06616	0	0	0	0	-2.17162
phosphotransferase activity, alcohol group as acceptor	-2.07339	-3.87101	-5.57867	0	-2.78757	0	0	0
hydrolase activity, acting on ester bonds	-2.92839	-3.26844	-1.72812	-3.18299	-1.63645	0	0	-3.08902
phosphatase activity	-1.64229	-2.03036	0	-1.81635	0	0	0	-1.84948
hydrolase activity, acting on glycosyl bonds	-3.99042	-4.01421	-4.23041	-9.17758	-7.13234	0	0	-2.18668
hydrolase activity, acting on acid anhydrides	-2.7888	-6.43612	-4.08145	-3.7834	-1.62111	-2.63594	0	0
hydrolase activity, acting on acid anhydrides, in phosphorus-containing anhydrides	-2.7888	-6.43612	-4.08145	-3.79059	-1.6251	-2.64167	0	0
ribonucleoside triphosphate phosphatase activity	-3.1487	-7.13649	-4.65043	-2.68716	0	-2.55531	0	0
SH3 domain binding	-1.73828	-4.20537	-3.65574	0	0	0	0	-1.67719
serine hydrolase activity	-2.26488	-2.24317	0	-1.58335	0	0	0	0
guanyl nucleotide binding	-2.75672	-5.64882	-4.60287	-3.09769	-1.61203	-2.9761	-2.79759	0
GDP binding	-3.50139	-2.09415	-6.35648	-3.39919	-2.51462	-3.32656	-2.59753	0
transmembrane receptor protein kinase activity	0	0	-1.74663	0	0	0	-2.71985	0
kinase regulator activity	-2.20905	-1.57877	-2.07308	0	0	0	0	-1.30406
kinase activator activity	-1.53853	0	-1.40967	0	-1.53463	0	0	0
ATPase-coupled monoatomic cation transmembrane transporter activity	-2.04432	-4.64877	-3.21189	0	0	-1.97641	0	-3.20476
growth factor binding	-7.92274	-4.82818	-5.00929	-1.58251	0	0	-4.11402	-4.1328
protein kinase binding	-4.89861	-4.70819	-6.97785	-1.40852	0	0	-2.46104	-4.0689
phosphatase binding	0	0	-1.42957	-1.45551	0	0	0	-4.5063
protein phosphatase binding	0	-1.71865	-1.97055	0	0	0	-1.39888	-4.08906
syntaxin binding	-1.75222	0	0	0	0	0	-1.78816	0
cytokine binding	0	-2.48526	-2.1027	0	0	0	0	-2.90506
heme binding	-1.5877	0	0	0	0	0	0	-1.34403
passive transmembrane transporter activity	0	-1.69693	0	0	0	-1.77069	0	0
active transmembrane transporter activity	-1.96486	-2.01251	-4.06024	0	0	-2.13027	0	-2.21093
active monoatomic ion transmembrane transporter activity	0	-2.25289	-4.63533	0	0	-1.9424	-2.20093	-3.21546
inorganic cation transmembrane transporter activity	0	-4.81912	-5.75374	0	0	-3.40965	-2.83135	-1.49856
extracellular matrix structural constituent conferring tensile strength	-3.48006	0	-2.71506	-2.51358	0	0	-5.18425	-5.22975
manganese ion binding	0	-2.27129	0	0	-1.96441	0	0	0
signaling receptor complex adaptor activity	0	0	-2.33641	0	0	0	0	-3.93592
PDZ domain binding	-1.52691	0	-4.90182	-1.84937	0	-1.79656	0	-3.16545
lipoprotein particle receptor activity	0	0	-4.13284	0	0	-3.59114	0	0
carbohydrate binding	0	-2.50131	-2.47628	-1.65483	-2.28944	0	-1.30867	-2.61157
peptidase inhibitor activity	-2.55164	-1.95386	-2.72272	0	0	0	-2.57263	0
signaling receptor regulator activity	0	-1.36625	-1.47736	0	0	0	-1.6299	-1.54813
signaling receptor activator activity	0	0	-1.42465	0	0	0	-1.83294	-1.8014
protein-macromolecule adaptor activity	-8.35973	-2.39922	-3.64276	0	0	-1.73969	0	-4.87458
GTPase regulator activity	-2.15055	-5.6817	-4.04093	-1.3166	0	0	0	0
small GTPase binding	-4.00857	-9.59723	-6.05435	0	0	0	0	-2.01647
ubiquitin protein ligase binding	-1.91051	-1.31609	-2.64367	0	0	-1.75256	0	-2.1114
ubiquitin-like protein binding	-2.57823	0	0	0	0	-2.61039	0	0
guanyl ribonucleotide binding	-2.75672	-5.64882	-4.60287	-3.09769	-1.61203	-2.9761	-2.79759	0
amide binding	-4.58851	-2.82716	-2.61695	0	0	-2.49514	-3.48951	-3.40726
phosphatidylinositol bisphosphate phosphatase activity	0	-3.78443	-4.72716	0	0	0	0	-2.64359
phosphatidylinositol phosphate 5-phosphatase activity	0	-3.48471	-3.25096	0	0	0	0	-3.70533
phosphatidylinositol binding	-5.54552	-7.19233	-6.83394	-1.59019	-3.47217	-2.61151	-2.96164	0
glutamate receptor binding	-4.41833	0	0	-1.66952	0	-3.42835	0	0
signaling adaptor activity	0	0	-1.46719	0	0	0	0	-4.17898
cargo receptor activity	0	0	-3.12864	0	-1.64107	-2.37988	0	-2.49675
chemoattractant activity	0	-2.03949	-2.75523	0	0	-2.31622	0	0
peptide binding	-4.93584	-2.10647	-2.51545	0	0	-3.18865	-2.40034	-3.31556
phosphoric ester hydrolase activity	-2.04271	-2.7151	-1.71026	-2.26597	0	0	0	-2.94992
ATPase-coupled transmembrane transporter activity	-2.06763	-3.99541	-2.73107	0	-1.31827	0	0	-2.65414
amide transmembrane transporter activity	0	0	-2.52989	0	0	-2.26061	0	-1.76751
cysteine-type endopeptidase regulator activity involved in apoptotic process	0	0	-1.76759	-1.93915	-1.98363	0	-2.04605	0
ubiquitin binding	-2.9368	0	-1.42462	0	0	-2.13841	0	0
laminin binding	-2.83451	-3.65522	-7.26322	-2.81173	0	0	0	-5.86196
glutathione binding	0	-3.85146	0	0	0	0	0	-2.90392
proteoglycan binding	-3.70167	-2.16683	-5.19397	-4.72268	-2.4066	0	-4.91367	-1.8205
protein self-association	-2.60242	0	0	-2.34449	-1.57451	0	-2.48512	0
transmembrane transporter binding	-3.13773	-3.22788	-3.47116	0	0	0	-2.22195	-3.74778
ubiquitin-like protein ligase binding	-1.77995	0	-2.44391	0	0	-2.12971	0	-1.95333
cadherin binding	-7.79226	-7.5319	-11.5954	-1.77866	0	0	0	-1.98827
protein phosphorylated amino acid binding	0	-1.60624	-1.40349	0	0	0	0	-1.38885
metal ion transmembrane transporter activity	0	-3.4514	-3.1348	-1.71605	0	-4.32647	-3.59829	-1.76149
carboxylic acid transmembrane transporter activity	-1.9763	0	-2.25737	0	0	-1.91211	0	0
protein heterodimerization activity	-1.65991	0	0	0	0	0	0	-2.3317
receptor ligand activity	0	-1.30998	-1.4737	0	0	0	-1.45804	-1.51974
monosaccharide binding	0	-1.32345	0	0	0	0	0	-2.28309
calcium-dependent protein binding	-1.87822	-1.54956	-2.09081	0	0	-1.65807	-2.71985	0
platelet-derived growth factor binding	-5.88448	0	0	0	0	0	0	-3.44988
dopamine receptor binding	-3.57064	-3.20331	0	0	0	0	0	-2.48098
cell adhesion molecule binding	-15.5974	-14.5785	-22.8108	-6.17545	-6.36486	-1.45629	-8.41234	-19.1251
extracellular matrix binding	-2.00024	-2.53265	-8.68247	-2.01942	-2.06426	-1.97641	-2.12715	-4.19435
actin filament binding	-6.84565	0	-4.71395	-1.56845	-2.90949	0	-4.60979	-8.81213
protein kinase A binding	0	0	-1.54577	0	0	0	0	-1.51851
GTPase binding	-5.77144	-9.6318	-6.79584	0	0	0	0	-2.58305
protein-folding chaperone binding	-1.6287	0	0	-1.44027	0	-3.49211	0	0
ATPase binding	-1.50055	-3.49412	-3.91839	0	0	0	0	-2.13178
phosphoprotein binding	0	-2.49082	-2.15585	0	0	0	0	-1.33775
glycolipid binding	0	-3.59445	0	-2.76997	-2.81717	0	-5.63756	0
inositol phosphate phosphatase activity	0	-3.04674	-2.81653	0	0	0	0	-4.25198
phosphatidylinositol phosphate phosphatase activity	0	-6.14559	-5.68138	0	0	0	0	-2.4316
molecular adaptor activity	-6.67527	-3.30947	-5.75374	0	-1.36009	-1.53906	0	-4.06932
peptidase regulator activity	-3.2901	-3.09705	-4.37897	-2.38061	0	0	-4.78653	-1.8313
endopeptidase regulator activity	-3.15587	-2.44212	-3.20341	0	0	0	-2.49772	-1.41901
growth factor receptor binding	-2.23394	-4.62553	-3.27951	0	0	0	-1.65329	-3.26893
lipoprotein particle binding	-2.74649	0	-2.16955	0	0	-4.04584	0	-2.25347
protein-lipid complex binding	-2.74649	0	-2.16955	0	0	-4.04584	0	-2.25347
modified amino acid binding	-2.29908	-5.40717	-4.82519	0	0	0	-1.55903	-1.57792
scaffold protein binding	0	-4.1023	-4.62891	-2.30943	0	0	0	0
cell adhesion mediator activity	-1.80429	0	-3.7038	-3.41088	-3.47343	0	0	-3.68853
cell-cell adhesion mediator activity	0	0	-3.25034	-3.88931	-2.69993	0	0	0
ligand-gated monoatomic cation channel activity	0	0	-1.85684	0	0	-1.35135	0	0
ion channel regulator activity	-2.98865	-2.36108	-4.00895	0	0	0	-1.83312	-1.62698
phosphatidylinositol-4,5-bisphosphate phosphatase activity	0	-3.59518	-4.89718	0	0	0	0	-3.44988
P-type transmembrane transporter activity	0	-3.92532	0	0	0	-2.6455	0	-4.34883
ATP-dependent activity	0	-2.36876	0	0	0	0	0	-2.3254
sulfur compound binding	-2.75116	-1.5336	-5.48486	0	0	0	-2.33289	-2.50358
salt transmembrane transporter activity	-1.32247	-4.14687	-2.76427	-1.45509	0	-5.39609	-3.09624	-1.60538
phosphatidylinositol bisphosphate binding	-3.62432	0	-1.88881	0	0	0	-2.00716	0

## Sheet: Unique_MF
Table S4_D. Uniquely enriched Molecular Function clusters of surface Differential Expressed Proteins (DEPs) in human and mouse cells.
Significantly enriched clusters (p-value < 0.05 and min enrichment 1.5)
Enriched clusters	logP_HUVEC_H2O2	logP_NHLF_ETO	logP_NHLF_H2O2	logP_AST_ETO	logP_AST_H2O2	logP_AST_EPO	logP_MEF_ETO	logP_MEF_H2O2
phosphatidylinositol phosphate binding	-3.96176	-2.46862	-5.3741	0	0	0	0	0
protein domain specific binding	-5.13433	-7.81901	-16.7256	0	0	0	0	0
kinase binding	-5.30869	-4.92212	-7.51726	0	0	0	0	0
protein homodimerization activity	-5.86663	-8.40241	-6.69738	0	0	0	0	0
nucleoside-triphosphatase regulator activity	-2.1271	-5.63062	-3.99699	0	0	0	0	0
guanyl-nucleotide exchange factor activity	-1.42653	-3.71492	-2.00486	0	0	0	0	0
protein serine/threonine kinase activity	0	-2.59383	-3.77039	0	0	0	0	0
protein serine kinase activity	0	-2.68703	-3.51697	0	0	0	0	0
metalloendopeptidase activity	0	-2.16262	-1.84114	0	0	0	0	0
phosphatidylinositol phosphate 4-phosphatase activity	0	-5.57768	-5.26063	0	0	0	0	0
phosphatidylinositol trisphosphate phosphatase activity	0	0	-3.61558	0	0	0	0	0
G-protein beta/gamma-subunit complex binding	0	-4.08009	-2.55736	0	0	0	0	0
metalloendopeptidase inhibitor activity	0	0	-2.97168	0	0	0	0	0
vascular endothelial growth factor receptor binding	0	-3.38345	0	0	0	0	0	0
proton transmembrane transporter activity	0	-2.3168	-6.37277	0	0	0	0	0
pyrophosphate hydrolysis-driven proton transmembrane transporter activity	0	-2.52343	-4.64285	0	0	0	0	0
ATPase-coupled ion transmembrane transporter activity	0	0	-3.61889	0	0	0	0	0
ATPase activity, coupled to transmembrane movement of ions, rotational mechanism	0	0	-3.61889	0	0	0	0	0
proton-transporting ATPase activity, rotational mechanism	0	0	-3.61889	0	0	0	0	0
ATP hydrolysis activity	0	-2.52548	0	0	0	0	0	0
sterol transfer activity	0	0	-2.50082	0	0	0	0	0
lipid transfer activity	0	-1.68748	-2.27768	0	0	0	0	0
alcohol binding	0	-1.80108	-2.21588	0	0	0	0	0
sterol binding	0	-1.54956	-2.09081	0	0	0	0	0
cholesterol binding	0	0	-1.54577	0	0	0	0	0
endopeptidase activity	0	-4.2062	-1.6436	0	0	0	0	0
signal sequence binding	0	-3.78188	-3.41317	0	0	0	0	0
G protein-coupled glutamate receptor binding	-5.88448	0	0	0	0	0	0	0
RAGE receptor binding	0	-3.85146	-5.26063	0	0	0	0	0
carboxylic acid binding	0	-2.18537	-2.29751	0	0	0	0	0
organic acid binding	0	-2.05424	-2.151	0	0	0	0	0
fatty acid binding	-2.11409	0	-1.56802	0	0	0	0	0
monocarboxylic acid binding	-1.55404	0	-1.67426	0	0	0	0	0
copper ion binding	0	-5.28166	-3.77917	0	0	0	0	0
virus receptor activity	-3.36774	-1.99481	-5.10327	0	0	0	0	0
exogenous protein binding	-3.34217	-1.97586	-5.06179	0	0	0	0	0
channel inhibitor activity	-2.35554	-2.00991	-2.71506	0	0	0	0	0
ion channel inhibitor activity	0	-2.06992	-2.79657	0	0	0	0	0
calcium channel regulator activity	0	-1.82364	-3.41317	0	0	0	0	0
calcium channel inhibitor activity	0	0	-3.36072	0	0	0	0	0
glutathione peroxidase activity	0	-4.08009	-3.77215	0	0	0	0	0
glutathione transferase activity	0	-3.78443	-2.34653	0	0	0	0	0
transferase activity, transferring alkyl or aryl (other than methyl) groups	0	-2.3698	-1.34881	0	0	0	0	0
tau protein binding	-2.29708	-2.93023	-2.638	0	0	0	0	0
tau-protein kinase activity	0	-2.78476	-2.55736	0	0	0	0	0
G-protein alpha-subunit binding	0	-2.57113	0	0	0	0	0	0
SNAP receptor activity	-4.93623	0	0	0	0	0	0	0
chloride channel regulator activity	-3.57064	0	0	0	0	0	0	0
SNARE binding	-2.74764	0	0	0	0	0	0	0
serine-type carboxypeptidase activity	0	-4.91321	0	0	0	0	0	0
serine-type exopeptidase activity	0	-3.85146	0	0	0	0	0	0
serine-type peptidase activity	-2.30757	-2.29084	0	0	0	0	0	0
sulfur compound transmembrane transporter activity	0	-2.50412	-2.22147	0	0	0	0	0
monocarboxylic acid transmembrane transporter activity	0	0	-2.09081	0	0	0	0	0
phospholipase activator activity	-3.65823	0	0	0	0	0	0	0
lipase activator activity	-3.41232	0	0	0	0	0	0	0
ephrin receptor binding	0	0	-3.29178	0	0	0	0	0
ligand-gated calcium channel activity	0	-2.52343	-3.41431	0	0	0	0	0
intracellular ligand-gated monoatomic ion channel activity	0	0	-3.23406	0	0	0	0	0
calcium-release channel activity	0	0	-2.81653	0	0	0	0	0
ligand-gated monoatomic ion channel activity	0	0	-1.37727	0	0	0	0	0
ligand-gated channel activity	0	0	-1.36668	0	0	0	0	0
SH2 domain binding	0	-4.11399	-3.73982	0	0	0	0	0
myosin binding	-1.6711	-2.09415	-3.42744	0	0	0	0	0
myosin V binding	0	0	-2.97168	0	0	0	0	0
protein kinase regulator activity	0	-1.4152	-2.49919	0	0	0	0	0
protein tyrosine kinase activator activity	0	0	-2.05361	0	0	0	0	0
protein kinase activator activity	0	0	-1.56183	0	0	0	0	0
scavenger receptor activity	0	0	-2.46227	0	0	0	0	0
channel activator activity	-4.08838	0	0	0	0	0	0	0
semaphorin receptor activity	0	-3.59518	0	0	0	0	0	0
dynein complex binding	-2.98039	0	0	0	0	0	0	0
peptide antigen binding	-3.56492	0	0	0	0	0	0	0
antigen binding	-2.56224	0	0	0	0	0	0	0
sulfuric ester hydrolase activity	-3.48891	0	0	0	0	0	0	0
lipase inhibitor activity	0	-3.20331	0	0	0	0	0	0
calcium-dependent phospholipid binding	0	-1.70891	0	0	0	0	0	0
high-density lipoprotein particle binding	0	0	-3.36072	0	0	0	0	0
phosphatidylinositol-4-phosphate binding	-2.78967	0	-2.21117	0	0	0	0	0
protein tyrosine kinase binding	-1.77331	0	-2.2984	0	0	0	0	0
receptor tyrosine kinase binding	0	0	-2.50834	0	0	0	0	0
NF-kappaB binding	0	-2.35061	-3.1785	0	0	0	0	0
RNA polymerase II-specific DNA-binding transcription factor binding	0	-1.44469	-1.41163	0	0	0	0	0
oxidoreductase activity, acting on the CH-OH group of donors, NAD or NADP as acceptor	0	0	-1.62601	0	0	0	0	0
oxidoreductase activity, acting on CH-OH group of donors	0	0	-1.50092	0	0	0	0	0
phospholipid scramblase activity	0	0	-3.05768	0	0	0	0	0
intramembrane lipid transporter activity	0	-1.98115	-2.676	0	0	0	0	0
phospholipid transporter activity	0	-2.29524	-2.01843	0	0	0	0	0
clathrin binding	0	-2.15775	-2.66466	0	0	0	0	0
structural constituent of synapse	-2.88115	0	0	0	0	0	0	0
alpha-actinin binding	0	0	-2.25445	0	0	0	0	0
actinin binding	0	0	-1.94916	0	0	0	0	0
transition metal ion transmembrane transporter activity	0	-1.98115	0	0	0	0	0	0
SMAD binding	-2.45238	0	0	0	0	0	0	0
purine nucleotide transmembrane transporter activity	0	0	-2.39563	0	0	0	0	0
nucleotide transmembrane transporter activity	0	0	-2.21117	0	0	0	0	0
organophosphate ester transmembrane transporter activity	0	0	-2.01762	0	0	0	0	0
carbohydrate derivative transmembrane transporter activity	0	0	-1.54577	0	0	0	0	0
nucleobase-containing compound transmembrane transporter activity	0	0	-1.52404	0	0	0	0	0
metal cation:proton antiporter activity	0	0	-2.39563	0	0	0	0	0
metal cation:monoatomic cation antiporter activity	0	0	-1.82456	0	0	0	0	0
monoatomic cation channel activity	0	-1.99933	0	0	0	0	0	0
monoatomic ion gated channel activity	0	-1.60178	0	0	0	0	0	0
gated channel activity	0	-1.59488	0	0	0	0	0	0
RNA polymerase binding	0	-1.62592	-2.19425	0	0	0	0	0
molecular function activator activity	0	-2.09415	0	0	0	0	0	0
kinase inhibitor activity	-1.5679	0	0	0	0	0	0	0
kinesin binding	0	-1.89936	-1.68785	0	0	0	0	0
heat shock protein binding	0	-1.89527	0	0	0	0	0	0
lyase activity	0	0	-1.84266	0	0	0	0	0
phosphatidylinositol-3-phosphate binding	0	0	-1.68785	0	0	0	0	0
double-stranded RNA binding	-1.6868	0	0	0	0	0	0	0
chloride transmembrane transporter activity	0	-1.46597	0	0	0	0	0	0
tetrapyrrole binding	-1.49151	0	0	0	0	0	0	0
ligase activity	0	-1.46398	0	0	0	0	0	0
collagen receptor activity	0	0	0	0	0	0	0	-4.46788
collagen binding involved in cell-matrix adhesion	0	0	0	0	0	0	0	-4.765
cell-matrix adhesion mediator activity	0	0	0	0	0	0	0	-4.22874
P-type sodium:potassium-exchanging transporter activity	0	0	0	0	0	-4.24489	0	-5.38234
P-type sodium transporter activity	0	0	0	0	0	-4.24489	0	-5.38234
P-type potassium transmembrane transporter activity	0	0	0	0	0	-4.10913	0	-5.19019
ATPase regulator activity	0	0	0	0	0	-3.38853	0	-1.79365
ATPase activator activity	0	0	0	0	0	-2.90109	0	0
inositol trisphosphate phosphatase activity	0	0	0	0	0	0	0	-5.38234
inositol-1,4,5-trisphosphate 5-phosphatase activity	0	0	0	0	0	0	0	-4.02853
inositol-polyphosphate 5-phosphatase activity	0	0	0	0	0	0	0	-4.22874
phosphatidylinositol-4,5-bisphosphate 5-phosphatase activity	0	0	0	0	0	0	0	-3.70533
structural molecule activity	0	0	0	-2.65736	-1.53953	-2.51856	-1.3112	-5.56171
kininogen binding	0	0	0	-5.75459	0	0	0	0
peptidase activator activity involved in apoptotic process	0	0	0	-4.22883	-2.94752	-2.8544	-3.01394	0
cysteine-type endopeptidase activator activity involved in apoptotic process	0	0	0	-2.99554	-3.0432	0	-3.10986	0
monoatomic anion transmembrane transporter activity	0	0	0	0	0	-2.27759	0	0
chloride channel activity	0	0	0	0	0	-1.50474	0	0
monoatomic anion channel activity	0	0	0	0	0	-1.3733	0	0
low-density lipoprotein particle binding	0	0	0	0	0	-3.43271	0	0
opioid receptor binding	0	0	0	0	0	0	0	-3.70533
ciliary neurotrophic factor receptor binding	0	0	0	0	0	0	0	-4.22874
adrenergic receptor binding	0	0	0	0	0	-4.51764	0	-2.58676
phosphatidylcholine binding	0	0	0	0	-4.29306	0	0	0
quaternary ammonium group binding	0	0	0	0	-3.19986	0	0	0
lipase activity	0	0	0	-1.77946	-3.43887	0	0	-1.71621
carboxylic ester hydrolase activity	0	0	0	0	-1.45862	0	0	0
phosphatidylinositol 3-kinase binding	0	0	0	0	0	0	0	-1.84809
growth factor activity	0	0	0	0	0	0	0	-1.45538
solute:sodium symporter activity	0	0	0	0	0	-1.57137	-3.58112	-1.77395
amino acid:sodium symporter activity	0	0	0	0	0	0	-3.26994	0
amino acid:monoatomic cation symporter activity	0	0	0	0	0	0	-3.01394	0
organic acid:sodium symporter activity	0	0	0	0	0	0	-2.65883	0
ionotropic glutamate receptor binding	0	0	0	0	0	-3.17505	0	0
basic amino acid transmembrane transporter activity	0	0	0	0	0	-3.43271	0	0
L-amino acid transmembrane transporter activity	0	0	0	0	0	-2.60593	0	0
unfolded protein binding	0	0	0	0	0	-3.23034	0	0
protein folding chaperone	0	0	0	0	0	-2.98839	0	-1.51851
phosphoric diester hydrolase activity	0	0	0	0	-1.58746	-1.50474	0	-2.40766
metalloaminopeptidase activity	0	0	0	0	0	0	0	-2.70339
zinc ion binding	0	0	0	0	0	0	0	-1.93977
cyclic nucleotide binding	0	0	0	0	0	0	0	-2.99616
tumor necrosis factor receptor binding	0	0	0	-2.72965	-2.77676	0	0	0
tumor necrosis factor receptor superfamily binding	0	0	0	-2.22601	-2.27166	0	0	0
alpha-tubulin binding	0	0	0	0	0	-2.15726	0	0
hydrolase activity, acting on carbon-nitrogen (but not peptide) bonds, in linear amides	0	0	0	0	-1.64107	0	-2.57815	-1.75626
pattern recognition receptor activity	0	0	0	0	0	-2.4366	0	0
single-stranded RNA binding	0	0	0	0	-1.42086	0	0	0
hydrolase activity, acting on carbon-nitrogen (but not peptide) bonds	0	0	0	-1.64107	-2.41413	0	-1.77002	-1.55534
low-density lipoprotein particle receptor binding	0	0	0	0	0	0	0	-2.29537
lipoprotein particle receptor binding	0	0	0	0	0	0	0	-2.13666
protein carrier chaperone	0	0	0	0	0	0	0	-2.10039
Wnt-protein binding	0	0	0	0	0	0	0	-2.21311
protein serine/threonine kinase inhibitor activity	0	0	0	0	0	0	0	-2.13666
protein kinase inhibitor activity	0	0	0	0	0	0	0	-1.32244
organic hydroxy compound transmembrane transporter activity	0	0	0	-2.10634	0	0	0	0
hormone binding	0	0	0	0	0	-1.49197	-1.63385	-1.67168
transcription coactivator activity	0	0	0	0	-1.33362	0	0	0
