# Supplementary material for: Analysis of the senescence‐associated cell surfaceome reveals potential senotherapeutic targets
Source: Aging Cell. 2024 Sep 3;23(12):e14312. doi: 10.1111/acel.14312 (PMC11634743; doi:10.1111/acel.14312)
Supplement: Supplementary file 5 — Table S5. [file ACEL-23-e14312-s010.xlsx]

## Sheet: L-R interactions_S_DEPs
Table S5. Ligand-Receptor (L-R) interactions of surface Differentially Expressed Proteins (DEPs) in eight senscencent cell models.
Catalogues available at "Cellinker"
Description: The following primary cells were used: human- human umbilical vein endothelial cells (HUVEC) and normal human lung fibroblasts (NHLF); mouse- mouse embryonic fibroblasts (MEF) and AST (astrocytes). Senecence conditions are denoted as follows: H2O2- hydrogen peroxide treatment, ETO- etoposide treatment and EPO- epoxomicin treatment. This analysis was based on the single-cell RNA seque…
HUVEC_H2O2 (236)									NHLF_ETO (304)									NHLF_H2O2 (427)									AST_ETO (169)									AST_H2O2 (154)									AST_EPO (318)
LRID	ligand_ID	ligand_name	ligand_location	receptor_ID	receptor_name	receptor_location	type		LRID	ligand_ID	ligand_name	ligand_location	receptor_ID	receptor_name	receptor_location	type		LRID	ligand_ID	ligand_name	ligand_location	receptor_ID	receptor_name	receptor_location	type		LRID	ligand_ID	ligand_name	ligand_location	receptor_ID	receptor_name	receptor_location	type		LRID	ligand_ID	ligand_name	ligand_location	receptor_ID	receptor_name	receptor_location	type		LRID	ligand_ID	ligand_name	ligand_location	receptor_ID
LR02907	94	ACVRL1	Membrane	92	ACVR2A	Membrane	Cell adhesion		LR00001	1000	CDH2	Membrane	1000	CDH2	Membrane	Cell adhesion		LR00001	1000	CDH2	Membrane	1000	CDH2	Membrane	Cell adhesion		LR05048	16952	Anxa1	Membrane	13649	Egfr	Membrane	Cell adhesion		LR05048	16952	Anxa1	Membrane	13649	Egfr	Membrane	Cell adhesion		LR07263	11658	Alcam	Membrane	11658
LR02991	94	ACVRL1	Membrane	1003	CDH5	Membrane	Cell adhesion		LR00022	102	ADAM10	Membrane	10098	TSPAN5	Membrane	Cell adhesion		LR00022	102	ADAM10	Membrane	10098	TSPAN5	Membrane	Cell adhesion		LR05049	16952	Anxa1	Membrane	14293	Fpr1	Membrane	Cell adhesion		LR05049	16952	Anxa1	Membrane	14293	Fpr1	Membrane	Cell adhesion		LR04613	12511	Cd6	Membrane	11658
LR02994	94	ACVRL1	Membrane	7046	TGFBR1	Membrane	Cell adhesion		LR00023	10099	TSPAN3	Membrane	102	ADAM10	Membrane	Cell adhesion		LR00023	10099	TSPAN3	Membrane	102	ADAM10	Membrane	Cell adhesion		LR05050	16952	Anxa1	Membrane	14291	Fpr-rs4	Membrane	Cell adhesion		LR05050	16952	Anxa1	Membrane	14291	Fpr-rs4	Membrane	Cell adhesion		LR04910	14751	Gpi1	Membrane	23802
LR01468	3105	HLA-A	Membrane	334	APLP2	Membrane	Cell adhesion		LR00024	102	ADAM10	Membrane	1944	EFNA3	Membrane	Cell adhesion		LR00024	102	ADAM10	Membrane	1944	EFNA3	Membrane	Cell adhesion		LR05051	16952	Anxa1	Membrane	26903	Dysf	Membrane	Cell adhesion		LR05051	16952	Anxa1	Membrane	26903	Dysf	Membrane	Cell adhesion		LR05048	16952	Anxa1	Membrane	13649
LR07946	481	ATP1B1	Membrane	257194	NEGR1	Membrane	Cell adhesion		LR00025	2042	EPHA3	Membrane	102	ADAM10	Membrane	Cell adhesion		LR00025	2042	EPHA3	Membrane	102	ADAM10	Membrane	Cell adhesion		LR05512	17470	Cd200	Membrane	57781	Cd200r1	Membrane	Cell adhesion		LR06009	12229	Btk	Membrane	13857	Epor	Membrane	Cell adhesion		LR05049	16952	Anxa1	Membrane	14293
LR07774	185	AGTR1	Membrane	481	ATP1B1	Membrane	Cell adhesion		LR00026	102	ADAM10	Membrane	23555	TSPAN15	Membrane	Cell adhesion		LR00026	102	ADAM10	Membrane	23555	TSPAN15	Membrane	Cell adhesion		LR06510	16423	Cd47	Membrane	381484	Gm5150	Membrane	Cell adhesion		LR06010	12229	Btk	Membrane	16452	Jak2	Membrane	Cell adhesion		LR05050	16952	Anxa1	Membrane	14291
LR01066	2264	FGFR4	Membrane	4059	BCAM	Membrane	Cell adhesion		LR00027	102	ADAM10	Membrane	26262	TSPAN17	Membrane	Cell adhesion		LR00027	102	ADAM10	Membrane	26262	TSPAN17	Membrane	Cell adhesion		LR07414	16423	Cd47	Membrane	18551	Pcsk4	Membrane	Cell adhesion		LR06185	235312	C1qtnf5	Membrane	259172	Mfrp	Membrane	Cell adhesion		LR05051	16952	Anxa1	Membrane	26903
LR02532	684	BST2	Membrane	23547	LILRA4	Membrane	Cell adhesion		LR00028	102	ADAM10	Membrane	340348	TSPAN33	Membrane	Cell adhesion		LR00028	102	ADAM10	Membrane	340348	TSPAN33	Membrane	Cell adhesion		LR07415	16423	Cd47	Membrane	20266	Scn1b	Membrane	Cell adhesion		LR06361	12475	Cd14	Membrane	21899	Tlr6	Membrane	Cell adhesion		LR05076	11789	Apc	Membrane	19124
LR03160	3655	ITGA6	Membrane	977	CD151	Membrane	Cell adhesion		LR00029	102	ADAM10	Membrane	4851	NOTCH1	Membrane	Cell adhesion		LR00029	102	ADAM10	Membrane	4851	NOTCH1	Membrane	Cell adhesion		LR07416	16423	Cd47	Membrane	20612	Siglec1	Membrane	Cell adhesion		LR06362	12475	Cd14	Membrane	16401	Itga4	Membrane	Cell adhesion		LR06185	235312	C1qtnf5	Membrane	259172
LR03161	3675	ITGA3	Membrane	977	CD151	Membrane	Cell adhesion		LR00030	102	ADAM10	Membrane	5010	CLDN11	Membrane	Cell adhesion		LR00030	102	ADAM10	Membrane	5010	CLDN11	Membrane	Cell adhesion		LR07313	13138	Dag1	Membrane	13641	Efnb1	Membrane	Cell adhesion		LR06363	12475	Cd14	Membrane	16412	Itgb1	Membrane	Cell adhesion		LR06359	12527	Cd9	Membrane	12491
LR03162	3679	ITGA7	Membrane	977	CD151	Membrane	Cell adhesion		LR00031	558	AXL	Membrane	102	ADAM10	Membrane	Cell adhesion		LR00031	558	AXL	Membrane	102	ADAM10	Membrane	Cell adhesion		LR07314	13138	Dag1	Membrane	67887	Saraf	Membrane	Cell adhesion		LR07271	12475	Cd14	Membrane	67784	Plxnd1	Membrane	Cell adhesion		LR06440	21899	Tlr6	Membrane	12491
LR03163	3688	ITGB1	Membrane	977	CD151	Membrane	Cell adhesion		LR00032	102	ADAM10	Membrane	780	DDR1	Membrane	Cell adhesion		LR00032	102	ADAM10	Membrane	780	DDR1	Membrane	Cell adhesion		LR07285	12511	Cd6	Membrane	13138	Dag1	Membrane	Cell adhesion		LR05081	11806	Apoa1	Membrane	12475	Cd14	Membrane	Cell adhesion		LR06445	16403	Itga6	Membrane	12491
LR03164	3691	ITGB4	Membrane	977	CD151	Membrane	Cell adhesion		LR00033	102	ADAM10	Membrane	81619	TSPAN14	Membrane	Cell adhesion		LR00033	102	ADAM10	Membrane	81619	TSPAN14	Membrane	Cell adhesion		LR04460	13640	Efna5	Membrane	13844	Ephb2	Membrane	Cell adhesion		LR06364	24088	Tlr2	Membrane	12475	Cd14	Membrane	Cell adhesion		LR06450	24088	Tlr2	Membrane	12491
LR03165	4233	MET	Membrane	977	CD151	Membrane	Cell adhesion		LR00034	102	ADAM10	Membrane	83882	TSPAN10	Membrane	Cell adhesion		LR00034	102	ADAM10	Membrane	83882	TSPAN10	Membrane	Cell adhesion		LR04466	13641	Efnb1	Membrane	13844	Ephb2	Membrane	Cell adhesion		LR05512	17470	Cd200	Membrane	57781	Cd200r1	Membrane	Cell adhesion		LR06352	12527	Cd9	Membrane	11495
LR00462	1604	CD55	Membrane	1378	CR1	Membrane	Cell adhesion		LR00065	10501	SEMA6B	Membrane	91584	PLXNA4	Membrane	Cell adhesion		LR00065	10501	SEMA6B	Membrane	91584	PLXNA4	Membrane	Cell adhesion		LR04476	13642	Efnb2	Membrane	13844	Ephb2	Membrane	Cell adhesion		LR07270	12305	Ddr1	Membrane	433099	Ly6g6f	Membrane	Cell adhesion		LR06357	12527	Cd9	Membrane	16590
LR03159	1604	CD55	Membrane	976	ADGRE5	Membrane	Cell adhesion		LR00066	10507	SEMA4D	Membrane	23654	PLXNB2	Membrane	Cell adhesion		LR00262	7070	THY1	Membrane	1272	CNTN1	Membrane	Cell adhesion		LR04487	13643	Efnb3	Membrane	13844	Ephb2	Membrane	Cell adhesion		LR03929	11487	Adam10	Membrane	12305	Ddr1	Membrane	Cell adhesion		LR06358	12527	Cd9	Membrane	12737
LR01940	4267	CD99	Membrane	29990	PILRB	Membrane	Cell adhesion		LR00262	7070	THY1	Membrane	1272	CNTN1	Membrane	Cell adhesion		LR00417	8777	MPDZ	Membrane	1364	CLDN4	Membrane	Cell adhesion		LR04558	17356	Afdn	Membrane	13844	Ephb2	Membrane	Cell adhesion		LR06138	17387	Mmp14	Membrane	12305	Ddr1	Membrane	Cell adhesion		LR06351	15200	Hbegf	Membrane	12527
LR01941	4267	CD99	Membrane	29992	PILRA	Membrane	Cell adhesion		LR00598	3482	IGF2R	Membrane	1803	DPP4	Membrane	Cell adhesion		LR00614	84433	CARD11	Membrane	1803	DPP4	Membrane	Cell adhesion		LR05167	14082	Fadd	Membrane	14102	Fas	Membrane	Cell adhesion		LR06139	17388	Mmp15	Membrane	12305	Ddr1	Membrane	Cell adhesion		LR06353	100504404	H2-Ea	Membrane	12527
LR01942	4267	CD99	Membrane	4267	CD99	Membrane	Cell adhesion		LR00605	5788	PTPRC	Membrane	1803	DPP4	Membrane	Cell adhesion		LR00626	182	JAG1	Membrane	4853	NOTCH2	Membrane	Cell adhesion		LR06190	12370	Casp8	Membrane	14082	Fadd	Membrane	Cell adhesion		LR06140	17389	Mmp16	Membrane	12305	Ddr1	Membrane	Cell adhesion		LR06354	16403	Itga6	Membrane	12527
LR07668	1012	CDH13	Membrane	4685	NCAM2	Membrane	Cell adhesion		LR00613	7852	CXCR4	Membrane	1803	DPP4	Membrane	Cell adhesion		LR00629	1823	DSC1	Membrane	1828	DSG1	Membrane	Cell adhesion		LR07385	14735	Gpc4	Membrane	116701	Fgfrl1	Membrane	Cell adhesion		LR06141	18214	Ddr2	Membrane	12305	Ddr1	Membrane	Cell adhesion		LR06355	16401	Itga4	Membrane	12527
LR00030	102	ADAM10	Membrane	5010	CLDN11	Membrane	Cell adhesion		LR00614	84433	CARD11	Membrane	1803	DPP4	Membrane	Cell adhesion		LR00630	1823	DSC1	Membrane	1829	DSG2	Membrane	Cell adhesion		LR07386	14735	Gpc4	Membrane	14186	Fgfr4	Membrane	Cell adhesion		LR05167	14082	Fadd	Membrane	14102	Fas	Membrane	Cell adhesion		LR06356	16402	Itga5	Membrane	12527
LR01710	3688	ITGB1	Membrane	5010	CLDN11	Membrane	Cell adhesion		LR00633	1825	DSC3	Membrane	1828	DSG1	Membrane	Cell adhesion		LR00647	3732	CD82	Membrane	951	CD37	Membrane	Cell adhesion		LR07387	14735	Gpc4	Membrane	14254	Flt1	Membrane	Cell adhesion		LR06190	12370	Casp8	Membrane	14082	Fadd	Membrane	Cell adhesion		LR07295	12661	Chl1	Membrane	381484
LR02120	10099	TSPAN3	Membrane	5010	CLDN11	Membrane	Cell adhesion		LR00634	1829	DSG2	Membrane	1825	DSC3	Membrane	Cell adhesion		LR00648	1839	HBEGF	Membrane	3732	CD82	Membrane	Cell adhesion		LR07388	14735	Gpc4	Membrane	18383	Tnfrsf11b	Membrane	Cell adhesion		LR05163	14103	Fasl	Membrane	14102	Fas	Membrane	Cell adhesion		LR07296	12661	Chl1	Membrane	98170
LR02122	340348	TSPAN33	Membrane	5010	CLDN11	Membrane	Cell adhesion		LR00677	1942	EFNA1	Membrane	1969	EPHA2	Membrane	Cell adhesion		LR00662	200879	LIPH	Membrane	1902	LPAR1	Membrane	Cell adhesion		LR07389	14735	Gpc4	Membrane	56741	Igdcc4	Membrane	Cell adhesion		LR05164	17295	Met	Membrane	14102	Fas	Membrane	Cell adhesion		LR03961	244682	Cntn5	Membrane	12661
LR00853	8895	CPNE3	Membrane	2064	ERBB2	Membrane	Cell adhesion		LR00686	1943	EFNA2	Membrane	1969	EPHA2	Membrane	Cell adhesion		LR00673	1909	EDNRA	Membrane	2767	GNA11	Membrane	Cell adhesion		LR07621	56741	Igdcc4	Membrane	665270	Plb1	Membrane	Cell adhesion		LR05165	12370	Casp8	Membrane	14102	Fas	Membrane	Cell adhesion		LR05343	16728	L1cam	Membrane	12661
LR00598	3482	IGF2R	Membrane	1803	DPP4	Membrane	Cell adhesion		LR00695	1944	EFNA3	Membrane	1969	EPHA2	Membrane	Cell adhesion		LR00675	1910	EDNRB	Membrane	2767	GNA11	Membrane	Cell adhesion		LR04889	107065	Lrrtm2	Membrane	56741	Igdcc4	Membrane	Cell adhesion		LR05166	69583	Tnfsf13	Membrane	14102	Fas	Membrane	Cell adhesion		LR07300	12805	Cntn1	Membrane	12661
LR00605	5788	PTPRC	Membrane	1803	DPP4	Membrane	Cell adhesion		LR00704	1945	EFNA4	Membrane	1969	EPHA2	Membrane	Cell adhesion		LR00677	1942	EFNA1	Membrane	1969	EPHA2	Membrane	Cell adhesion		LR06043	15898	Icam5	Membrane	56741	Igdcc4	Membrane	Cell adhesion		LR07385	14735	Gpc4	Membrane	116701	Fgfrl1	Membrane	Cell adhesion		LR05167	14082	Fadd	Membrane	14102
LR00613	7852	CXCR4	Membrane	1803	DPP4	Membrane	Cell adhesion		LR00714	1946	EFNA5	Membrane	1969	EPHA2	Membrane	Cell adhesion		LR00686	1943	EFNA2	Membrane	1969	EPHA2	Membrane	Cell adhesion		LR04345	16004	Igf2r	Membrane	13482	Dpp4	Membrane	Cell adhesion		LR07386	14735	Gpc4	Membrane	14186	Fgfr4	Membrane	Cell adhesion		LR06190	12370	Casp8	Membrane	14082
LR00614	84433	CARD11	Membrane	1803	DPP4	Membrane	Cell adhesion		LR00732	6714	SRC	Membrane	1947	EFNB1	Membrane	Cell adhesion		LR00695	1944	EFNA3	Membrane	1969	EPHA2	Membrane	Cell adhesion		LR05170	16180	Il1rap	Membrane	16177	Il1r1	Membrane	Cell adhesion		LR07387	14735	Gpc4	Membrane	14254	Flt1	Membrane	Cell adhesion		LR04902	14683	Gnas	Membrane	14527
LR02761	857	CAV1	Membrane	1803	DPP4	Membrane	Cell adhesion		LR00743	1948	EFNB2	Membrane	5175	PECAM1	Membrane	Cell adhesion		LR00704	1945	EFNA4	Membrane	1969	EPHA2	Membrane	Cell adhesion		LR05173	19266	Ptprd	Membrane	16180	Il1rap	Membrane	Cell adhesion		LR07388	14735	Gpc4	Membrane	18383	Tnfrsf11b	Membrane	Cell adhesion		LR04972	14683	Gnas	Membrane	15565
LR01176	2534	FYN	Membrane	6693	SPN	Membrane	Cell adhesion		LR00753	1969	EPHA2	Membrane	1956	EGFR	Membrane	Cell adhesion		LR00714	1946	EFNA5	Membrane	1969	EPHA2	Membrane	Cell adhesion		LR05174	19268	Ptprf	Membrane	16180	Il1rap	Membrane	Cell adhesion		LR07389	14735	Gpc4	Membrane	56741	Igdcc4	Membrane	Cell adhesion		LR04973	14683	Gnas	Membrane	16867
LR07881	2734	GLG1	Membrane	219699	UNC5B	Membrane	Cell adhesion		LR00762	3383	ICAM1	Membrane	1956	EGFR	Membrane	Cell adhesion		LR00731	1947	EFNB1	Membrane	2064	ERBB2	Membrane	Cell adhesion		LR05175	19280	Ptprs	Membrane	16180	Il1rap	Membrane	Cell adhesion		LR04304	110355	Grk2	Membrane	14816	Grm1	Membrane	Cell adhesion		LR04974	14683	Gnas	Membrane	19214
LR07882	2734	GLG1	Membrane	4340	MOG	Membrane	Cell adhesion		LR00778	1969	EPHA2	Membrane	2260	FGFR1	Membrane	Cell adhesion		LR00732	6714	SRC	Membrane	1947	EFNB1	Membrane	Cell adhesion		LR05313	16419	Itgb5	Membrane	11502	Adam9	Membrane	Cell adhesion		LR07244	109700	Itga1	Membrane	26367	Ceacam2	Membrane	Cell adhesion		LR04975	14683	Gnas	Membrane	19222
LR01275	6401	SELE	Membrane	2734	GLG1	Membrane	Cell adhesion		LR00779	1969	EPHA2	Membrane	2261	FGFR3	Membrane	Cell adhesion		LR00753	1969	EPHA2	Membrane	1956	EGFR	Membrane	Cell adhesion		LR05310	67733	Itgb3bp	Membrane	16419	Itgb5	Membrane	Cell adhesion		LR06630	12550	Cdh1	Membrane	CM0015	Itga1;Itgb1	Membrane	Cell adhesion		LR04976	14683	Gnas	Membrane	22095
LR00651	2773	GNAI3	Membrane	186	AGTR2	Membrane	Cell adhesion		LR00780	5747	PTK2	Membrane	1969	EPHA2	Membrane	Cell adhesion		LR00754	1956	EGFR	Membrane	2064	ERBB2	Membrane	Cell adhesion		LR05659	83964	Jam3	Membrane	16456	Jam1	Membrane	Cell adhesion		LR06902	20361	Sema7a	Membrane	CM0076	Itgb1;Itga1	Membrane	Cell adhesion		LR04977	14683	Gnas	Membrane	22354
LR01292	2773	GNAI3	Membrane	3350	HTR1A	Membrane	Cell adhesion		LR00825	27020	NPTN	Membrane	2057	EPOR	Membrane	Cell adhesion		LR00762	3383	ICAM1	Membrane	1956	EGFR	Membrane	Cell adhesion		LR06186	83964	Jam3	Membrane	83964	Jam3	Membrane	Cell adhesion		LR05658	67374	Jam2	Membrane	16456	Jam1	Membrane	Cell adhesion		LR07385	14735	Gpc4	Membrane	116701
LR02491	6469	SHH	Membrane	64399	HHIP	Membrane	Cell adhesion		LR00827	3572	IL6ST	Membrane	2057	EPOR	Membrane	Cell adhesion		LR00776	1956	EGFR	Membrane	6868	ADAM17	Membrane	Cell adhesion		LR05770	93742	Pard3	Membrane	83964	Jam3	Membrane	Cell adhesion		LR05850	67374	Jam2	Membrane	83964	Jam3	Membrane	Cell adhesion		LR07386	14735	Gpc4	Membrane	14186
LR01420	3105	HLA-A	Membrane	10288	LILRB2	Membrane	Cell adhesion		LR00843	3572	IL6ST	Membrane	2064	ERBB2	Membrane	Cell adhesion		LR00778	1969	EPHA2	Membrane	2260	FGFR1	Membrane	Cell adhesion		LR05850	67374	Jam2	Membrane	83964	Jam3	Membrane	Cell adhesion		LR07107	67374	Jam2	Membrane	CM0016	Itga3;Itgb1	Membrane	Cell adhesion		LR07387	14735	Gpc4	Membrane	14254
LR01421	3105	HLA-A	Membrane	10859	LILRB1	Membrane	Cell adhesion		LR00852	6714	SRC	Membrane	2064	ERBB2	Membrane	Cell adhesion		LR00779	1969	EPHA2	Membrane	2261	FGFR3	Membrane	Cell adhesion		LR06036	21872	Tjp1	Membrane	83964	Jam3	Membrane	Cell adhesion		LR07108	67374	Jam2	Membrane	CM0028	Itgav;Itgb1	Membrane	Cell adhesion		LR07388	14735	Gpc4	Membrane	18383
LR01422	3105	HLA-A	Membrane	3803	KIR2DL2	Membrane	Cell adhesion		LR00854	9093	DNAJA3	Membrane	2064	ERBB2	Membrane	Cell adhesion		LR00780	5747	PTK2	Membrane	1969	EPHA2	Membrane	Cell adhesion		LR07640	74761	Mxra8	Membrane	83964	Jam3	Membrane	Cell adhesion		LR05252	16401	Itga4	Membrane	67374	Jam2	Membrane	Cell adhesion		LR07389	14735	Gpc4	Membrane	56741
LR01423	3105	HLA-A	Membrane	3809	KIR2DS4	Membrane	Cell adhesion		LR00861	3572	IL6ST	Membrane	2065	ERBB3	Membrane	Cell adhesion		LR00822	2064	ERBB2	Membrane	2057	EPOR	Membrane	Cell adhesion		LR05151	16971	Lrp1	Membrane	11820	App	Membrane	Cell adhesion		LR05768	93742	Pard3	Membrane	67374	Jam2	Membrane	Cell adhesion		LR04503	16001	Igf1r	Membrane	13649
LR01424	3105	HLA-A	Membrane	3811	KIR3DL1	Membrane	Cell adhesion		LR00881	10544	PROCR	Membrane	2149	F2R	Membrane	Cell adhesion		LR00825	27020	NPTN	Membrane	2057	EPOR	Membrane	Cell adhesion		LR04330	13179	Dcn	Membrane	16971	Lrp1	Membrane	Cell adhesion		LR06034	21872	Tjp1	Membrane	67374	Jam2	Membrane	Cell adhesion		LR04930	16001	Igf1r	Membrane	14600
LR01425	3105	HLA-A	Membrane	3812	KIR3DL2	Membrane	Cell adhesion		LR00882	2150	F2RL1	Membrane	2149	F2R	Membrane	Cell adhesion		LR00836	10273	STUB1	Membrane	2064	ERBB2	Membrane	Cell adhesion		LR05379	16835	Ldlr	Membrane	16971	Lrp1	Membrane	Cell adhesion		LR05659	83964	Jam3	Membrane	16456	Jam1	Membrane	Cell adhesion		LR04961	16001	Igf1r	Membrane	14678
LR01426	3106	HLA-B	Membrane	10288	LILRB2	Membrane	Cell adhesion		LR00883	2771	GNAI2	Membrane	2149	F2R	Membrane	Cell adhesion		LR00837	11140	CDC37	Membrane	2064	ERBB2	Membrane	Cell adhesion		LR05392	16956	Lpl	Membrane	16971	Lrp1	Membrane	Cell adhesion		LR06186	83964	Jam3	Membrane	83964	Jam3	Membrane	Cell adhesion		LR06567	16001	Igf1r	Membrane	12550
LR01427	3106	HLA-B	Membrane	10859	LILRB1	Membrane	Cell adhesion		LR00885	3674	ITGA2B	Membrane	2149	F2R	Membrane	Cell adhesion		LR00838	2064	ERBB2	Membrane	2065	ERBB3	Membrane	Cell adhesion		LR05397	59287	Ncstn	Membrane	16971	Lrp1	Membrane	Cell adhesion		LR05770	93742	Pard3	Membrane	83964	Jam3	Membrane	Cell adhesion		LR04328	13179	Dcn	Membrane	16001
LR01428	3106	HLA-B	Membrane	3802	KIR2DL1	Membrane	Cell adhesion		LR00886	3690	ITGB3	Membrane	2149	F2R	Membrane	Cell adhesion		LR00840	2886	GRB7	Membrane	2064	ERBB2	Membrane	Cell adhesion		LR05398	16976	Lrpap1	Membrane	16971	Lrp1	Membrane	Cell adhesion		LR06036	21872	Tjp1	Membrane	83964	Jam3	Membrane	Cell adhesion		LR05136	17295	Met	Membrane	16001
LR01429	3106	HLA-B	Membrane	3811	KIR3DL1	Membrane	Cell adhesion		LR00888	56288	PARD3	Membrane	2149	F2R	Membrane	Cell adhesion		LR00841	3320	HSP90AA1	Membrane	2064	ERBB2	Membrane	Cell adhesion		LR04060	84004	Mcam	Membrane	12805	Cntn1	Membrane	Cell adhesion		LR07640	74761	Mxra8	Membrane	83964	Jam3	Membrane	Cell adhesion		LR05170	16180	Il1rap	Membrane	16177
LR01430	3106	HLA-B	Membrane	3812	KIR3DL2	Membrane	Cell adhesion		LR01032	5754	PTK7	Membrane	2260	FGFR1	Membrane	Cell adhesion		LR00842	3326	HSP90AB1	Membrane	2064	ERBB2	Membrane	Cell adhesion		LR07657	84004	Mcam	Membrane	225825	Cd226	Membrane	Cell adhesion		LR05520	19264	Ptprc	Membrane	17533	Mrc1	Membrane	Cell adhesion		LR05173	19266	Ptprd	Membrane	16180
LR01431	3106	HLA-B	Membrane	3824	KLRD1	Membrane	Cell adhesion		LR01034	2260	FGFR1	Membrane	6385	SDC4	Membrane	Cell adhesion		LR00843	3572	IL6ST	Membrane	2064	ERBB2	Membrane	Cell adhesion		LR07658	84004	Mcam	Membrane	98170	Tmem132a	Membrane	Cell adhesion		LR05709	18844	Plxna1	Membrane	83433	Trem2	Membrane	Cell adhesion		LR05174	19268	Ptprf	Membrane	16180
LR01432	3106	HLA-B	Membrane	89790	SIGLEC10	Membrane	Cell adhesion		LR01045	2261	FGFR3	Membrane	6385	SDC4	Membrane	Cell adhesion		LR00844	4233	MET	Membrane	2064	ERBB2	Membrane	Cell adhesion		LR07363	14186	Fgfr4	Membrane	84004	Mcam	Membrane	Cell adhesion		LR05711	18844	Plxna1	Membrane	22177	Tyrobp	Membrane	Cell adhesion		LR05175	19280	Ptprs	Membrane	16180
LR03891	3133	HLA-E	Membrane	CH0142	KLRD1;KLRC1	Membrane	Cell adhesion		LR01056	2263	FGFR2	Membrane	6385	SDC4	Membrane	Cell adhesion		LR00846	5184	PEPD	Membrane	2064	ERBB2	Membrane	Cell adhesion		LR04750	71461	Ptk7	Membrane	14182	Fgfr1	Membrane	Cell adhesion		LR05708	20360	Sema6c	Membrane	18844	Plxna1	Membrane	Cell adhesion		LR05430	73016	Kremen2	Membrane	16974
LR03892	3133	HLA-E	Membrane	CH0143	KLRD1;KLRC2	Membrane	Cell adhesion		LR01071	2264	FGFR4	Membrane	6385	SDC4	Membrane	Cell adhesion		LR00847	5295	PIK3R1	Membrane	2064	ERBB2	Membrane	Cell adhesion		LR05810	54725	Cadm1	Membrane	19249	Ptpn13	Membrane	Cell adhesion		LR05710	20357	Sema5b	Membrane	18844	Plxna1	Membrane	Cell adhesion		LR05431	84035	Kremen1	Membrane	16974
LR03893	3133	HLA-E	Membrane	CH0144	KLRD1;KLRC3	Membrane	Cell adhesion		LR01138	54910	SEMA4C	Membrane	23654	PLXNB2	Membrane	Cell adhesion		LR00848	5364	PLXNB1	Membrane	2064	ERBB2	Membrane	Cell adhesion		LR04063	19283	Ptprz1	Membrane	12805	Cntn1	Membrane	Cell adhesion		LR05712	20356	Sema5a	Membrane	18844	Plxna1	Membrane	Cell adhesion		LR04060	84004	Mcam	Membrane	12805
LR03897	3133	HLA-E	Membrane	22914	KLRK1	Membrane	Cell adhesion		LR01139	57715	SEMA4G	Membrane	23654	PLXNB2	Membrane	Cell adhesion		LR00849	54808	DYM	Membrane	2064	ERBB2	Membrane	Cell adhesion		LR04400	13609	S1pr1	Membrane	15550	Htr1a	Membrane	Cell adhesion		LR06900	20351	Sema4a	Membrane	CM0088	Nrp1;Plxna1	Membrane	Cell adhesion		LR07657	84004	Mcam	Membrane	225825
LR00763	3480	IGF1R	Membrane	1956	EGFR	Membrane	Cell adhesion		LR01140	64218	SEMA4A	Membrane	23654	PLXNB2	Membrane	Cell adhesion		LR00851	5800	PTPRO	Membrane	2064	ERBB2	Membrane	Cell adhesion		LR05813	20612	Siglec1	Membrane	19264	Ptprc	Membrane	Cell adhesion		LR07154	214968	Sema6d	Membrane	CM0081	Plxna1;Kdr	Membrane	Cell adhesion		LR07658	84004	Mcam	Membrane	98170
LR01242	3480	IGF1R	Membrane	2690	GHR	Membrane	Cell adhesion		LR01278	2770	GNAI1	Membrane	3350	HTR1A	Membrane	Cell adhesion		LR00852	6714	SRC	Membrane	2064	ERBB2	Membrane	Cell adhesion		LR05979	171284	Timd2	Membrane	20612	Siglec1	Membrane	Cell adhesion		LR07155	214968	Sema6d	Membrane	CM0090	Plxna1;Trem2	Membrane	Cell adhesion		LR07363	14186	Fgfr4	Membrane	84004
LR01282	3480	IGF1R	Membrane	2771	GNAI2	Membrane	Cell adhesion		LR01299	2782	GNB1	Membrane	2917	GRM7	Membrane	Cell adhesion		LR00853	8895	CPNE3	Membrane	2064	ERBB2	Membrane	Cell adhesion		LR05980	20737	Spn	Membrane	20612	Siglec1	Membrane	Cell adhesion		LR04750	71461	Ptk7	Membrane	14182	Fgfr1	Membrane	Cell adhesion		LR06303	12695	Patj	Membrane	12737
LR03179	3480	IGF1R	Membrane	999	CDH1	Membrane	Cell adhesion		LR01433	3107	HLA-C	Membrane	100132285	KIR2DS2	Membrane	Cell adhesion		LR00854	9093	DNAJA3	Membrane	2064	ERBB2	Membrane	Cell adhesion		LR06428	233186	Siglecf	Membrane	20612	Siglec1	Membrane	Cell adhesion		LR05813	20612	Siglec1	Membrane	19264	Ptprc	Membrane	Cell adhesion		LR04818	20351	Sema4a	Membrane	67784
LR00577	1634	DCN	Membrane	3480	IGF1R	Membrane	Cell adhesion		LR01434	3107	HLA-C	Membrane	10288	LILRB2	Membrane	Cell adhesion		LR00869	2066	ERBB4	Membrane	6868	ADAM17	Membrane	Cell adhesion		LR06018	22041	Trf	Membrane	22042	Tfrc	Membrane	Cell adhesion		LR05979	171284	Timd2	Membrane	20612	Siglec1	Membrane	Cell adhesion		LR04852	20351	Sema4a	Membrane	140570
LR01536	4233	MET	Membrane	3480	IGF1R	Membrane	Cell adhesion		LR01435	3107	HLA-C	Membrane	10859	LILRB1	Membrane	Cell adhesion		LR00881	10544	PROCR	Membrane	2149	F2R	Membrane	Cell adhesion		LR04065	21838	Thy1	Membrane	12805	Cntn1	Membrane	Cell adhesion		LR05980	20737	Spn	Membrane	20612	Siglec1	Membrane	Cell adhesion		LR05720	20351	Sema4a	Membrane	235611
LR08075	79932	KIAA0319L	Membrane	196264	MPZL3	Membrane	Cell adhesion		LR01436	3107	HLA-C	Membrane	11024	LILRA1	Membrane	Cell adhesion		LR00882	2150	F2RL1	Membrane	2149	F2R	Membrane	Cell adhesion		LR06939	21838	Thy1	Membrane	CM0020	Itgav;Itgb3	Membrane	Cell adhesion		LR06428	233186	Siglecf	Membrane	20612	Siglec1	Membrane	Cell adhesion		LR05722	20351	Sema4a	Membrane	140571
LR08076	79932	KIAA0319L	Membrane	286676	ILDR1	Membrane	Cell adhesion		LR01437	3107	HLA-C	Membrane	11026	LILRA3	Membrane	Cell adhesion		LR00883	2771	GNAI2	Membrane	2149	F2R	Membrane	Cell adhesion		LR06940	21838	Thy1	Membrane	CM0048	Itgax;Itgb2	Membrane	Cell adhesion		LR07416	16423	Cd47	Membrane	20612	Siglec1	Membrane	Cell adhesion		LR06898	20351	Sema4a	Membrane	CM0001
LR08077	79932	KIAA0319L	Membrane	90249	UNC5A	Membrane	Cell adhesion		LR01438	3107	HLA-C	Membrane	3802	KIR2DL1	Membrane	Cell adhesion		LR00885	3674	ITGA2B	Membrane	2149	F2R	Membrane	Cell adhesion		LR06047	24088	Tlr2	Membrane	12767	Cxcr4	Membrane	Cell adhesion		LR04065	21838	Thy1	Membrane	12805	Cntn1	Membrane	Cell adhesion		LR06899	20351	Sema4a	Membrane	CM0002
LR07873	27181	SIGLEC8	Membrane	79932	KIAA0319L	Membrane	Cell adhesion		LR01439	3107	HLA-C	Membrane	3803	KIR2DL2	Membrane	Cell adhesion		LR00886	3690	ITGB3	Membrane	2149	F2R	Membrane	Cell adhesion		LR06364	24088	Tlr2	Membrane	12475	Cd14	Membrane	Cell adhesion		LR06939	21838	Thy1	Membrane	CM0020	Itgav;Itgb3	Membrane	Cell adhesion		LR06900	20351	Sema4a	Membrane	CM0088
LR02683	4323	MMP14	Membrane	780	DDR1	Membrane	Cell adhesion		LR01440	3107	HLA-C	Membrane	3804	KIR2DL3	Membrane	Cell adhesion		LR00888	56288	PARD3	Membrane	2149	F2R	Membrane	Cell adhesion		LR06450	24088	Tlr2	Membrane	12491	Cd36	Membrane	Cell adhesion		LR06940	21838	Thy1	Membrane	CM0048	Itgax;Itgb2	Membrane	Cell adhesion		LR06901	20351	Sema4a	Membrane	CM0091
LR03103	4323	MMP14	Membrane	960	CD44	Membrane	Cell adhesion		LR01441	3107	HLA-C	Membrane	3806	KIR2DS1	Membrane	Cell adhesion		LR00925	2191	FAP	Membrane	4882	NPR2	Membrane	Cell adhesion		LR04333	13179	Dcn	Membrane	24088	Tlr2	Membrane	Cell adhesion		LR07257	11555	Adrb2	Membrane	30960	Vapa	Membrane	Cell adhesion		LR04056	20660	Sorl1	Membrane	12804
LR02820	9019	MPZL1	Membrane	9019	MPZL1	Membrane	Cell adhesion		LR01442	3107	HLA-C	Membrane	3809	KIR2DS4	Membrane	Cell adhesion		LR00956	2217	FCGRT	Membrane	10288	LILRB2	Membrane	Cell adhesion		LR06046	20387	Sftpa1	Membrane	24088	Tlr2	Membrane	Cell adhesion		LR07470	18390	Oprm1	Membrane	30960	Vapa	Membrane	Cell adhesion		LR05439	16976	Lrpap1	Membrane	20660
LR07949	4907	NT5E	Membrane	115350	FCRL1	Membrane	Cell adhesion		LR01443	3107	HLA-C	Membrane	3810	KIR2DS5	Membrane	Cell adhesion		LR00957	2217	FCGRT	Membrane	11027	LILRA2	Membrane	Cell adhesion		LR04542	22051	Trip6	Membrane	13805	Eng	Membrane	Cell adhesion		LR04397	18830	Pltp	Secreted	11303	Abca1	Membrane	Cytokine-cytokine receptor interaction		LR06018	22041	Trf	Membrane	22042
LR02197	5361	PLXNA1	Membrane	54209	TREM2	Membrane	Cell adhesion		LR01444	3107	HLA-C	Membrane	57292	KIR2DL5A	Membrane	Cell adhesion		LR01070	2264	FGFR4	Membrane	5802	PTPRS	Membrane	Cell adhesion		LR07394	14763	Gpr37	Membrane	57776	Ttyh1	Membrane	Cell adhesion		LR04398	22343	Lin7c	Secreted	11303	Abca1	Membrane	Cytokine-cytokine receptor interaction		LR06047	24088	Tlr2	Membrane	12767
LR02199	5361	PLXNA1	Membrane	7305	TYROBP	Membrane	Cell adhesion		LR01468	3105	HLA-A	Membrane	334	APLP2	Membrane	Cell adhesion		LR01235	2678	GGT1	Membrane	3732	CD82	Membrane	Cell adhesion		LR04695	14164	Fgf1	Secreted	16402	Itga5	Membrane	Cytokine-cytokine receptor interaction		LR04399	116838	Rims2	Secreted	11303	Abca1	Membrane	Cytokine-cytokine receptor interaction		LR06364	24088	Tlr2	Membrane	12475
LR02196	10500	SEMA6C	Membrane	5361	PLXNA1	Membrane	Cell adhesion		LR01473	5445	PON2	Membrane	3356	HTR2A	Membrane	Cell adhesion		LR01278	2770	GNAI1	Membrane	3350	HTR1A	Membrane	Cell adhesion		LR04696	14164	Fgf1	Secreted	16416	Itgb3	Membrane	Cytokine-cytokine receptor interaction		LR06030	21817	Tgm2	Secreted	14766	Adgrg1	Membrane	Cytokine-cytokine receptor interaction		LR04333	13179	Dcn	Membrane	24088
LR02198	54437	SEMA5B	Membrane	5361	PLXNA1	Membrane	Cell adhesion		LR01488	3383	ICAM1	Membrane	3559	IL2RA	Membrane	Cell adhesion		LR01299	2782	GNB1	Membrane	2917	GRM7	Membrane	Cell adhesion		LR04697	14164	Fgf1	Secreted	18186	Nrp1	Membrane	Cytokine-cytokine receptor interaction		LR05317	21803	Tgfb1	Secreted	320910	Itgb8	Membrane	Cytokine-cytokine receptor interaction		LR06046	20387	Sftpa1	Membrane	24088
LR02200	9037	SEMA5A	Membrane	5361	PLXNA1	Membrane	Cell adhesion		LR01489	3383	ICAM1	Membrane	3561	IL2RG	Membrane	Cell adhesion		LR01433	3107	HLA-C	Membrane	100132285	KIR2DS2	Membrane	Cell adhesion		LR04904	14566	Gdf9	Secreted	59095	Fxyd6	Membrane	Cytokine-cytokine receptor interaction		LR05085	22343	Lin7c	Secreted	15560	Htr2c	Membrane	Cytokine-cytokine receptor interaction		LR06160	654470	Tctn1	Membrane	329795
LR03480	64218	SEMA4A	Membrane	CH0115	NRP1;PLXNA1	Membrane	Cell adhesion		LR01490	4233	MET	Membrane	3383	ICAM1	Membrane	Cell adhesion		LR01434	3107	HLA-C	Membrane	10288	LILRB2	Membrane	Cell adhesion		LR05137	16002	Igf2	Secreted	16004	Igf2r	Membrane	Cytokine-cytokine receptor interaction		LR04508	17319	Mif	Secreted	13649	Egfr	Membrane	Cytokine-cytokine receptor interaction		LR04471	14183	Fgfr2	Membrane	277328
LR03484	80031	SEMA6D	Membrane	CH0124	PLXNA1;KDR	Membrane	Cell adhesion		LR01491	3383	ICAM1	Membrane	4478	MSN	Membrane	Cell adhesion		LR01435	3107	HLA-C	Membrane	10859	LILRB1	Membrane	Cell adhesion		LR05139	18792	Plau	Secreted	16004	Igf2r	Membrane	Cytokine-cytokine receptor interaction		LR05491	17319	Mif	Secreted	12778	Ackr3	Membrane	Cytokine-cytokine receptor interaction		LR07394	14763	Gpr37	Membrane	57776
LR03485	80031	SEMA6D	Membrane	CH0125	PLXNA1;TREM2	Membrane	Cell adhesion		LR01492	3383	ICAM1	Membrane	6693	SPN	Membrane	Cell adhesion		LR01436	3107	HLA-C	Membrane	11024	LILRA1	Membrane	Cell adhesion		LR06778	16175	Il1a	Secreted	CM0052	Il1r1;Il1rap	Membrane	Cytokine-cytokine receptor interaction		LR06866	17319	Mif	Secreted	CM0069	Cd74;Cxcr2	Membrane	Cytokine-cytokine receptor interaction		LR06030	21817	Tgm2	Secreted	14766
LR08003	5621	PRNP	Membrane	8718	TNFRSF25	Membrane	Cell adhesion		LR01493	3383	ICAM1	Membrane	7412	VCAM1	Membrane	Cell adhesion		LR01437	3107	HLA-C	Membrane	11026	LILRA3	Membrane	Cell adhesion		LR06779	16176	Il1b	Secreted	CM0052	Il1r1;Il1rap	Membrane	Cytokine-cytokine receptor interaction		LR06867	17319	Mif	Secreted	CM0087	Cd74;Cxcr4	Membrane	Cytokine-cytokine receptor interaction		LR05128	11816	Apoe	Secreted	54135
LR07720	1230	CCR1	Membrane	5621	PRNP	Membrane	Cell adhesion		LR01494	3383	ICAM1	Membrane	7430	EZR	Membrane	Cell adhesion		LR01438	3107	HLA-C	Membrane	3802	KIR2DL1	Membrane	Cell adhesion		LR07113	77125	Il33	Secreted	CM0054	Il1rl1;Il1rap	Membrane	Cytokine-cytokine receptor interaction		LR06868	17319	Mif	Secreted	CM0121	Cd74;Cd44	Membrane	Cytokine-cytokine receptor interaction		LR06444	100102	Pcsk9	Secreted	12491
LR07756	154	ADRB2	Membrane	5621	PRNP	Membrane	Cell adhesion		LR01549	23385	NCSTN	Membrane	351	APP	Membrane	Cell adhesion		LR01439	3107	HLA-C	Membrane	3803	KIR2DL2	Membrane	Cell adhesion		LR05147	16007	Ccn1	Secreted	16419	Itgb5	Membrane	Cytokine-cytokine receptor interaction		LR05713	20563	Slit2	Secreted	18844	Plxna1	Membrane	Cytokine-cytokine receptor interaction		LR07100	56708	Clcf1	Secreted	CM0012
LR07804	2150	F2RL1	Membrane	5621	PRNP	Membrane	Cell adhesion		LR01550	351	APP	Membrane	2358	FPR2	Membrane	Cell adhesion		LR01440	3107	HLA-C	Membrane	3804	KIR2DL3	Membrane	Cell adhesion		LR05271	76293	Mfap4	Secreted	16419	Itgb5	Membrane	Cytokine-cytokine receptor interaction		LR05083	20194	S100a10	Secreted	15551	Htr1b	Membrane	Cytokine-cytokine receptor interaction		LR04054	12803	Cntf	Secreted	16194
LR08007	5724	PTAFR	Membrane	5621	PRNP	Membrane	Cell adhesion		LR01551	351	APP	Membrane	27242	TNFRSF21	Membrane	Cell adhesion		LR01441	3107	HLA-C	Membrane	3806	KIR2DS1	Membrane	Cell adhesion		LR05311	268977	Ltbp1	Secreted	16419	Itgb5	Membrane	Cytokine-cytokine receptor interaction		LR05290	21817	Tgm2	Secreted	16412	Itgb1	Membrane	Cytokine-cytokine receptor interaction		LR04055	12803	Cntf	Secreted	16195
LR08081	8324	FZD7	Membrane	5621	PRNP	Membrane	Cell adhesion		LR01552	2817	GPC1	Membrane	351	APP	Membrane	Cell adhesion		LR01442	3107	HLA-C	Membrane	3809	KIR2DS4	Membrane	Cell adhesion		LR05312	16998	Ltbp3	Secreted	16419	Itgb5	Membrane	Cytokine-cytokine receptor interaction		LR05931	21817	Tgm2	Secreted	20971	Sdc4	Membrane	Cytokine-cytokine receptor interaction		LR06633	12803	Cntf	Secreted	CM0012
LR07733	140885	SIRPA	Membrane	201633	TIGIT	Membrane	Cell adhesion		LR01553	4035	LRP1	Membrane	351	APP	Membrane	Cell adhesion		LR01443	3107	HLA-C	Membrane	3810	KIR2DS5	Membrane	Cell adhesion		LR04281	14219	Ccn2	Secreted	16971	Lrp1	Membrane	Cytokine-cytokine receptor interaction		LR04393	21859	Timp3	Secreted	11609	Agtr2	Membrane	Cytokine-cytokine receptor interaction		LR04904	14566	Gdf9	Secreted	59095
LR03111	961	CD47	Membrane	140885	SIRPA	Membrane	Cell adhesion		LR01554	351	APP	Membrane	4804	NGFR	Membrane	Cell adhesion		LR01444	3107	HLA-C	Membrane	57292	KIR2DL5A	Membrane	Cell adhesion		LR04638	14069	F8	Secreted	16971	Lrp1	Membrane	Cytokine-cytokine receptor interaction		LR05328	21859	Timp3	Secreted	16542	Kdr	Membrane	Cytokine-cytokine receptor interaction		LR05124	16000	Igf1	Secreted	16001
LR07682	10752	CHL1	Membrane	140885	SIRPA	Membrane	Cell adhesion		LR01555	351	APP	Membrane	4914	NTRK1	Membrane	Cell adhesion		LR01445	3122	HLA-DRA	Membrane	3732	CD82	Membrane	Cell adhesion		LR04641	14071	F9	Secreted	16971	Lrp1	Membrane	Cytokine-cytokine receptor interaction		LR04152	12837	Col8a1	ECM	109700	Itga1	Membrane	ECM-receptor interaction		LR05134	16002	Igf2	Secreted	16001
LR07858	25823	TPSG1	Membrane	140885	SIRPA	Membrane	Cell adhesion		LR01556	857	CAV1	Membrane	351	APP	Membrane	Cell adhesion		LR01446	3123	HLA-DRB1	Membrane	3732	CD82	Membrane	Cell adhesion		LR05389	15450	Lipc	Secreted	16971	Lrp1	Membrane	Cytokine-cytokine receptor interaction		LR04153	12837	Col8a1	ECM	16398	Itga2	Membrane	ECM-receptor interaction		LR05135	16334	Ins2	Secreted	16001
LR07924	4043	LRPAP1	Membrane	140885	SIRPA	Membrane	Cell adhesion		LR01557	351	APP	Membrane	972	CD74	Membrane	Cell adhesion		LR01468	3105	HLA-A	Membrane	334	APLP2	Membrane	Cell adhesion		LR05400	17242	Mdk	Secreted	16971	Lrp1	Membrane	Cytokine-cytokine receptor interaction		LR06134	12837	Col8a1	ECM	12305	Ddr1	Membrane	ECM-receptor interaction		LR06778	16175	Il1a	Secreted	CM0052
LR08145	969	CD69	Membrane	140885	SIRPA	Membrane	Cell adhesion		LR01565	356	FASLG	Membrane	355	FAS	Membrane	Cell adhesion		LR01473	5445	PON2	Membrane	3356	HTR2A	Membrane	Cell adhesion		LR05403	18787	Serpine1	Secreted	16971	Lrp1	Membrane	Cytokine-cytokine receptor interaction		LR05611	68588	Cthrc1	ECM	26564	Ror2	Membrane	ECM-receptor interaction		LR06779	16176	Il1b	Secreted	CM0052
LR07679	10618	TGOLN2	Membrane	11119	BTN3A1	Membrane	Cell adhesion		LR01566	4233	MET	Membrane	355	FAS	Membrane	Cell adhesion		LR01488	3383	ICAM1	Membrane	3559	IL2RA	Membrane	Cell adhesion		LR05404	18591	Pdgfb	Secreted	16971	Lrp1	Membrane	Cytokine-cytokine receptor interaction		LR06149	68588	Cthrc1	ECM	14367	Fzd5	Membrane	ECM-receptor interaction		LR07113	77125	Il33	Secreted	CM0054
LR00423	9414	TJP2	Membrane	1364	CLDN4	Membrane	Cell adhesion		LR01567	841	CASP8	Membrane	355	FAS	Membrane	Cell adhesion		LR01489	3383	ICAM1	Membrane	3561	IL2RG	Membrane	Cell adhesion		LR05405	20702	Serpina1c	Secreted	16971	Lrp1	Membrane	Cytokine-cytokine receptor interaction		LR06165	68588	Cthrc1	ECM	14365	Fzd3	Membrane	ECM-receptor interaction		LR05317	21803	Tgfb1	Secreted	320910
LR00440	9414	TJP2	Membrane	1365	CLDN3	Membrane	Cell adhesion		LR01568	8741	TNFSF13	Membrane	355	FAS	Membrane	Cell adhesion		LR01490	4233	MET	Membrane	3383	ICAM1	Membrane	Cell adhesion		LR05406	20720	Serpine2	Secreted	16971	Lrp1	Membrane	Cytokine-cytokine receptor interaction		LR06183	68588	Cthrc1	ECM	14368	Fzd6	Membrane	ECM-receptor interaction		LR05219	16170	Il16	Secreted	16513
LR00459	9414	TJP2	Membrane	1366	CLDN7	Membrane	Cell adhesion		LR01569	8772	FADD	Membrane	355	FAS	Membrane	Cell adhesion		LR01491	3383	ICAM1	Membrane	4478	MSN	Membrane	Cell adhesion		LR05407	18791	Plat	Secreted	16971	Lrp1	Membrane	Cytokine-cytokine receptor interaction		LR06122	12842	Col1a1	ECM	12305	Ddr1	Membrane	ECM-receptor interaction		LR04535	16854	Lgals3	Secreted	13805
LR02611	9414	TJP2	Membrane	7122	CLDN5	Membrane	Cell adhesion		LR01583	3560	IL2RB	Membrane	27020	NPTN	Membrane	Cell adhesion		LR01492	3383	ICAM1	Membrane	6693	SPN	Membrane	Cell adhesion		LR05408	18792	Plau	Secreted	16971	Lrp1	Membrane	Cytokine-cytokine receptor interaction		LR06123	12843	Col1a2	ECM	12305	Ddr1	Membrane	ECM-receptor interaction		LR05387	16854	Lgals3	Secreted	84004
LR02842	9414	TJP2	Membrane	9073	CLDN8	Membrane	Cell adhesion		LR01655	3655	ITGA6	Membrane	8754	ADAM9	Membrane	Cell adhesion		LR01493	3383	ICAM1	Membrane	7412	VCAM1	Membrane	Cell adhesion		LR05528	11905	Serpinc1	Secreted	16971	Lrp1	Membrane	Cytokine-cytokine receptor interaction		LR06124	12824	Col2a1	ECM	12305	Ddr1	Membrane	ECM-receptor interaction		LR04282	14219	Ccn2	Secreted	16974
LR02854	9414	TJP2	Membrane	9074	CLDN6	Membrane	Cell adhesion		LR01700	3685	ITGAV	Membrane	8754	ADAM9	Membrane	Cell adhesion		LR01494	3383	ICAM1	Membrane	7430	EZR	Membrane	Cell adhesion		LR06051	12258	Serping1	Secreted	16971	Lrp1	Membrane	Cytokine-cytokine receptor interaction		LR06125	12825	Col3a1	ECM	12305	Ddr1	Membrane	ECM-receptor interaction		LR05140	16010	Igfbp4	Secreted	16974
LR02867	9414	TJP2	Membrane	9075	CLDN2	Membrane	Cell adhesion		LR01710	3688	ITGB1	Membrane	5010	CLDN11	Membrane	Cell adhesion		LR01549	23385	NCSTN	Membrane	351	APP	Membrane	Cell adhesion		LR06088	12269	C4bp	Secreted	16971	Lrp1	Membrane	Cytokine-cytokine receptor interaction		LR06126	12826	Col4a1	ECM	12305	Ddr1	Membrane	ECM-receptor interaction		LR05428	74499	Sost	Secreted	16974
LR02879	9414	TJP2	Membrane	9076	CLDN1	Membrane	Cell adhesion		LR01724	3688	ITGB1	Membrane	8754	ADAM9	Membrane	Cell adhesion		LR01550	351	APP	Membrane	2358	FPR2	Membrane	Cell adhesion		LR05387	16854	Lgals3	Secreted	84004	Mcam	Membrane	Cytokine-cytokine receptor interaction		LR06127	12827	Col4a2	ECM	12305	Ddr1	Membrane	ECM-receptor interaction		LR05981	12931	Crlf1	Secreted	20660
LR03038	10333	TLR6	Membrane	948	CD36	Membrane	Cell adhesion		LR01741	3693	ITGB5	Membrane	8754	ADAM9	Membrane	Cell adhesion		LR01551	351	APP	Membrane	27242	TNFRSF21	Membrane	Cell adhesion		LR05476	17242	Mdk	Secreted	19283	Ptprz1	Membrane	Cytokine-cytokine receptor interaction		LR06128	12828	Col4a3	ECM	12305	Ddr1	Membrane	ECM-receptor interaction		LR04393	21859	Timp3	Secreted	11609
LR02945	929	CD14	Membrane	10333	TLR6	Membrane	Cell adhesion		LR01882	4043	LRPAP1	Membrane	6272	SORT1	Membrane	Cell adhesion		LR01552	2817	GPC1	Membrane	351	APP	Membrane	Cell adhesion		LR04401	20750	Spp1	Secreted	13609	S1pr1	Membrane	Cytokine-cytokine receptor interaction		LR06129	12829	Col4a4	ECM	12305	Ddr1	Membrane	ECM-receptor interaction		LR05328	21859	Timp3	Secreted	16542
LR00023	10099	TSPAN3	Membrane	102	ADAM10	Membrane	Cell adhesion		LR01935	4233	MET	Membrane	8795	TNFRSF10B	Membrane	Cell adhesion		LR01553	4035	LRP1	Membrane	351	APP	Membrane	Cell adhesion		LR05290	21817	Tgm2	Secreted	16412	Itgb1	Membrane	Cytokine-cytokine receptor interaction		LR06130	12830	Col4a5	ECM	12305	Ddr1	Membrane	ECM-receptor interaction		LR06045	638345	Sbpl	Secreted	24088
LR07850	23767	FLRT3	Membrane	219699	UNC5B	Membrane	Cell adhesion		LR02003	27020	NPTN	Membrane	4684	NCAM1	Membrane	Cell adhesion		LR01554	351	APP	Membrane	4804	NGFR	Membrane	Cell adhesion		LR05931	21817	Tgm2	Secreted	20971	Sdc4	Membrane	Cytokine-cytokine receptor interaction		LR06131	94216	Col4a6	ECM	12305	Ddr1	Membrane	ECM-receptor interaction		LR06441	12842	Col1a1	ECM	12491
LR07853	23768	FLRT2	Membrane	219699	UNC5B	Membrane	Cell adhesion		LR02120	10099	TSPAN3	Membrane	5010	CLDN11	Membrane	Cell adhesion		LR01555	351	APP	Membrane	4914	NTRK1	Membrane	Cell adhesion		LR06030	21817	Tgm2	Secreted	14766	Adgrg1	Membrane	Cytokine-cytokine receptor interaction		LR06132	12831	Col5a1	ECM	12305	Ddr1	Membrane	ECM-receptor interaction		LR06442	12843	Col1a2	ECM	12491
LR07856	23769	FLRT1	Membrane	219699	UNC5B	Membrane	Cell adhesion		LR02122	340348	TSPAN33	Membrane	5010	CLDN11	Membrane	Cell adhesion		LR01556	857	CAV1	Membrane	351	APP	Membrane	Cell adhesion		LR06045	638345	Sbpl	Secreted	24088	Tlr2	Membrane	Cytokine-cytokine receptor interaction		LR06133	12832	Col5a2	ECM	12305	Ddr1	Membrane	ECM-receptor interaction		LR06446	21825	Thbs1	ECM	12491
LR07947	4855	NOTCH4	Membrane	219699	UNC5B	Membrane	Cell adhesion		LR02173	5175	PECAM1	Membrane	5175	PECAM1	Membrane	Cell adhesion		LR01557	351	APP	Membrane	972	CD74	Membrane	Cell adhesion		LR06508	12828	Col4a3	ECM	16423	Cd47	Membrane	ECM-receptor interaction		LR06135	329941	Col8a2	ECM	12305	Ddr1	Membrane	ECM-receptor interaction		LR06448	21827	Thbs3	ECM	12491
LR02992	7040	TGFB1	Secreted	94	ACVRL1	Membrane	Cytokine-cytokine receptor interaction		LR02174	57126	CD177	Membrane	5175	PECAM1	Membrane	Cell adhesion		LR01565	356	FASLG	Membrane	355	FAS	Membrane	Cell adhesion		LR06511	21825	Thbs1	ECM	16423	Cd47	Membrane	ECM-receptor interaction		LR06136	17390	Mmp2	ECM	12305	Ddr1	Membrane	ECM-receptor interaction		LR04078	12843	Col1a2	ECM	17064
LR02993	7043	TGFB3	Secreted	94	ACVRL1	Membrane	Cytokine-cytokine receptor interaction		LR02185	5284	PIGR	Membrane	8795	TNFRSF10B	Membrane	Cell adhesion		LR01566	4233	MET	Membrane	355	FAS	Membrane	Cell adhesion		LR06512	21826	Thbs2	ECM	16423	Cd47	Membrane	ECM-receptor interaction		LR06137	17395	Mmp9	ECM	12305	Ddr1	Membrane	ECM-receptor interaction		LR04079	12843	Col1a2	ECM	16399
LR03500	27302	BMP10	Secreted	CH0012	ACVRL1;ACVR2A	Membrane	Cytokine-cytokine receptor interaction		LR02206	5364	PLXNB1	Membrane	23654	PLXNB2	Membrane	Cell adhesion		LR01567	841	CASP8	Membrane	355	FAS	Membrane	Cell adhesion		LR04152	12837	Col8a1	ECM	109700	Itga1	Membrane	ECM-receptor interaction		LR06142	53867	Col5a3	ECM	12305	Ddr1	Membrane	ECM-receptor interaction		LR04080	12843	Col1a2	ECM	16416
LR03501	27302	BMP10	Secreted	CH0013	ACVRL1;BMPR2	Membrane	Cytokine-cytokine receptor interaction		LR02221	6402	SELL	Membrane	5420	PODXL	Membrane	Cell adhesion		LR01568	8741	TNFSF13	Membrane	355	FAS	Membrane	Cell adhesion		LR04153	12837	Col8a1	ECM	16398	Itga2	Membrane	ECM-receptor interaction		LR04071	12842	Col1a1	ECM	18214	Ddr2	Membrane	ECM-receptor interaction		LR04081	12843	Col1a2	ECM	18214
LR03558	2658	GDF2	Secreted	CH0012	ACVRL1;ACVR2A	Membrane	Cytokine-cytokine receptor interaction		LR02223	54437	SEMA5B	Membrane	55558	PLXNA3	Membrane	Cell adhesion		LR01569	8772	FADD	Membrane	355	FAS	Membrane	Cell adhesion		LR06134	12837	Col8a1	ECM	12305	Ddr1	Membrane	ECM-receptor interaction		LR04081	12843	Col1a2	ECM	18214	Ddr2	Membrane	ECM-receptor interaction		LR04083	12843	Col1a2	ECM	20969
LR03559	2658	GDF2	Secreted	CH0013	ACVRL1;BMPR2	Membrane	Cytokine-cytokine receptor interaction		LR02304	57556	SEMA6A	Membrane	91584	PLXNA4	Membrane	Cell adhesion		LR01577	5802	PTPRS	Membrane	3556	IL1RAP	Membrane	Cell adhesion		LR04308	11603	Agrn	ECM	13138	Dag1	Membrane	ECM-receptor interaction		LR04090	12824	Col2a1	ECM	18214	Ddr2	Membrane	ECM-receptor interaction		LR04787	12843	Col1a2	ECM	52855
LR02897	966	CD59	Secreted	914	CD2	Membrane	Cytokine-cytokine receptor interaction		LR02429	636	BICD1	Membrane	2149	F2R	Membrane	Cell adhesion		LR01583	3560	IL2RB	Membrane	27020	NPTN	Membrane	Cell adhesion		LR04559	17395	Mmp9	ECM	13844	Ephb2	Membrane	ECM-receptor interaction		LR04096	12825	Col3a1	ECM	18214	Ddr2	Membrane	ECM-receptor interaction		LR06123	12843	Col1a2	ECM	12305
LR00597	2920	CXCL2	Secreted	1803	DPP4	Membrane	Cytokine-cytokine receptor interaction		LR02470	6385	SDC4	Membrane	8038	ADAM12	Membrane	Cell adhesion		LR01613	1499	CTNNB1	Membrane	358	AQP1	Membrane	Cell adhesion		LR04163	14268	Fn1	ECM	12817	Col13a1	Membrane	ECM-receptor interaction		LR04100	12826	Col4a1	ECM	18214	Ddr2	Membrane	ECM-receptor interaction		LR06466	12843	Col1a2	ECM	12505
LR00599	3627	CXCL10	Secreted	1803	DPP4	Membrane	Cytokine-cytokine receptor interaction		LR02485	6422	SFRP1	Membrane	8323	FZD6	Membrane	Cell adhesion		LR01614	64130	LIN7B	Membrane	358	AQP1	Membrane	Cell adhesion		LR04526	14268	Fn1	ECM	13805	Eng	Membrane	ECM-receptor interaction		LR04106	12827	Col4a2	ECM	18214	Ddr2	Membrane	ECM-receptor interaction		LR06718	12843	Col1a2	ECM	CM0008
LR00600	4283	CXCL9	Secreted	1803	DPP4	Membrane	Cytokine-cytokine receptor interaction		LR02546	10672	GNA13	Membrane	6915	TBXA2R	Membrane	Cell adhesion		LR01615	760	CA2	Membrane	358	AQP1	Membrane	Cell adhesion		LR04832	14268	Fn1	ECM	71753	Tmprss6	Membrane	ECM-receptor interaction		LR04114	12828	Col4a3	ECM	18214	Ddr2	Membrane	ECM-receptor interaction		LR06719	12843	Col1a2	ECM	CM0014
LR00606	6352	CCL5	Secreted	1803	DPP4	Membrane	Cytokine-cytokine receptor interaction		LR02715	80031	SEMA6D	Membrane	91584	PLXNA4	Membrane	Cell adhesion		LR01651	3655	ITGA6	Membrane	3732	CD82	Membrane	Cell adhesion		LR04833	14268	Fn1	ECM	17064	Cd93	Membrane	ECM-receptor interaction		LR04120	12829	Col4a4	ECM	18214	Ddr2	Membrane	ECM-receptor interaction		LR04076	12845	Comp	ECM	12843
LR00607	6356	CCL11	Secreted	1803	DPP4	Membrane	Cytokine-cytokine receptor interaction		LR02761	857	CAV1	Membrane	1803	DPP4	Membrane	Cell adhesion		LR01655	3655	ITGA6	Membrane	8754	ADAM9	Membrane	Cell adhesion		LR04834	14268	Fn1	ECM	16398	Itga2	Membrane	ECM-receptor interaction		LR04125	12830	Col4a5	ECM	18214	Ddr2	Membrane	ECM-receptor interaction		LR04077	13003	Vcan	ECM	12843
LR00608	6367	CCL22	Secreted	1803	DPP4	Membrane	Cytokine-cytokine receptor interaction		LR02762	857	CAV1	Membrane	1969	EPHA2	Membrane	Cell adhesion		LR01671	3676	ITGA4	Membrane	3732	CD82	Membrane	Cell adhesion		LR04835	14268	Fn1	ECM	104099	Itga9	Membrane	ECM-receptor interaction		LR04131	94216	Col4a6	ECM	18214	Ddr2	Membrane	ECM-receptor interaction		LR04682	14735	Gpc4	Membrane	12822
LR00609	6373	CXCL11	Secreted	1803	DPP4	Membrane	Cytokine-cytokine receptor interaction		LR02799	11026	LILRA3	Membrane	8795	TNFRSF10B	Membrane	Cell adhesion		LR01680	3678	ITGA5	Membrane	6868	ADAM17	Membrane	Cell adhesion		LR04836	14268	Fn1	ECM	228357	Lrp4	Membrane	ECM-receptor interaction		LR04137	12831	Col5a1	ECM	18214	Ddr2	Membrane	ECM-receptor interaction		LR06646	12826	Col4a1	ECM	CM0018
LR00610	6387	CXCL12	Secreted	1803	DPP4	Membrane	Cytokine-cytokine receptor interaction		LR02820	9019	MPZL1	Membrane	9019	MPZL1	Membrane	Cell adhesion		LR01700	3685	ITGAV	Membrane	8754	ADAM9	Membrane	Cell adhesion		LR04837	14268	Fn1	ECM	17136	Mag	Membrane	ECM-receptor interaction		LR04141	12832	Col5a2	ECM	18214	Ddr2	Membrane	ECM-receptor interaction		LR06660	12828	Col4a3	ECM	CM0018
LR00904	2157	F8	Secreted	4035	LRP1	Membrane	Cytokine-cytokine receptor interaction		LR02821	9037	SEMA5A	Membrane	55558	PLXNA3	Membrane	Cell adhesion		LR01724	3688	ITGB1	Membrane	8754	ADAM9	Membrane	Cell adhesion		LR04838	14268	Fn1	ECM	23959	Nt5e	Membrane	ECM-receptor interaction		LR05615	53867	Col5a3	ECM	18214	Ddr2	Membrane	ECM-receptor interaction		LR06734	14268	Fn1	ECM	CM0018
LR00905	2157	F8	Secreted	4036	LRP2	Membrane	Cytokine-cytokine receptor interaction		LR02886	10273	STUB1	Membrane	9093	DNAJA3	Membrane	Cell adhesion		LR01741	3693	ITGB5	Membrane	8754	ADAM9	Membrane	Cell adhesion		LR04839	14268	Fn1	ECM	18383	Tnfrsf11b	Membrane	ECM-receptor interaction		LR04682	14735	Gpc4	Membrane	12822	Col18a1	ECM	ECM-receptor interaction		LR06801	16772	Lama1	ECM	CM0018
LR00906	2157	F8	Secreted	4038	LRP4	Membrane	Cytokine-cytokine receptor interaction		LR03053	5175	PECAM1	Membrane	952	CD38	Membrane	Cell adhesion		LR01748	3714	JAG2	Membrane	4853	NOTCH2	Membrane	Cell adhesion		LR04840	14268	Fn1	ECM	18793	Plaur	Membrane	ECM-receptor interaction		LR05240	17180	Matn1	ECM	109700	Itga1	Membrane	ECM-receptor interaction		LR06952	22370	Vtn	ECM	CM0018
LR01955	2157	F8	Secreted	433	ASGR2	Membrane	Cytokine-cytokine receptor interaction		LR03112	961	CD47	Membrane	3107	HLA-C	Membrane	Cell adhesion		LR01755	4233	MET	Membrane	3732	CD82	Membrane	Cell adhesion		LR04842	14268	Fn1	ECM	20969	Sdc1	Membrane	ECM-receptor interaction		LR06643	12826	Col4a1	ECM	CM0015	Itga1;Itgb1	Membrane	ECM-receptor interaction		LR04272	13003	Vcan	ECM	24088
LR01534	3481	IGF2	Secreted	3480	IGF1R	Membrane	Cytokine-cytokine receptor interaction		LR03120	3107	HLA-C	Membrane	963	CD53	Membrane	Cell adhesion		LR01882	4043	LRPAP1	Membrane	6272	SORT1	Membrane	Cell adhesion		LR04843	14268	Fn1	ECM	15529	Sdc2	Membrane	ECM-receptor interaction		LR06798	16772	Lama1	ECM	CM0015	Itga1;Itgb1	Membrane	ECM-receptor interaction		LR05886	12111	Bgn	ECM	24088
LR01535	3630	INS	Secreted	3480	IGF1R	Membrane	Cytokine-cytokine receptor interaction		LR03126	3122	HLA-DRA	Membrane	967	CD63	Membrane	Cell adhesion		LR01935	4233	MET	Membrane	8795	TNFRSF10B	Membrane	Cell adhesion		LR04844	14268	Fn1	ECM	20971	Sdc4	Membrane	ECM-receptor interaction		LR06646	12826	Col4a1	ECM	CM0018	Itgav;Itgb8	Membrane	ECM-receptor interaction		LR04085	22371	Vwf	Secreted	12843
LR01211	265	AMELX	Secreted	3916	LAMP1	Membrane	Cytokine-cytokine receptor interaction		LR03127	3655	ITGA6	Membrane	967	CD63	Membrane	Cell adhesion		LR02003	27020	NPTN	Membrane	4684	NCAM1	Membrane	Cell adhesion		LR04845	14268	Fn1	ECM	22095	Tshr	Membrane	ECM-receptor interaction		LR06660	12828	Col4a3	ECM	CM0018	Itgav;Itgb8	Membrane	ECM-receptor interaction		LR05125	11816	Apoe	Secreted	16835
LR01212	266	AMELY	Secreted	3916	LAMP1	Membrane	Cytokine-cytokine receptor interaction		LR03128	3675	ITGA3	Membrane	967	CD63	Membrane	Cell adhesion		LR02030	6868	ADAM17	Membrane	4851	NOTCH1	Membrane	Cell adhesion		LR06483	14268	Fn1	ECM	12505	Cd44	Membrane	ECM-receptor interaction		LR06734	14268	Fn1	ECM	CM0018	Itgav;Itgb8	Membrane	ECM-receptor interaction		LR05126	11816	Apoe	Secreted	16971
LR02201	9353	SLIT2	Secreted	5361	PLXNA1	Membrane	Cytokine-cytokine receptor interaction		LR03129	967	CD63	Membrane	3815	KIT	Membrane	Cell adhesion		LR02041	10683	DLL3	Membrane	4853	NOTCH2	Membrane	Cell adhesion		LR06733	14268	Fn1	ECM	CM0016	Itga3;Itgb1	Membrane	ECM-receptor interaction		LR06801	16772	Lama1	ECM	CM0018	Itgav;Itgb8	Membrane	ECM-receptor interaction		LR05127	11816	Apoe	Secreted	14725
LR02529	200081	TXLNA	Secreted	6809	STX3	Membrane	Cytokine-cytokine receptor interaction		LR03146	3107	HLA-C	Membrane	975	CD81	Membrane	Cell adhesion		LR02042	28514	DLL1	Membrane	4853	NOTCH2	Membrane	Cell adhesion		LR06734	14268	Fn1	ECM	CM0018	Itgav;Itgb8	Membrane	ECM-receptor interaction		LR06952	22370	Vtn	ECM	CM0018	Itgav;Itgb8	Membrane	ECM-receptor interaction		LR05129	11816	Apoe	Secreted	83433
LR00059	124220	ZG16B	Secreted	10333	TLR6	Membrane	Cytokine-cytokine receptor interaction		LR03159	1604	CD55	Membrane	976	ADGRE5	Membrane	Cell adhesion		LR02043	54567	DLL4	Membrane	4853	NOTCH2	Membrane	Cell adhesion		LR06735	14268	Fn1	ECM	CM0027	Itgav;Itgb6	Membrane	ECM-receptor interaction		LR06111	22418	Wnt5a	Secreted	68588	Cthrc1	ECM	Secreted protein to ECM interaction		LR05130	11816	Apoe	Secreted	20660
LR01795	3911	LAMA5	ECM	4059	BCAM	Me+G132:G149mbrane	ECM-receptor interaction		LR03162	3679	ITGA7	Membrane	977	CD151	Membrane	Cell adhesion		LR02045	8788	DLK1	Membrane	4853	NOTCH2	Membrane	Cell adhesion		LR06736	14268	Fn1	ECM	CM0028	Itgav;Itgb1	Membrane	ECM-receptor interaction		LR06119	22411	Wnt11	Secreted	68588	Cthrc1	ECM	Secreted protein to ECM interaction		LR05131	11816	Apoe	Secreted	22359
LR03166	4316	MMP7	ECM	977	CD151	Membrane	ECM-receptor interaction		LR03459	3383	ICAM1	Membrane	CH0097	ITGAL;ITGB2	Membrane	Cell adhesion		LR02072	23114	NFASC	Membrane	4897	NRCAM	Membrane	Cell adhesion		LR06737	14268	Fn1	ECM	CM0034	Itga2b;Itgb3	Membrane	ECM-receptor interaction		LR06247	22416	Wnt3a	Secreted	68588	Cthrc1	ECM	Secreted protein to ECM interaction		LR05132	11816	Apoe	Secreted	16975
LR00265	1277	COL1A1	ECM	164656	TMPRSS6	Membrane	ECM-receptor interaction		LR03460	3383	ICAM1	Membrane	CH0098	ITGAM;ITGB2	Membrane	Cell adhesion		LR02083	5802	PTPRS	Membrane	4916	NTRK3	Membrane	Cell adhesion		LR06738	14268	Fn1	ECM	CM0035	Itga4;Itgb7	Membrane	ECM-receptor interaction		LR05513	170721	Papln	Secreted	17470	Cd200	Membrane	Secreted protein to receptor interaction		LR05133	11816	Apoe	Secreted	20778
LR00266	1277	COL1A1	ECM	22918	CD93	Membrane	ECM-receptor interaction		LR03461	3383	ICAM1	Membrane	CH0105	ITGAX;ITGB2	Membrane	Cell adhesion		LR02089	9445	ITM2B	Membrane	4920	ROR2	Membrane	Cell adhesion		LR06739	14268	Fn1	ECM	CM0036	Itga5;Itgb1	Membrane	ECM-receptor interaction		LR06143	21859	Timp3	Secreted	12305	Ddr1	Membrane	Secreted protein to receptor interaction		LR05859	19702	Ren1	Secreted	70495
LR00267	1277	COL1A1	ECM	3678	ITGA5	Membrane	ECM-receptor interaction		LR03482	64218	SEMA4A	Membrane	CH0117	NRP1;PLXNA3	Membrane	Cell adhesion		LR02120	10099	TSPAN3	Membrane	5010	CLDN11	Membrane	Cell adhesion		LR06740	14268	Fn1	ECM	CM0037	Itga8;Itgb1	Membrane	ECM-receptor interaction		LR04681	14173	Fgf2	Secreted	14735	Gpc4	Membrane	Secreted protein to receptor interaction		LR06054	12259	C1qa	Secreted	12946
LR00268	1277	COL1A1	ECM	3903	LAIR1	Membrane	ECM-receptor interaction		LR03483	64218	SEMA4A	Membrane	CH0118	NRP1;PLXNA4	Membrane	Cell adhesion		LR02185	5284	PIGR	Membrane	8795	TNFRSF10B	Membrane	Cell adhesion		LR04262	13003	Vcan	ECM	14268	Fn1	ECM	ECM-receptor interaction		LR04338	15289	Hmgb1	Secreted	11596	Ager	Membrane	Secreted protein to receptor interaction		LR06055	12259	C1qa	Secreted	121021
LR00269	1277	COL1A1	ECM	4921	DDR2	Membrane	ECM-receptor interaction		LR03487	7070	THY1	Membrane	CH0098	ITGAM;ITGB2	Membrane	Cell adhesion		LR02223	54437	SEMA5B	Membrane	55558	PLXNA3	Membrane	Cell adhesion		LR04682	14735	Gpc4	Membrane	12822	Col18a1	ECM	ECM-receptor interaction		LR05071	15289	Hmgb1	Secreted	21824	Thbd	Membrane	Secreted protein to receptor interaction		LR06056	12259	C1qa	Secreted	17064
LR00271	1277	COL1A1	ECM	6382	SDC1	Membrane	ECM-receptor interaction		LR03488	7070	THY1	Membrane	CH0101	ITGAV;ITGB3	Membrane	Cell adhesion		LR02259	558	AXL	Membrane	6868	ADAM17	Membrane	Cell adhesion		LR04113	12828	Col4a3	ECM	16419	Itgb5	Membrane	ECM-receptor interaction		LR05072	15289	Hmgb1	Secreted	24088	Tlr2	Membrane	Secreted protein to receptor interaction		LR06075	17195	Mbl2	Secreted	12260
LR02667	1277	COL1A1	ECM	780	DDR1	Membrane	ECM-receptor interaction		LR03489	7070	THY1	Membrane	CH0105	ITGAX;ITGB2	Membrane	Cell adhesion		LR02304	57556	SEMA6A	Membrane	91584	PLXNA4	Membrane	Cell adhesion		LR05401	17395	Mmp9	ECM	16971	Lrp1	Membrane	ECM-receptor interaction		LR05073	15289	Hmgb1	Secreted	21898	Tlr4	Membrane	Secreted protein to receptor interaction		LR06092	15139	Hc	Secreted	12273
LR03039	1277	COL1A1	ECM	948	CD36	Membrane	ECM-receptor interaction		LR07670	10446	LRRN2	Membrane	114908	TMEM123	Membrane	Cell adhesion		LR02340	5802	PTPRS	Membrane	11141	IL1RAPL1	Membrane	Cell adhesion		LR05402	17386	Mmp13	ECM	16971	Lrp1	Membrane	ECM-receptor interaction		LR05074	15289	Hmgb1	Secreted	12767	Cxcr4	Membrane	Secreted protein to receptor interaction		LR06360	21947	Cd40lg	Secreted	12527
LR03062	1277	COL1A1	ECM	960	CD44	Membrane	ECM-receptor interaction		LR07678	10509	SEMA4B	Membrane	23654	PLXNB2	Membrane	Cell adhesion		LR02341	5802	PTPRS	Membrane	145581	LRFN5	Membrane	Cell adhesion		LR05410	21825	Thbs1	ECM	16971	Lrp1	Membrane	ECM-receptor interaction		LR05075	15289	Hmgb1	Secreted	171285	Havcr2	Membrane	Secreted protein to receptor interaction		LR03962	213262	Fstl5	Secreted	12661
LR03199	1277	COL1A1	ECM	CH0084	ITGA11;ITGB1	Membrane	ECM-receptor interaction		LR07720	1230	CCR1	Membrane	5621	PRNP	Membrane	Cell adhesion		LR02342	5802	PTPRS	Membrane	26280	IL1RAPL2	Membrane	Cell adhesion		LR06175	12317	Calr	ECM	16971	Lrp1	Membrane	ECM-receptor interaction		LR07111	72713	Angptl1	Secreted	CM0015	Itga1;Itgb1	Membrane	Secreted protein to receptor interaction		LR07219	CM0123	Crlf1;Clcf1	Secreted	CM0127
LR03200	1277	COL1A1	ECM	CH0085	ITGA2;ITGB1	Membrane	ECM-receptor interaction		LR07756	154	ADRB2	Membrane	5621	PRNP	Membrane	Cell adhesion		LR02343	5802	PTPRS	Membrane	57622	LRFN1	Membrane	Cell adhesion		LR04272	13003	Vcan	ECM	24088	Tlr2	Membrane	ECM-receptor interaction		LR06882	20346	Sema3a	Secreted	CM0088	Nrp1;Plxna1	Membrane	Secreted protein to receptor interaction		LR04681	14173	Fgf2	Secreted	14735
LR00263	1311	COMP	ECM	1277	COL1A1	ECM	ECM-receptor interaction		LR07768	1825	DSC3	Membrane	56253	CRTAM	Membrane	Cell adhesion		LR02344	5802	PTPRS	Membrane	78999	LRFN4	Membrane	Cell adhesion		LR05886	12111	Bgn	ECM	24088	Tlr2	Membrane	ECM-receptor interaction		LR06887	20347	Sema3b	Secreted	CM0089	Nrp2;Plxna1	Membrane	Secreted protein to receptor interaction		LR04951	14734	Gpc3	Secreted	16001
LR00264	1462	VCAN	ECM	1277	COL1A1	ECM	ECM-receptor interaction		LR07804	2150	F2RL1	Membrane	5621	PRNP	Membrane	Cell adhesion		LR02429	636	BICD1	Membrane	2149	F2R	Membrane	Cell adhesion		LR04841	18815	Plg	Secreted	14268	Fn1	ECM	Secreted protein to ECM interaction		LR06891	20348	Sema3c	Secreted	CM0089	Nrp2;Plxna1	Membrane	Secreted protein to receptor interaction		LR05053	16854	Lgals3	Secreted	12306
LR00276	1278	COL1A2	ECM	22918	CD93	Membrane	ECM-receptor interaction		LR07873	27181	SIGLEC8	Membrane	79932	KIAA0319L	Membrane	Cell adhesion		LR02604	8777	MPDZ	Membrane	7122	CLDN5	Membrane	Cell adhesion		LR05513	170721	Papln	Secreted	17470	Cd200	Membrane	Secreted protein to receptor interaction		LR06896	20350	Sema3f	Secreted	CM0089	Nrp2;Plxna1	Membrane	Secreted protein to receptor interaction		LR05424	13380	Dkk1	Secreted	16974
LR00277	1278	COL1A2	ECM	3674	ITGA2B	Membrane	ECM-receptor interaction		LR07884	2817	GPC1	Membrane	4982	TNFRSF11B	Membrane	Cell adhesion		LR02640	7301	TYRO3	Membrane	10990	LILRB5	Membrane	Cell adhesion		LR04691	14164	Fgf1	Secreted	14182	Fgfr1	Membrane	Secreted protein to receptor interaction		LR07147	108151	Sema3d	Secreted	CM0089	Nrp2;Plxna1	Membrane	Secreted protein to receptor interaction		LR05425	234130	Dkk4	Secreted	16974
LR00278	1278	COL1A2	ECM	3690	ITGB3	Membrane	ECM-receptor interaction		LR07901	351	APP	Membrane	2321	FLT1	Membrane	Cell adhesion		LR02641	7301	TYRO3	Membrane	137970	UNC5D	Membrane	Cell adhesion		LR04692	14164	Fgf1	Secreted	14184	Fgfr3	Membrane	Secreted protein to receptor interaction		LR07170	218877	Sema3g	Secreted	CM0089	Nrp2;Plxna1	Membrane	Secreted protein to receptor interaction		LR05426	56811	Dkk2	Secreted	16974
LR00279	1278	COL1A2	ECM	3903	LAIR1	Membrane	ECM-receptor interaction		LR07902	351	APP	Membrane	5067	CNTN3	Membrane	Cell adhesion		LR02642	146722	CD300LF	Membrane	7301	TYRO3	Membrane	Cell adhesion		LR04693	14164	Fgf1	Secreted	14183	Fgfr2	Membrane	Secreted protein to receptor interaction		LR05031	19156	Psap	Secreted	14763	Gpr37	Membrane	Secreted protein to receptor interaction		LR05427	192199	Rspo1	Secreted	16974
LR00280	1278	COL1A2	ECM	4921	DDR2	Membrane	ECM-receptor interaction		LR07908	3572	IL6ST	Membrane	54621	VSIG10	Membrane	Cell adhesion		LR02643	7301	TYRO3	Membrane	26762	HAVCR1	Membrane	Cell adhesion		LR04694	14164	Fgf1	Secreted	14186	Fgfr4	Membrane	Secreted protein to receptor interaction		LR05409	19156	Psap	Secreted	16971	Lrp1	Membrane	Secreted protein to receptor interaction		LR05429	22418	Wnt5a	Secreted	16974
LR00282	1278	COL1A2	ECM	6382	SDC1	Membrane	ECM-receptor interaction		LR08003	5621	PRNP	Membrane	8718	TNFRSF25	Membrane	Cell adhesion		LR02715	80031	SEMA6D	Membrane	91584	PLXNA4	Membrane	Cell adhesion		LR04681	14173	Fgf2	Secreted	14735	Gpc4	Membrane	Secreted protein to receptor interaction		LR05775	19156	Psap	Secreted	171469	Gpr37l1	Membrane	Secreted protein to receptor interaction		LR05432	72780	Rspo3	Secreted	16974
LR02668	1278	COL1A2	ECM	780	DDR1	Membrane	ECM-receptor interaction		LR08007	5724	PTAFR	Membrane	5621	PRNP	Membrane	Cell adhesion		LR02762	857	CAV1	Membrane	1969	EPHA2	Membrane	Cell adhesion		LR04244	12950	Hapln1	Secreted	56741	Igdcc4	Membrane	Secreted protein to receptor interaction		LR05776	19156	Psap	Secreted	12614	Celsr1	Membrane	Secreted protein to receptor interaction		LR06575	22410	Wnt10b	Secreted	16974
LR03040	1278	COL1A2	ECM	948	CD36	Membrane	ECM-receptor interaction		LR08073	79827	CLMP	Membrane	120425	JAML	Membrane	Cell adhesion		LR02790	8777	MPDZ	Membrane	50848	JAM1	Membrane	Cell adhesion		LR05451	17002	Ltf	Secreted	56741	Igdcc4	Membrane	Secreted protein to receptor interaction		LR07594	333883	Cd59b	Secreted	20612	Siglec1	Membrane	Secreted protein to receptor interaction		LR06577	22413	Wnt2	Secreted	16974
LR03063	1278	COL1A2	ECM	960	CD44	Membrane	ECM-receptor interaction		LR08075	79932	KIAA0319L	Membrane	196264	MPZL3	Membrane	Cell adhesion		LR02791	8777	MPDZ	Membrane	9073	CLDN8	Membrane	Cell adhesion		LR05808	278507	Wfikkn2	Secreted	56741	Igdcc4	Membrane	Secreted protein to receptor interaction		LR06005	21859	Timp3	Secreted	11491	Adam17	Membrane	Secreted protein to receptor interaction		LR06579	22414	Wnt2b	Secreted	16974
LR03206	1278	COL1A2	ECM	CH0084	ITGA11;ITGB1	Membrane	ECM-receptor interaction		LR08076	79932	KIAA0319L	Membrane	286676	ILDR1	Membrane	Cell adhesion		LR02792	8777	MPDZ	Membrane	9076	CLDN1	Membrane	Cell adhesion		LR06908	20750	Spp1	Secreted	CM0046	Itgav;Itgb5	Membrane	Secreted protein to receptor interaction											LR06581	22420	Wnt6	Secreted	16974
LR03207	1278	COL1A2	ECM	CH0085	ITGA2;ITGB1	Membrane	ECM-receptor interaction		LR08077	79932	KIAA0319L	Membrane	90249	UNC5A	Membrane	Cell adhesion		LR02799	11026	LILRA3	Membrane	8795	TNFRSF10B	Membrane	Cell adhesion		LR07094	50706	Postn	Secreted	CM0046	Itgav;Itgb5	Membrane	Secreted protein to receptor interaction											LR06583	20890	Wnt8a	Secreted	16974
LR00274	1311	COMP	ECM	1278	COL1A2	ECM	ECM-receptor interaction		LR08081	8324	FZD7	Membrane	5621	PRNP	Membrane	Cell adhesion		LR02821	9037	SEMA5A	Membrane	55558	PLXNA3	Membrane	Cell adhesion		LR05126	11816	Apoe	Secreted	16971	Lrp1	Membrane	Secreted protein to receptor interaction											LR06585	216795	Wnt9a	Secreted	16974
LR00275	1462	VCAN	ECM	1278	COL1A2	ECM	ECM-receptor interaction		LR08106	910	CD1B	Membrane	3572	IL6ST	Membrane	Cell adhesion		LR02943	928	CD9	Membrane	948	CD36	Membrane	Cell adhesion		LR05399	17195	Mbl2	Secreted	16971	Lrp1	Membrane	Secreted protein to receptor interaction											LR06910	20890	Wnt8a	Secreted	CM0009
LR00301	1282	COL4A1	ECM	22918	CD93	Membrane	ECM-receptor interaction		LR00250	1270	CNTF	Secreted	3572	IL6ST	Membrane	Cytokine-cytokine receptor interaction		LR02959	931	MS4A1	Membrane	3732	CD82	Membrane	Cell adhesion		LR05409	19156	Psap	Secreted	16971	Lrp1	Membrane	Secreted protein to receptor interaction											LR06911	20890	Wnt8a	Secreted	CM0041
LR00302	1282	COL4A1	ECM	4921	DDR2	Membrane	ECM-receptor interaction		LR00523	1490	CCN2	Secreted	2066	ERBB4	Membrane	Cytokine-cytokine receptor interaction		LR03038	10333	TLR6	Membrane	948	CD36	Membrane	Cell adhesion		LR05411	22416	Wnt3a	Secreted	16971	Lrp1	Membrane	Secreted protein to receptor interaction											LR06912	20890	Wnt8a	Secreted	CM0083
LR02671	1282	COL4A1	ECM	780	DDR1	Membrane	ECM-receptor interaction		LR00524	1490	CCN2	Secreted	3684	ITGAM	Membrane	Cytokine-cytokine receptor interaction		LR03043	3655	ITGA6	Membrane	948	CD36	Membrane	Cell adhesion		LR06079	12266	C3	Secreted	16971	Lrp1	Membrane	Secreted protein to receptor interaction											LR06913	20890	Wnt8a	Secreted	CM0101
LR03218	1282	COL4A1	ECM	CH0082	ITGA1;ITGB1	Membrane	ECM-receptor interaction		LR00525	1490	CCN2	Secreted	3689	ITGB2	Membrane	Cytokine-cytokine receptor interaction		LR03048	7097	TLR2	Membrane	948	CD36	Membrane	Cell adhesion		LR05471	22418	Wnt5a	Secreted	84004	Mcam	Membrane	Secreted protein to receptor interaction											LR06914	20890	Wnt8a	Secreted	CM0102
LR03220	1282	COL4A1	ECM	CH0084	ITGA11;ITGB1	Membrane	ECM-receptor interaction		LR00526	1490	CCN2	Secreted	4035	LRP1	Membrane	Cytokine-cytokine receptor interaction		LR03112	961	CD47	Membrane	3107	HLA-C	Membrane	Cell adhesion		LR05031	19156	Psap	Secreted	14763	Gpr37	Membrane	Secreted protein to receptor interaction											LR06915	20890	Wnt8a	Secreted	CM0103
LR03224	1282	COL4A1	ECM	CH0104	ITGAV;ITGB8	Membrane	ECM-receptor interaction		LR00527	1490	CCN2	Secreted	4040	LRP6	Membrane	Cytokine-cytokine receptor interaction		LR03120	3107	HLA-C	Membrane	963	CD53	Membrane	Cell adhesion		LR05775	19156	Psap	Secreted	171469	Gpr37l1	Membrane	Secreted protein to receptor interaction											LR06916	20890	Wnt8a	Secreted	CM0104
LR00338	1289	COL5A1	ECM	22918	CD93	Membrane	ECM-receptor interaction		LR00528	1490	CCN2	Secreted	4914	NTRK1	Membrane	Cytokine-cytokine receptor interaction		LR03126	3122	HLA-DRA	Membrane	967	CD63	Membrane	Cell adhesion		LR05776	19156	Psap	Secreted	12614	Celsr1	Membrane	Secreted protein to receptor interaction											LR06917	20890	Wnt8a	Secreted	CM0105
LR00339	1289	COL5A1	ECM	3903	LAIR1	Membrane	ECM-receptor interaction		LR00597	2920	CXCL2	Secreted	1803	DPP4	Membrane	Cytokine-cytokine receptor interaction		LR03127	3655	ITGA6	Membrane	967	CD63	Membrane	Cell adhesion		LR05802	19242	Ptn	Secreted	19283	Ptprz1	Membrane	Secreted protein to receptor interaction											LR06918	20890	Wnt8a	Secreted	CM0106
LR00340	1289	COL5A1	ECM	4921	DDR2	Membrane	ECM-receptor interaction		LR00599	3627	CXCL10	Secreted	1803	DPP4	Membrane	Cytokine-cytokine receptor interaction		LR03128	3675	ITGA3	Membrane	967	CD63	Membrane	Cell adhesion		LR07594	333883	Cd59b	Secreted	20612	Siglec1	Membrane	Secreted protein to receptor interaction											LR06919	20890	Wnt8a	Secreted	CM0107
LR00341	1289	COL5A1	ECM	6382	SDC1	Membrane	ECM-receptor interaction		LR00600	4283	CXCL9	Secreted	1803	DPP4	Membrane	Cytokine-cytokine receptor interaction		LR03129	967	CD63	Membrane	3815	KIT	Membrane	Cell adhesion		LR05072	15289	Hmgb1	Secreted	24088	Tlr2	Membrane	Secreted protein to receptor interaction											LR06959	22408	Wnt1	Secreted	CM0009
LR00342	1289	COL5A1	ECM	9672	SDC3	Membrane	ECM-receptor interaction		LR00606	6352	CCL5	Secreted	1803	DPP4	Membrane	Cytokine-cytokine receptor interaction		LR03146	3107	HLA-C	Membrane	975	CD81	Membrane	Cell adhesion		LR05865	93719	Ear6	Secreted	24088	Tlr2	Membrane	Secreted protein to receptor interaction											LR06960	22408	Wnt1	Secreted	CM0041
LR02677	1289	COL5A1	ECM	780	DDR1	Membrane	ECM-receptor interaction		LR00607	6356	CCL11	Secreted	1803	DPP4	Membrane	Cytokine-cytokine receptor interaction		LR03160	3655	ITGA6	Membrane	977	CD151	Membrane	Cell adhesion																				LR06961	22408	Wnt1	Secreted	CM0083
LR00887	4313	MMP2	ECM	2149	F2R	Membrane	ECM-receptor interaction		LR00608	6367	CCL22	Secreted	1803	DPP4	Membrane	Cytokine-cytokine receptor interaction		LR03161	3675	ITGA3	Membrane	977	CD151	Membrane	Cell adhesion																				LR06963	22408	Wnt1	Secreted	CM0101
LR01953	4313	MMP2	ECM	6383	SDC2	Membrane	ECM-receptor interaction		LR00609	6373	CXCL11	Secreted	1803	DPP4	Membrane	Cytokine-cytokine receptor interaction		LR03162	3679	ITGA7	Membrane	977	CD151	Membrane	Cell adhesion																				LR06964	22408	Wnt1	Secreted	CM0102
LR02681	4313	MMP2	ECM	780	DDR1	Membrane	ECM-receptor interaction		LR00610	6387	CXCL12	Secreted	1803	DPP4	Membrane	Cytokine-cytokine receptor interaction		LR03163	3688	ITGB1	Membrane	977	CD151	Membrane	Cell adhesion																				LR06965	22408	Wnt1	Secreted	CM0103
LR01122	2335	FN1	ECM	4907	NT5E	Membrane	ECM-receptor interaction		LR00873	2147	F2	Secreted	2149	F2R	Membrane	Cytokine-cytokine receptor interaction		LR03164	3691	ITGB4	Membrane	977	CD151	Membrane	Cell adhesion																				LR06966	22408	Wnt1	Secreted	CM0104
LR02075	284217	LAMA1	ECM	4907	NT5E	Membrane	ECM-receptor interaction		LR00984	2247	FGF2	Secreted	6385	SDC4	Membrane	Cytokine-cytokine receptor interaction		LR03165	4233	MET	Membrane	977	CD151	Membrane	Cell adhesion																				LR06967	22408	Wnt1	Secreted	CM0105
LR01478	3371	TNC	ECM	5787	PTPRB	Membrane	ECM-receptor interaction		LR01211	265	AMELX	Secreted	3916	LAMP1	Membrane	Cytokine-cytokine receptor interaction		LR03456	3037	HAS2	Membrane	CH0035	ERBB2;CD44;EZR	Membrane	Cell adhesion																				LR06968	22408	Wnt1	Secreted	CM0106
LR00501	1462	VCAN	ECM	10333	TLR6	Membrane	ECM-receptor interaction		LR01212	266	AMELY	Secreted	3916	LAMP1	Membrane	Cytokine-cytokine receptor interaction		LR03457	1839	HBEGF	Membrane	CH0033	EGFR;ERBB2	Membrane	Cell adhesion																				LR06969	22408	Wnt1	Secreted	CM0107
LR00273	7450	VWF	Secreted	1277	COL1A1	ECM	Secreted protein to ECM interaction		LR01321	6585	SLIT1	Secreted	2817	GPC1	Membrane	Cytokine-cytokine receptor interaction		LR03458	1839	HBEGF	Membrane	CH0037	ERBB2;ERBB4	Membrane	Cell adhesion																				LR06970	22409	Wnt10a	Secreted	CM0009
LR00284	7450	VWF	Secreted	1278	COL1A2	ECM	Secreted protein to ECM interaction		LR01322	7422	VEGFA	Secreted	2817	GPC1	Membrane	Cytokine-cytokine receptor interaction		LR03459	3383	ICAM1	Membrane	CH0097	ITGAL;ITGB2	Membrane	Cell adhesion																				LR06971	22409	Wnt10a	Secreted	CM0041
LR00306	7450	VWF	Secreted	1282	COL4A1	ECM	Secreted protein to ECM interaction		LR01324	9353	SLIT2	Secreted	2817	GPC1	Membrane	Cytokine-cytokine receptor interaction		LR03460	3383	ICAM1	Membrane	CH0098	ITGAM;ITGB2	Membrane	Cell adhesion																				LR06972	22409	Wnt10a	Secreted	CM0083
LR00300	7450	VWF	Secreted	1281	COL3A1	ECM	Secreted protein to ECM interaction		LR01535	3630	INS	Secreted	3480	IGF1R	Membrane	Cytokine-cytokine receptor interaction		LR03461	3383	ICAM1	Membrane	CH0105	ITGAX;ITGB2	Membrane	Cell adhesion																				LR06973	22409	Wnt10a	Secreted	CM0101
LR00312	7450	VWF	Secreted	1284	COL4A2	ECM	Secreted protein to ECM interaction		LR01540	3487	IGFBP4	Secreted	4040	LRP6	Membrane	Cytokine-cytokine receptor interaction		LR03482	64218	SEMA4A	Membrane	CH0117	NRP1;PLXNA3	Membrane	Cell adhesion																				LR06974	22409	Wnt10a	Secreted	CM0102
LR00320	7450	VWF	Secreted	1285	COL4A3	ECM	Secreted protein to ECM interaction		LR01541	3487	IGFBP4	Secreted	8325	FZD8	Membrane	Cytokine-cytokine receptor interaction		LR03483	64218	SEMA4A	Membrane	CH0118	NRP1;PLXNA4	Membrane	Cell adhesion																				LR06975	22409	Wnt10a	Secreted	CM0103
LR00331	7450	VWF	Secreted	1287	COL4A5	ECM	Secreted protein to ECM interaction		LR01638	3627	CXCL10	Secreted	6385	SDC4	Membrane	Cytokine-cytokine receptor interaction		LR03487	7070	THY1	Membrane	CH0098	ITGAM;ITGB2	Membrane	Cell adhesion																				LR06976	22409	Wnt10a	Secreted	CM0104
LR00337	7450	VWF	Secreted	1288	COL4A6	ECM	Secreted protein to ECM interaction		LR01640	3630	INS	Secreted	3643	INSR	Membrane	Cytokine-cytokine receptor interaction		LR03488	7070	THY1	Membrane	CH0101	ITGAV;ITGB3	Membrane	Cell adhesion																				LR06977	22409	Wnt10a	Secreted	CM0105
LR01366	285	ANGPT2	Secreted	7010	TEK	Membrane	Secreted protein to receptor interaction		LR01641	3630	INS	Secreted	4036	LRP2	Membrane	Cytokine-cytokine receptor interaction		LR03489	7070	THY1	Membrane	CH0105	ITGAX;ITGB2	Membrane	Cell adhesion																				LR06978	22409	Wnt10a	Secreted	CM0106
LR03493	285	ANGPT2	Secreted	CH0090	ITGA5;ITGB1	Membrane	Secreted protein to receptor interaction		LR01696	4240	MFGE8	Secreted	3685	ITGAV	Membrane	Cytokine-cytokine receptor interaction		LR07670	10446	LRRN2	Membrane	114908	TMEM123	Membrane	Cell adhesion																				LR06979	22409	Wnt10a	Secreted	CM0107
LR01484	338	APOB	Secreted	3949	LDLR	Membrane	Secreted protein to receptor interaction		LR01730	4240	MFGE8	Secreted	3690	ITGB3	Membrane	Cytokine-cytokine receptor interaction		LR07727	1272	CNTN1	Membrane	2217	FCGRT	Membrane	Cell adhesion																				LR06980	22410	Wnt10b	Secreted	CM0009
LR01485	338	APOB	Secreted	4036	LRP2	Membrane	Secreted protein to receptor interaction		LR01738	4052	LTBP1	Secreted	3693	ITGB5	Membrane	Cytokine-cytokine receptor interaction		LR07728	1272	CNTN1	Membrane	23114	NFASC	Membrane	Cell adhesion																				LR06981	22410	Wnt10b	Secreted	CM0041
LR01486	338	APOB	Secreted	51599	LSR	Membrane	Secreted protein to receptor interaction		LR01740	4240	MFGE8	Secreted	3693	ITGB5	Membrane	Cytokine-cytokine receptor interaction		LR07761	1605	DAG1	Membrane	1947	EFNB1	Membrane	Cell adhesion																				LR06982	22410	Wnt10b	Secreted	CM0083
LR01487	338	APOB	Secreted	54209	TREM2	Membrane	Secreted protein to receptor interaction		LR01850	5270	SERPINE2	Secreted	4035	LRP1	Membrane	Cytokine-cytokine receptor interaction		LR07762	1605	DAG1	Membrane	51669	SARAF	Membrane	Cell adhesion																				LR06983	22410	Wnt10b	Secreted	CM0101
LR02370	5972	REN	Secreted	10159	ATP6AP2	Membrane	Secreted protein to receptor interaction		LR01851	5327	PLAT	Secreted	4035	LRP1	Membrane	Cytokine-cytokine receptor interaction		LR07813	2217	FCGRT	Membrane	149345	SHISA4	Membrane	Cell adhesion																				LR06984	22410	Wnt10b	Secreted	CM0102
LR03516	654	BMP6	Secreted	CH0001	ACVR1;BMPR2	Membrane	Secreted protein to receptor interaction		LR01927	4192	MDK	Secreted	6385	SDC4	Membrane	Cytokine-cytokine receptor interaction		LR07814	2217	FCGRT	Membrane	342510	CD300E	Membrane	Cell adhesion																				LR06985	22410	Wnt10b	Secreted	CM0103
LR03517	654	BMP6	Secreted	CH0016	BMPR1A;BMPR2	Membrane	Secreted protein to receptor interaction		LR01939	4240	MFGE8	Secreted	5159	PDGFRB	Membrane	Cytokine-cytokine receptor interaction		LR07815	2217	FCGRT	Membrane	79713	IGFLR1	Membrane	Cell adhesion																				LR06986	22410	Wnt10b	Secreted	CM0104
LR03518	654	BMP6	Secreted	CH0017	BMPR1B;ACVR2A	Membrane	Secreted protein to receptor interaction		LR02020	4803	NGF	Secreted	6272	SORT1	Membrane	Cytokine-cytokine receptor interaction		LR07833	23166	STAB1	Membrane	50863	NTM	Membrane	Cell adhesion																				LR06987	22410	Wnt10b	Secreted	CM0105
LR03519	654	BMP6	Secreted	CH0018	BMPR1B;ACVR2B	Membrane	Secreted protein to receptor interaction		LR02399	627	BDNF	Secreted	6272	SORT1	Membrane	Cytokine-cytokine receptor interaction		LR07847	23308	ICOSLG	Membrane	50863	NTM	Membrane	Cell adhesion																				LR06988	22410	Wnt10b	Secreted	CM0106
LR03520	654	BMP6	Secreted	CH0019	BMPR1B;BMPR2	Membrane	Secreted protein to receptor interaction		LR02420	6352	CCL5	Secreted	6385	SDC4	Membrane	Cytokine-cytokine receptor interaction		LR07873	27181	SIGLEC8	Membrane	79932	KIAA0319L	Membrane	Cell adhesion																				LR06989	22410	Wnt10b	Secreted	CM0107
LR08142	966	CD59	Secreted	23166	STAB1	Membrane	Secreted protein to receptor interaction		LR02463	7052	TGM2	Secreted	6385	SDC4	Membrane	Cytokine-cytokine receptor interaction		LR07884	2817	GPC1	Membrane	4982	TNFRSF11B	Membrane	Cell adhesion																				LR06990	22412	Wnt9b	Secreted	CM0009
LR08143	966	CD59	Secreted	6614	SIGLEC1	Membrane	Secreted protein to receptor interaction		LR02497	650	BMP2	Secreted	26585	GREM1	Membrane	Cytokine-cytokine receptor interaction		LR07901	351	APP	Membrane	2321	FLT1	Membrane	Cell adhesion																				LR06991	22412	Wnt9b	Secreted	CM0041
LR08144	966	CD59	Secreted	9966	TNFSF15	Membrane	Secreted protein to receptor interaction		LR02782	8743	TNFSF10	Secreted	8793	TNFRSF10D	Membrane	Cytokine-cytokine receptor interaction		LR07902	351	APP	Membrane	5067	CNTN3	Membrane	Cell adhesion																				LR06992	22412	Wnt9b	Secreted	CM0083
LR00153	116	ADCYAP1	Secreted	1803	DPP4	Membrane	Secreted protein to receptor interaction		LR02784	8743	TNFSF10	Secreted	8795	TNFRSF10B	Membrane	Cytokine-cytokine receptor interaction		LR07943	4684	NCAM1	Membrane	5802	PTPRS	Membrane	Cell adhesion																				LR06993	22412	Wnt9b	Secreted	CM0101
LR00594	2641	GCG	Secreted	1803	DPP4	Membrane	Secreted protein to receptor interaction		LR02897	966	CD59	Secreted	914	CD2	Membrane	Cytokine-cytokine receptor interaction		LR07954	4978	OPCML	Membrane	50863	NTM	Membrane	Cell adhesion																				LR06994	22412	Wnt9b	Secreted	CM0102
LR00595	2691	GHRH	Secreted	1803	DPP4	Membrane	Secreted protein to receptor interaction		LR02963	9353	SLIT2	Secreted	26585	GREM1	Membrane	Cytokine-cytokine receptor interaction		LR07967	50863	NTM	Membrane	221981	THSD7A	Membrane	Cell adhesion																				LR06995	22412	Wnt9b	Secreted	CM0103
LR00596	2695	GIP	Secreted	1803	DPP4	Membrane	Secreted protein to receptor interaction		LR03130	7076	TIMP1	Secreted	967	CD63	Membrane	Cytokine-cytokine receptor interaction		LR07968	50863	NTM	Membrane	257194	NEGR1	Membrane	Cell adhesion																				LR06996	22412	Wnt9b	Secreted	CM0104
LR00601	4852	NPY	Secreted	1803	DPP4	Membrane	Secreted protein to receptor interaction		LR03543	1270	CNTF	Secreted	CH0136	CNTFR;LIFR;IL6ST	Membrane	Cytokine-cytokine receptor interaction		LR07969	50863	NTM	Membrane	347902	AMIGO2	Membrane	Cell adhesion																				LR06997	22412	Wnt9b	Secreted	CM0105
LR00602	4879	NPPB	Secreted	1803	DPP4	Membrane	Secreted protein to receptor interaction		LR03545	1489	CTF1	Secreted	CH0112	LIFR;IL6ST	Membrane	Cytokine-cytokine receptor interaction		LR07970	50863	NTM	Membrane	391123	VSIG8	Membrane	Cell adhesion																				LR06998	22412	Wnt9b	Secreted	CM0106
LR00603	5066	PAM	Secreted	1803	DPP4	Membrane	Secreted protein to receptor interaction		LR03600	3589	IL11	Secreted	CH0054	IL11RA;IL6ST	Membrane	Cytokine-cytokine receptor interaction		LR07971	50863	NTM	Membrane	54674	LRRN3	Membrane	Cell adhesion																				LR06999	22412	Wnt9b	Secreted	CM0107
LR00604	5697	PYY	Secreted	1803	DPP4	Membrane	Secreted protein to receptor interaction		LR03637	3569	IL6	Secreted	CH0078	IL6R;IL6ST	Membrane	Cytokine-cytokine receptor interaction		LR07972	50863	NTM	Membrane	57689	LRRC4C	Membrane	Cell adhesion																				LR07000	22413	Wnt2	Secreted	CM0009
LR00611	6863	TAC1	Secreted	1803	DPP4	Membrane	Secreted protein to receptor interaction		LR03640	3976	LIF	Secreted	CH0112	LIFR;IL6ST	Membrane	Cytokine-cytokine receptor interaction		LR08032	5802	PTPRS	Membrane	139065	SLITRK4	Membrane	Cell adhesion																				LR07001	22413	Wnt2	Secreted	CM0041
LR00612	7432	VIP	Secreted	1803	DPP4	Membrane	Secreted protein to receptor interaction		LR03662	5008	OSM	Secreted	CH0112	LIFR;IL6ST	Membrane	Cytokine-cytokine receptor interaction		LR08033	5802	PTPRS	Membrane	22865	SLITRK3	Membrane	Cell adhesion																				LR07002	22413	Wnt2	Secreted	CM0083
LR01562	3549	IHH	Secreted	64399	HHIP	Membrane	Secreted protein to receptor interaction		LR03663	5008	OSM	Secreted	CH0123	OSMR;IL6ST	Membrane	Cytokine-cytokine receptor interaction		LR08034	5802	PTPRS	Membrane	84189	SLITRK6	Membrane	Cell adhesion																				LR07003	22413	Wnt2	Secreted	CM0101
LR02133	50846	DHH	Secreted	64399	HHIP	Membrane	Secreted protein to receptor interaction		LR03882	CH0131	CRLF1;CLCF1	Secreted	CH0136	CNTFR;LIFR;IL6ST	Membrane	Cytokine-cytokine receptor interaction		LR08035	5802	PTPRS	Membrane	84631	SLITRK2	Membrane	Cell adhesion																				LR07004	22413	Wnt2	Secreted	CM0102
LR01272	2719	GPC3	Secreted	3480	IGF1R	Membrane	Secreted protein to receptor interaction		LR00264	1462	VCAN	ECM	1277	COL1A1	ECM	ECM-receptor interaction		LR08036	5802	PTPRS	Membrane	94030	LRRC4B	Membrane	Cell adhesion																				LR07005	22413	Wnt2	Secreted	CM0103
LR01524	3479	IGF1	Secreted	3480	IGF1R	Membrane	Secreted protein to receptor interaction		LR00275	1462	VCAN	ECM	1278	COL1A2	ECM	ECM-receptor interaction		LR08046	608	TNFRSF17	Membrane	50863	NTM	Membrane	Cell adhesion																				LR07006	22413	Wnt2	Secreted	CM0104
LR02039	4852	NPY	Secreted	4889	NPY5R	Membrane	Secreted protein to receptor interaction		LR00307	1284	COL4A2	ECM	22918	CD93	Membrane	ECM-receptor interaction		LR08073	79827	CLMP	Membrane	120425	JAML	Membrane	Cell adhesion																				LR07007	22413	Wnt2	Secreted	CM0105
LR02070	5539	PPY	Secreted	4889	NPY5R	Membrane	Secreted protein to receptor interaction		LR00308	1284	COL4A2	ECM	4921	DDR2	Membrane	ECM-receptor interaction		LR08074	79865	TREML2	Membrane	84168	ANTXR1	Membrane	Cell adhesion																				LR07008	22413	Wnt2	Secreted	CM0106
LR02071	5697	PYY	Secreted	4889	NPY5R	Membrane	Secreted protein to receptor interaction		LR00375	1311	COMP	ECM	3679	ITGA7	Membrane	ECM-receptor interaction		LR08075	79932	KIAA0319L	Membrane	196264	MPZL3	Membrane	Cell adhesion																				LR07009	22413	Wnt2	Secreted	CM0107
LR03669	10371	SEMA3A	Secreted	CH0115	NRP1;PLXNA1	Membrane	Secreted protein to receptor interaction		LR00501	1462	VCAN	ECM	10333	TLR6	Membrane	ECM-receptor interaction		LR08076	79932	KIAA0319L	Membrane	286676	ILDR1	Membrane	Cell adhesion																				LR07010	22414	Wnt2b	Secreted	CM0009
LR03674	7869	SEMA3B	Secreted	CH0119	NRP2;PLXNA1	Membrane	Secreted protein to receptor interaction		LR00502	1462	VCAN	ECM	1956	EGFR	Membrane	ECM-receptor interaction		LR08077	79932	KIAA0319L	Membrane	90249	UNC5A	Membrane	Cell adhesion																				LR07011	22414	Wnt2b	Secreted	CM0041
LR03679	10512	SEMA3C	Secreted	CH0119	NRP2;PLXNA1	Membrane	Secreted protein to receptor interaction		LR00505	1462	VCAN	ECM	2335	FN1	ECM	ECM-receptor interaction		LR08102	8828	NRP2	Membrane	23114	NFASC	Membrane	Cell adhesion																				LR07012	22414	Wnt2b	Secreted	CM0083
LR03684	223117	SEMA3D	Secreted	CH0119	NRP2;PLXNA1	Membrane	Secreted protein to receptor interaction		LR00506	1462	VCAN	ECM	3371	TNC	ECM	ECM-receptor interaction		LR08113	923	CD6	Membrane	1605	DAG1	Membrane	Cell adhesion																				LR07013	22414	Wnt2b	Secreted	CM0101
LR03688	6405	SEMA3F	Secreted	CH0119	NRP2;PLXNA1	Membrane	Secreted protein to receptor interaction		LR00507	1462	VCAN	ECM	3676	ITGA4	Membrane	ECM-receptor interaction		LR08147	974	CD79B	Membrane	50863	NTM	Membrane	Cell adhesion																				LR07014	22414	Wnt2b	Secreted	CM0102
LR03692	56920	SEMA3G	Secreted	CH0119	NRP2;PLXNA1	Membrane	Secreted protein to receptor interaction		LR00508	1462	VCAN	ECM	3688	ITGB1	Membrane	ECM-receptor interaction		LR00658	55327	LIN7C	Secreted	19	ABCA1	Membrane	Cytokine-cytokine receptor interaction																				LR07015	22414	Wnt2b	Secreted	CM0103
LR00591	6279	S100A8	Secreted	177	AGER	Membrane	Secreted protein to receptor interaction		LR00509	1462	VCAN	ECM	3949	LDLR	Membrane	ECM-receptor interaction		LR00839	2119	ETV5	Secreted	2064	ERBB2	Membrane	Cytokine-cytokine receptor interaction																				LR07016	22414	Wnt2b	Secreted	CM0104
LR01533	348	APOE	Secreted	949	SCARB1	Membrane	Secreted protein to receptor interaction		LR00510	4023	LPL	Membrane	1462	VCAN	ECM	ECM-receptor interaction		LR00845	4803	NGF	Secreted	2064	ERBB2	Membrane	Cytokine-cytokine receptor interaction																				LR07017	22414	Wnt2b	Secreted	CM0105
LR02487	6441	SFTPD	Secreted	140885	SIRPA	Membrane	Secreted protein to receptor interaction		LR00512	6401	SELE	Membrane	1462	VCAN	ECM	ECM-receptor interaction		LR00873	2147	F2	Secreted	2149	F2R	Membrane	Cytokine-cytokine receptor interaction																				LR07018	22414	Wnt2b	Secreted	CM0106
LR03006	9423	NTN1	Secreted	219699	UNC5B	Membrane	Secreted protein to receptor interaction		LR00513	6402	SELL	Membrane	1462	VCAN	ECM	ECM-receptor interaction		LR01211	265	AMELX	Secreted	3916	LAMP1	Membrane	Cytokine-cytokine receptor interaction																				LR07019	22414	Wnt2b	Secreted	CM0107
LR01305	7450	VWF	Secreted	2811	GP1BA	Membrane	Secreted protein to receptor interaction		LR00514	1462	VCAN	ECM	6403	SELP	Membrane	ECM-receptor interaction		LR01212	266	AMELY	Secreted	3916	LAMP1	Membrane	Cytokine-cytokine receptor interaction																				LR07020	22416	Wnt3a	Secreted	CM0009
LR01310	7450	VWF	Secreted	2812	GP1BB	Membrane	Secreted protein to receptor interaction		LR00515	1462	VCAN	ECM	6404	SELPLG	Membrane	ECM-receptor interaction		LR01321	6585	SLIT1	Secreted	2817	GPC1	Membrane	Cytokine-cytokine receptor interaction																				LR07021	22416	Wnt3a	Secreted	CM0041
LR01315	7450	VWF	Secreted	2814	GP5	Membrane	Secreted protein to receptor interaction		LR00516	1462	VCAN	ECM	7097	TLR2	Membrane	ECM-receptor interaction		LR01322	7422	VEGFA	Secreted	2817	GPC1	Membrane	Cytokine-cytokine receptor interaction																				LR07022	22416	Wnt3a	Secreted	CM0083
LR01320	7450	VWF	Secreted	2815	GP9	Membrane	Secreted protein to receptor interaction		LR00517	1462	VCAN	ECM	7143	TNR	ECM	ECM-receptor interaction		LR01324	9353	SLIT2	Secreted	2817	GPC1	Membrane	Cytokine-cytokine receptor interaction																				LR07023	22416	Wnt3a	Secreted	CM0101
LR01675	7450	VWF	Secreted	3676	ITGA4	Membrane	Secreted protein to receptor interaction		LR00519	1462	VCAN	ECM	7098	TLR3	Membrane	ECM-receptor interaction		LR01474	55327	LIN7C	Secreted	3358	HTR2C	Membrane	Cytokine-cytokine receptor interaction																				LR07024	22416	Wnt3a	Secreted	CM0102
LR01690	7450	VWF	Secreted	3680	ITGA9	Membrane	Secreted protein to receptor interaction		LR00887	4313	MMP2	ECM	2149	F2R	Membrane	ECM-receptor interaction		LR01535	3630	INS	Secreted	3480	IGF1R	Membrane	Cytokine-cytokine receptor interaction																				LR07025	22416	Wnt3a	Secreted	CM0103
LR01718	7450	VWF	Secreted	3688	ITGB1	Membrane	Secreted protein to receptor interaction		LR00959	2239	GPC4	Membrane	80781	COL18A1	ECM	ECM-receptor interaction		LR01543	3491	CCN1	Secreted	3678	ITGA5	Membrane	Cytokine-cytokine receptor interaction																				LR07026	22416	Wnt3a	Secreted	CM0104
LR02103	7450	VWF	Secreted	4982	TNFRSF11B	Membrane	Secreted protein to receptor interaction		LR01128	2335	FN1	ECM	6385	SDC4	Membrane	ECM-receptor interaction		LR01544	3491	CCN1	Secreted	3684	ITGAM	Membrane	Cytokine-cytokine receptor interaction																				LR07027	22416	Wnt3a	Secreted	CM0105
LR03714	7450	VWF	Secreted	CH0086	ITGA2B;ITGB3	Membrane	Secreted protein to receptor interaction		LR01323	2817	GPC1	Membrane	80781	COL18A1	ECM	ECM-receptor interaction		LR01545	3491	CCN1	Secreted	3685	ITGAV	Membrane	Cytokine-cytokine receptor interaction																				LR07028	22416	Wnt3a	Secreted	CM0106
									LR01477	3371	TNC	ECM	3679	ITGA7	Membrane	ECM-receptor interaction		LR01546	3491	CCN1	Secreted	3689	ITGB2	Membrane	Cytokine-cytokine receptor interaction																				LR07029	22416	Wnt3a	Secreted	CM0107
									LR01683	80781	COL18A1	ECM	3678	ITGA5	Membrane	ECM-receptor interaction		LR01547	3491	CCN1	Secreted	3690	ITGB3	Membrane	Cytokine-cytokine receptor interaction																				LR07030	22417	Wnt4	Secreted	CM0009
									LR01721	80781	COL18A1	ECM	3688	ITGB1	Membrane	ECM-receptor interaction		LR01548	3491	CCN1	Secreted	3693	ITGB5	Membrane	Cytokine-cytokine receptor interaction																				LR07031	22417	Wnt4	Secreted	CM0041
									LR01764	80781	COL18A1	ECM	3791	KDR	Membrane	ECM-receptor interaction		LR01640	3630	INS	Secreted	3643	INSR	Membrane	Cytokine-cytokine receptor interaction																				LR07032	22417	Wnt4	Secreted	CM0083
									LR02672	1284	COL4A2	ECM	780	DDR1	Membrane	ECM-receptor interaction		LR01641	3630	INS	Secreted	4036	LRP2	Membrane	Cytokine-cytokine receptor interaction																				LR07033	22417	Wnt4	Secreted	CM0101
									LR03079	1462	VCAN	ECM	960	CD44	Membrane	ECM-receptor interaction		LR01669	7077	TIMP2	Secreted	3675	ITGA3	Membrane	Cytokine-cytokine receptor interaction																				LR07034	22417	Wnt4	Secreted	CM0102
									LR03342	284217	LAMA1	ECM	CH0093	ITGA7;ITGB1	Membrane	ECM-receptor interaction		LR01716	7077	TIMP2	Secreted	3688	ITGB1	Membrane	Cytokine-cytokine receptor interaction																				LR07035	22417	Wnt4	Secreted	CM0103
									LR03349	3908	LAMA2	ECM	CH0093	ITGA7;ITGB1	Membrane	ECM-receptor interaction		LR01738	4052	LTBP1	Secreted	3693	ITGB5	Membrane	Cytokine-cytokine receptor interaction																				LR07036	22417	Wnt4	Secreted	CM0104
									LR00312	7450	VWF	Secreted	1284	COL4A2	ECM	Secreted protein to ECM interaction		LR01850	5270	SERPINE2	Secreted	4035	LRP1	Membrane	Cytokine-cytokine receptor interaction																				LR07037	22417	Wnt4	Secreted	CM0105
									LR00503	2192	FBLN1	Secreted	1462	VCAN	ECM	Secreted protein to ECM interaction		LR02020	4803	NGF	Secreted	6272	SORT1	Membrane	Cytokine-cytokine receptor interaction																				LR07038	22417	Wnt4	Secreted	CM0106
									LR00504	2199	FBLN2	Secreted	1462	VCAN	ECM	Secreted protein to ECM interaction		LR02044	5663	PSEN1	Secreted	4853	NOTCH2	Membrane	Cytokine-cytokine receptor interaction																				LR07039	22417	Wnt4	Secreted	CM0107
									LR00511	6366	CCL21	Secreted	1462	VCAN	ECM	Secreted protein to ECM interaction		LR02396	627	BDNF	Secreted	2064	ERBB2	Membrane	Cytokine-cytokine receptor interaction																				LR07040	22419	Wnt5b	Secreted	CM0083
									LR00518	7422	VEGFA	Secreted	1462	VCAN	ECM	Secreted protein to ECM interaction		LR02399	627	BDNF	Secreted	6272	SORT1	Membrane	Cytokine-cytokine receptor interaction																				LR07042	22420	Wnt6	Secreted	CM0009
									LR00153	116	ADCYAP1	Secreted	1803	DPP4	Membrane	Secreted protein to receptor interaction		LR02497	650	BMP2	Secreted	26585	GREM1	Membrane	Cytokine-cytokine receptor interaction																				LR07043	22420	Wnt6	Secreted	CM0041
									LR00589	3146	HMGB1	Secreted	177	AGER	Membrane	Secreted protein to receptor interaction		LR02504	6906	SERPINA7	Secreted	6567	SLC16A2	Membrane	Cytokine-cytokine receptor interaction																				LR07044	22420	Wnt6	Secreted	CM0083
									LR00592	6280	S100A9	Secreted	177	AGER	Membrane	Secreted protein to receptor interaction		LR02541	7039	TGFA	Secreted	6868	ADAM17	Membrane	Cytokine-cytokine receptor interaction																				LR07045	22420	Wnt6	Secreted	CM0101
									LR00594	2641	GCG	Secreted	1803	DPP4	Membrane	Secreted protein to receptor interaction		LR02784	8743	TNFSF10	Secreted	8795	TNFRSF10B	Membrane	Cytokine-cytokine receptor interaction																				LR07046	22420	Wnt6	Secreted	CM0102
									LR00595	2691	GHRH	Secreted	1803	DPP4	Membrane	Secreted protein to receptor interaction		LR02897	966	CD59	Secreted	914	CD2	Membrane	Cytokine-cytokine receptor interaction																				LR07047	22420	Wnt6	Secreted	CM0103
									LR00596	2695	GIP	Secreted	1803	DPP4	Membrane	Secreted protein to receptor interaction		LR02963	9353	SLIT2	Secreted	26585	GREM1	Membrane	Cytokine-cytokine receptor interaction																				LR07048	22420	Wnt6	Secreted	CM0104
									LR00601	4852	NPY	Secreted	1803	DPP4	Membrane	Secreted protein to receptor interaction		LR03042	255738	PCSK9	Secreted	948	CD36	Membrane	Cytokine-cytokine receptor interaction																				LR07049	22420	Wnt6	Secreted	CM0105
									LR00602	4879	NPPB	Secreted	1803	DPP4	Membrane	Secreted protein to receptor interaction		LR03130	7076	TIMP1	Secreted	967	CD63	Membrane	Cytokine-cytokine receptor interaction																				LR07050	22420	Wnt6	Secreted	CM0106
									LR00603	5066	PAM	Secreted	1803	DPP4	Membrane	Secreted protein to receptor interaction		LR03536	685	BTC	Secreted	CH0033	EGFR;ERBB2	Membrane	Cytokine-cytokine receptor interaction																				LR07051	22420	Wnt6	Secreted	CM0107
									LR00604	5697	PYY	Secreted	1803	DPP4	Membrane	Secreted protein to receptor interaction		LR03537	685	BTC	Secreted	CH0037	ERBB2;ERBB4	Membrane	Cytokine-cytokine receptor interaction																				LR07052	22421	Wnt7a	Secreted	CM0009
									LR00611	6863	TAC1	Secreted	1803	DPP4	Membrane	Secreted protein to receptor interaction		LR03547	1950	EGF	Secreted	CH0033	EGFR;ERBB2	Membrane	Cytokine-cytokine receptor interaction																				LR07053	22421	Wnt7a	Secreted	CM0041
									LR00612	7432	VIP	Secreted	1803	DPP4	Membrane	Secreted protein to receptor interaction		LR03703	7039	TGFA	Secreted	CH0033	EGFR;ERBB2	Membrane	Cytokine-cytokine receptor interaction																				LR07054	22421	Wnt7a	Secreted	CM0083
									LR00649	4312	MMP1	Secreted	1839	HBEGF	Membrane	Secreted protein to receptor interaction		LR00264	1462	VCAN	ECM	1277	COL1A1	ECM	ECM-receptor interaction																				LR07055	22421	Wnt7a	Secreted	CM0101
									LR00652	7078	TIMP3	Secreted	186	AGTR2	Membrane	Secreted protein to receptor interaction		LR00275	1462	VCAN	ECM	1278	COL1A2	ECM	ECM-receptor interaction																				LR07056	22421	Wnt7a	Secreted	CM0102
									LR00926	5066	PAM	Secreted	2191	FAP	Membrane	Secreted protein to receptor interaction		LR00307	1284	COL4A2	ECM	22918	CD93	Membrane	ECM-receptor interaction																				LR07057	22421	Wnt7a	Secreted	CM0103
									LR01368	5660	PSAP	Secreted	2861	GPR37	Membrane	Secreted protein to receptor interaction		LR00308	1284	COL4A2	ECM	4921	DDR2	Membrane	ECM-receptor interaction																				LR07058	22421	Wnt7a	Secreted	CM0104
									LR01372	2896	GRN	Secreted	6272	SORT1	Membrane	Secreted protein to receptor interaction		LR00338	1289	COL5A1	ECM	22918	CD93	Membrane	ECM-receptor interaction																				LR07059	22421	Wnt7a	Secreted	CM0105
									LR01457	3146	HMGB1	Secreted	7056	THBD	Membrane	Secreted protein to receptor interaction		LR00339	1289	COL5A1	ECM	3903	LAIR1	Membrane	ECM-receptor interaction																				LR07060	22421	Wnt7a	Secreted	CM0106
									LR01458	3146	HMGB1	Secreted	7097	TLR2	Membrane	Secreted protein to receptor interaction		LR00340	1289	COL5A1	ECM	4921	DDR2	Membrane	ECM-receptor interaction																				LR07061	22421	Wnt7a	Secreted	CM0107
									LR01459	3146	HMGB1	Secreted	7099	TLR4	Membrane	Secreted protein to receptor interaction		LR00341	1289	COL5A1	ECM	6382	SDC1	Membrane	ECM-receptor interaction																				LR07062	22422	Wnt7b	Secreted	CM0009
									LR01460	3146	HMGB1	Secreted	7852	CXCR4	Membrane	Secreted protein to receptor interaction		LR00342	1289	COL5A1	ECM	9672	SDC3	Membrane	ECM-receptor interaction																				LR07063	22422	Wnt7b	Secreted	CM0041
									LR01461	3146	HMGB1	Secreted	84868	HAVCR2	Membrane	Secreted protein to receptor interaction		LR00372	2335	FN1	ECM	1305	COL13A1	Membrane	ECM-receptor interaction																				LR07064	22422	Wnt7b	Secreted	CM0083
									LR01661	4312	MMP1	Secreted	3673	ITGA2	Membrane	Secreted protein to receptor interaction		LR00375	1311	COMP	ECM	3679	ITGA7	Membrane	ECM-receptor interaction																				LR07066	22422	Wnt7b	Secreted	CM0101
									LR01759	7078	TIMP3	Secreted	3791	KDR	Membrane	Secreted protein to receptor interaction		LR00501	1462	VCAN	ECM	10333	TLR6	Membrane	ECM-receptor interaction																				LR07067	22422	Wnt7b	Secreted	CM0102
									LR01853	5660	PSAP	Secreted	4035	LRP1	Membrane	Secreted protein to receptor interaction		LR00502	1462	VCAN	ECM	1956	EGFR	Membrane	ECM-receptor interaction																				LR07068	22422	Wnt7b	Secreted	CM0103
									LR01962	434	ASIP	Secreted	8455	ATRN	Membrane	Secreted protein to receptor interaction		LR00505	1462	VCAN	ECM	2335	FN1	ECM	ECM-receptor interaction																				LR07069	22422	Wnt7b	Secreted	CM0104
									LR02093	4922	NTS	Secreted	6272	SORT1	Membrane	Secreted protein to receptor interaction		LR00506	1462	VCAN	ECM	3371	TNC	ECM	ECM-receptor interaction																				LR07070	22422	Wnt7b	Secreted	CM0105
									LR02280	5660	PSAP	Secreted	9283	GPR37L1	Membrane	Secreted protein to receptor interaction		LR00507	1462	VCAN	ECM	3676	ITGA4	Membrane	ECM-receptor interaction																				LR07071	22422	Wnt7b	Secreted	CM0106
									LR02281	5660	PSAP	Secreted	9620	CELSR1	Membrane	Secreted protein to receptor interaction		LR00508	1462	VCAN	ECM	3688	ITGB1	Membrane	ECM-receptor interaction																				LR07072	22422	Wnt7b	Secreted	CM0107
									LR02309	5764	PTN	Secreted	23654	PLXNB2	Membrane	Secreted protein to receptor interaction		LR00509	1462	VCAN	ECM	3949	LDLR	Membrane	ECM-receptor interaction																				LR07073	22423	Wnt8b	Secreted	CM0009
									LR02315	5764	PTN	Secreted	6385	SDC4	Membrane	Secreted protein to receptor interaction		LR00510	4023	LPL	Membrane	1462	VCAN	ECM	ECM-receptor interaction																				LR07074	22423	Wnt8b	Secreted	CM0041
									LR02461	51129	ANGPTL4	Secreted	6385	SDC4	Membrane	Secreted protein to receptor interaction		LR00512	6401	SELE	Membrane	1462	VCAN	ECM	ECM-receptor interaction																				LR07075	22423	Wnt8b	Secreted	CM0083
									LR02471	84870	RSPO3	Secreted	6385	SDC4	Membrane	Secreted protein to receptor interaction		LR00513	6402	SELL	Membrane	1462	VCAN	ECM	ECM-receptor interaction																				LR07076	22423	Wnt8b	Secreted	CM0101
									LR02542	7078	TIMP3	Secreted	6868	ADAM17	Membrane	Secreted protein to receptor interaction		LR00514	1462	VCAN	ECM	6403	SELP	Membrane	ECM-receptor interaction																				LR07077	22423	Wnt8b	Secreted	CM0102
									LR02688	7078	TIMP3	Secreted	780	DDR1	Membrane	Secreted protein to receptor interaction		LR00515	1462	VCAN	ECM	6404	SELPLG	Membrane	ECM-receptor interaction																				LR07078	22423	Wnt8b	Secreted	CM0103
									LR02892	5660	PSAP	Secreted	910	CD1B	Membrane	Secreted protein to receptor interaction		LR00516	1462	VCAN	ECM	7097	TLR2	Membrane	ECM-receptor interaction																				LR07079	22423	Wnt8b	Secreted	CM0104
									LR03546	10148	EBI3	Secreted	CH0070	IL27RA;IL6ST	Membrane	Secreted protein to receptor interaction		LR00517	1462	VCAN	ECM	7143	TNR	ECM	ECM-receptor interaction																				LR07080	22423	Wnt8b	Secreted	CM0105
									LR03671	10371	SEMA3A	Secreted	CH0117	NRP1;PLXNA3	Membrane	Secreted protein to receptor interaction		LR00519	1462	VCAN	ECM	7098	TLR3	Membrane	ECM-receptor interaction																				LR07081	22423	Wnt8b	Secreted	CM0106
									LR03672	10371	SEMA3A	Secreted	CH0118	NRP1;PLXNA4	Membrane	Secreted protein to receptor interaction		LR00556	375790	AGRN	ECM	1605	DAG1	Membrane	ECM-receptor interaction																				LR07082	22423	Wnt8b	Secreted	CM0107
									LR03673	7869	SEMA3B	Secreted	CH0118	NRP1;PLXNA4	Membrane	Secreted protein to receptor interaction		LR00785	2335	FN1	ECM	2022	ENG	Membrane	ECM-receptor interaction																				LR07123	93735	Wnt16	Secreted	CM0009
									LR03676	7869	SEMA3B	Secreted	CH0121	NRP2;PLXNA3	Membrane	Secreted protein to receptor interaction		LR00887	4313	MMP2	ECM	2149	F2R	Membrane	ECM-receptor interaction																				LR07124	93735	Wnt16	Secreted	CM0041
									LR03677	7869	SEMA3B	Secreted	CH0122	NRP2;PLXNA4	Membrane	Secreted protein to receptor interaction		LR00959	2239	GPC4	Membrane	80781	COL18A1	ECM	ECM-receptor interaction																				LR07125	93735	Wnt16	Secreted	CM0083
									LR03681	10512	SEMA3C	Secreted	CH0121	NRP2;PLXNA3	Membrane	Secreted protein to receptor interaction		LR01116	2335	FN1	ECM	164656	TMPRSS6	Membrane	ECM-receptor interaction																				LR07126	93735	Wnt16	Secreted	CM0101
									LR03682	10512	SEMA3C	Secreted	CH0122	NRP2;PLXNA4	Membrane	Secreted protein to receptor interaction		LR01117	2335	FN1	ECM	22918	CD93	Membrane	ECM-receptor interaction																				LR07127	93735	Wnt16	Secreted	CM0102
									LR03683	223117	SEMA3D	Secreted	CH0118	NRP1;PLXNA4	Membrane	Secreted protein to receptor interaction		LR01118	2335	FN1	ECM	3673	ITGA2	Membrane	ECM-receptor interaction																				LR07128	93735	Wnt16	Secreted	CM0103
									LR03686	223117	SEMA3D	Secreted	CH0121	NRP2;PLXNA3	Membrane	Secreted protein to receptor interaction		LR01119	2335	FN1	ECM	3680	ITGA9	Membrane	ECM-receptor interaction																				LR07129	93735	Wnt16	Secreted	CM0104
									LR03687	223117	SEMA3D	Secreted	CH0122	NRP2;PLXNA4	Membrane	Secreted protein to receptor interaction		LR01120	2335	FN1	ECM	4038	LRP4	Membrane	ECM-receptor interaction																				LR07130	93735	Wnt16	Secreted	CM0105
									LR03690	6405	SEMA3F	Secreted	CH0121	NRP2;PLXNA3	Membrane	Secreted protein to receptor interaction		LR01121	2335	FN1	ECM	4099	MAG	Membrane	ECM-receptor interaction																				LR07131	93735	Wnt16	Secreted	CM0106
									LR03691	6405	SEMA3F	Secreted	CH0122	NRP2;PLXNA4	Membrane	Secreted protein to receptor interaction		LR01122	2335	FN1	ECM	4907	NT5E	Membrane	ECM-receptor interaction																				LR07132	93735	Wnt16	Secreted	CM0107
									LR03694	56920	SEMA3G	Secreted	CH0121	NRP2;PLXNA3	Membrane	Secreted protein to receptor interaction		LR01123	2335	FN1	ECM	4982	TNFRSF11B	Membrane	ECM-receptor interaction																				LR07158	216795	Wnt9a	Secreted	CM0009
									LR03695	56920	SEMA3G	Secreted	CH0122	NRP2;PLXNA4	Membrane	Secreted protein to receptor interaction		LR01124	2335	FN1	ECM	5329	PLAUR	Membrane	ECM-receptor interaction																				LR07159	216795	Wnt9a	Secreted	CM0041
									LR07747	152330	CNTN4	Secreted	351	APP	Membrane	Secreted protein to receptor interaction		LR01126	2335	FN1	ECM	6382	SDC1	Membrane	ECM-receptor interaction																				LR07160	216795	Wnt9a	Secreted	CM0083
									LR08142	966	CD59	Secreted	23166	STAB1	Membrane	Secreted protein to receptor interaction		LR01127	2335	FN1	ECM	6383	SDC2	Membrane	ECM-receptor interaction																				LR07161	216795	Wnt9a	Secreted	CM0101
									LR08143	966	CD59	Secreted	6614	SIGLEC1	Membrane	Secreted protein to receptor interaction		LR01128	2335	FN1	ECM	6385	SDC4	Membrane	ECM-receptor interaction																				LR07162	216795	Wnt9a	Secreted	CM0102
									LR08144	966	CD59	Secreted	9966	TNFSF15	Membrane	Secreted protein to receptor interaction		LR01129	2335	FN1	ECM	7253	TSHR	Membrane	ECM-receptor interaction																				LR07163	216795	Wnt9a	Secreted	CM0103
																		LR01323	2817	GPC1	Membrane	80781	COL18A1	ECM	ECM-receptor interaction																				LR07164	216795	Wnt9a	Secreted	CM0104
																		LR01467	3339	HSPG2	ECM	5802	PTPRS	Membrane	ECM-receptor interaction																				LR07165	216795	Wnt9a	Secreted	CM0105
																		LR01477	3371	TNC	ECM	3679	ITGA7	Membrane	ECM-receptor interaction																				LR07166	216795	Wnt9a	Secreted	CM0106
																		LR01654	7058	THBS2	ECM	3655	ITGA6	Membrane	ECM-receptor interaction																				LR07167	216795	Wnt9a	Secreted	CM0107
																		LR01674	7058	THBS2	ECM	3676	ITGA4	Membrane	ECM-receptor interaction																				LR07179	228770	Rspo4	Secreted	CM0082
																		LR01683	80781	COL18A1	ECM	3678	ITGA5	Membrane	ECM-receptor interaction																				LR05471	22418	Wnt5a	Secreted	84004
																		LR01721	80781	COL18A1	ECM	3688	ITGB1	Membrane	ECM-receptor interaction																				LR04513	20198	S100a4	Secreted	13649
																		LR01764	80781	COL18A1	ECM	3791	KDR	Membrane	ECM-receptor interaction																				LR04608	20198	S100a4	Secreted	13867
																		LR01795	3911	LAMA5	ECM	4059	BCAM	Membrane	ECM-receptor interaction																				LR04537	20692	Sparc	Secreted	13805
																		LR01862	7058	THBS2	ECM	4036	LRP2	Membrane	ECM-receptor interaction																				LR04753	20692	Sparc	Secreted	14182
																		LR01865	375790	AGRN	ECM	4038	LRP4	Membrane	ECM-receptor interaction																				LR06005	21859	Timp3	Secreted	11491
																		LR01867	7058	THBS2	ECM	4038	LRP4	Membrane	ECM-receptor interaction																				LR06143	21859	Timp3	Secreted	12305
																		LR01953	4313	MMP2	ECM	6383	SDC2	Membrane	ECM-receptor interaction																				LR05072	15289	Hmgb1	Secreted	24088
																		LR01992	375790	AGRN	ECM	4593	MUSK	Membrane	ECM-receptor interaction																				LR05865	93719	Ear6	Secreted	24088
																		LR02049	7058	THBS2	ECM	4854	NOTCH3	Membrane	ECM-receptor interaction
																		LR02402	633	BGN	ECM	7097	TLR2	Membrane	ECM-receptor interaction
																		LR02403	633	BGN	ECM	7099	TLR4	Membrane	ECM-receptor interaction
																		LR02448	7058	THBS2	ECM	6382	SDC1	Membrane	ECM-receptor interaction
																		LR02672	1284	COL4A2	ECM	780	DDR1	Membrane	ECM-receptor interaction
																		LR02677	1289	COL5A1	ECM	780	DDR1	Membrane	ECM-receptor interaction
																		LR02681	4313	MMP2	ECM	780	DDR1	Membrane	ECM-receptor interaction
																		LR03039	1277	COL1A1	ECM	948	CD36	Membrane	ECM-receptor interaction
																		LR03040	1278	COL1A2	ECM	948	CD36	Membrane	ECM-receptor interaction
																		LR03044	7057	THBS1	ECM	948	CD36	Membrane	ECM-receptor interaction
																		LR03046	7059	THBS3	ECM	948	CD36	Membrane	ECM-receptor interaction
																		LR03079	1462	VCAN	ECM	960	CD44	Membrane	ECM-receptor interaction
																		LR03082	2335	FN1	ECM	960	CD44	Membrane	ECM-receptor interaction
																		LR03115	7058	THBS2	ECM	961	CD47	Membrane	ECM-receptor interaction
																		LR03166	4316	MMP7	ECM	977	CD151	Membrane	ECM-receptor interaction
																		LR03328	2335	FN1	ECM	CH0086	ITGA2B;ITGB3	Membrane	ECM-receptor interaction
																		LR03329	2335	FN1	ECM	CH0087	ITGA3;ITGB1	Membrane	ECM-receptor interaction
																		LR03330	2335	FN1	ECM	CH0089	ITGA4;ITGB7	Membrane	ECM-receptor interaction
																		LR03331	2335	FN1	ECM	CH0090	ITGA5;ITGB1	Membrane	ECM-receptor interaction
																		LR03332	2335	FN1	ECM	CH0094	ITGA8;ITGB1	Membrane	ECM-receptor interaction
																		LR03333	2335	FN1	ECM	CH0100	ITGAV;ITGB1	Membrane	ECM-receptor interaction
																		LR03334	2335	FN1	ECM	CH0103	ITGAV;ITGB6	Membrane	ECM-receptor interaction
																		LR03335	2335	FN1	ECM	CH0104	ITGAV;ITGB8	Membrane	ECM-receptor interaction
																		LR03342	284217	LAMA1	ECM	CH0093	ITGA7;ITGB1	Membrane	ECM-receptor interaction
																		LR03349	3908	LAMA2	ECM	CH0093	ITGA7;ITGB1	Membrane	ECM-receptor interaction
																		LR03418	7058	THBS2	ECM	CH0087	ITGA3;ITGB1	Membrane	ECM-receptor interaction
																		LR00312	7450	VWF	Secreted	1284	COL4A2	ECM	Secreted protein to ECM interaction
																		LR00503	2192	FBLN1	Secreted	1462	VCAN	ECM	Secreted protein to ECM interaction
																		LR00504	2199	FBLN2	Secreted	1462	VCAN	ECM	Secreted protein to ECM interaction
																		LR00511	6366	CCL21	Secreted	1462	VCAN	ECM	Secreted protein to ECM interaction
																		LR00518	7422	VEGFA	Secreted	1462	VCAN	ECM	Secreted protein to ECM interaction
																		LR00986	2247	FGF2	Secreted	7058	THBS2	ECM	Secreted protein to ECM interaction
																		LR01125	5340	PLG	Secreted	2335	FN1	ECM	Secreted protein to ECM interaction
																		LR00068	10512	SEMA3C	Secreted	23129	PLXND1	Membrane	Secreted protein to receptor interaction
																		LR00589	3146	HMGB1	Secreted	177	AGER	Membrane	Secreted protein to receptor interaction
																		LR00592	6280	S100A9	Secreted	177	AGER	Membrane	Secreted protein to receptor interaction
																		LR00603	5066	PAM	Secreted	1803	DPP4	Membrane	Secreted protein to receptor interaction
																		LR00794	3958	LGALS3	Secreted	2022	ENG	Membrane	Secreted protein to receptor interaction
																		LR00850	5617	PRL	Secreted	2064	ERBB2	Membrane	Secreted protein to receptor interaction
																		LR00920	2641	GCG	Secreted	2191	FAP	Membrane	Secreted protein to receptor interaction
																		LR00921	2695	GIP	Secreted	2191	FAP	Membrane	Secreted protein to receptor interaction
																		LR00922	2922	GRP	Secreted	2191	FAP	Membrane	Secreted protein to receptor interaction
																		LR00923	4852	NPY	Secreted	2191	FAP	Membrane	Secreted protein to receptor interaction
																		LR00924	4879	NPPB	Secreted	2191	FAP	Membrane	Secreted protein to receptor interaction
																		LR00926	5066	PAM	Secreted	2191	FAP	Membrane	Secreted protein to receptor interaction
																		LR00927	5697	PYY	Secreted	2191	FAP	Membrane	Secreted protein to receptor interaction
																		LR00928	6863	TAC1	Secreted	2191	FAP	Membrane	Secreted protein to receptor interaction
																		LR01200	2621	GAS6	Secreted	10461	MERTK	Membrane	Secreted protein to receptor interaction
																		LR01201	2621	GAS6	Secreted	7301	TYRO3	Membrane	Secreted protein to receptor interaction
																		LR01368	5660	PSAP	Secreted	2861	GPR37	Membrane	Secreted protein to receptor interaction
																		LR01372	2896	GRN	Secreted	6272	SORT1	Membrane	Secreted protein to receptor interaction
																		LR01402	3958	LGALS3	Secreted	302	ANXA2	Membrane	Secreted protein to receptor interaction
																		LR01457	3146	HMGB1	Secreted	7056	THBD	Membrane	Secreted protein to receptor interaction
																		LR01458	3146	HMGB1	Secreted	7097	TLR2	Membrane	Secreted protein to receptor interaction
																		LR01459	3146	HMGB1	Secreted	7099	TLR4	Membrane	Secreted protein to receptor interaction
																		LR01460	3146	HMGB1	Secreted	7852	CXCR4	Membrane	Secreted protein to receptor interaction
																		LR01461	3146	HMGB1	Secreted	84868	HAVCR2	Membrane	Secreted protein to receptor interaction
																		LR01484	338	APOB	Secreted	3949	LDLR	Membrane	Secreted protein to receptor interaction
																		LR01485	338	APOB	Secreted	4036	LRP2	Membrane	Secreted protein to receptor interaction
																		LR01486	338	APOB	Secreted	51599	LSR	Membrane	Secreted protein to receptor interaction
																		LR01487	338	APOB	Secreted	54209	TREM2	Membrane	Secreted protein to receptor interaction
																		LR01533	348	APOE	Secreted	949	SCARB1	Membrane	Secreted protein to receptor interaction
																		LR01827	3958	LGALS3	Secreted	4162	MCAM	Membrane	Secreted protein to receptor interaction
																		LR01853	5660	PSAP	Secreted	4035	LRP1	Membrane	Secreted protein to receptor interaction
																		LR01962	434	ASIP	Secreted	8455	ATRN	Membrane	Secreted protein to receptor interaction
																		LR02093	4922	NTS	Secreted	6272	SORT1	Membrane	Secreted protein to receptor interaction
																		LR02190	53353	LRP1B	Secreted	5329	PLAUR	Membrane	Secreted protein to receptor interaction
																		LR02250	2621	GAS6	Secreted	558	AXL	Membrane	Secreted protein to receptor interaction
																		LR02268	5627	PROS1	Secreted	7301	TYRO3	Membrane	Secreted protein to receptor interaction
																		LR02280	5660	PSAP	Secreted	9283	GPR37L1	Membrane	Secreted protein to receptor interaction
																		LR02281	5660	PSAP	Secreted	9620	CELSR1	Membrane	Secreted protein to receptor interaction
																		LR02311	5764	PTN	Secreted	5802	PTPRS	Membrane	Secreted protein to receptor interaction
																		LR02370	5972	REN	Secreted	10159	ATP6AP2	Membrane	Secreted protein to receptor interaction
																		LR02542	7078	TIMP3	Secreted	6868	ADAM17	Membrane	Secreted protein to receptor interaction
																		LR02892	5660	PSAP	Secreted	910	CD1B	Membrane	Secreted protein to receptor interaction
																		LR03499	374	AREG	Secreted	CH0033	EGFR;ERBB2	Membrane	Secreted protein to receptor interaction
																		LR03549	2069	EREG	Secreted	CH0033	EGFR;ERBB2	Membrane	Secreted protein to receptor interaction
																		LR03550	2069	EREG	Secreted	CH0037	ERBB2;ERBB4	Membrane	Secreted protein to receptor interaction
																		LR03655	3084	NRG1	Secreted	CH0036	ERBB2;ERBB3	Membrane	Secreted protein to receptor interaction
																		LR03656	3084	NRG1	Secreted	CH0037	ERBB2;ERBB4	Membrane	Secreted protein to receptor interaction
																		LR03658	9542	NRG2	Secreted	CH0036	ERBB2;ERBB3	Membrane	Secreted protein to receptor interaction
																		LR03659	9542	NRG2	Secreted	CH0037	ERBB2;ERBB4	Membrane	Secreted protein to receptor interaction
																		LR03660	10718	NRG3	Secreted	CH0037	ERBB2;ERBB4	Membrane	Secreted protein to receptor interaction
																		LR03661	145957	NRG4	Secreted	CH0037	ERBB2;ERBB4	Membrane	Secreted protein to receptor interaction
																		LR03671	10371	SEMA3A	Secreted	CH0117	NRP1;PLXNA3	Membrane	Secreted protein to receptor interaction
																		LR03672	10371	SEMA3A	Secreted	CH0118	NRP1;PLXNA4	Membrane	Secreted protein to receptor interaction
																		LR03673	7869	SEMA3B	Secreted	CH0118	NRP1;PLXNA4	Membrane	Secreted protein to receptor interaction
																		LR03676	7869	SEMA3B	Secreted	CH0121	NRP2;PLXNA3	Membrane	Secreted protein to receptor interaction
																		LR03677	7869	SEMA3B	Secreted	CH0122	NRP2;PLXNA4	Membrane	Secreted protein to receptor interaction
																		LR03678	10512	SEMA3C	Secreted	CH0114	NRP1;NRP2	Membrane	Secreted protein to receptor interaction
																		LR03679	10512	SEMA3C	Secreted	CH0119	NRP2;PLXNA1	Membrane	Secreted protein to receptor interaction
																		LR03680	10512	SEMA3C	Secreted	CH0120	NRP2;PLXNA2	Membrane	Secreted protein to receptor interaction
																		LR03681	10512	SEMA3C	Secreted	CH0121	NRP2;PLXNA3	Membrane	Secreted protein to receptor interaction
																		LR03682	10512	SEMA3C	Secreted	CH0122	NRP2;PLXNA4	Membrane	Secreted protein to receptor interaction
																		LR03683	223117	SEMA3D	Secreted	CH0118	NRP1;PLXNA4	Membrane	Secreted protein to receptor interaction
																		LR03686	223117	SEMA3D	Secreted	CH0121	NRP2;PLXNA3	Membrane	Secreted protein to receptor interaction
																		LR03687	223117	SEMA3D	Secreted	CH0122	NRP2;PLXNA4	Membrane	Secreted protein to receptor interaction
																		LR03690	6405	SEMA3F	Secreted	CH0121	NRP2;PLXNA3	Membrane	Secreted protein to receptor interaction
																		LR03691	6405	SEMA3F	Secreted	CH0122	NRP2;PLXNA4	Membrane	Secreted protein to receptor interaction
																		LR03694	56920	SEMA3G	Secreted	CH0121	NRP2;PLXNA3	Membrane	Secreted protein to receptor interaction
																		LR03695	56920	SEMA3G	Secreted	CH0122	NRP2;PLXNA4	Membrane	Secreted protein to receptor interaction
																		LR03808	81029	WNT5B	Secreted	CH0048	FZD9;LRP5	Membrane	Secreted protein to receptor interaction
																		LR03809	81029	WNT5B	Secreted	CH0049	FZD9;LRP6	Membrane	Secreted protein to receptor interaction
																		LR07716	114798	SLITRK1	Secreted	5802	PTPRS	Membrane	Secreted protein to receptor interaction
																		LR07747	152330	CNTN4	Secreted	351	APP	Membrane	Secreted protein to receptor interaction
																		LR07900	339398	LINGO4	Secreted	23114	NFASC	Membrane	Secreted protein to receptor interaction
																		LR08142	966	CD59	Secreted	23166	STAB1	Membrane	Secreted protein to receptor interaction
																		LR08143	966	CD59	Secreted	6614	SIGLEC1	Membrane	Secreted protein to receptor interaction
																		LR08144	966	CD59	Secreted	9966	TNFSF15	Membrane	Secreted protein to receptor interaction
[truncated: 19 more columns]
