# Supplementary material for: Analysis of the senescence‐associated cell surfaceome reveals potential senotherapeutic targets
Source: Aging Cell. 2024 Sep 3;23(12):e14312. doi: 10.1111/acel.14312 (PMC11634743; doi:10.1111/acel.14312)
Supplement: Supplementary file 6 — Table S6. [file ACEL-23-e14312-s016.xlsx]

## Sheet: BP_Homo sapiens 
Table S6_A. Biological Process enrichment of surface DEPs in human cells.
Significantly enriched clusters (p-value < 0.05 and min enrichment 1.5)
Description: The following primary cells were used: human- human umbilical vein endothelial cells (HUVEC) and normal human lung fibroblasts (NHLF); Senescence conditions are denoted as follows: H2O2- hydrogen peroxide treatment and ETO- etoposide treatment. This analysis was carried out by GO from the Metascape Database (https://metascape.org/gp/index.html) using the GO Biological Processes resou…
LogP_HUVEC_H2O2	LogP_NHLF_ETO	LogP_NHLF_H2O2	GO	Category	Enriched clusters	#TotalGeneInLibrary	#GeneInGO	#GeneInHitList	#GeneInGOAndHitList	%InGO	Hits
-1.3567	-3.18689	-2.06104	GO:0000041	GO Biological Processes	transition metal ion transport	30244	97	703	10	1.42248	ATP7A|SLC31A1|DNM2|SLC1A1|SLC30A1|ABCB6|ATP2C1|SLC39A1|SLC48A1|CYBRD1
0	0	-2.46236	GO:0000079	GO Biological Processes	regulation of cyclin-dependent protein serine/threonine kinase activity	30244	112	392	6	1.53061	AKT1|CDC6|PKD2|PTEN|SRC|ADAM17
0	-2.65289	0	GO:0000165	GO Biological Processes	MAPK cascade	30244	212	703	14	1.99147	CD36|MAPK14|GRB10|IGFBP4|IKBKB|SMAD3|NF2|PPP5C|RIPK1|RAPGEF2|TNIK|IRAK4|TAOK3|IQGAP3
-1.44299	0	0	GO:0000226	GO Biological Processes	microtubule cytoskeleton organization	30244	552	703	23	3.27169	CSNK1D|DAG1|DLG1|DNAH5|PPP1R12A|NUMA1|PKD2|TBCD|TUBA4A|MPDZ|CKAP5|GABARAP|MAPRE1|TPX2|MTCL1|BICD2|SRGAP2|GPSM1|CCDC40|CCDC88A|CGN|ASPM|CCDC39
-1.94789	-1.79483	0	GO:0000278	GO Biological Processes	mitotic cell cycle	30244	611	703	28	3.98293	APP|CDC6|DNM2|EPS8|PPP1R12A|NUMA1|PPP2CA|PPP5C|PRKCA|TBCD|TTN|TUBA4A|CUL1|KNTC1|CKAP5|STAMBP|RAB35|DCTN3|MAPRE1|TPX2|GPSM1|VPS4A|CHMP4A|TAOK3|EXOC1|EXOC2|IQGAP3|EXOC8
0	-2.70884	0	GO:0000281	GO Biological Processes	mitotic cytokinesis	30244	82	703	8	1.13798	STAMBP|RAB35|VPS4A|CHMP4A|EXOC1|EXOC2|IQGAP3|EXOC8
-3.97863	-2.48202	-5.39921	GO:0000302	GO Biological Processes	response to reactive oxygen species	30244	178	703	18	2.56046	AKT1|AQP1|ARG1|ATP7A|COL1A1|CRK|FYN|MMP2|PKD2|S100A7|SOD3|SRC|TPM1|RIPK1|ADAM9|HDAC6|PDCD10|SIRPA
0	0	-1.48205	GO:0000422	GO Biological Processes	autophagy of mitochondrion	30244	54	392	3	0.765306	CTSK|ATG7|GABARAP
-3.53804	-9.82931	-11.1143	GO:0000902	GO Biological Processes	cell morphogenesis	30244	651	703	56	7.96586	APLP2|APP|ATP7A|CDH2|CDH13|MAPK14|DAG1|DNM2|EPHA2|ERBB2|FYN|GAP43|IGF1R|ILK|ITPR1|LAMB2|NOTCH2|PAK1|PLXNA1|PTEN|PTK2|PTK7|RAB3A|S100A6|ADAM17|TBCD|UBB|NUMB|CPNE1|WASL|DCLK1|NHERF1|MYOT|HDAC6|FARP1|WASF2|SLC9A6|SEMA3C|RAB10|PACSIN2|TNIK|NFASC|EPB41L3|SRGAP2|PLXNB2|GREM1|PACSIN1|TAOK3|PLXNA3|ENAH|SHROOM3|PLXNA4|NEXN|FRMD6|UNC5B|RILPL1
-2.62656	-5.09127	-7.41664	GO:0000904	GO Biological Processes	cell morphogenesis involved in differentiation	30244	493	703	37	5.26316	APLP2|APP|DAG1|EPHA2|ERBB2|FYN|GAP43|IGF1R|LAMB2|NOTCH2|PLXNA1|PTEN|PTK2|PTK7|RAB3A|S100A6|ADAM17|TBCD|NUMB|WASL|DCLK1|NHERF1|MYOT|HDAC6|FARP1|SLC9A6|SEMA3C|RAB10|NFASC|PLXNB2|PLXNA3|ENAH|PLXNA4|NEXN|FRMD6|UNC5B|RILPL1
0	-2.11438	0	GO:0000910	GO Biological Processes	cytokinesis	30244	113	703	9	1.28023	STAMBP|RAB35|DCTN3|VPS4A|CHMP4A|EXOC1|EXOC2|IQGAP3|EXOC8
-5.71225	0	-1.46584	GO:0001101	GO Biological Processes	response to acid chemical	30244	138	244	9	3.68852	ALAD|ARG1|COL1A1|COL1A2|COL4A1|FYN|IGF1R|MMP2|SLC7A5
-3.71466	-1.38732	-1.91127	GO:0001501	GO Biological Processes	skeletal system development	30244	490	703	29	4.12518	ATP7A|BGN|BMP6|COL1A1|COL1A2|MAPK14|CCN2|DLG1|EPHA2|GLG1|GNA11|HEXB|CCN1|INPPL1|LAMA5|SMAD3|MMP2|MMP14|RYR1|SFRP1|SRC|TIMP1|SLC39A1|RAB23|TWSG1|HHIP|COL18A1|WNT5B|TMEM119
-3.32715	-3.0148	-3.50255	GO:0001503	GO Biological Processes	ossification	30244	279	703	22	3.12945	AKT1|ATP6V1B1|BMP6|COL1A1|COL1A2|MAPK14|VCAN|CCN2|CTSK|EPHA2|FASN|CCN1|INPPL1|SMAD3|MMP2|MMP14|RYR1|SORT1|SFRP1|DNAJC13|TWSG1|TMEM119
0	0	-1.70535	GO:0001505	GO Biological Processes	regulation of neurotransmitter levels	30244	209	703	13	1.84922	COMT|FMR1|RAB3A|STX3|STXBP2|SLC30A1|SNAP29|ERC2|SLC38A2|LIN7C|SLC38A1|STXBP5|DAGLB
-1.3567	-1.67784	-1.42462	GO:0001508	GO Biological Processes	action potential	30244	97	703	8	1.13798	ATP1B1|CACNA2D1|GNA11|GNAQ|P2RX4|GPD1L|KCNIP2|TRPM4
-9.47219	-8.25645	-5.64791	GO:0001525	GO Biological Processes	angiogenesis	30244	336	703	40	5.6899	AAMP|ACVRL1|AKT1|ANGPT2|ANPEP|CDH13|COL4A1|COL4A2|SLC31A1|MAPK14|CCN2|DAG1|EPHA2|FAP|FN1|GLUL|CCN1|MFGE8|MMP2|MMP14|NOTCH2|PRCP|PRKCA|PRKD1|PTK2|PTPRB|S100A7|THY1|VAV2|PXDN|WASF2|GNA13|ESM1|PDCD10|GREM1|PARVA|ANGPTL6|PIK3R6|UNC5B|EMC10
-1.6287	0	0	GO:0001539	GO Biological Processes	cilium or flagellum-dependent cell motility	30244	134	244	4	1.63934	APOB|DNAH5|SORD|CCDC40
0	0	-1.50281	GO:0001541	GO Biological Processes	ovarian follicle development	30244	53	392	3	0.765306	MMP2|PTX3|SRC
-3.18778	-3.68569	-4.9599	GO:0001558	GO Biological Processes	regulation of cell growth	30244	419	703	32	4.55192	ACVRL1|ADAM10|AKT1|BST2|DNM2|ERBB2|FN1|GSK3B|IGFBP4|INS|SMAD3|MMP14|SERPINE2|PPP2CA|PTPRS|S100A8|S100A9|SDCBP|SFRP1|SLC9A1|ADAM17|TSG101|PLAA|HDAC6|SEMA3C|GREM1|ITSN2|PLCE1|PLXNA3|PPP1R9B|PLXNA4|DCBLD2
-11.155	-8.56655	-9.5934	GO:0001568	GO Biological Processes	blood vessel development	30244	517	703	58	8.25036	AAMP|ACVRL1|AKT1|ANGPT2|ANPEP|APOB|AQP1|ATP7A|CDH2|CDH13|COL1A1|COL1A2|COL4A1|COL4A2|COL5A1|SLC31A1|MAPK14|CCN2|DAG1|EPHA2|FAP|FN1|GAA|GLUL|CCN1|MFGE8|MMP2|MMP14|NAGLU|NOTCH2|PECAM1|PKD2|PRCP|PRKCA|PRKD1|PTK2|PTK7|PTPRB|S100A7|SLC1A1|THY1|VAV2|PXDN|RAPGEF2|WASF2|SEMA3C|GNA13|ESM1|PDCD10|GREM1|PARVA|MIB1|ANGPTL6|ANTXR1|PIK3R6|ARID2|UNC5B|EMC10
-2.27292	-2.40658	-2.02787	GO:0001649	GO Biological Processes	osteoblast differentiation	30244	138	703	12	1.70697	AKT1|BMP6|COL1A1|MAPK14|VCAN|EPHA2|FASN|CCN1|SMAD3|SFRP1|DNAJC13|TMEM119
-2.42904	0	-2.85121	GO:0001654	GO Biological Processes	eye development	30244	377	703	23	3.27169	ACTL6A|ACVRL1|AQP1|BMP6|COL4A1|COL5A1|DLG1|EPHA2|GNAT1|GNB1|IMPDH2|LAMB2|SMAD3|NAGLU|NF2|NOTCH2|SLC1A1|THY1|PXDN|RAB18|TWSG1|LPCAT1|WNT5B
-1.50055	0	-1.60626	GO:0001657	GO Biological Processes	ureteric bud development	30244	85	703	8	1.13798	DLG1|ILK|LAMA5|SMAD3|PKD2|SDC4|SFRP1|GREM1
0	0	-1.68785	GO:0001658	GO Biological Processes	branching involved in ureteric bud morphogenesis	30244	45	703	4	0.56899	DLG1|ILK|LAMA5|PKD2
-3.98311	-2.99141	-2.41033	GO:0001666	GO Biological Processes	response to hypoxia	30244	281	703	23	3.27169	ACVRL1|ALAD|ANGPT2|AQP1|ATP1B1|ATP7A|DPP4|ITPR1|KCNMA1|SMAD3|MMP2|MMP14|PAM|PLAT|RYR1|SFRP1|SLC2A1|SLC9A1|SOD3|SRC|ADAM17|AGTRAP|VASN
-4.4643	-3.5133	-5.6964	GO:0001667	GO Biological Processes	ameboidal-type cell migration	30244	197	703	21	2.9872	AKT1|AQP1|ARSB|SCARB1|CDH2|CDH13|DPP4|FAP|FN1|ILK|LAMA5|PKN1|PKN2|S100A9|S100P|NHERF1|WASF2|SEMA3C|CORO1A|SRGAP2|GREM1
0	-3.70923	0	GO:0001676	GO Biological Processes	long-chain fatty acid metabolic process	30244	110	326	7	2.14724	GSTM2|PAM|FADS2|ACSBG1|AIG1|DAGLB|SLC27A1
0	0	-1.85413	GO:0001701	GO Biological Processes	in utero embryonic development	30244	392	703	20	2.84495	ACTL6A|ACVRL1|ADAM10|AKT1|APOB|ATP7A|DSC3|CCN1|TM4SF1|SMAD3|NOTCH2|OCRL|PKD2|PLCG1|SLC30A1|GNA13|SLC39A1|MIB1|HM13|YTHDC1
-1.79727	-1.39628	-2.33346	GO:0001704	GO Biological Processes	formation of primary germ layer	30244	119	703	10	1.42248	COL4A2|EPHA2|FN1|ITGA7|LAMB3|SMAD3|MMP2|MMP14|NF2|TWSG1
0	0	-3.21189	GO:0001706	GO Biological Processes	endoderm formation	30244	53	392	5	1.27551	COL4A2|FN1|ITGA7|LAMB3|MMP2
0	0	-1.61416	GO:0001754	GO Biological Processes	eye photoreceptor cell differentiation	30244	48	392	3	0.765306	GNAT1|NAGLU|THY1
0	0	-1.44192	GO:0001755	GO Biological Processes	neural crest cell migration	30244	56	392	3	0.765306	FN1|LAMA5|SEMA3C
-3.24248	-1.38114	-3.3089	GO:0001763	GO Biological Processes	morphogenesis of a branching structure	30244	175	703	16	2.27596	COL4A1|CTSZ|DAG1|DLG1|EPHA2|ILK|LAMA5|MMP14|PAK1|PKD2|PLXNA1|SFRP1|SRC|SEMA3C|GNA13|HHIP
0	0	-3.36273	GO:0001764	GO Biological Processes	neuron migration	30244	137	392	8	2.04082	CRK|GAS6|TYRO3|DCLK1|RAPGEF2|PLXNA3|KIAA0319L|ASPM
0	0	-3.61558	GO:0001765	GO Biological Processes	membrane raft assembly	30244	10	392	3	0.765306	CAV2|PACSIN2|RFTN1
0	0	-2.44699	GO:0001773	GO Biological Processes	myeloid dendritic cell activation	30244	24	392	3	0.765306	HMGB1|NOTCH2|PYCARD
-2.65648	-4.89261	-5.53094	GO:0001775	GO Biological Processes	cell activation	30244	717	703	45	6.40114	ADAM10|APP|ATP7A|BST2|CD151|CLIC1|MAPK14|DGKA|DLG1|DPP4|ERBB2|F2R|FYN|HLA-A|HLA-E|HMGB1|ICAM1|IFI35|ILK|IMPDH2|INS|LCP1|SMAD3|NAGLU|NCK1|NOTCH2|P2RX4|SERPINE2|PLAT|SRC|STXBP2|ADAM17|TIMP1|TYRO3|VAV2|VWF|ADAM9|RAB29|DNAJA3|NMI|GNA13|CORO1A|PYCARD|SNX27|CARD11
-1.37912	-2.43092	-2.8227	GO:0001776	GO Biological Processes	leukocyte homeostasis	30244	95	703	9	1.28023	AKT1|FAS|F2R|HMGB1|PPP2CA|PKN1|DNAJA3|CORO1A|SLC15A4
0	-2.62093	0	GO:0001778	GO Biological Processes	plasma membrane repair	30244	25	326	3	0.920245	RAB3A|VPS4A|CHMP4A
-1.44176	-2.50822	-3.28469	GO:0001818	GO Biological Processes	negative regulation of cytokine production	30244	382	703	22	3.12945	ANXA4|ARG1|BST2|CYLD|EPHA2|FN1|GAS6|HMGB1|PRNP|PTPRS|NMI|HOMER3|TLR6|GPNMB|CD2AP|NPTN|PYCARD|APPL2|SELENOS|ERBIN|TWSG1|SIRPA
-2.1271	-2.08769	-1.86477	GO:0001819	GO Biological Processes	positive regulation of cytokine production	30244	497	703	25	3.55619	APP|CD36|MAPK14|CD55|F2R|HLA-A|HLA-E|HMGB1|HMGB2|IL6ST|INS|SMAD3|SRC|ADAM17|SLC7A5|RIPK1|ISG15|ATP6AP2|TLR6|TMED10|RFTN1|APPL1|PYCARD|GSDMD|CARD11
-1.46191	-1.79366	-1.38245	GO:0001822	GO Biological Processes	kidney development	30244	298	703	19	2.7027	ANGPT2|AQP1|BMP6|DLG1|ILK|LAMA5|LAMB2|SMAD3|MME|NOTCH2|PECAM1|PKD2|PODXL|PTK7|SDC4|SFRP1|BASP1|GREM1|PLCE1
-1.43779	0	-1.52678	GO:0001823	GO Biological Processes	mesonephros development	30244	90	703	8	1.13798	DLG1|ILK|LAMA5|SMAD3|PKD2|SDC4|SFRP1|GREM1
0	-1.96451	0	GO:0001838	GO Biological Processes	embryonic epithelial tube formation	30244	123	703	8	1.13798	DVL2|PTK7|SDC4|SFRP1|DLC1|PLXNB2|GREM1|MIB1
0	-1.59349	0	GO:0001841	GO Biological Processes	neural tube formation	30244	103	703	7	0.995733	DVL2|PTK7|SDC4|SFRP1|DLC1|PLXNB2|MIB1
0	-1.78494	0	GO:0001843	GO Biological Processes	neural tube closure	30244	90	326	4	1.22699	PTK7|SDC4|SFRP1|PLXNB2
0	0	-3.45635	GO:0001885	GO Biological Processes	endothelial cell development	30244	47	703	8	1.13798	FASN|ICAM1|PECAM1|PTPRS|RDX|TJP2|RAPGEF2|RAP2C
-1.6287	0	-1.51285	GO:0001889	GO Biological Processes	liver development	30244	134	703	10	1.42248	ARG1|ATP7A|SMAD3|NAGLU|NOTCH2|NPC1|PKD2|SLC7A5|CCDC40|CCDC39
0	-1.60596	-1.31521	GO:0001890	GO Biological Processes	placenta development	30244	152	326	5	1.53374	AKT1|MAPK14|CTSB|MME|PTK2
0	-2.38084	-1.92078	GO:0001894	GO Biological Processes	tissue homeostasis	30244	235	703	16	2.27596	ABCC6|AZGP1|CCN2|CTSK|F2R|IGKC|NAGLU|NT5E|P2RX4|PECAM1|SLC1A1|SLC2A1|SRC|TJP2|RAB3D|CORO1A
-1.74984	0	0	GO:0001906	GO Biological Processes	cell killing	30244	123	244	4	1.63934	HLA-A|HMGN2|STXBP2|CORO1A
-1.87822	0	0	GO:0001909	GO Biological Processes	leukocyte mediated cytotoxicity	30244	61	244	3	1.22951	HLA-A|STXBP2|CORO1A
-4.87892	-2.41146	-1.43862	GO:0001910	GO Biological Processes	regulation of leukocyte mediated cytotoxicity	30244	96	244	7	2.86885	ARG1|HLA-A|HLA-B|HLA-E|LAMP1|STX7|PIK3R6
-2.92972	0	0	GO:0001911	GO Biological Processes	negative regulation of leukocyte mediated cytotoxicity	30244	26	244	3	1.22951	HLA-A|HLA-B|HLA-E
-4.72858	0	0	GO:0001912	GO Biological Processes	positive regulation of leukocyte mediated cytotoxicity	30244	68	244	6	2.45902	ARG1|HLA-A|HLA-B|HLA-E|LAMP1|STX7
-3.14789	0	0	GO:0001914	GO Biological Processes	regulation of T cell mediated cytotoxicity	30244	50	244	4	1.63934	HLA-A|HLA-B|HLA-E|STX7
-3.5219	0	0	GO:0001916	GO Biological Processes	positive regulation of T cell mediated cytotoxicity	30244	40	244	4	1.63934	HLA-A|HLA-B|HLA-E|STX7
-2.77938	-3.51861	-2.82139	GO:0001933	GO Biological Processes	negative regulation of protein phosphorylation	30244	334	703	23	3.27169	AKT1|GNAQ|NCK1|NF2|PDPK1|PPP2CA|PRKAR2A|PKN1|PRNP|PTEN|PTPRB|SFRP1|SMPD1|THY1|TSG101|GPRC5A|EMILIN1|INPP5F|GPD1L|GREM1|PYCARD|NIBAN1|SIRPA
-5.78284	-8.28299	-11.9589	GO:0001934	GO Biological Processes	positive regulation of protein phosphorylation	30244	714	703	63	8.96159	ACVRL1|AKT1|APP|FAS|BMP6|CD36|CDC6|CSNK1D|CSNK2B|CCN2|DAG1|DLG1|DVL2|ERBB2|FMR1|FYN|GAS6|CCN1|IL6ST|ILK|INS|NOTCH2|OSBP|PAK1|PDPK1|PECAM1|PKD2|PPP2CA|PRKD1|PRNP|PTK2|RALB|SDC4|SDCBP|SLC1A1|SRC|ADAM17|YES1|RIPK1|ADAM9|TNFRSF10B|MAGED1|RAPGEF2|HDAC6|TLR6|GPNMB|PDCD10|TPX2|TNIK|GREM1|NPTN|TAOK3|CCDC88A|TWSG1|CEMIP|RAP2C|TNKS1BP1|SYAP1|NIBAN1|IQGAP3|PIK3R6|TMEM119|SLC27A1
-3.90502	0	-2.09087	GO:0001935	GO Biological Processes	endothelial cell proliferation	30244	32	703	6	0.853485	ACVRL1|CAV2|SCARB1|DLG1|EPHA2|MMP14
-3.86288	-1.811	-2.52703	GO:0001936	GO Biological Processes	regulation of endothelial cell proliferation	30244	185	703	15	2.13371	ACVRL1|AKT1|ARG1|BMP6|CAV2|CDH13|HMGB1|HMGB2|PDPK1|PLCG1|PRKCA|PRKD1|ADAM17|PDCD10|EMC10
-4.36985	-2.0831	-3.11383	GO:0001938	GO Biological Processes	positive regulation of endothelial cell proliferation	30244	115	703	14	1.99147	ACVRL1|AKT1|ARG1|BMP6|CAV2|CDH13|HMGB1|HMGB2|PDPK1|PLCG1|PRKCA|PRKD1|ADAM17|EMC10
-10.8288	-8.26195	-9.2401	GO:0001944	GO Biological Processes	vasculature development	30244	536	703	58	8.25036	AAMP|ACVRL1|AKT1|ANGPT2|ANPEP|APOB|AQP1|ATP7A|CDH2|CDH13|COL1A1|COL1A2|COL4A1|COL4A2|COL5A1|SLC31A1|MAPK14|CCN2|DAG1|EPHA2|FAP|FN1|GAA|GLUL|CCN1|MFGE8|MMP2|MMP14|NAGLU|NOTCH2|PECAM1|PKD2|PRCP|PRKCA|PRKD1|PTK2|PTK7|PTPRB|S100A7|SLC1A1|THY1|VAV2|PXDN|RAPGEF2|WASF2|SEMA3C|GNA13|ESM1|PDCD10|GREM1|PARVA|MIB1|ANGPTL6|ANTXR1|PIK3R6|ARID2|UNC5B|EMC10
-1.82227	0	-2.01843	GO:0001947	GO Biological Processes	heart looping	30244	64	703	7	0.995733	DVL2|SMAD3|NOTCH2|PKD2|CCDC40|MIB1|CCDC39
-1.72683	-5.04588	-7.04656	GO:0001952	GO Biological Processes	regulation of cell-matrix adhesion	30244	125	703	20	2.84495	ACVRL1|BST1|CD36|CDH13|COL16A1|DAG1|GSK3B|SMAD3|MMP14|NF2|PTEN|PTK2|SDC4|SFRP1|SLC9A1|SRC|THY1|DLC1|GREM1|RCC2
0	-2.03949	-2.75523	GO:0001953	GO Biological Processes	negative regulation of cell-matrix adhesion	30244	40	703	7	0.995733	ACVRL1|MMP14|NF2|PTEN|SRC|DLC1|RCC2
0	-2.50412	-3.10145	GO:0001954	GO Biological Processes	positive regulation of cell-matrix adhesion	30244	56	703	9	1.28023	CD36|CDH13|COL16A1|DAG1|GSK3B|SMAD3|SDC4|SFRP1|THY1
-2.70486	0	0	GO:0001958	GO Biological Processes	endochondral ossification	30244	31	703	5	0.711238	BMP6|COL1A1|INPPL1|MMP14|TMEM119
0	-2.00077	-2.18744	GO:0001959	GO Biological Processes	regulation of cytokine-mediated signaling pathway	30244	168	703	11	1.56472	ARG1|CYLD|GAS6|IKBKB|ADAM17|PXDN|RIPK1|CPNE1|ISG15|SAMHD1|PYCARD
-1.47492	0	0	GO:0001960	GO Biological Processes	negative regulation of cytokine-mediated signaling pathway	30244	87	703	6	0.853485	ARG1|CYLD|GAS6|PXDN|ISG15|SAMHD1
0	0	-1.38488	GO:0001961	GO Biological Processes	positive regulation of cytokine-mediated signaling pathway	30244	59	392	3	0.765306	GAS6|ADAM17|RIPK1
-6.7236	-4.4275	-9.50174	GO:0002009	GO Biological Processes	morphogenesis of an epithelium	30244	452	703	44	6.25889	ACVRL1|ATP7A|CD151|COL4A1|COL5A1|CSNK2B|CTSZ|DAG1|DLG1|DVL2|EPHA2|CCN1|ILK|LAMA5|SMAD3|MMP2|MMP14|NAGLU|NOTCH2|PAK1|PKD2|PLXNA1|PODXL|PTK7|SDC4|SFRP1|SRC|ADAM17|TGFB1I1|TGM3|NHERF1|DLC1|SEMA3C|GNA13|RAB10|PDCD10|PLXNB2|GREM1|CCDC40|LIN7C|MIB1|PALS1|HHIP|CCDC39
-4.24464	0	-7.7514	GO:0002011	GO Biological Processes	morphogenesis of an epithelial sheet	30244	51	392	9	2.29592	CD151|COL5A1|DAG1|CCN1|NOTCH2|ADAM17|PDCD10|LIN7C|PALS1
0	0	-2.58125	GO:0002027	GO Biological Processes	regulation of heart rate	30244	106	392	6	1.53061	BIN1|DSP|SLC1A1|TPM1|GPD1L|TRPM4
-3.04011	-2.49082	-2.15585	GO:0002028	GO Biological Processes	regulation of sodium ion transport	30244	92	703	10	1.42248	AKT1|ATP1B1|DLG1|DNM2|NEDD4|P2RX4|SERPINE2|SLC9A1|NHERF1|GPD1L
-3.90383	-1.56808	-1.36666	GO:0002040	GO Biological Processes	sprouting angiogenesis	30244	60	244	5	2.04918	ACVRL1|AKT1|CDH13|ESM1|PARVA
-1.75931	-3.71558	-5.22701	GO:0002064	GO Biological Processes	epithelial cell development	30244	185	703	21	2.9872	BMP6|CDH2|CDSN|EPHA2|FASN|ICAM1|IL6ST|LAMB2|NOTCH2|PDPK1|PECAM1|PODXL|PTPRS|RDX|SRC|TJP2|RAPGEF2|RAP2C|WNT5B|FRMD6|RILPL1
-2.32592	-1.98115	0	GO:0002066	GO Biological Processes	columnar/cuboidal epithelial cell development	30244	42	703	6	0.853485	BMP6|CDH2|FASN|IL6ST|PDPK1|SRC
-1.80429	0	0	GO:0002067	GO Biological Processes	glandular epithelial cell differentiation	30244	65	244	3	1.22951	BMP6|FASN|PDPK1
-2.78967	0	0	GO:0002068	GO Biological Processes	glandular epithelial cell development	30244	29	244	3	1.22951	BMP6|FASN|PDPK1
0	-3.22577	-3.77917	GO:0002090	GO Biological Processes	regulation of receptor internalization	30244	63	703	9	1.28023	CD63|LPAR1|FMR1|SDCBP|NUMB|GREM1|UBQLN2|ATAD1|ANKRD13A
0	-2.52343	-2.29953	GO:0002092	GO Biological Processes	positive regulation of receptor internalization	30244	27	326	3	0.920245	CD63|FMR1|GREM1
0	-1.73081	0	GO:0002200	GO Biological Processes	somatic diversification of immune receptors	30244	52	326	3	0.920245	HMGB1|HMGB2|SAMHD1
-2.82123	-1.60596	-3.76098	GO:0002218	GO Biological Processes	activation of innate immune response	30244	152	703	14	1.99147	CTSS|CYLD|FYN|HMGB1|IKBKB|NAGLU|PAK1|SRC|NMI|TLR6|RFTN1|PYCARD|IRAK4|S100A14
0	-1.66652	-3.13748	GO:0002220	GO Biological Processes	innate immune response activating cell surface receptor signaling pathway	30244	55	703	7	0.995733	FYN|IKBKB|NAGLU|PAK1|SRC|NMI|S100A14
-2.74764	0	-1.88881	GO:0002221	GO Biological Processes	pattern recognition receptor signaling pathway	30244	107	703	9	1.28023	CTSS|CYLD|NAGLU|NMI|TLR6|RFTN1|PYCARD|IRAK4|S100A14
0	0	-2.55736	GO:0002223	GO Biological Processes	stimulatory C-type lectin receptor signaling pathway	30244	22	703	4	0.56899	FYN|IKBKB|PAK1|SRC
-2.29708	0	0	GO:0002224	GO Biological Processes	toll-like receptor signaling pathway	30244	43	244	3	1.22951	CTSS|TLR6|IRAK4
-3.7742	-4.41785	-5.92386	GO:0002237	GO Biological Processes	response to molecule of bacterial origin	30244	357	703	27	3.84068	AKT1|ALAD|APOB|ARG1|CD36|SCARB1|MAPK14|F2R|HMGB1|HMGB2|NAGLU|S100A7|S100A8|S100A9|SRC|ADAM17|SLC7A5|ADAM9|PLAA|TLR6|PYCARD|SELENOS|ERBIN|PLSCR3|S100A14|SRR|SIRPA
-1.80719	0	-2.66397	GO:0002252	GO Biological Processes	immune effector process	30244	396	703	23	3.27169	APP|ATP7A|CD55|FYN|HLA-A|HMGB1|ICAM1|IFI35|LCP1|NOTCH2|PAK1|PTK2|PTX3|SRC|STXBP2|ADAM17|VAV2|YES1|NMI|CORO1A|RFTN1|PYCARD|IRAK4
-1.99552	-1.33782	-3.46905	GO:0002253	GO Biological Processes	activation of immune response	30244	366	703	23	3.27169	CTSS|CYLD|CD55|FYN|HLA-A|HMGB1|IGKC|IKBKB|NAGLU|PAK1|PLCG1|PTK2|SRC|THY1|VAV2|YES1|NMI|TLR6|RFTN1|PYCARD|IRAK4|RNF31|S100A14
-1.71896	-1.39781	0	GO:0002260	GO Biological Processes	lymphocyte homeostasis	30244	70	703	6	0.853485	AKT1|FAS|PPP2CA|PKN1|DNAJA3|CORO1A
0	0	-1.75666	GO:0002263	GO Biological Processes	cell activation involved in immune response	30244	204	703	11	1.56472	APP|ATP7A|HMGB1|ICAM1|IFI35|LCP1|NOTCH2|STXBP2|NMI|CORO1A|PYCARD
0	-2.19076	-3.73956	GO:0002274	GO Biological Processes	myeloid leukocyte activation	30244	153	392	9	2.29592	ADAM10|APP|HMGB1|IFI35|NAGLU|NOTCH2|ADAM9|NMI|PYCARD
0	0	-1.33025	GO:0002366	GO Biological Processes	leukocyte activation involved in immune response	30244	200	703	10	1.42248	ATP7A|HMGB1|ICAM1|IFI35|LCP1|NOTCH2|STXBP2|NMI|CORO1A|PYCARD
-3.41232	0	0	GO:0002428	GO Biological Processes	antigen processing and presentation of peptide antigen via MHC class Ib	30244	18	244	3	1.22951	HLA-A|HLA-B|HLA-E
0	-1.38467	-3.59839	GO:0002429	GO Biological Processes	immune response-activating cell surface receptor signaling pathway	30244	233	703	16	2.27596	FYN|HLA-A|IGKC|IKBKB|NAGLU|PAK1|PLCG1|PTK2|SRC|THY1|VAV2|YES1|NMI|RFTN1|RNF31|S100A14
0	-2.72752	-2.50082	GO:0002431	GO Biological Processes	Fc receptor mediated stimulatory signaling pathway	30244	23	703	6	0.853485	FYN|PAK1|PTK2|SRC|VAV2|YES1
0	-2.84497	-2.61687	GO:0002433	GO Biological Processes	immune response-regulating cell surface receptor signaling pathway involved in phagocytosis	30244	21	703	6	0.853485	FYN|PAK1|PTK2|SRC|VAV2|YES1
0	0	-1.88496	GO:0002437	GO Biological Processes	inflammatory response to antigenic stimulus	30244	38	392	3	0.765306	HMGB1|HMGB2|NOTCH2
-1.96809	0	0	GO:0002443	GO Biological Processes	leukocyte mediated immunity	30244	228	244	6	2.45902	CD55|HLA-A|STXBP2|CORO1A|RFTN1|IRAK4
-2.51676	-3.22574	-1.94916	GO:0002474	GO Biological Processes	antigen processing and presentation of peptide antigen via MHC class I	30244	36	703	7	0.995733	HLA-A|HLA-B|HLA-C|HLA-E|IKBKB|LNPEP|IFI30
-2.98039	0	0	GO:0002475	GO Biological Processes	antigen processing and presentation via MHC class Ib	30244	25	244	3	1.22951	HLA-A|HLA-B|HLA-E
-3.48891	0	0	GO:0002476	GO Biological Processes	antigen processing and presentation of endogenous peptide antigen via MHC class Ib	30244	17	244	3	1.22951	HLA-A|HLA-B|HLA-E
-2.38597	-4.16664	-1.82456	GO:0002478	GO Biological Processes	antigen processing and presentation of exogenous peptide antigen	30244	40	703	8	1.13798	CTSS|DNM2|HLA-A|HLA-E|IKBKB|LNPEP|LGMN|IFI30
-2.98039	0	0	GO:0002483	GO Biological Processes	antigen processing and presentation of endogenous peptide antigen	30244	25	244	3	1.22951	HLA-A|HLA-B|HLA-E
-3.48891	0	0	GO:0002484	GO Biological Processes	antigen processing and presentation of endogenous peptide antigen via MHC class I via ER pathway	30244	17	244	3	1.22951	HLA-A|HLA-B|HLA-E
-3.57064	0	0	GO:0002486	GO Biological Processes	antigen processing and presentation of endogenous peptide antigen via MHC class I via ER pathway, TAP-independent	30244	16	244	3	1.22951	HLA-A|HLA-B|HLA-E
0	-2.27335	0	GO:0002495	GO Biological Processes	antigen processing and presentation of peptide antigen via MHC class II	30244	33	326	3	0.920245	DNM2|LGMN|IFI30
0	-2.23667	0	GO:0002504	GO Biological Processes	antigen processing and presentation of peptide or polysaccharide antigen via MHC class II	30244	34	326	3	0.920245	DNM2|LGMN|IFI30
0	-1.7971	-2.05025	GO:0002521	GO Biological Processes	leukocyte differentiation	30244	418	392	12	3.06122	APP|CTSK|EPHA2|ERBB2|GAS6|HMGB1|NAGLU|NOTCH2|SRC|ADAM17|TYRO3|CARD11
-3.36774	-1.99481	-1.7281	GO:0002526	GO Biological Processes	acute inflammatory response	30244	78	244	5	2.04918	F8|PRCP|S100A8|APOL2|ANO6
0	-2.27369	-1.36668	GO:0002573	GO Biological Processes	myeloid leukocyte differentiation	30244	147	326	6	1.84049	APP|MAPK14|EPHA2|NAGLU|SFRP1|SRC
0	-1.82364	0	GO:0002673	GO Biological Processes	regulation of acute inflammatory response	30244	48	703	5	0.711238	HLA-E|IL6ST|INS|NPY5R|SELENOS
-6.80601	-6.20054	-4.98974	GO:0002683	GO Biological Processes	negative regulation of immune system process	30244	500	703	43	6.11664	AKT1|ARG1|BST2|CD59|CRK|MAPK14|CD55|DLG1|DPP4|ERBB2|FN1|FYN|HLA-A|HLA-B|HLA-E|HMGB1|INS|LGALS3|NPY5R|PDPK1|PLCG1|PKN1|PRNP|PTPRS|SDC4|SFRP1|SRC|THY1|TSPAN6|TYRO3|YES1|WASL|NMI|ISG15|TLR6|GPNMB|EMILIN1|SAMHD1|APPL1|GREM1|SELENOS|ERBIN|TWSG1
-2.59189	-10.1981	-8.91045	GO:0002685	GO Biological Processes	regulation of leukocyte migration	30244	227	703	28	3.98293	ADAM10|AKT1|APP|BST1|CRK|DPP4|GAS6|HMGB1|ICAM1|LGALS3|CD99|MMP14|P2RX4|LGMN|PTK2|RAC2|S100A7|STK10|ADAM17|THY1|WASL|EMILIN1|CORO1A|GREM1|PYCARD|S100A14|MOSPD2|ANO6
0	-3.50076	-1.46176	GO:0002686	GO Biological Processes	negative regulation of leukocyte migration	30244	55	326	5	1.53374	AKT1|DPP4|WASL|EMILIN1|GREM1
-2.15895	-7.13356	-6.27613	GO:0002687	GO Biological Processes	positive regulation of leukocyte migration	30244	147	703	20	2.84495	ADAM10|APP|GAS6|HMGB1|ICAM1|LGALS3|CD99|MMP14|P2RX4|LGMN|PTK2|RAC2|S100A7|ADAM17|THY1|CORO1A|PYCARD|S100A14|MOSPD2|ANO6
0	-5.01778	-4.38862	GO:0002688	GO Biological Processes	regulation of leukocyte chemotaxis	30244	126	703	14	1.99147	ADAM10|BST1|DPP4|GAS6|HMGB1|LGMN|PTK2|RAC2|S100A7|ADAM17|GREM1|S100A14|MOSPD2|ANO6
0	-4.08003	-3.58829	GO:0002690	GO Biological Processes	positive regulation of leukocyte chemotaxis	30244	96	703	11	1.56472	ADAM10|GAS6|HMGB1|LGMN|PTK2|RAC2|S100A7|ADAM17|S100A14|MOSPD2|ANO6
0	0	-1.79567	GO:0002691	GO Biological Processes	regulation of cellular extravasation	30244	41	703	4	0.56899	BST1|ICAM1|CD99|THY1
-6.96299	-2.62221	-3.44498	GO:0002694	GO Biological Processes	regulation of leukocyte activation	30244	600	703	42	5.9744	ACTL6A|AKT1|ARG1|BST1|CD55|DLG1|DPP4|ERBB2|FN1|FYN|GAS6|HLA-A|HLA-E|HMGB1|IL6ST|LAMP1|LGALS3|MMP14|NCK1|PDPK1|PKN1|PRNP|RAC2|SDC4|SFRP1|SRC|STXBP2|THY1|TYRO3|YES1|SNX4|DNAJA3|TLR6|GPNMB|CORO1A|PYCARD|TWSG1|CARD11|SLC15A4|SIRPA|PIK3R6|ARID2
0	0	-1.76715	GO:0002695	GO Biological Processes	negative regulation of leukocyte activation	30244	203	703	13	1.84922	ARG1|DLG1|ERBB2|FN1|HMGB1|LGALS3|PKN1|PRNP|SDC4|SFRP1|TYRO3|GPNMB|TWSG1
-5.55616	-2.07818	-2.38438	GO:0002696	GO Biological Processes	positive regulation of leukocyte activation	30244	378	703	26	3.69844	ACTL6A|AKT1|BST1|CD55|DPP4|FYN|GAS6|HLA-A|HLA-E|HMGB1|IL6ST|LAMP1|MMP14|NCK1|SRC|THY1|YES1|SNX4|DNAJA3|TLR6|CORO1A|PYCARD|CARD11|SIRPA|PIK3R6|ARID2
-4.7492	-2.95743	-3.73811	GO:0002697	GO Biological Processes	regulation of immune effector process	30244	387	703	28	3.98293	ARG1|BST2|CD36|CD59|CRK|CD55|HLA-A|HLA-B|HLA-C|HLA-E|HMGB1|ICAM1|INS|LAMP1|LGALS3|PDPK1|PKN1|RAC2|STXBP2|SLC7A5|STX7|SNX4|APPL1|PYCARD|TRPM4|APPL2|SLC15A4|PIK3R6
-4.16144	-1.34164	0	GO:0002698	GO Biological Processes	negative regulation of immune effector process	30244	124	244	7	2.86885	ARG1|BST2|CD59|CD55|HLA-A|HLA-B|HLA-E
-4.1394	0	0	GO:0002699	GO Biological Processes	positive regulation of immune effector process	30244	269	244	10	4.09836	ARG1|CD55|HLA-A|HLA-B|HLA-E|LAMP1|PDPK1|STXBP2|SLC7A5|STX7
-2.32934	0	0	GO:0002700	GO Biological Processes	regulation of production of molecular mediator of immune response	30244	191	244	6	2.45902	ARG1|BST2|CD55|HLA-A|HLA-E|SLC7A5
-1.6183	0	0	GO:0002702	GO Biological Processes	positive regulation of production of molecular mediator of immune response	30244	135	244	4	1.63934	CD55|HLA-A|HLA-E|SLC7A5
-5.21185	-1.73231	-1.79277	GO:0002703	GO Biological Processes	regulation of leukocyte mediated immunity	30244	248	244	11	4.5082	ARG1|BST2|CD55|HLA-A|HLA-B|HLA-E|LAMP1|PDPK1|STXBP2|STX7|PIK3R6
-3.61601	0	0	GO:0002704	GO Biological Processes	negative regulation of leukocyte mediated immunity	30244	69	244	5	2.04918	ARG1|BST2|HLA-A|HLA-B|HLA-E
-3.66419	0	0	GO:0002705	GO Biological Processes	positive regulation of leukocyte mediated immunity	30244	149	244	7	2.86885	ARG1|CD55|HLA-A|HLA-B|HLA-E|LAMP1|STX7
-3.84677	0	-1.45815	GO:0002706	GO Biological Processes	regulation of lymphocyte mediated immunity	30244	186	244	8	3.27869	ARG1|CD55|HLA-A|HLA-B|HLA-E|LAMP1|STX7|PIK3R6
-2.9327	0	0	GO:0002707	GO Biological Processes	negative regulation of lymphocyte mediated immunity	30244	57	244	4	1.63934	ARG1|HLA-A|HLA-B|HLA-E
-3.22588	0	0	GO:0002708	GO Biological Processes	positive regulation of lymphocyte mediated immunity	30244	127	244	6	2.45902	CD55|HLA-A|HLA-B|HLA-E|LAMP1|STX7
-3.83291	0	0	GO:0002709	GO Biological Processes	regulation of T cell mediated immunity	30244	98	244	6	2.45902	ARG1|CD55|HLA-A|HLA-B|HLA-E|STX7
-3.61601	0	0	GO:0002711	GO Biological Processes	positive regulation of T cell mediated immunity	30244	69	244	5	2.04918	CD55|HLA-A|HLA-B|HLA-E|STX7
-4.1634	-1.70891	0	GO:0002715	GO Biological Processes	regulation of natural killer cell mediated immunity	30244	53	244	5	2.04918	HLA-A|HLA-B|HLA-E|LAMP1|PIK3R6
-3.20792	0	0	GO:0002716	GO Biological Processes	negative regulation of natural killer cell mediated immunity	30244	21	244	3	1.22951	HLA-A|HLA-B|HLA-E
-3.33724	0	0	GO:0002718	GO Biological Processes	regulation of cytokine production involved in immune response	30244	121	244	6	2.45902	ARG1|BST2|CD55|HLA-A|HLA-E|SLC7A5
-2.37353	0	0	GO:0002720	GO Biological Processes	positive regulation of cytokine production involved in immune response	30244	81	244	4	1.63934	CD55|HLA-A|HLA-E|SLC7A5
-2.44946	0	0	GO:0002724	GO Biological Processes	regulation of T cell cytokine production	30244	38	244	3	1.22951	ARG1|CD55|HLA-A
-1.93946	-1.3413	-3.76512	GO:0002757	GO Biological Processes	immune response-activating signaling pathway	30244	301	703	21	2.9872	CTSS|CYLD|FYN|HLA-A|IGKC|IKBKB|NAGLU|PAK1|PLCG1|PTK2|SRC|THY1|VAV2|YES1|NMI|TLR6|RFTN1|PYCARD|IRAK4|RNF31|S100A14
-3.20793	0	-3.56166	GO:0002758	GO Biological Processes	innate immune response-activating signaling pathway	30244	128	703	13	1.84922	CTSS|CYLD|FYN|IKBKB|NAGLU|PAK1|SRC|NMI|TLR6|RFTN1|PYCARD|IRAK4|S100A14
-1.7282	0	-3.35632	GO:0002764	GO Biological Processes	immune response-regulating signaling pathway	30244	332	703	21	2.9872	CTSS|CYLD|FYN|HLA-A|IGKC|IKBKB|NAGLU|PAK1|PLCG1|PTK2|SRC|THY1|VAV2|YES1|NMI|TLR6|RFTN1|PYCARD|IRAK4|RNF31|S100A14
0	0	-3.15661	GO:0002768	GO Biological Processes	immune response-regulating cell surface receptor signaling pathway	30244	263	703	16	2.27596	FYN|HLA-A|IGKC|IKBKB|NAGLU|PAK1|PLCG1|PTK2|SRC|THY1|VAV2|YES1|NMI|RFTN1|RNF31|S100A14
0	0	-1.7846	GO:0002790	GO Biological Processes	peptide secretion	30244	75	392	4	1.02041	AQP1|CPE|RAB3A|SLC16A2
0	0	-1.37436	GO:0002791	GO Biological Processes	regulation of peptide secretion	30244	195	703	9	1.28023	GLUL|GNA11|INS|ITPR1|OSBP|S100A8|SFRP1|TM7SF3|TRPM4
0	-1.51517	-2.52078	GO:0002793	GO Biological Processes	positive regulation of peptide secretion	30244	109	392	6	1.53061	GNA11|INS|ITPR1|OSBP|TM7SF3|TRPM4
-2.18274	0	0	GO:0002819	GO Biological Processes	regulation of adaptive immune response	30244	205	703	13	1.84922	ARG1|CD55|HLA-A|HLA-B|HLA-C|HLA-E|HMGB1|IL6ST|PKN1|STX7|PYCARD|TRPM4|SLC15A4
-2.39638	0	0	GO:0002821	GO Biological Processes	positive regulation of adaptive immune response	30244	129	244	5	2.04918	CD55|HLA-A|HLA-B|HLA-E|STX7
-2.34033	0	0	GO:0002822	GO Biological Processes	regulation of adaptive immune response based on somatic recombination of immune receptors built from immunoglobulin superfamily domains	30244	190	244	6	2.45902	ARG1|CD55|HLA-A|HLA-B|HLA-E|STX7
-2.48464	0	0	GO:0002824	GO Biological Processes	positive regulation of adaptive immune response based on somatic recombination of immune receptors built from immunoglobulin superfamily domains	30244	123	244	5	2.04918	CD55|HLA-A|HLA-B|HLA-E|STX7
-7.84803	-4.15193	-7.68694	GO:0002831	GO Biological Processes	regulation of response to biotic stimulus	30244	477	703	42	5.9744	AKT1|ARG1|BMP6|CD36|CRK|CTSS|CYLD|CD55|FYN|HLA-A|HLA-B|HLA-E|HMGB1|HMGB2|IFI35|IKBKB|INS|LAMP1|NAGLU|PAK1|PDPK1|PRKCA|PTPRS|SRC|TSPAN6|TYRO3|NMI|ISG15|TLR6|EMILIN1|RFTN1|ZDHHC5|SAMHD1|APPL1|PYCARD|IRAK4|RNF31|APPL2|ERBIN|S100A14|SLC15A4|PIK3R6
-3.92937	-1.80397	-2.70953	GO:0002832	GO Biological Processes	negative regulation of response to biotic stimulus	30244	135	703	14	1.99147	AKT1|ARG1|CRK|HLA-A|HLA-B|HLA-E|INS|PTPRS|TSPAN6|TYRO3|NMI|ISG15|SAMHD1|ERBIN
-4.70435	-1.93326	-5.33237	GO:0002833	GO Biological Processes	positive regulation of response to biotic stimulus	30244	281	703	24	3.41394	ARG1|BMP6|CTSS|CYLD|FYN|HLA-E|HMGB1|HMGB2|IFI35|IKBKB|LAMP1|NAGLU|PAK1|PRKCA|SRC|NMI|TLR6|EMILIN1|RFTN1|ZDHHC5|PYCARD|IRAK4|S100A14|SLC15A4
-2.18876	-1.84826	-1.6381	GO:0002861	GO Biological Processes	regulation of inflammatory response to antigenic stimulus	30244	47	703	8	1.13798	MAPK14|FYN|HLA-E|NPY5R|PLCG1|SRC|YES1|SELENOS
0	-2.3113	-2.09087	GO:0002862	GO Biological Processes	negative regulation of inflammatory response to antigenic stimulus	30244	32	703	7	0.995733	MAPK14|FYN|NPY5R|PLCG1|SRC|YES1|SELENOS
-2.8494	0	0	GO:0002886	GO Biological Processes	regulation of myeloid leukocyte mediated immunity	30244	60	244	4	1.63934	ARG1|HLA-E|PDPK1|STXBP2
-2.26367	0	0	GO:0003002	GO Biological Processes	regionalization	30244	400	244	9	3.68852	ACVRL1|DNAH5|DVL2|LAMA5|SMAD3|ATP6AP2|BASP1|CCDC40|HHIP
-5.03397	0	-5.76611	GO:0003007	GO Biological Processes	heart morphogenesis	30244	259	703	25	3.55619	ACVRL1|COL5A1|CPE|DAG1|DSP|DVL2|GAA|CCN1|ILK|SMAD3|NAGLU|NOTCH2|NPY5R|PKD2|PTK2|RYR1|TPM1|TTN|DLC1|SEMA3C|CCDC40|PARVA|MIB1|ARID2|CCDC39
-2.61667	-1.8826	-1.88292	GO:0003012	GO Biological Processes	muscle system process	30244	287	703	18	2.56046	ATP1B1|CACNA2D1|DLG1|DTNA|GAA|GSTM2|KCNMA1|P2RX4|RYR1|RYR3|SLC9A1|SNTB1|TPM1|TTN|MYOT|INPP5F|GPD1L|KCNIP2
-9.12444	-3.9759	-7.40013	GO:0003013	GO Biological Processes	circulatory system process	30244	494	703	45	6.40114	ACVRL1|ATP1A4|ATP1B1|BMP6|CACNA2D1|CD36|COL1A2|CTSZ|CYB5R3|F2R|FYN|GAA|GAS6|GNA11|INS|LNPEP|SMAD3|MMP2|P2RX4|PRCP|SLC1A1|SLC2A1|SLC2A3|SLC9A1|SLC16A2|SOD3|SRC|TPM1|TTN|YES1|SLC7A5|NHERF1|TJP2|ATP6AP2|ABCC4|GNA13|EMILIN1|GPD1L|SNX5|SLC38A2|TRPM4|AGTRAP|DOCK5|SLC38A1|SLC27A1
0	-1.38511	-3.00488	GO:0003014	GO Biological Processes	renal system process	30244	120	703	10	1.42248	AQP1|ATP6V1B1|F2R|GAS6|KCNMA1|PKN1|LGMN|NHERF1|MAGED2|OIT3
-3.58071	0	-1.85684	GO:0003015	GO Biological Processes	heart process	30244	109	703	10	1.42248	ATP1B1|CACNA2D1|FYN|GAA|SLC1A1|SLC9A1|SRC|TPM1|TTN|GPD1L
-2.20905	-1.57877	-5.60307	GO:0003018	GO Biological Processes	vascular process in circulatory system	30244	267	703	22	3.12945	ATP1A4|BMP6|CD36|F2R|INS|MMP2|SLC1A1|SLC2A1|SLC2A3|SLC16A2|SOD3|SRC|YES1|SLC7A5|NHERF1|TJP2|ABCC4|SLC38A2|TRPM4|DOCK5|SLC38A1|SLC27A1
0	0	-1.68785	GO:0003044	GO Biological Processes	regulation of systemic arterial blood pressure mediated by a chemical signal	30244	45	392	3	0.765306	CTSZ|TPM1|ATP6AP2
-1.39055	0	-2.11716	GO:0003073	GO Biological Processes	regulation of systemic arterial blood pressure	30244	94	392	5	1.27551	CTSZ|F2R|GAS6|TPM1|ATP6AP2
-1.71896	0	-1.88529	GO:0003143	GO Biological Processes	embryonic heart tube morphogenesis	30244	70	703	7	0.995733	DVL2|SMAD3|NOTCH2|PKD2|CCDC40|MIB1|CCDC39
-1.5679	0	0	GO:0003151	GO Biological Processes	outflow tract morphogenesis	30244	80	703	6	0.853485	DVL2|ILK|NPY5R|RYR1|SEMA3C|PARVA
-2.06763	-1.64901	-4.34235	GO:0003158	GO Biological Processes	endothelium development	30244	99	703	12	1.70697	ACVRL1|CSNK2B|FASN|ICAM1|NAGLU|PECAM1|PTPRS|RDX|TJP2|RAPGEF2|PDCD10|RAP2C
0	0	-1.84398	GO:0003170	GO Biological Processes	heart valve development	30244	72	392	4	1.02041	CCN1|NAGLU|NOTCH2|EMILIN1
0	0	-2.09081	GO:0003179	GO Biological Processes	heart valve morphogenesis	30244	61	392	4	1.02041	CCN1|NAGLU|NOTCH2|EMILIN1
-1.33003	0	-2.2012	GO:0003205	GO Biological Processes	cardiac chamber development	30244	167	703	11	1.56472	CPE|DSP|IGF1R|CCN1|NAGLU|NOTCH2|NPY5R|PTK7|TPM1|SEMA3C|PARVA
0	0	-2.86156	GO:0003206	GO Biological Processes	cardiac chamber morphogenesis	30244	127	392	7	1.78571	CPE|DSP|CCN1|NAGLU|NOTCH2|TPM1|SEMA3C
0	0	-2.63751	GO:0003208	GO Biological Processes	cardiac ventricle morphogenesis	30244	71	392	5	1.27551	CPE|DSP|NAGLU|TPM1|SEMA3C
0	0	-1.44192	GO:0003229	GO Biological Processes	ventricular cardiac muscle tissue development	30244	56	392	3	0.765306	DSP|NAGLU|TPM1
0	0	-2.19754	GO:0003231	GO Biological Processes	cardiac ventricle development	30244	127	392	6	1.53061	CPE|DSP|CCN1|NAGLU|TPM1|SEMA3C
0	0	-1.66266	GO:0003254	GO Biological Processes	regulation of membrane depolarization	30244	46	392	3	0.765306	SRC|GPD1L|TRPM4
0	0	-1.51157	GO:0003333	GO Biological Processes	amino acid transmembrane transport	30244	91	703	7	0.995733	SLC1A1|SLC16A2|SLC7A5|SLC25A13|SLC38A2|SLC38A1|SLC15A4
-1.91355	0	0	GO:0003341	GO Biological Processes	cilium movement	30244	169	244	5	2.04918	APOB|DNAH5|SORD|NHERF1|CCDC40
-2.32592	0	-1.76759	GO:0003351	GO Biological Processes	epithelial cilium movement involved in extracellular fluid movement	30244	42	703	6	0.853485	DNAH5|NHERF1|DPCD|CABYR|CCDC40|CCDC39
-2.48337	-5.76016	-4.66384	GO:0005975	GO Biological Processes	carbohydrate metabolic process	30244	441	703	30	4.26743	AGL|AKT1|MAPK14|FUCA1|FUCA2|GAA|GLA|GLB1|GSK3B|GUSB|HEXB|IL6ST|INS|INPPL1|MAN2B1|MANBA|NEU1|NPC1|PHKB|SLC2A1|SLC2A3|SORD|SLC25A11|SLC25A13|LANCL1|GPD1L|DCXR|LANCL2|SPATA20|ADPGK
0	-2.1362	-2.63751	GO:0005976	GO Biological Processes	polysaccharide metabolic process	30244	71	703	7	0.995733	AGL|AKT1|GAA|GSK3B|IL6ST|NPC1|PHKB
0	-2.622	-2.33641	GO:0005977	GO Biological Processes	glycogen metabolic process	30244	52	703	6	0.853485	AGL|AKT1|GAA|GSK3B|IL6ST|PHKB
0	-3.53599	-2.16955	GO:0005979	GO Biological Processes	regulation of glycogen biosynthetic process	30244	30	326	4	1.22699	AKT1|GSK3B|INS|SELENOS
-4.6238	-3.66349	-2.48448	GO:0005996	GO Biological Processes	monosaccharide metabolic process	30244	188	703	17	2.41821	AKT1|MAPK14|FUCA1|FUCA2|GAA|GLB1|HEXB|INS|INPPL1|MAN2B1|SLC2A1|SLC2A3|SORD|SLC25A11|SLC25A13|DCXR|ADPGK
-1.80944	-2.74543	-1.7219	GO:0006006	GO Biological Processes	glucose metabolic process	30244	118	703	10	1.42248	AKT1|MAPK14|GAA|INS|INPPL1|SORD|SLC25A11|SLC25A13|DCXR|ADPGK
-1.77331	-1.37406	-1.6799	GO:0006022	GO Biological Processes	aminoglycan metabolic process	30244	121	703	8	1.13798	BGN|FUCA1|GLB1|GNS|GUSB|HEXB|NAGLU|CEMIP
-3.80004	-2.23667	-2.01762	GO:0006026	GO Biological Processes	aminoglycan catabolic process	30244	34	703	6	0.853485	FUCA1|GLB1|GNS|GUSB|HEXB|CEMIP
-4.13862	-2.47766	-2.25445	GO:0006027	GO Biological Processes	glycosaminoglycan catabolic process	30244	28	703	6	0.853485	FUCA1|GLB1|GNS|GUSB|HEXB|CEMIP
0	0	-1.52678	GO:0006029	GO Biological Processes	proteoglycan metabolic process	30244	90	703	6	0.853485	BGN|GLB1|GPC1|GUSB|HEXB|NAGLU
-1.77995	0	0	GO:0006066	GO Biological Processes	alcohol metabolic process	30244	324	244	7	2.86885	APOB|ASAH1|SCARB1|SMPD1|SORD|NPC2|APOL2
0	-1.69277	0	GO:0006091	GO Biological Processes	generation of precursor metabolites and energy	30244	372	326	9	2.76074	AKT1|SLC25A4|ATP5PO|GSK3B|IL6ST|PHKB|DEGS1|SLC25A13|COA6
0	-2.37752	0	GO:0006109	GO Biological Processes	regulation of carbohydrate metabolic process	30244	186	326	7	2.14724	AKT1|APP|GSK3B|IGFBP4|INS|SRC|SELENOS
0	-2.27129	-1.99521	GO:0006112	GO Biological Processes	energy reserve metabolic process	30244	65	703	6	0.853485	AGL|AKT1|GAA|GSK3B|IL6ST|PHKB
0	-4.62495	-6.86157	GO:0006468	GO Biological Processes	protein phosphorylation	30244	692	703	41	5.83215	ACVRL1|ADAM10|AKT1|APP|MAPK14|CSNK1D|CSNK2B|EPHA2|ERBB2|FYN|GAS6|GSK3B|IGF1R|IKBKB|ILK|MARK3|PAK1|PDPK1|PHKB|PRKCA|PKN1|PKN2|PRKD1|PTK2|PTK7|SLC1A1|SRC|STK10|THY1|TTN|TYRO3|YES1|CDK13|RIPK1|DCLK1|TNIK|ERC1|IRAK4|TAOK3|IQGAP3|MLKL
0	-2.69129	-2.21061	GO:0006469	GO Biological Processes	negative regulation of protein kinase activity	30244	209	703	14	1.99147	AKT1|GNAQ|NF2|PDPK1|PRKAR2A|PKN1|PTEN|PTPRB|SFRP1|SMPD1|THY1|TSG101|GPRC5A|PYCARD
-1.95506	0	0	GO:0006470	GO Biological Processes	protein dephosphorylation	30244	165	703	10	1.42248	MTM1|PPP1R12A|NCK1|PPP2CA|PPP5C|PTEN|PTPRB|PTPRE|PTPRS|MTMR6
0	0	-3.69363	GO:0006509	GO Biological Processes	membrane protein ectodomain proteolysis	30244	23	703	5	0.711238	ADAM10|DAG1|ADAM17|ADAM9|BACE2
0	-2.36876	-1.71421	GO:0006511	GO Biological Processes	ubiquitin-dependent protein catabolic process	30244	577	703	27	3.84068	AKT1|CYLD|GSK3B|MTM1|NAGLU|NEDD4|PSMB1|PSMD7|TGFB1I1|TSG101|CUL1|PLAA|HDAC6|ADRM1|FAF1|FAF2|CD2AP|VPS4A|CHMP4A|UBQLN2|VPS28|SELENOS|RNF114|MIB1|SMURF2|VPS37B|TMUB1
0	-3.42536	-2.09087	GO:0006516	GO Biological Processes	glycoprotein catabolic process	30244	32	326	4	1.22699	GPC1|GUSB|MANBA|NAGLU
0	-3.29418	-1.76264	GO:0006518	GO Biological Processes	peptide metabolic process	30244	513	326	15	4.60123	ADAM10|CPD|CTSZ|DPP4|GGT7|LNPEP|MGST2|MME|PAM|RPL36AL|RPL39|LANCL1|AGO2|PTCD3|APH1B
0	-1.47566	0	GO:0006520	GO Biological Processes	amino acid metabolic process	30244	281	326	7	2.14724	ACY1|ATP7A|GLUL|SLC25A13|SEPHS1|NIT2|SRR
0	-1.41899	0	GO:0006575	GO Biological Processes	cellular modified amino acid metabolic process	30244	117	703	8	1.13798	CTSB|CTSK|SLC16A2|CPQ|PLA2G15|SERINC1|PCYOX1L|SLC27A1
0	0	-3.05768	GO:0006590	GO Biological Processes	thyroid hormone generation	30244	15	703	4	0.56899	CTSB|CTSK|SLC16A2|CPQ
0	-2.07639	-1.6398	GO:0006605	GO Biological Processes	protein targeting	30244	265	703	14	1.99147	LAMP2|LTBP2|NEDD4|PEX19|SORT1|SDCBP|SRP14|HOMER3|GABARAP|VPS4A|CHMP4A|PXK|ERBIN|VPS37B
0	-1.45402	0	GO:0006606	GO Biological Processes	protein import into nucleus	30244	114	326	4	1.22699	AKT1|KPNA2|APPL1|APPL2
0	-1.60711	0	GO:0006612	GO Biological Processes	protein targeting to membrane	30244	102	326	4	1.22699	PEX19|SRP14|CHMP4A|VPS37B
0	-2.27335	-2.05361	GO:0006622	GO Biological Processes	protein targeting to lysosome	30244	33	703	5	0.711238	LAMP2|NEDD4|SORT1|VPS4A|PXK
0	-2.7508	-1.61416	GO:0006623	GO Biological Processes	protein targeting to vacuole	30244	48	703	6	0.853485	LAMP2|NEDD4|SORT1|VPS4A|PXK|VPS37B
0	-2.56703	0	GO:0006631	GO Biological Processes	fatty acid metabolic process	30244	321	326	10	3.06748	MAPK14|GSTM2|PAM|DEGS1|FADS2|ACSBG1|PLA2G15|AIG1|DAGLB|SLC27A1
0	-2.06771	0	GO:0006633	GO Biological Processes	fatty acid biosynthetic process	30244	116	326	5	1.53374	GSTM2|DEGS1|FADS2|ACSBG1|DAGLB
0	-2.06992	0	GO:0006636	GO Biological Processes	unsaturated fatty acid biosynthetic process	30244	39	326	3	0.920245	DEGS1|FADS2|DAGLB
-1.37912	0	0	GO:0006638	GO Biological Processes	neutral lipid metabolic process	30244	95	703	6	0.853485	APOB|APOC3|DGKA|PLA2G15|PLCE1|DAGLB
-1.39055	0	0	GO:0006639	GO Biological Processes	acylglycerol metabolic process	30244	94	703	6	0.853485	APOB|APOC3|DGKA|PLA2G15|PLCE1|DAGLB
-4.32967	-5.58387	-3.43307	GO:0006643	GO Biological Processes	membrane lipid metabolic process	30244	205	703	21	2.9872	ASAH1|FUCA1|KDSR|GLA|GLB1|HEXB|MGST2|NAGLU|NEU1|OSBP|PPP2CA|PRKD1|PSAP|SMPD1|DEGS1|TM9SF2|PLA2G15|SCCPDH|SMPD4|SERINC1|PIGU
-3.16783	-6.40113	-4.7105	GO:0006644	GO Biological Processes	phospholipid metabolic process	30244	356	703	32	4.55192	DGKA|HEXB|INPPL1|MTM1|OCRL|OSBP|PCYT1A|PI4KA|PIP4K2A|PLCG1|PTEN|SMPD1|PIP4K2B|SYNJ2|MTMR6|PLAA|CDIPT|INPP5F|EFR3A|PLA2G15|PIP4P2|SMPD4|PLSCR3|SLC44A2|SERINC1|LPCAT1|PIP4P1|PIGU|PIK3R6|PLBD2|SLC27A1|TNFAIP8L3
-2.06874	-5.53322	-4.01491	GO:0006650	GO Biological Processes	glycerophospholipid metabolic process	30244	284	703	26	3.69844	DGKA|INPPL1|MTM1|OCRL|PCYT1A|PI4KA|PIP4K2A|PLCG1|PTEN|PIP4K2B|SYNJ2|MTMR6|CDIPT|INPP5F|EFR3A|PLA2G15|PIP4P2|SMPD4|PLSCR3|SLC44A2|SERINC1|LPCAT1|PIP4P1|PIGU|PIK3R6|SLC27A1
0	-5.83514	-3.5387	GO:0006661	GO Biological Processes	phosphatidylinositol biosynthetic process	30244	129	703	15	2.13371	INPPL1|MTM1|OCRL|PI4KA|PIP4K2A|PTEN|PIP4K2B|SYNJ2|MTMR6|CDIPT|INPP5F|EFR3A|PIGU|PIK3R6|SLC27A1
-3.64647	-2.22955	-1.90509	GO:0006664	GO Biological Processes	glycolipid metabolic process	30244	106	703	10	1.42248	FUCA1|GLA|GLB1|HEXB|NAGLU|NEU1|SMPD1|TM9SF2|SCCPDH|PIGU
-3.52558	-4.25882	-2.3452	GO:0006665	GO Biological Processes	sphingolipid metabolic process	30244	157	703	17	2.41821	ASAH1|KDSR|GLA|GLB1|HEXB|NAGLU|NEU1|OSBP|PPP2CA|PRKD1|PSAP|SMPD1|DEGS1|TM9SF2|PLA2G15|SMPD4|SERINC1
-2.8972	-2.35454	-2.02484	GO:0006672	GO Biological Processes	ceramide metabolic process	30244	99	703	11	1.56472	ASAH1|GLA|HEXB|NAGLU|NEU1|PPP2CA|SMPD1|DEGS1|TM9SF2|PLA2G15|SMPD4
-2.82268	-1.54956	-1.34881	GO:0006687	GO Biological Processes	glycosphingolipid metabolic process	30244	61	703	7	0.995733	GLA|GLB1|HEXB|NAGLU|NEU1|SMPD1|TM9SF2
0	-1.44221	0	GO:0006690	GO Biological Processes	icosanoid metabolic process	30244	115	326	4	1.22699	GGT7|MGST2|PYCARD|DAGLB
0	-1.45402	0	GO:0006694	GO Biological Processes	steroid biosynthetic process	30244	114	326	4	1.22699	CYB5R3|OSBP|OSBPL3|CYB5R1
0	-1.62592	-1.4225	GO:0006749	GO Biological Processes	glutathione metabolic process	30244	57	326	3	0.920245	GGT7|GSTM2|MGST2
0	-1.40232	0	GO:0006753	GO Biological Processes	nucleoside phosphate metabolic process	30244	487	703	22	3.12945	ABCC6|ATP1B1|ATP5PF|ATP6V1B1|ATP5PO|DLG1|EPHA2|GNAI3|IMPDH1|IMPDH2|NT5E|TJP2|SLC25A13|SMPDL3A|GPD1L|ACSBG1|SAMHD1|DCXR|RAB23|FLAD1|CARD11|NAPRT
0	0	-1.71372	GO:0006801	GO Biological Processes	superoxide metabolic process	30244	44	703	4	0.56899	ATP7A|NAGLU|SLC1A1|SOD3
-1.90722	-7.35003	-8.89732	GO:0006812	GO Biological Processes	monoatomic cation transport	30244	790	703	56	7.96586	SLC25A4|ANXA2P2|AQP1|ATP1A4|ATP1B1|ATP4A|ATP5PF|ATP6V1B1|ATP7A|ATP5PO|CACNA2D1|SLC31A1|CCN2|DNM2|F2R|FYN|GAS6|ITPR1|KCNMA1|P2RX4|PKD2|PLCG1|RYR1|RYR3|SLC1A1|SLC9A1|SLC20A2|STIM1|SLC30A1|SLC33A1|NHERF1|ATP6V1G1|ABCB6|ATP6AP2|SLC25A13|SLC9A6|MAGED2|CORO1A|PLCH1|COMMD3|ATP6V0A2|ATP2C1|SLC39A1|KCNIP2|PLCE1|ATP6V1H|SLC38A2|TRPM4|SLC48A1|SLC12A9|CYBRD1|SLC38A1|MAGT1|JPH4|SLC15A4|ANO6
0	-1.36354	-1.5481	GO:0006813	GO Biological Processes	potassium ion transport	30244	177	703	10	1.42248	AQP1|ATP1A4|ATP1B1|ATP4A|KCNMA1|PKD2|SLC9A1|SLC9A6|KCNIP2|SLC12A9
-1.77762	0	-3.82928	GO:0006814	GO Biological Processes	sodium ion transport	30244	183	703	15	2.13371	ATP1A4|ATP1B1|ATP4A|ATP6V1B1|PKD2|SLC9A1|SLC20A2|NHERF1|SLC9A6|MAGED2|COMMD3|SLC38A2|TRPM4|SLC38A1|ANO6
0	-3.8473	-3.75214	GO:0006816	GO Biological Processes	calcium ion transport	30244	262	703	21	2.9872	ANXA2P2|CACNA2D1|CCN2|F2R|FYN|GAS6|ITPR1|P2RX4|PKD2|PLCG1|RYR1|RYR3|STIM1|SLC30A1|CORO1A|PLCH1|ATP2C1|PLCE1|TRPM4|JPH4|ANO6
0	-2.17735	0	GO:0006820	GO Biological Processes	monoatomic anion transport	30244	154	326	6	1.84049	ABCC6|CLIC1|CLNS1A|SLC12A9|TTYH3|ANO6
0	-2.0831	0	GO:0006821	GO Biological Processes	chloride transport	30244	115	326	5	1.53374	CLIC1|CLNS1A|SLC12A9|TTYH3|ANO6
0	-1.66652	0	GO:0006826	GO Biological Processes	iron ion transport	30244	55	326	3	0.920245	DNM2|SLC48A1|CYBRD1
-1.57769	0	-1.45438	GO:0006836	GO Biological Processes	neurotransmitter transport	30244	139	703	9	1.28023	RAB3A|SLC1A1|STX3|STXBP2|SNAP29|ERC2|SLC38A2|LIN7C|SLC38A1
-2.24157	-1.89936	-2.56499	GO:0006858	GO Biological Processes	extracellular transport	30244	45	703	7	0.995733	DNAH5|TSG101|NHERF1|DPCD|CABYR|CCDC40|CCDC39
0	0	-1.82456	GO:0006862	GO Biological Processes	nucleotide transport	30244	40	703	4	0.56899	SLC25A4|ABCC6|SLC33A1|ABCC4
-2.67565	-3.95688	-6.11849	GO:0006869	GO Biological Processes	lipid transport	30244	346	703	25	3.55619	APOB|APOC3|CD36|SCARB1|NPC1|OSBP|ATP8B1|PIP4K2A|PSAP|SLC2A1|SLC25A11|ATP9A|ABCC4|NPC2|APOL2|ZDHHC5|LRP10|OSBPL3|VPS4A|APOM|PLSCR3|VMP1|ANO6|SLC27A1|TNFAIP8L3
-2.11774	-6.03143	-8.02966	GO:0006873	GO Biological Processes	intracellular monoatomic ion homeostasis	30244	422	703	35	4.97866	APP|ATP1A4|ATP1B1|ATP4A|ATP6V1B1|ATP7A|BMP6|CALB2|CAV2|SLC31A1|HEXB|ITPR1|KCNMA1|NAGLU|PKD2|PRNP|RYR1|RYR3|S100A8|S100A9|SLC1A1|SLC9A1|STIM1|SLC30A1|ATP6V1G1|ABCB6|ATP6AP2|SLC9A6|ATP6V0A2|RAB38|ERC2|NPTN|ATP2C1|ATP6V1H|CYBRD1
0	-2.20826	-3.51809	GO:0006874	GO Biological Processes	intracellular calcium ion homeostasis	30244	200	703	14	1.99147	APP|ATP1B1|CALB2|CAV2|HEXB|ITPR1|PKD2|RYR1|RYR3|STIM1|SLC30A1|ERC2|NPTN|ATP2C1
0	-3.20331	0	GO:0006878	GO Biological Processes	intracellular copper ion homeostasis	30244	16	703	5	0.711238	APP|ATP7A|SLC31A1|PRNP|ABCB6
-1.76927	-1.44563	-1.95004	GO:0006879	GO Biological Processes	intracellular iron ion homeostasis	30244	67	703	6	0.853485	BMP6|NAGLU|ATP6V1G1|ABCB6|ATP6V0A2|CYBRD1
0	0	-2.44699	GO:0006882	GO Biological Processes	intracellular zinc ion homeostasis	30244	24	703	4	0.56899	S100A8|S100A9|SLC1A1|SLC30A1
0	-3.47967	0	GO:0006884	GO Biological Processes	cell volume homeostasis	30244	31	326	4	1.22699	CLNS1A|KCNMA1|SLC12A9|ANO6
0	-1.58004	-3.37563	GO:0006885	GO Biological Processes	regulation of pH	30244	104	392	7	1.78571	ATP4A|ATP6V1B1|SLC9A1|ATP6AP2|SLC9A6|ATP6V0A2|ATP6V1H
-7.14152	-6.65495	-5.69708	GO:0006886	GO Biological Processes	intracellular protein transport	30244	702	703	49	6.97013	AKT1|ARF5|ATP1B1|AP1S1|KPNA2|LAMP2|LTBP2|NEDD4|CTSA|PEX19|RTN2|SORT1|SDCBP|SRP14|STX3|STXBP2|TSG101|STX7|AP1S2|AP1M1|RAB29|HOMER3|HDAC6|VTI1B|TMED10|TMED1|RAB31|GABARAP|RAB18|RFTN1|FAF2|RAB38|RAB3GAP2|APPL1|SNX5|VPS4A|CHMP4A|VPS28|RAB14|RAB23|PXK|APPL2|SELENOS|ERBIN|RAB22A|VPS37B|HM13|SNX27|RILPL1
-2.50858	-1.3697	-4.19683	GO:0006887	GO Biological Processes	exocytosis	30244	235	703	20	2.84495	PAK1|RAB3A|STX3|STXBP2|TSG101|SNAP29|RAB3D|ABCC4|VTI1B|RAB10|TMED10|RAB31|CORO1A|ERC2|LIN7C|EXOC1|EXOC2|STXBP5|EXOC8|RAB12
-2.11409	0	0	GO:0006890	GO Biological Processes	retrograde vesicle-mediated transport, Golgi to endoplasmic reticulum	30244	50	703	5	0.711238	ARF5|ATP9A|TMED10|BICD2|USE1
-3.93281	-3.2593	-2.84635	GO:0006892	GO Biological Processes	post-Golgi vesicle-mediated transport	30244	94	703	14	1.99147	DNM2|KRT18|LAMP1|SORT1|VTI1B|VAMP5|RAB10|RAB31|EHD3|RAB14|EXOC1|EXOC2|GOPC|EXOC8
0	-2.71747	-2.42968	GO:0006893	GO Biological Processes	Golgi to plasma membrane transport	30244	49	703	9	1.28023	DNM2|KRT18|VAMP5|RAB10|RAB31|EXOC1|EXOC2|GOPC|EXOC8
-3.27228	0	0	GO:0006896	GO Biological Processes	Golgi to vacuole transport	30244	20	244	3	1.22951	LAMP1|VTI1B|EHD3
-5.14159	-13.567	-18.4513	GO:0006897	GO Biological Processes	endocytosis	30244	529	703	62	8.81935	BIN1|APP|CAV2|CD36|SCARB1|AP1S1|CSNK1D|DNM2|DPP4|FYN|GAS6|HMGB1|INPPL1|MFGE8|NEDD4|NPC1|PAK1|PECAM1|PTK2|RALB|SORT1|SRC|TYRO3|VAV2|YES1|SYNJ2|MTMR6|TRIP10|RIN1|ELMO1|ATP9A|WASF2|RAB31|CORO1A|PACSIN2|INPP5F|EPN2|FNBP1|DNAJC13|NECAP1|LRP10|GAPVD1|SNX5|PYCARD|PACSIN3|PACSIN1|EHD3|ITSN2|SCARA3|RAB14|ATP6V1H|LRP1B|FNBP1L|NECAP2|RAB22A|TBC1D24|MIB1|GPR107|LOXL4|REPS1|JPT2|FCHO2
-1.35388	-3.37009	-2.24316	GO:0006898	GO Biological Processes	receptor-mediated endocytosis	30244	164	703	15	2.13371	CAV2|CD36|AP1S1|DNM2|DPP4|NEDD4|RALB|RAB31|INPP5F|DNAJC13|ITSN2|LRP1B|FNBP1L|GPR107|FCHO2
0	-2.83009	0	GO:0006900	GO Biological Processes	vesicle budding from membrane	30244	77	326	5	1.53374	CSNK1D|WASL|TMED10|VPS4A|CHMP4A
0	-3.19425	-2.01843	GO:0006903	GO Biological Processes	vesicle targeting	30244	64	703	8	1.13798	CSNK1D|NAGLU|SNAP29|TMED10|EXOC1|EXOC2|TRAPPC1|EXOC8
-3.43934	-1.98115	-2.676	GO:0006904	GO Biological Processes	vesicle docking involved in exocytosis	30244	42	703	8	1.13798	RAB3A|STXBP2|RAB3D|VTI1B|EXOC1|EXOC2|EXOC8|RAB12
-5.80363	-1.63487	-2.00708	GO:0006906	GO Biological Processes	vesicle fusion	30244	100	703	14	1.99147	CAV2|GNAI3|PIP4K2A|STX3|PIP4K2B|STX7|VAMP4|SNAP29|VTI1B|CORO1A|VPS4A|CHMP4A|YIPF4|RAB12
0	-3.71664	0	GO:0006907	GO Biological Processes	pinocytosis	30244	11	326	3	0.920245	DNM2|SNX5|PYCARD
-2.03087	-2.7723	-2.95662	GO:0006909	GO Biological Processes	phagocytosis	30244	158	703	17	2.41821	CD36|SCARB1|DNM2|FYN|GAS6|HMGB1|MFGE8|PAK1|PECAM1|PTK2|SRC|TYRO3|VAV2|YES1|ELMO1|CORO1A|RAB14
0	-1.74087	0	GO:0006913	GO Biological Processes	nucleocytoplasmic transport	30244	247	326	7	2.14724	AKT1|FMR1|KPNA2|APPL1|APPL2|NDC1|YTHDC1
-4.97707	-5.03431	-3.58683	GO:0006914	GO Biological Processes	autophagy	30244	314	703	30	4.26743	ARSB|CTSK|GAA|HMGB1|LAMP2|MTM1|NAGLU|NPC1|PIP4K2A|S100A8|S100A9|SRC|TSG101|PIP4K2B|SNAP29|PLAA|TMEM59|HDAC6|VTI1B|ATG7|GABARAP|VPS4A|CHMP4A|UBQLN2|VPS28|RAB23|FNBP1L|VPS37B|VMP1|RAB12
0	-1.32345	-2.53333	GO:0006919	GO Biological Processes	activation of cysteine-type endopeptidase activity involved in apoptotic process	30244	75	703	7	0.995733	F2R|SMAD3|S100A8|S100A9|SLC1A1|DLC1|PYCARD
0	-4.61567	0	GO:0006924	GO Biological Processes	activation-induced cell death of T cells	30244	6	326	3	0.920245	AKT1|FAS|DNAJA3
-2.05285	-6.06737	-7.14205	GO:0006935	GO Biological Processes	chemotaxis	30244	510	703	39	5.54765	APP|CRK|MAPK14|DAG1|DPP4|LPAR1|EPHA2|ERBB2|FYN|GAP43|GAS6|HMGB1|HMGB2|CCN1|LAMB2|LGALS3|MMP2|NOTCH2|PLXNA1|PTK2|PTK7|RAC2|S100A8|S100A9|ADAM17|MYOT|GPNMB|SEMA3C|CORO1A|NFASC|PLXNB2|TRPM4|PLXNA3|ENAH|PARVA|PLXNA4|NEXN|MOSPD2|UNC5B
-2.56021	0	-1.97283	GO:0006936	GO Biological Processes	muscle contraction	30244	230	703	15	2.13371	ATP1B1|CACNA2D1|DLG1|DTNA|GAA|KCNMA1|RYR1|RYR3|SLC9A1|SNTB1|TPM1|TTN|MYOT|GPD1L|KCNIP2
-1.88323	-1.40808	-3.36342	GO:0006937	GO Biological Processes	regulation of muscle contraction	30244	172	703	14	1.99147	BIN1|ATP1B1|CCN2|DLG1|DSP|F2R|GSTM2|P2RX4|SLC9A1|TPM1|EHD3|PLCE1|TRPM4|DOCK5
-2.6607	0	-1.81029	GO:0006941	GO Biological Processes	striated muscle contraction	30244	112	703	10	1.42248	ATP1B1|CACNA2D1|DTNA|GAA|RYR1|RYR3|SLC9A1|TPM1|TTN|GPD1L
-2.9368	0	-2.06104	GO:0006942	GO Biological Processes	regulation of striated muscle contraction	30244	97	703	10	1.42248	BIN1|ATP1B1|CCN2|DLG1|DSP|GSTM2|P2RX4|SLC9A1|EHD3|TRPM4
0	0	-1.82456	GO:0006953	GO Biological Processes	acute-phase response	30244	40	703	4	0.56899	F8|FN1|INS|APOL2
-2.67313	-5.45092	-4.78961	GO:0006954	GO Biological Processes	inflammatory response	30244	560	703	33	4.69417	AKT1|APP|BMP6|CD36|ADGRE5|EPHA2|F2R|F8|FASN|FN1|HMGB1|HMGB2|IGFBP4|IKBKB|INS|NAGLU|NOTCH2|PRCP|PRKD1|PTX3|S100A8|S100A9|TIMP1|ATRN|RIPK1|PLAA|TLR6|APOL2|PYCARD|PXK|LXN|GSDMD|ANO6
-1.6255	0	-1.76546	GO:0006970	GO Biological Processes	response to osmotic stress	30244	76	703	8	1.13798	AQP1|KCNMA1|PDPK1|PKD2|PKN1|SLC2A1|SORD|PYCARD
-4.89297	-7.49086	-9.74294	GO:0006979	GO Biological Processes	response to oxidative stress	30244	375	703	35	4.97866	AKT1|ALAD|APP|AQP1|ARG1|ATP7A|CD36|COL1A1|CRK|FYN|GPX7|MGST1|MMP2|MMP14|NAGLU|PKD2|PON2|PRKD1|PRNP|S100A7|SLC1A1|SOD3|SRC|TPM1|PXDN|ATRN|RIPK1|ADAM9|HDAC6|PDCD10|SCARA3|SELENOS|TBC1D24|NAPRT|SIRPA
0	-2.27335	0	GO:0006984	GO Biological Processes	ER-nucleus signaling pathway	30244	33	326	3	0.920245	GSK3B|QRICH1|SELENOS
0	-2.0078	0	GO:0006986	GO Biological Processes	response to unfolded protein	30244	120	326	5	1.53374	HSPA1L|HSPA6|FAF2|QRICH1|SELENOS
0	-1.74246	0	GO:0006997	GO Biological Processes	nucleus organization	30244	140	703	9	1.28023	BIN1|HMGB2|NUMA1|PRKCA|SYNE1|RRP8|VPS4A|CHMP4A|NDC1
0	-2.87203	-2.19254	GO:0007005	GO Biological Processes	mitochondrion organization	30244	451	326	13	3.98773	AKT1|SLC25A4|ATP7A|CAV2|CTSK|GSK3B|MTM1|RAB3A|TMEM11|RAB29|DNAJA3|RAB38|SMIM20
-3.62872	-6.09111	-8.86436	GO:0007009	GO Biological Processes	plasma membrane organization	30244	151	703	20	2.84495	AKT1|BIN1|CAV2|COL5A1|PTEN|RAB3A|SMPD1|DEGS1|NHERF1|PACSIN2|EPB41L3|VPS4A|CHMP4A|PACSIN3|PACSIN1|FNBP1L|PLSCR3|PALS1|VMP1|ANO6
-5.79679	-2.11413	-3.18389	GO:0007015	GO Biological Processes	actin filament organization	30244	261	703	25	3.55619	ADD1|DIAPH1|DLG1|EPS8|INPPL1|LCP1|MARCKS|NCK1|RAC2|SRC|SVIL|TPM1|TTN|WASL|PSTPIP2|ELMO1|ARPC2|CORO1A|CD2AP|PACSIN1|ENAH|SHROOM3|MARCKSL1|PPP1R9B|IQGAP3
-2.35543	0	0	GO:0007018	GO Biological Processes	microtubule-based movement	30244	387	244	9	3.68852	APOB|DST|DNAH5|SORD|UBB|NHERF1|HDAC6|BICD2|CCDC40
0	0	-2.79935	GO:0007029	GO Biological Processes	endoplasmic reticulum organization	30244	96	392	6	1.53061	CAV2|RTN3|RAB10|RAB18|SMPD4|EMC10
0	-3.75224	-4.70705	GO:0007030	GO Biological Processes	Golgi organization	30244	144	703	14	1.99147	CSNK1D|NAGLU|ATP8B1|PRKD1|VAMP4|RAB29|VTI1B|TMED10|TMED1|PDCD10|SYNE1|VMP1|YIPF4|TJAP1
-1.42574	-5.18448	-2.91919	GO:0007032	GO Biological Processes	endosome organization	30244	91	326	8	2.45399	TSG101|DNAJC13|VPS4A|CHMP4A|ATP6V1H|RAB22A|VPS37B|EXOC8
-3.07271	-2.36488	-1.44855	GO:0007033	GO Biological Processes	vacuole organization	30244	187	703	16	2.27596	ARSB|GAA|HEXB|MTM1|NAGLU|ATP6AP2|ATG7|CORO1A|GABARAP|VPS4A|CHMP4A|UBQLN2|RAB14|ATP6V1H|RAB23|VMP1
-4.1538	-4.81157	-4.13636	GO:0007034	GO Biological Processes	vacuolar transport	30244	168	703	20	2.84495	BIN1|ARSB|LAMP1|LAMP2|MTM1|NEDD4|NPC1|PSAP|SORT1|TSG101|VTI1B|VPS4A|CHMP4A|EHD3|VPS28|PXK|USE1|VPS37B|SNX27|RAB12
0	0	-3.02332	GO:0007035	GO Biological Processes	vacuolar acidification	30244	34	392	4	1.02041	ATP6V1B1|ATP6AP2|ATP6V0A2|ATP6V1H
-2.85852	-1.6209	0	GO:0007040	GO Biological Processes	lysosome organization	30244	101	703	9	1.28023	ARSB|GAA|HEXB|NAGLU|ATP6AP2|CORO1A|CHMP4A|RAB14|ATP6V1H
-3.12058	-4.82818	-5.00929	GO:0007041	GO Biological Processes	lysosomal transport	30244	133	703	17	2.41821	BIN1|ARSB|LAMP1|LAMP2|MTM1|NEDD4|NPC1|PSAP|SORT1|TSG101|VPS4A|CHMP4A|EHD3|PXK|USE1|SNX27|RAB12
-1.68216	-2.55093	-1.57439	GO:0007043	GO Biological Processes	cell-cell junction assembly	30244	129	703	11	1.56472	CDH2|CDH13|DLG1|CLDN11|PECAM1|PRKCA|PKN2|STRN|TBCD|MPDZ|EPB41L3
0	-2.03949	-3.79169	GO:0007044	GO Biological Processes	cell-substrate junction assembly	30244	40	392	5	1.27551	FN1|SRC|THY1|DLC1|RCC2
-1.33003	-4.83411	-2.2012	GO:0007156	GO Biological Processes	homophilic cell adhesion via plasma membrane adhesion molecules	30244	167	326	10	3.06748	CDH2|DSC3|PECAM1|PTK7|MYOT|PLXNB2|PCDHB5|NPTN|HMCN1|NEXN
0	-1.70891	-1.50281	GO:0007157	GO Biological Processes	heterophilic cell-cell adhesion via plasma membrane cell adhesion molecules	30244	53	326	3	0.920245	CDH2|ICAM1|HMCN1
0	-3.50076	-2.24927	GO:0007159	GO Biological Processes	leukocyte cell-cell adhesion	30244	55	703	8	1.13798	ICAM1|NT5E|PECAM1|RAC2|S100A8|S100A9|STK10|CERCAM
0	-4.75052	-5.76266	GO:0007160	GO Biological Processes	cell-matrix adhesion	30244	136	392	11	2.80612	CD63|DAG1|FN1|ILK|ITGA7|SRC|THY1|ADAM9|DLC1|EMILIN1|RCC2
-6.54176	-5.75239	-5.42495	GO:0007162	GO Biological Processes	negative regulation of cell adhesion	30244	312	703	33	4.69417	ACVRL1|ADAM10|AKT1|ANGPT2|ARG1|BMP6|CDH13|CDSN|COL1A1|DLG1|ERBB2|HMGB1|LGALS3|MMP2|MMP14|NF2|SERPINE2|PLXNA1|PODXL|PRNP|PTEN|PTK2|RDX|SDC4|SRC|TBCD|DLC1|GPNMB|PLXNB2|PLXNA3|RCC2|TWSG1|PLXNA4
-2.87847	-3.43357	-4.84064	GO:0007163	GO Biological Processes	establishment or maintenance of cell polarity	30244	202	703	23	3.27169	AQP1|DST|CRK|DLG1|GSK3B|IGF1R|ILK|NUMA1|PTK2|PTK7|SLC9A1|NHERF1|CKAP5|SLC9A6|RAB10|MAPRE1|MTCL1|GPSM1|LIN7C|PARVA|ERBIN|PALS1|SNX27
-6.64728	-7.57489	-8.94431	GO:0007167	GO Biological Processes	enzyme-linked receptor protein signaling pathway	30244	628	703	57	8.10811	ACVRL1|AKT1|ANGPT2|BMP6|CAV2|COL1A1|COL1A2|COL4A1|COL4A2|SLC31A1|CRK|MAPK14|CCN2|EPHA2|ERBB2|FYN|GAS6|GLG1|GRB10|GSK3B|IGF1R|IL6ST|INS|LNPEP|LTBP1|LTBP2|SMAD3|MMP2|NCK1|NOTCH2|PAK1|PDPK1|PLAT|PLCG1|PRKD1|PTK2|SORT1|SFRP1|SRC|ADAM17|TGFB1I1|TYRO3|VAV2|YES1|TRADD|ADAM9|CPNE3|MPZL1|RAPGEF2|SHC2|APPL1|PLCE1|RAB14|APPL2|ERBIN|TWSG1|SMURF2
-3.78165	-6.0906	-8.10688	GO:0007169	GO Biological Processes	transmembrane receptor protein tyrosine kinase signaling pathway	30244	418	703	40	5.6899	AKT1|ANGPT2|CAV2|COL1A1|COL4A1|COL4A2|SLC31A1|CRK|MAPK14|CCN2|EPHA2|ERBB2|FYN|GRB10|GSK3B|IGF1R|INS|MMP2|NCK1|PAK1|PDPK1|PLAT|PLCG1|PRKD1|PTK2|SORT1|SRC|ADAM17|TYRO3|VAV2|YES1|TRADD|CPNE3|MPZL1|RAPGEF2|SHC2|APPL1|PLCE1|RAB14|ERBIN
0	-2.622	-5.32637	GO:0007173	GO Biological Processes	epidermal growth factor receptor signaling pathway	30244	52	703	9	1.28023	AKT1|ERBB2|PDPK1|PLCG1|PTK2|SRC|ADAM17|PLCE1|ERBIN
0	-2.39137	-3.23406	GO:0007176	GO Biological Processes	regulation of epidermal growth factor-activated receptor activity	30244	30	392	4	1.02041	APP|ADAM17|TSG101|GPRC5A
-3.55933	-4.81049	-2.25977	GO:0007178	GO Biological Processes	transmembrane receptor protein serine/threonine kinase signaling pathway	30244	205	703	20	2.84495	ACVRL1|BMP6|CAV2|COL1A2|MAPK14|GLG1|LNPEP|LTBP1|LTBP2|SMAD3|NOTCH2|PTK2|SFRP1|SRC|TGFB1I1|ADAM9|APPL1|APPL2|TWSG1|SMURF2
-3.76101	-3.0944	-1.98954	GO:0007179	GO Biological Processes	transforming growth factor beta receptor signaling pathway	30244	101	703	12	1.70697	ACVRL1|CAV2|COL1A2|GLG1|LTBP2|SMAD3|PTK2|SRC|ADAM9|APPL1|APPL2|TWSG1
0	-2.51807	-1.57079	GO:0007188	GO Biological Processes	adenylate cyclase-modulating G protein-coupled receptor signaling pathway	30244	223	703	16	2.27596	ADGRE5|LPAR1|GNA11|GNAI1|GNAI3|GNAL|GNAQ|GNAT1|GNB1|PALM|PSAP|NHERF1|RAPGEF2|WASF2|GNA13|ADGRE3
0	-1.52783	-2.5407	GO:0007200	GO Biological Processes	phospholipase C-activating G protein-coupled receptor signaling pathway	30244	108	392	6	1.53061	LPAR1|F2R|GNA11|GNB1|ITPR1|PLCE1
0	-1.77996	-3.08597	GO:0007204	GO Biological Processes	positive regulation of cytosolic calcium ion concentration	30244	188	703	13	1.84922	CACNA2D1|CD36|CD55|LPAR1|F2R|HMGB1|P2RX4|PKD2|GNA13|NPTN|PLCE1|TRPM4|JPH4
0	-2.43368	-3.29178	GO:0007212	GO Biological Processes	dopamine receptor signaling pathway	30244	29	703	7	0.995733	GNA11|GNAI3|GNAQ|GNB1|GSK3B|SLC1A1|NHERF1
0	-2.84497	-3.85485	GO:0007213	GO Biological Processes	G protein-coupled acetylcholine receptor signaling pathway	30244	21	703	6	0.853485	GNA11|GNAQ|GNB1|ITPR1|RGS10|AGRN
0	-1.92591	0	GO:0007215	GO Biological Processes	glutamate receptor signaling pathway	30244	44	703	5	0.711238	APP|FMR1|GNAQ|SLC1A1|HOMER3
0	-1.44221	-3.11383	GO:0007219	GO Biological Processes	Notch signaling pathway	30244	115	392	7	1.78571	ADAM10|ANXA4|APP|NOTCH2|ADAM17|MIB1|APH1B
-1.39055	-7.1254	-7.40034	GO:0007229	GO Biological Processes	integrin-mediated signaling pathway	30244	94	703	16	2.27596	ADAM10|DST|COL16A1|CCN2|FN1|ILK|ITGA7|LAMA5|PRKD1|PTK2|SRC|THY1|ADAM9|ISG15|ERBIN|RCC2
-1.73545	-1.41347	-1.90649	GO:0007249	GO Biological Processes	I-kappaB kinase/NF-kappaB signaling	30244	69	392	4	1.02041	AKT1|IKBKB|ERC1|CARD11
0	0	-1.52404	GO:0007259	GO Biological Processes	receptor signaling pathway via JAK-STAT	30244	52	392	3	0.765306	PKD2|NMI|STAMBP
0	0	-2.55736	GO:0007263	GO Biological Processes	nitric oxide mediated signal transduction	30244	22	392	3	0.765306	CD36|INS|RILPL1
-2.92712	-6.83939	-4.47359	GO:0007264	GO Biological Processes	small GTPase mediated signal transduction	30244	256	703	29	4.12518	RND3|CDH13|COL1A2|EPS8|GNB1|RAC2|RALB|RRAD|SDCBP|VAV2|CTNNAL1|DNAJA3|ARHGEF1|RAB9A|RAPGEF2|ELMO1|WASF2|GNA13|RAB35|RAB18|RAB38|PLCE1|RAB4B|CCDC88A|RAP2C|DOCK5|IQGAP3|RAB12|RAB15
-3.87909	-3.73318	-3.80996	GO:0007265	GO Biological Processes	Ras protein signal transduction	30244	184	703	21	2.9872	CDH13|COL1A2|EPS8|GNB1|RALB|SDCBP|CTNNAL1|ARHGEF1|RAB9A|RAPGEF2|ELMO1|WASF2|GNA13|RAB35|PLCE1|RAB4B|RAP2C|DOCK5|IQGAP3|RAB12|RAB15
-1.87822	0	0	GO:0007266	GO Biological Processes	Rho protein signal transduction	30244	61	703	6	0.853485	CDH13|COL1A2|EPS8|CTNNAL1|ARHGEF1|GNA13
-1.71515	0	-2.09705	GO:0007268	GO Biological Processes	chemical synaptic transmission	30244	412	703	20	2.84495	AKT1|DLG1|DTNA|GSK3B|NPY5R|P2RX4|PLAT|PTEN|RAB3A|SDCBP|SLC1A1|STX3|STXBP2|SNAP29|GABARAP|ERC1|ERC2|PCDHB5|KCNIP2|LIN7C
-1.50055	0	0	GO:0007269	GO Biological Processes	neurotransmitter secretion	30244	85	703	6	0.853485	RAB3A|STX3|STXBP2|SNAP29|ERC2|LIN7C
0	-4.41187	-7.40961	GO:0007272	GO Biological Processes	ensheathment of neurons	30244	116	392	12	3.06122	AKT1|DAG1|LPAR1|ERBB2|GPC1|ILK|PTEN|ATRN|DEGS1|NFASC|EPB41L3|PALS1
0	0	-3.61889	GO:0007274	GO Biological Processes	neuromuscular synaptic transmission	30244	24	392	4	1.02041	DTNA|RAB3A|ERC1|ERC2
-1.46427	0	-1.32531	GO:0007292	GO Biological Processes	female gamete generation	30244	151	703	8	1.13798	AKT1|HEXB|MMP2|PTX3|SRC|UBB|YTHDC1|ASPM
-1.59349	-2.35619	-2.87735	GO:0007346	GO Biological Processes	regulation of mitotic cell cycle	30244	518	703	27	3.84068	ACTL6A|AKT1|APP|CAV2|CDC6|CYLD|DLG1|INS|PKD2|PPP2CA|PRKCA|PKN2|LGMN|PTEN|RDX|SDCBP|ADAM17|NHERF1|KNTC1|GPNMB|APPL1|VPS4A|TAOK3|APPL2|RCC2|PPP1R9B|ARID2
-1.70428	0	-1.59993	GO:0007368	GO Biological Processes	determination of left/right symmetry	30244	127	703	9	1.28023	DNAH5|DVL2|SMAD3|NOTCH2|PKD2|DPCD|CCDC40|MIB1|CCDC39
-1.92381	-1.44504	-1.64488	GO:0007369	GO Biological Processes	gastrulation	30244	168	703	12	1.70697	COL4A2|DVL2|EPHA2|FN1|ITGA7|LAMB3|SMAD3|MMP2|MMP14|NF2|SFRP1|TWSG1
-1.96486	0	0	GO:0007389	GO Biological Processes	pattern specification process	30244	447	244	9	3.68852	ACVRL1|DNAH5|DVL2|LAMA5|SMAD3|ATP6AP2|BASP1|CCDC40|HHIP
0	-2.53265	-2.24927	GO:0007405	GO Biological Processes	neuroblast proliferation	30244	55	703	7	0.995733	NUMB|RAB10|KIFAP3|PLXNB2|HHIP|DAGLB|ASPM
-2.6256	-4.48437	-6.6701	GO:0007409	GO Biological Processes	axonogenesis	30244	352	703	30	4.26743	APLP2|APP|DAG1|ERBB2|FYN|GAP43|IGF1R|LAMB2|NOTCH2|PLXNA1|PTEN|PTK2|PTK7|RAB3A|S100A6|ADAM17|NUMB|DCLK1|MYOT|HDAC6|SLC9A6|SEMA3C|RAB10|NFASC|PLXNB2|PLXNA3|ENAH|PLXNA4|NEXN|UNC5B
-1.46874	-3.80912	-4.45479	GO:0007411	GO Biological Processes	axon guidance	30244	221	703	20	2.84495	APP|DAG1|ERBB2|FYN|GAP43|LAMB2|NOTCH2|PLXNA1|PTK2|PTK7|ADAM17|MYOT|SEMA3C|NFASC|PLXNB2|PLXNA3|ENAH|PLXNA4|NEXN|UNC5B
-1.89829	-5.46957	-3.98934	GO:0007416	GO Biological Processes	synapse assembly	30244	111	326	9	2.76074	APP|CDH2|CRK|RAB29|FARP1|SRGAP2|PLXNB2|PCDHB5|NPTN
-2.70839	-4.28502	-7.81782	GO:0007420	GO Biological Processes	brain development	30244	787	703	49	6.97013	APP|AQP1|ATP5PF|ATP7A|CDH2|COL4A1|CRK|DNAH5|LPAR1|FYN|GNAI3|GSK3B|IGF1R|NAGLU|NF2|PAFAH1B2|SERPINE2|PLXNA1|PTEN|PTPRS|SLC1A1|SLC2A1|SPTBN2|SRC|TYRO3|UBB|ATRN|NUMB|SYNJ2|DCLK1|RAPGEF2|ABCB6|RTN3|DLC1|BASP1|RAB18|NFASC|SRGAP2|PLXNB2|DPCD|SLC38A2|PLXNA3|TWSG1|SRR|PALS1|PPP1R9B|PLXNA4|ASPM|CCDC39
0	-2.88122	-5.23155	GO:0007422	GO Biological Processes	peripheral nervous system development	30244	75	392	8	2.04082	AKT1|DAG1|ERBB2|GPC1|ILK|NFASC|PALS1|PLXNA4
-2.13753	-1.99988	-2.43592	GO:0007423	GO Biological Processes	sensory organ development	30244	574	703	31	4.40967	ACTL6A|ACVRL1|ADAM10|AQP1|ATP6V1B1|BMP6|COL4A1|COL5A1|DLG1|DVL2|EPHA2|GNAT1|GNB1|IMPDH2|LAMB2|SMAD3|NAGLU|NF2|NOTCH2|ATP8B1|PTK7|SDC4|SLC1A1|THY1|PXDN|NHERF1|RAB18|LRP10|TWSG1|LPCAT1|WNT5B
-2.78967	0	-2.21117	GO:0007431	GO Biological Processes	salivary gland development	30244	29	703	5	0.711238	DAG1|LAMA5|PLXNA1|SEMA3C|TWSG1
-2.88115	0	-2.29953	GO:0007435	GO Biological Processes	salivary gland morphogenesis	30244	27	703	5	0.711238	DAG1|LAMA5|PLXNA1|SEMA3C|TWSG1
-1.59627	0	-2.45951	GO:0007492	GO Biological Processes	endoderm development	30244	78	703	7	0.995733	COL4A2|FN1|ITGA7|LAMB3|SMAD3|MMP2|MMP14
-3.67695	0	-7.5425	GO:0007507	GO Biological Processes	heart development	30244	562	703	39	5.54765	ACVRL1|COL5A1|CPE|DAG1|DNAH5|DSP|DVL2|ERBB2|FN1|GAA|GNA11|IGF1R|CCN1|ILK|SMAD3|MMP2|NAGLU|NOTCH2|NPY5R|PAM|PKD2|PTEN|PTK2|PTK7|RYR1|SLC9A1|TPM1|TTN|DLC1|SEMA3C|EMILIN1|GREM1|PLCE1|CCDC40|PARVA|MIB1|PLXNA4|ARID2|CCDC39
-1.3976	0	-2.12799	GO:0007517	GO Biological Processes	muscle organ development	30244	309	703	16	2.27596	CAV2|MAPK14|DAG1|DSP|ITGA7|LAMA5|MTM1|NAGLU|RYR1|SVIL|TPM1|TTN|BASP1|VAMP5|COPRS|CAVIN4
0	-4.06277	-2.676	GO:0007528	GO Biological Processes	neuromuscular junction development	30244	42	703	7	0.995733	APP|COL4A1|ERBB2|F2R|LAMB2|NEDD4|DNAJA3
-4.9109	-3.21658	-2.12027	GO:0007565	GO Biological Processes	female pregnancy	30244	173	244	9	3.68852	AKT1|ANGPT2|ARG1|CTSB|MMP2|SLC2A1|MAGED2|APOL2|SLC38A2
-1.48235	0	0	GO:0007584	GO Biological Processes	response to nutrient	30244	149	703	8	1.13798	AGL|ALAD|ARG1|ARSB|COL1A1|GAS6|IGF1R|SFRP1
-1.86339	-5.48717	-4.0095	GO:0007596	GO Biological Processes	blood coagulation	30244	174	703	18	2.56046	CD36|CD59|CLIC1|MAPK14|DGKA|F2R|F8|GAS6|GNAQ|ILK|SERPINE2|PLAT|SRC|TYRO3|VAV2|VWF|GNA13|ANO6
-1.80559	-5.34526	-3.88808	GO:0007599	GO Biological Processes	hemostasis	30244	180	703	18	2.56046	CD36|CD59|CLIC1|MAPK14|DGKA|F2R|F8|GAS6|GNAQ|ILK|SERPINE2|PLAT|SRC|TYRO3|VAV2|VWF|GNA13|ANO6
-1.41183	0	0	GO:0007605	GO Biological Processes	sensory perception of sound	30244	157	244	4	1.63934	COL1A1|DIAPH1|HEXB|NHERF1
0	-2.54809	-2.5467	GO:0007610	GO Biological Processes	behavior	30244	611	703	28	3.98293	AKT1|APP|ATP6V1B1|ATP7A|DPP4|EPS8|FYN|GAA|HEXB|MAN2B1|MME|NAGLU|NPC1|NPY5R|P2RX4|SERPINE2|PRNP|LGMN|PTEN|SLC1A1|SPTBN2|SRC|STRN|INPP5F|NPTN|JPH4|PPP1R9B|ATAD1
0	0	-2.97346	GO:0007611	GO Biological Processes	learning or memory	30244	277	392	11	2.80612	APP|MAN2B1|MME|LGMN|PTEN|SLC1A1|SRC|NPTN|JPH4|PPP1R9B|ATAD1
0	0	-2.40628	GO:0007612	GO Biological Processes	learning	30244	153	392	7	1.78571	APP|LGMN|SLC1A1|NPTN|JPH4|PPP1R9B|ATAD1
0	0	-2.09087	GO:0007617	GO Biological Processes	mating behavior	30244	32	703	4	0.56899	APP|HEXB|SERPINE2|PPP1R9B
0	0	-1.99894	GO:0007623	GO Biological Processes	circadian rhythm	30244	140	392	6	1.53061	CSNK1D|GSK3B|IMPDH2|NAGLU|PTEN|MAGED1
0	-2.26684	-1.37436	GO:0007626	GO Biological Processes	locomotory behavior	30244	195	703	12	1.70697	APP|ATP7A|DPP4|EPS8|GAA|HEXB|NAGLU|NPC1|PTEN|SLC1A1|STRN|INPP5F
-6.68799	-3.32815	-5.20391	GO:0008015	GO Biological Processes	blood circulation	30244	402	703	33	4.69417	ACVRL1|ATP1B1|BMP6|CACNA2D1|COL1A2|CTSZ|CYB5R3|F2R|GAA|GAS6|GNA11|INS|LNPEP|SMAD3|MMP2|P2RX4|PRCP|SLC1A1|SLC9A1|SOD3|SRC|TPM1|TTN|YES1|TJP2|ATP6AP2|GNA13|EMILIN1|GPD1L|SNX5|TRPM4|AGTRAP|DOCK5
-3.50296	0	-2.76587	GO:0008016	GO Biological Processes	regulation of heart contraction	30244	209	703	16	2.27596	BIN1|ATP1B1|CACNA2D1|CCN2|DLG1|DSP|GAA|GSTM2|P2RX4|SLC1A1|SLC9A1|TPM1|GPD1L|KCNIP2|EHD3|TRPM4
0	-2.45335	-2.70953	GO:0008037	GO Biological Processes	cell recognition	30244	135	703	10	1.42248	APP|CD36|SCARB1|VCAN|DLG1|GAP43|HSPA1L|PECAM1|NTM|NEXN
0	-1.87349	-2.52989	GO:0008038	GO Biological Processes	neuron recognition	30244	46	392	4	1.02041	APP|GAP43|NTM|NEXN
0	0	-2.44699	GO:0008045	GO Biological Processes	motor neuron axon guidance	30244	24	392	3	0.765306	ERBB2|PLXNA3|PLXNA4
-2.77811	0	-1.79833	GO:0008064	GO Biological Processes	regulation of actin polymerization or depolymerization	30244	155	703	12	1.70697	ADD1|BIN1|DLG1|EPS8|NCK1|RDX|SPTBN2|SVIL|ARPC2|CORO1A|COTL1|PYCARD
-3.80279	0	0	GO:0008154	GO Biological Processes	actin polymerization or depolymerization	30244	63	703	8	1.13798	DIAPH1|DLG1|SVIL|WASL|PSTPIP2|ARPC2|ENAH|PPP1R9B
-1.74271	-3.30118	-3.25334	GO:0008202	GO Biological Processes	steroid metabolic process	30244	256	326	10	3.06748	APP|CYB5R3|OSBP|ATP8B1|LGMN|NPC2|APOL2|OSBPL3|CYB5R1|PIP4P1
-2.57823	-2.05249	-3.06956	GO:0008203	GO Biological Processes	cholesterol metabolic process	30244	117	392	7	1.78571	APOB|APP|SCARB1|NPC1|NPC2|APOL2|PIP4P1
0	-2.10125	-1.88496	GO:0008206	GO Biological Processes	bile acid metabolic process	30244	38	326	3	0.920245	OSBP|ATP8B1|OSBPL3
-3.84677	-3.01185	-2.51275	GO:0008217	GO Biological Processes	regulation of blood pressure	30244	186	703	16	2.27596	ACVRL1|COL1A2|CTSZ|F2R|GAS6|GNA11|LNPEP|SMAD3|P2RX4|PRCP|TPM1|ATP6AP2|GNA13|EMILIN1|SNX5|AGTRAP
-1.59781	0	0	GO:0008277	GO Biological Processes	regulation of G protein-coupled receptor signaling pathway	30244	137	703	9	1.28023	DNM2|GNAT1|PRKCA|RGS10|RGS20|NMT2|UBQLN2|PLCE1|PPP1R9B
-2.29179	-2.72906	-3.80207	GO:0008283	GO Biological Processes	cell population proliferation	30244	706	703	39	5.54765	ACVRL1|AKT1|CAV2|SCARB1|CD151|CDH13|CRK|CCN2|DLG1|DVL2|EPHA2|ERBB2|FAP|FYN|GLUL|GNAT1|GNB1|IGFBP4|ILK|IMPDH2|MMP14|NF2|NOTCH2|RAC2|SRC|CUL1|NUMB|RAB10|CORO1A|KIFAP3|PLXNB2|YPEL5|HHIP|MARCKSL1|CARD11|IQGAP3|ARID2|DAGLB|ASPM
0	-4.28502	-7.81782	GO:0008285	GO Biological Processes	negative regulation of cell population proliferation	30244	787	703	48	6.82788	ACVRL1|APP|ARG1|AZGP1|CAV2|CDC6|CDH13|CSNK2B|DLG1|ERBB2|F2R|FAP|IFI35|ILK|INPPL1|SMAD3|NF2|PAK1|SERPINE2|PKD2|PKN1|PRNP|PTEN|SDC4|SFRP1|SLC16A2|STRN|TGFB1I1|TPM1|TSG101|DNAJA3|NMI|NHERF1|MAGED1|RAPGEF2|DLC1|IFI30|GPNMB|GNA13|PDCD10|KIFAP3|GREM1|UTP20|APPL2|TWSG1|COL18A1|EPPK1|ARID2
-2.67207	-3.103	-1.95004	GO:0008286	GO Biological Processes	insulin receptor signaling pathway	30244	67	703	8	1.13798	AKT1|CAV2|GRB10|GSK3B|IGF1R|INS|PDPK1|APPL1
0	0	-1.57377	GO:0008306	GO Biological Processes	associative learning	30244	87	392	4	1.02041	APP|LGMN|SLC1A1|NPTN
-1.65566	-2.90739	-2.55874	GO:0008333	GO Biological Processes	endosome to lysosome transport	30244	74	703	9	1.28023	BIN1|MTM1|SORT1|TSG101|VPS4A|CHMP4A|PXK|SNX27|RAB12
-3.32333	0	0	GO:0008347	GO Biological Processes	glial cell migration	30244	45	244	4	1.63934	HEXB|MMP14|PTPRB|SRGAP2
-6.68131	-6.45133	-8.39212	GO:0008360	GO Biological Processes	regulation of cell shape	30244	139	703	28	3.98293	CRK|DAG1|DIAPH1|DLG1|LPAR1|EPS8|FN1|FYN|HEXB|ITGA7|MYO10|NF2|PALM|PLXNA1|PTK2|RDX|TPM1|NHERF1|DLC1|GNA13|CORO1A|EPB41L3|PLXNB2|PLXNA3|PARVA|SHROOM3|PLXNA4|FGD5
0	-5.41549	-4.66627	GO:0008361	GO Biological Processes	regulation of cell size	30244	177	703	19	2.7027	AQP1|ATP7A|CLNS1A|DNM2|FN1|GSK3B|KCNMA1|PTEN|PTPRS|RDX|VAV2|NHERF1|HDAC6|SEMA3C|PLXNA3|SLC12A9|PLXNA4|IQGAP3|ANO6
0	-4.41187	-7.40961	GO:0008366	GO Biological Processes	axon ensheathment	30244	116	392	12	3.06122	AKT1|DAG1|LPAR1|ERBB2|GPC1|ILK|PTEN|ATRN|DEGS1|NFASC|EPB41L3|PALS1
-2.82409	-1.56757	-1.94896	GO:0008544	GO Biological Processes	epidermis development	30244	329	703	18	2.56046	ASAH1|ATP7A|CDSN|CCN2|DSP|EPHA2|IVL|LAMA5|LAMB3|NAGLU|S100A7|TGM1|TGM3|TSG101|ADAM9|NHERF1|ATP2C1|CALML5
-1.3567	0	0	GO:0008585	GO Biological Processes	female gonad development	30244	97	703	7	0.995733	MMP2|MMP14|PTX3|SFRP1|SRC|UBB|ACSBG1
-1.3567	-3.18689	-2.06104	GO:0008593	GO Biological Processes	regulation of Notch signaling pathway	30244	97	326	6	1.84049	ADAM10|AKT1|IL6ST|SRC|PDCD10|EPN2
-4.49152	-7.99065	-3.0406	GO:0008610	GO Biological Processes	lipid biosynthetic process	30244	598	703	43	6.11664	ASAH1|DGKA|CYB5R3|FASN|KDSR|GGT7|GSTM2|HEXB|INPPL1|MTM1|OCRL|OSBP|PAM|PCYT1A|PI4KA|PIP4K2A|PRKD1|PTEN|SMPD1|PIP4K2B|DEGS1|SYNJ2|MTMR6|TM9SF2|FADS2|CDIPT|INPP5F|EFR3A|ACSBG1|PLA2G15|OSBPL3|SCCPDH|PLCE1|CYB5R1|SMPD4|PLSCR3|SLC44A2|SERINC1|LPCAT1|PIGU|PIK3R6|DAGLB|SLC27A1
0	-1.95316	-3.6403	GO:0008625	GO Biological Processes	extrinsic apoptotic signaling pathway via death domain receptors	30244	43	392	5	1.27551	HMGB2|SORT1|TRADD|TNFRSF10B|GABARAP
0	0	-1.34881	GO:0008637	GO Biological Processes	apoptotic mitochondrial changes	30244	61	392	3	0.765306	AKT1|SLC25A4|AIFM2
0	-3.49412	-3.07406	GO:0008643	GO Biological Processes	carbohydrate transport	30244	85	326	6	1.84049	AKT1|MAPK14|SORT1|SLC2A3|RAB4B|SLC27A1
0	-4.01291	-2.638	GO:0008645	GO Biological Processes	hexose transmembrane transport	30244	43	326	5	1.53374	MAPK14|SORT1|SLC2A3|RAB4B|SLC27A1
0	-1.32345	0	GO:0008652	GO Biological Processes	amino acid biosynthetic process	30244	75	326	3	0.920245	GLUL|SEPHS1|SRR
-3.06066	-4.815	-2.853	GO:0008654	GO Biological Processes	phospholipid biosynthetic process	30244	244	703	23	3.27169	DGKA|HEXB|INPPL1|MTM1|OCRL|OSBP|PCYT1A|PI4KA|PIP4K2A|PTEN|PIP4K2B|SYNJ2|MTMR6|CDIPT|INPP5F|EFR3A|PLSCR3|SLC44A2|SERINC1|LPCAT1|PIGU|PIK3R6|SLC27A1
0	-2.32939	0	GO:0009100	GO Biological Processes	glycoprotein metabolic process	30244	347	326	10	3.06748	ATP7A|GALNT1|GALNT2|GPC1|GUSB|MANBA|NAGLU|TMEM59|FKRP|MAGT1
-1.6255	0	0	GO:0009123	GO Biological Processes	nucleoside monophosphate metabolic process	30244	76	703	6	0.853485	DLG1|IMPDH1|IMPDH2|NT5E|TJP2|CARD11
-2.26897	0	-1.71372	GO:0009126	GO Biological Processes	purine nucleoside monophosphate metabolic process	30244	44	703	6	0.853485	DLG1|IMPDH1|IMPDH2|NT5E|TJP2|CARD11
-2.48261	0	0	GO:0009132	GO Biological Processes	nucleoside diphosphate metabolic process	30244	37	244	3	1.22951	DLG1|NT5E|TJP2
-3.27228	0	0	GO:0009135	GO Biological Processes	purine nucleoside diphosphate metabolic process	30244	20	244	3	1.22951	DLG1|NT5E|TJP2
-1.33003	-2.01273	0	GO:0009141	GO Biological Processes	nucleoside triphosphate metabolic process	30244	167	703	13	1.84922	ABCC6|ATP1B1|ATP5PF|ATP6V1B1|ATP5PO|GNAI3|IMPDH1|IMPDH2|NT5E|SLC25A13|SMPDL3A|SAMHD1|RAB23
-1.49151	-1.64982	0	GO:0009144	GO Biological Processes	purine nucleoside triphosphate metabolic process	30244	148	703	12	1.70697	ABCC6|ATP1B1|ATP5PF|ATP6V1B1|ATP5PO|GNAI3|IMPDH1|IMPDH2|NT5E|SLC25A13|SAMHD1|RAB23
-1.91731	0	-1.38488	GO:0009161	GO Biological Processes	ribonucleoside monophosphate metabolic process	30244	59	703	6	0.853485	DLG1|IMPDH1|IMPDH2|NT5E|TJP2|CARD11
-2.32592	0	-1.76759	GO:0009167	GO Biological Processes	purine ribonucleoside monophosphate metabolic process	30244	42	703	6	0.853485	DLG1|IMPDH1|IMPDH2|NT5E|TJP2|CARD11
-3.27228	0	0	GO:0009179	GO Biological Processes	purine ribonucleoside diphosphate metabolic process	30244	20	244	3	1.22951	DLG1|NT5E|TJP2
-2.74649	0	0	GO:0009185	GO Biological Processes	ribonucleoside diphosphate metabolic process	30244	30	244	3	1.22951	DLG1|NT5E|TJP2
-1.47327	0	0	GO:0009199	GO Biological Processes	ribonucleoside triphosphate metabolic process	30244	150	703	11	1.56472	ABCC6|ATP1B1|ATP5PF|ATP6V1B1|ATP5PO|GNAI3|IMPDH1|IMPDH2|NT5E|SLC25A13|RAB23
-1.53853	0	0	GO:0009205	GO Biological Processes	purine ribonucleoside triphosphate metabolic process	30244	143	703	11	1.56472	ABCC6|ATP1B1|ATP5PF|ATP6V1B1|ATP5PO|GNAI3|IMPDH1|IMPDH2|NT5E|SLC25A13|RAB23
0	-1.40808	-1.60098	GO:0009266	GO Biological Processes	response to temperature stimulus	30244	172	392	6	1.53061	AKT1|HSPA6|SLC9A1|APPL2|LXN|SLC27A1
-1.90337	-2.59283	-2.75458	GO:0009267	GO Biological Processes	cellular response to starvation	30244	170	703	16	2.27596	FAS|COMT|CTSK|GAS6|GLUL|IGF1R|LAMP2|PRKD1|RALB|SFRP1|SLC2A1|SLC7A5|ATG7|GABARAP|RRP8|SLC38A2
0	-2.89251	-3.59252	GO:0009268	GO Biological Processes	response to pH	30244	44	703	7	0.995733	ARSB|CTSS|GNA11|PAM|LGMN|SLC9A1|SRC
-1.71896	-1.39781	-1.88529	GO:0009311	GO Biological Processes	oligosaccharide metabolic process	30244	70	703	7	0.995733	GAA|GLA|HEXB|MAN2B1|MANBA|NEU1|NPC1
0	-2.95023	-2.26324	GO:0009314	GO Biological Processes	response to radiation	30244	442	326	13	3.98773	AKT1|ALAD|APP|MAPK14|DNM2|GNAQ|IVL|MME|MMP1|NEDD4|SFRP1|TIMP1|NPTN
0	-1.84826	-1.6381	GO:0009395	GO Biological Processes	phospholipid catabolic process	30244	47	703	6	0.853485	PLCG1|SMPD1|INPP5F|PLA2G15|SMPD4|PLBD2
0	0	-1.46176	GO:0009409	GO Biological Processes	response to cold	30244	55	392	3	0.765306	SLC9A1|APPL2|SLC27A1
-2.08611	-1.73965	-2.8222	GO:0009410	GO Biological Processes	response to xenobiotic stimulus	30244	427	703	23	3.27169	ALAD|ABCC6|ARG1|ATP4A|COL1A1|GAS6|GSTM2|MMP2|PPP1R12A|NPC1|PAM|PRNP|SFRP1|SLC1A1|SMPD1|SORD|SRC|ADAM17|VAV2|ABCC4|SEMA3C|SRR|PPP1R9B
0	-2.8852	-3.08392	GO:0009411	GO Biological Processes	response to UV	30244	151	392	8	2.04082	AKT1|AQP1|IVL|MME|MMP2|NEDD4|TIMP1|SCARA3
0	-3.18049	-3.04934	GO:0009416	GO Biological Processes	response to light stimulus	30244	314	326	11	3.37423	AKT1|APP|MAPK14|DNM2|GNAQ|IVL|MME|MMP1|NEDD4|TIMP1|NPTN
0	0	-2.1027	GO:0009581	GO Biological Processes	detection of external stimulus	30244	133	703	10	1.42248	CDH2|FYN|GNA11|GNAQ|GNAT1|SERPINE2|PKD2|PTK2|TTN|LXN
0	0	-2.05737	GO:0009582	GO Biological Processes	detection of abiotic stimulus	30244	136	703	10	1.42248	CDH2|FYN|GNA11|GNAQ|GNAT1|SERPINE2|PKD2|PTK2|TTN|LXN
-3.60917	0	-1.88496	GO:0009595	GO Biological Processes	detection of biotic stimulus	30244	38	703	6	0.853485	SCARB1|FAP|HLA-A|HLA-B|PAK1|TLR6
-9.82269	-11.2671	-15.6618	GO:0009611	GO Biological Processes	response to wounding	30244	452	703	59	8.3926	ACVRL1|AQP1|ARG1|DST|CD36|SCARB1|CD59|CD151|CLIC1|COL1A1|COL5A1|MAPK14|CCN2|DAG1|DGKA|DSP|ERBB2|F2R|F8|FN1|GAP43|GAS6|GNAQ|CCN1|ILK|INS|LAMB2|SMAD3|MMP2|NAGLU|NOTCH2|P2RX4|SERPINB2|PAK1|SERPINE2|PLAT|PRCP|PTK7|RAB3A|S100A8|SDC4|SLC1A1|SMPD1|SRC|ADAM17|THY1|TIMP1|TPM1|TYRO3|VAV2|VWF|GNA13|PDCD10|VPS4A|CHMP4A|WNT5B|EPPK1|DCBLD2|ANO6
-4.94958	-2.03337	-3.2553	GO:0009612	GO Biological Processes	response to mechanical stimulus	30244	216	703	21	2.9872	ANGPT2|FAS|AQP1|BMP6|CDH2|COL1A1|MAPK14|DAG1|FYN|IGF1R|MMP2|MMP14|SERPINE2|PKD2|PTK2|SLC2A1|SLC9A1|SRC|TTN|TNFRSF10B|SLC38A2
-1.91124	-2.0706	-1.95385	GO:0009615	GO Biological Processes	response to virus	30244	379	703	21	2.9872	APOB|BST2|AP1S1|MAPK14|FMR1|IKBKB|SMAD3|MX1|NCK1|SMPD1|SRC|NMI|DCLK1|ISG15|ATG7|NPC2|IFIT5|SAMHD1|PYCARD|EXOC1|MLKL
-5.29683	-4.52537	-5.68584	GO:0009617	GO Biological Processes	response to bacterium	30244	703	703	45	6.40114	AKT1|ALAD|APOB|AQP1|ARG1|CD36|SCARB1|MAPK14|EPHA2|F2R|FUCA2|HLA-A|HLA-B|HLA-E|HMGB1|HMGB2|NAGLU|NOTCH2|PRKD1|RPL39|S100A7|S100A8|S100A9|SRC|ADAM17|SLC30A1|SLC7A5|ADAM9|RAB29|WASL|PLAA|ISG15|TLR6|PYCARD|RAB14|RNF31|SELENOS|ERBIN|PLSCR3|S100A14|SRR|GSDMD|HMCN1|SIRPA|GSDMA
0	0	-1.33131	GO:0009620	GO Biological Processes	response to fungus	30244	62	703	5	0.711238	CRK|PTX3|S100A8|S100A9|COTL1
-1.47593	-5.26826	-3.81427	GO:0009636	GO Biological Processes	response to toxic substance	30244	220	326	12	3.68098	ALAD|ATP7A|GPX7|GSTM2|MGST1|MGST2|PON2|S100A9|PXDN|LANCL1|SELENOS|APOM
-4.60687	-9.15519	-9.50682	GO:0009725	GO Biological Processes	response to hormone	30244	788	703	59	8.3926	AGL|AKT1|ALAD|APOB|AQP1|ARG1|ARSB|BMP6|CAV2|CDC6|COL1A1|CRK|MAPK14|CSNK2B|CCN2|CTSB|CTSK|CTSS|DAG1|GLB1|GNAI1|GNB1|GRB10|GSK3B|HMGB2|IGF1R|INS|INPPL1|MME|MMP2|MMP14|NEDD4|NPC1|PAM|PDPK1|PLAT|PTK2|RDX|SORT1|SFRP1|SLC2A1|SLC9A1|SORD|SRC|TIMP1|TIMP2|TIMP3|ADAM9|HDAC6|RAB10|RAB31|ACSBG1|APPL1|APPL2|SELENOS|AGTRAP|PPP1R9B|SYAP1|SLC27A1
0	-1.86854	-1.56183	GO:0009755	GO Biological Processes	hormone-mediated signaling pathway	30244	130	326	5	1.53374	NEDD4|SRC|APPL1|APPL2|SLC27A1
0	-1.75331	-2.15585	GO:0009791	GO Biological Processes	post-embryonic development	30244	92	392	5	1.27551	APOB|INPPL1|ITPR1|RAB3A|SEMA3C
-2.06373	-1.50965	-1.52842	GO:0009792	GO Biological Processes	embryo development ending in birth or egg hatching	30244	670	703	33	4.69417	ACTL6A|ACVRL1|ADAM10|AKT1|APOB|ATP7A|COL1A1|DLG1|DSC3|DVL2|EPHA2|CCN1|TM4SF1|MARCKS|SMAD3|MMP14|NOTCH2|OCRL|PKD2|PLCG1|PTK7|SDC4|SFRP1|SLC30A1|ATP6AP2|DLC1|SEMA3C|GNA13|PLXNB2|SLC39A1|MIB1|HM13|YTHDC1
-1.6183	0	-2.07233	GO:0009799	GO Biological Processes	specification of symmetry	30244	135	703	10	1.42248	DNAH5|DVL2|SMAD3|NOTCH2|PKD2|DPCD|GREM1|CCDC40|MIB1|CCDC39
-1.6287	0	-2.08744	GO:0009855	GO Biological Processes	determination of bilateral symmetry	30244	134	703	10	1.42248	DNAH5|DVL2|SMAD3|NOTCH2|PKD2|DPCD|GREM1|CCDC40|MIB1|CCDC39
-1.71896	0	0	GO:0009880	GO Biological Processes	embryonic pattern specification	30244	70	244	3	1.22951	LAMA5|SMAD3|BASP1
-3.28242	-2.35547	-1.82545	GO:0009895	GO Biological Processes	negative regulation of catabolic process	30244	344	703	21	2.9872	AKT1|ALAD|APOC3|MAPK14|CST3|DFFA|FMR1|FYN|INS|SMAD3|MTM1|NPC1|SERPINE2|CTSA|PPP2CA|QSOX1|SDCBP|TIMP1|TIMP2|TIMP3|SLC7A5
-1.74943	-5.92046	-4.19872	GO:0009896	GO Biological Processes	positive regulation of catabolic process	30244	569	703	35	4.97866	AKT1|SLC25A4|APP|CSNK1D|FMR1|GNAI3|GSK3B|HMGB1|INS|NEDD4|PAFAH1B2|PIP4K2A|PRKD1|PTEN|PTK2|RALB|RDX|PIP4K2B|SNX4|ADAM9|TMEM59|ATG7|FAF1|GABARAP|RAB3GAP2|GPSM1|AGO2|PACSIN3|UBQLN2|VPS28|RNF31|LPCAT1|TNKS1BP1|DHRSX|DAGLB
-2.24395	0	-1.33894	GO:0009913	GO Biological Processes	epidermal cell differentiation	30244	199	244	6	2.45902	ASAH1|CDSN|DSP|TGM1|TGM3|NHERF1
0	0	-1.31912	GO:0009914	GO Biological Processes	hormone transport	30244	105	392	4	1.02041	AQP1|CPE|RAB3A|SLC16A2
-3.07972	-2.47691	-2.20621	GO:0009991	GO Biological Processes	response to extracellular stimulus	30244	501	703	29	4.12518	AGL|AKT1|ALAD|FAS|ARG1|ARSB|COL1A1|COMT|MAPK14|CTSK|GAS6|GLUL|IGF1R|LAMP2|PRKD1|RALB|SFRP1|SLC2A1|SORD|SRC|SLC7A5|YARS1|ATG7|GABARAP|RRP8|SLC38A2|APPL2|GSDMD|PPP1R9B
0	-4.09475	-6.29356	GO:0010001	GO Biological Processes	glial cell differentiation	30244	204	392	14	3.57143	AKT1|APP|CDH2|VCAN|DAG1|LPAR1|ERBB2|GAP43|GPC1|ILK|NAGLU|PTEN|S100A9|PALS1
-9.98205	-8.89454	-6.1265	GO:0010035	GO Biological Processes	response to inorganic substance	30244	539	703	50	7.11238	ADD1|AKT1|ALAD|APOB|APP|AQP1|ABCC6|ARG1|ATP7A|BMP6|COL1A1|CRK|DNM2|FYN|KCNMA1|MMP2|NEDD4|NPC1|NT5E|P2RX4|PAM|PKD2|PPP2CA|PPP5C|PRNP|LGMN|RYR1|RYR3|S100A8|SLC1A1|SMPD1|SOD3|SORD|SRC|STIM1|TTN|SLC30A1|RIPK1|ADAM9|CPNE3|CPNE1|HDAC6|ABCB6|SLC25A13|PDCD10|KCNIP2|SLC38A2|CYBRD1|S100A16|SIRPA
-5.6775	-8.34761	-5.10808	GO:0010038	GO Biological Processes	response to metal ion	30244	369	703	37	5.26316	ADD1|AKT1|ALAD|APP|AQP1|ABCC6|ARG1|ATP7A|BMP6|KCNMA1|NEDD4|NPC1|P2RX4|PAM|PKD2|PPP2CA|PPP5C|PRNP|LGMN|RYR1|RYR3|S100A8|SLC1A1|SMPD1|SOD3|SORD|STIM1|TTN|SLC30A1|ADAM9|CPNE3|CPNE1|ABCB6|SLC25A13|KCNIP2|CYBRD1|S100A16
0	-2.35061	0	GO:0010039	GO Biological Processes	response to iron ion	30244	31	326	3	0.920245	ALAD|ATP7A|CYBRD1
0	-2.84497	0	GO:0010042	GO Biological Processes	response to manganese ion	30244	21	703	4	0.56899	APP|ARG1|ATP7A|ADAM9
-2.13841	-2.71747	-1.59081	GO:0010043	GO Biological Processes	response to zinc ion	30244	49	703	7	0.995733	ALAD|ARG1|ATP7A|P2RX4|PAM|S100A8|SLC30A1
-2.26897	0	0	GO:0010171	GO Biological Processes	body morphogenesis	30244	44	244	3	1.22951	COL1A1|MMP2|ATP6AP2
0	-2.84497	0	GO:0010224	GO Biological Processes	response to UV-B	30244	21	326	3	0.920245	MAPK14|IVL|MME
-2.28111	0	-3.88632	GO:0010232	GO Biological Processes	vascular transport	30244	86	703	12	1.70697	ATP1A4|CD36|SLC1A1|SLC2A1|SLC2A3|SLC16A2|SLC7A5|NHERF1|ABCC4|SLC38A2|SLC38A1|SLC27A1
-4.89354	-12.2596	-16.9323	GO:0010256	GO Biological Processes	endomembrane system organization	30244	554	703	56	7.96586	AKT1|BIN1|AQP1|CAV2|AP1S1|COL5A1|CSNK1D|F2R|NAGLU|ATP8B1|SERPINE2|PRKCA|PRKD1|PTEN|RAB3A|SMPD1|STX3|TSG101|DEGS1|VAMP4|AP1S2|AP1M1|RAB29|SNAP29|NHERF1|ATP6AP2|RTN3|VTI1B|RAB10|TMED10|TMED1|PDCD10|PACSIN2|RAB18|EPB41L3|DNAJC13|SYNE1|RAB38|VPS4A|CHMP4A|PACSIN3|PACSIN1|VPS28|ATP6V1H|FNBP1L|SMPD4|PLSCR3|RAB22A|PALS1|VPS37B|VMP1|YIPF4|TJAP1|EXOC8|ANO6|EMC10
-4.08838	0	0	GO:0010269	GO Biological Processes	response to selenium ion	30244	11	244	3	1.22951	ALAD|APOB|ARG1
0	-4.08009	0	GO:0010288	GO Biological Processes	response to lead ion	30244	22	326	4	1.22699	ALAD|APP|ATP7A|PPP5C
0	-1.6209	0	GO:0010389	GO Biological Processes	regulation of G2/M transition of mitotic cell cycle	30244	101	326	4	1.22699	APP|VPS4A|TAOK3|RCC2
0	0	-2.21117	GO:0010447	GO Biological Processes	response to acidic pH	30244	29	703	4	0.56899	CTSS|LGMN|SLC9A1|SRC
0	0	-2.34653	GO:0010460	GO Biological Processes	positive regulation of heart rate	30244	26	392	3	0.765306	SLC1A1|TPM1|TRPM4
-1.97682	-3.06991	-4.34171	GO:0010466	GO Biological Processes	negative regulation of peptidase activity	30244	227	703	18	2.56046	AKT1|BIN1|APLP2|APP|AQP1|CST3|CTSB|GAS6|SERPINB2|SERPINE2|SERPINB8|SRC|TIMP1|TIMP2|TIMP3|TMED10|LXN|A2ML1
0	-2.3168	-2.55174	GO:0010469	GO Biological Processes	regulation of signaling receptor activity	30244	144	703	10	1.42248	APP|SRC|ADAM17|TSG101|GPRC5A|HOMER3|HDAC6|DLGAP4|CNRIP1|GREM1
0	-1.30409	0	GO:0010498	GO Biological Processes	proteasomal protein catabolic process	30244	372	703	17	2.41821	AKT1|GSK3B|MTM1|NAGLU|PSMB1|PSMD7|CUL1|PLAA|ADRM1|FAF1|FAF2|CD2AP|UBQLN2|SELENOS|SMURF2|HM13|TMUB1
-5.19882	-9.51001	-8.80993	GO:0010506	GO Biological Processes	regulation of autophagy	30244	351	703	35	4.97866	AKT1|SLC25A4|ATP6V1B1|GNAI3|GSK3B|HMGB1|ITPR1|MTM1|NEDD4|NPC1|PAFAH1B2|PIP4K2A|CTSA|PRKD1|PSAP|QSOX1|RALB|SLC7A5|PIP4K2B|SNX4|TMEM59|ATP6V1G1|HDAC6|MTCL1|ATP6V0A2|RAB3GAP2|GPSM1|SNX5|PYCARD|UBQLN2|ATP6V1H|RNF31|EXOC1|EXOC8|DHRSX
-1.46237	0	-1.55788	GO:0010507	GO Biological Processes	negative regulation of autophagy	30244	88	703	6	0.853485	AKT1|MTM1|NPC1|CTSA|QSOX1|SLC7A5
-2.12286	-4.41342	-3.10273	GO:0010508	GO Biological Processes	positive regulation of autophagy	30244	150	703	15	2.13371	SLC25A4|GNAI3|GSK3B|HMGB1|PAFAH1B2|PIP4K2A|PRKD1|RALB|PIP4K2B|SNX4|TMEM59|RAB3GAP2|GPSM1|RNF31|DHRSX
0	-2.622	0	GO:0010543	GO Biological Processes	regulation of platelet activation	30244	52	326	4	1.22699	GNAQ|IL6ST|SERPINE2|EMILIN1
-2.00024	0	0	GO:0010559	GO Biological Processes	regulation of glycoprotein biosynthetic process	30244	55	244	3	1.22951	TM9SF2|BACE2|AGO2
-3.15399	-5.38262	-4.90447	GO:0010563	GO Biological Processes	negative regulation of phosphorus metabolic process	30244	423	703	32	4.55192	AKT1|GNAQ|GRB10|GSK3B|IKBKB|LGALS3|NCK1|NF2|PDPK1|PIP4K2A|PPP2CA|PRKAR2A|PKN1|PRNP|PTEN|PTPRB|SFRP1|SMPD1|THY1|TSG101|PIP4K2B|GPRC5A|EMILIN1|INPP5F|GPD1L|GREM1|PYCARD|LPCAT1|PPP1R9B|NIBAN1|SIRPA|SLC27A1
0	-2.8681	-1.73311	GO:0010564	GO Biological Processes	regulation of cell cycle process	30244	746	703	33	4.69417	ACTL6A|AKT1|BIN1|APP|CAV2|CDC6|MAPK14|CCN2|DLG1|GNAI1|IGF1R|INS|NUMA1|PKD2|PPP2CA|PKN2|PTEN|RDX|SFRP1|SVIL|ADAM17|KNTC1|GPNMB|TPX2|RRP8|APPL1|VPS4A|CHMP4A|TAOK3|APPL2|RCC2|PPP1R9B|ARID2
0	-4.06277	-1.76759	GO:0010591	GO Biological Processes	regulation of lamellipodium assembly	30244	42	703	7	0.995733	ATP7A|DNM2|EPHA2|RAC2|ARPC2|WASF2|PLCE1
0	-3.59445	0	GO:0010592	GO Biological Processes	positive regulation of lamellipodium assembly	30244	29	703	6	0.853485	ATP7A|DNM2|RAC2|ARPC2|WASF2|PLCE1
-3.91839	-3.63882	-3.61442	GO:0010594	GO Biological Processes	regulation of endothelial cell migration	30244	232	703	20	2.84495	AAMP|ACVRL1|AKT1|ANGPT2|SCARB1|CSNK2B|EPHA2|GLUL|HMGB1|P2RX4|PDPK1|PLCG1|PRCP|PRKCA|PRKD1|LGMN|PTK2|ADAM17|PDCD10|EMC10
-2.36806	-1.85537	-3.49346	GO:0010595	GO Biological Processes	positive regulation of endothelial cell migration	30244	131	703	12	1.70697	AAMP|AKT1|SCARB1|HMGB1|P2RX4|PDPK1|PLCG1|PRKCA|PRKD1|LGMN|ADAM17|EMC10
-1.33485	0	0	GO:0010596	GO Biological Processes	negative regulation of endothelial cell migration	30244	99	244	3	1.22951	ACVRL1|ANGPT2|PDCD10
-3.7847	-3.11711	-3.47937	GO:0010631	GO Biological Processes	epithelial cell migration	30244	100	703	12	1.70697	AKT1|ARSB|SCARB1|CDH13|DPP4|FAP|PKN1|PKN2|S100A9|S100P|CORO1A|GREM1
-3.81104	-6.05482	-6.42501	GO:0010632	GO Biological Processes	regulation of epithelial cell migration	30244	295	703	28	3.98293	AAMP|ACVRL1|AKT1|ANGPT2|ARSB|SCARB1|CSNK2B|EPHA2|GLUL|HMGB1|P2RX4|PDPK1|PLCG1|PRCP|PRKCA|PRKD1|LGMN|PTEN|PTK2|SRC|ADAM17|ADAM9|HDAC6|PDCD10|DOCK5|EPPK1|GLIPR2|EMC10
0	0	-1.75069	GO:0010633	GO Biological Processes	negative regulation of epithelial cell migration	30244	116	392	5	1.27551	CSNK2B|HMGB1|PTEN|PDCD10|EPPK1
-2.50236	-4.63689	-5.44996	GO:0010634	GO Biological Processes	positive regulation of epithelial cell migration	30244	176	703	18	2.56046	AAMP|AKT1|SCARB1|HMGB1|P2RX4|PDPK1|PLCG1|PRKCA|PRKD1|LGMN|PTK2|SRC|ADAM17|ADAM9|HDAC6|DOCK5|GLIPR2|EMC10
-1.64084	-3.83731	-2.9644	GO:0010638	GO Biological Processes	positive regulation of organelle organization	30244	508	703	32	4.55192	ACTL6A|BIN1|SLC25A4|CCN2|DLG1|LPAR1|GSK3B|INS|LCP1|SMAD3|NCK1|NF2|NUMA1|OSBP|PAK1|PIP4K2A|RALB|SDC4|SDCBP|SFRP1|SRC|TPM1|PIP4K2B|SNX4|CKAP5|ARPC2|WASF2|MAPRE1|RAB3GAP2|PYCARD|PLXNA3|CCDC88A
-2.1703	-1.4887	0	GO:0010639	GO Biological Processes	negative regulation of organelle organization	30244	341	703	18	2.56046	ADD1|AKT1|SLC25A4|DNM2|EPS8|MTM1|RDX|SPTBN2|SRC|SVIL|TBCD|KNTC1|HDAC6|WASF2|DLC1|CORO1A|MAPRE1|TPX2
-2.06707	0	0	GO:0010656	GO Biological Processes	negative regulation of muscle cell apoptotic process	30244	52	244	3	1.22951	IGF1R|PDPK1|SLC7A5
-1.50055	0	0	GO:0010660	GO Biological Processes	regulation of muscle cell apoptotic process	30244	85	244	3	1.22951	IGF1R|PDPK1|SLC7A5
0	-1.87349	-1.66266	GO:0010712	GO Biological Processes	regulation of collagen metabolic process	30244	46	703	5	0.711238	CST3|CCN2|F2R|FAP|EMILIN1
-1.88518	-2.8612	-1.81029	GO:0010717	GO Biological Processes	regulation of epithelial to mesenchymal transition	30244	112	703	12	1.70697	COL1A1|DAG1|SMAD3|PPP2CA|PTEN|PTK2|SDCBP|SFRP1|TGFB1I1|GREM1|VASN|GLIPR2
-1.89758	-1.56808	0	GO:0010718	GO Biological Processes	positive regulation of epithelial to mesenchymal transition	30244	60	703	6	0.853485	COL1A1|SMAD3|PTK2|SDCBP|TGFB1I1|GLIPR2
-2.47643	-2.48132	-3.1348	GO:0010720	GO Biological Processes	positive regulation of cell development	30244	442	703	27	3.84068	ACTL6A|ADD1|BIN1|VCAN|DAG1|FN1|GAS6|HMGB1|IL6ST|MME|MMP14|NOTCH2|SERPINE2|PLXNA1|PRKCA|SLC7A5|NUMB|RIPK1|HDAC6|PLXNB2|NPTN|PLXNA3|TBC1D24|PLXNA4|PIK3R6|ARID2|ASPM
0	-1.8826	-2.85041	GO:0010721	GO Biological Processes	negative regulation of cell development	30244	287	392	11	2.80612	ERBB2|GSK3B|HMGB1|PTEN|PTPRS|THY1|RAPGEF2|SEMA3C|KIFAP3|APPL2|PLXNA3
0	-3.04674	0	GO:0010755	GO Biological Processes	regulation of plasminogen activation	30244	18	326	3	0.920245	CTSZ|SERPINE2|PLAT
0	-4.17549	0	GO:0010757	GO Biological Processes	negative regulation of plasminogen activation	30244	8	326	3	0.920245	CTSZ|SERPINE2|PLAT
0	0	-2.74607	GO:0010761	GO Biological Processes	fibroblast migration	30244	19	703	4	0.56899	AKT1|AQP1|ILK|NHERF1
0	-6.66194	-2.75523	GO:0010762	GO Biological Processes	regulation of fibroblast migration	30244	40	326	7	2.14724	AKT1|PTK2|SDC4|GNA13|APPL1|APPL2|RCC2
-2.66468	0	-2.09087	GO:0010765	GO Biological Processes	positive regulation of sodium ion transport	30244	32	703	5	0.711238	AKT1|ATP1B1|DNM2|SLC9A1|GPD1L
0	-2.3698	-3.8574	GO:0010803	GO Biological Processes	regulation of tumor necrosis factor-mediated signaling pathway	30244	61	392	6	1.53061	CYLD|GAS6|IKBKB|ADAM17|RIPK1|PYCARD
-2.02125	-6.81165	-10.8352	GO:0010810	GO Biological Processes	regulation of cell-substrate adhesion	30244	222	703	32	4.55192	ACVRL1|ANGPT2|BST1|CD36|CDH13|COL1A1|COL16A1|CRK|DAG1|DNM2|FN1|GSK3B|CCN1|ILK|SMAD3|MMP14|NF2|PTEN|PTK2|RAC2|SDC4|SFRP1|SLC9A1|SRC|TBCD|THY1|ARPC2|DLC1|EMILIN1|GREM1|RCC2|DOCK5
0	-4.18068	-7.04656	GO:0010811	GO Biological Processes	positive regulation of cell-substrate adhesion	30244	125	703	17	2.41821	CD36|CDH13|COL16A1|CRK|DAG1|DNM2|FN1|GSK3B|CCN1|ILK|SMAD3|SDC4|SFRP1|THY1|ARPC2|EMILIN1|DOCK5
-2.69609	-1.46215	-2.77809	GO:0010812	GO Biological Processes	negative regulation of cell-substrate adhesion	30244	66	703	10	1.42248	ACVRL1|ANGPT2|COL1A1|MMP14|NF2|PTEN|SRC|TBCD|DLC1|RCC2
0	-2.25478	-3.6241	GO:0010817	GO Biological Processes	regulation of hormone levels	30244	533	392	18	4.59184	ADAM10|AQP1|CPE|CTSK|CTSZ|GNA11|INS|ITPR1|MME|NAGLU|OSBP|RAB3A|SLC16A2|SNX4|ATP6AP2|CPQ|TM7SF3|TRPM4
0	0	-2.97168	GO:0010819	GO Biological Processes	regulation of T cell chemotaxis	30244	16	392	3	0.765306	ADAM10|S100A7|ADAM17
0	0	-3.05768	GO:0010820	GO Biological Processes	positive regulation of T cell chemotaxis	30244	15	392	3	0.765306	ADAM10|S100A7|ADAM17
0	0	-1.31521	GO:0010821	GO Biological Processes	regulation of mitochondrion organization	30244	152	392	5	1.27551	AKT1|SLC25A4|GSK3B|PYCARD|PLSCR3
0	-1.30932	0	GO:0010822	GO Biological Processes	positive regulation of mitochondrion organization	30244	76	326	3	0.920245	SLC25A4|GSK3B|PYCARD
0	-3.72879	-2.48373	GO:0010827	GO Biological Processes	regulation of glucose transmembrane transport	30244	77	703	9	1.28023	AKT1|MAPK14|GRB10|INS|RTN2|YES1|APPL1|APPL2|SELENOS
0	-2.89251	0	GO:0010828	GO Biological Processes	positive regulation of glucose transmembrane transport	30244	44	326	4	1.22699	AKT1|MAPK14|INS|APPL1
-3.14789	0	0	GO:0010862	GO Biological Processes	positive regulation of pathway-restricted SMAD protein phosphorylation	30244	50	244	4	1.63934	ACVRL1|BMP6|SDCBP|TWSG1
-2.9364	-3.53793	-5.50975	GO:0010876	GO Biological Processes	lipid localization	30244	382	703	26	3.69844	APOB|APOC3|CD36|SCARB1|HEXB|NPC1|OSBP|ATP8B1|PIP4K2A|PSAP|SLC2A1|SLC25A11|ATP9A|ABCC4|NPC2|APOL2|ZDHHC5|LRP10|OSBPL3|VPS4A|APOM|PLSCR3|VMP1|ANO6|SLC27A1|TNFAIP8L3
0	0	-1.50281	GO:0010883	GO Biological Processes	regulation of lipid storage	30244	53	392	3	0.765306	APOB|CD36|SCARB1
0	0	-2.29953	GO:0010884	GO Biological Processes	positive regulation of lipid storage	30244	27	392	3	0.765306	APOB|CD36|SCARB1
0	0	-2.81653	GO:0010885	GO Biological Processes	regulation of cholesterol storage	30244	18	392	3	0.765306	APOB|CD36|SCARB1
0	0	-3.93818	GO:0010886	GO Biological Processes	positive regulation of cholesterol storage	30244	8	392	3	0.765306	APOB|CD36|SCARB1
0	-2.24677	0	GO:0010906	GO Biological Processes	regulation of glucose metabolic process	30244	105	326	5	1.53374	AKT1|IGFBP4|INS|SRC|SELENOS
0	-1.89936	-1.68785	GO:0010907	GO Biological Processes	positive regulation of glucose metabolic process	30244	45	326	3	0.920245	AKT1|INS|SRC
0	0	-2.36629	GO:0010921	GO Biological Processes	regulation of phosphatase activity	30244	82	703	7	0.995733	CSNK2B|GSK3B|IKBKB|LGALS3|SMAD3|PPP1R12A|PPP1R9B
0	0	-2.97503	GO:0010923	GO Biological Processes	negative regulation of phosphatase activity	30244	35	392	4	1.02041	GSK3B|IKBKB|LGALS3|PPP1R9B
0	0	-2.30672	GO:0010939	GO Biological Processes	regulation of necrotic cell death	30244	53	392	4	1.02041	SLC25A4|CYLD|RIPK1|RNF31
-2.38071	-3.42846	-9.2571	GO:0010942	GO Biological Processes	positive regulation of cell death	30244	609	703	44	6.25889	BIN1|FAS|CCN2|CTSK|CTSS|CYLD|DFFA|DNM2|LPAR1|FAP|FYN|HMGB1|CCN1|KCNMA1|MMP2|NCK1|NOTCH2|PLCG1|PRNP|PTEN|S100A8|S100A9|SFRP1|SLC9A1|SMPD1|SRC|TIMP3|UBB|TRADD|RIPK1|TNFRSF10B|NHERF1|MAGED1|RAPGEF2|HDAC6|TLR6|DLC1|ATG7|EMILIN1|FAF1|PYCARD|QRICH1|AIFM2|ANO6
-1.30675	-3.26661	-4.82987	GO:0010950	GO Biological Processes	positive regulation of endopeptidase activity	30244	170	703	16	2.27596	FAS|CCN2|F2R|FYN|HMGB1|CCN1|SMAD3|LGMN|S100A8|S100A9|SLC1A1|DLC1|PYCARD|UACA|APH1B|TBC1D10A
-1.48235	-2.24557	-3.12169	GO:0010951	GO Biological Processes	negative regulation of endopeptidase activity	30244	149	703	13	1.84922	AKT1|BIN1|AQP1|CST3|GAS6|SERPINB2|SERPINE2|SERPINB8|SRC|TIMP1|TIMP2|TIMP3|TMED10
-1.75931	-3.71558	-6.00229	GO:0010952	GO Biological Processes	positive regulation of peptidase activity	30244	185	703	19	2.7027	FAS|CCN2|CTSK|CTSS|F2R|FYN|HMGB1|CCN1|SMAD3|LGMN|S100A8|S100A9|SLC1A1|DLC1|PYCARD|UACA|APH1B|TBC1D10A|ANTXR1
-2.78967	-3.59445	0	GO:0010955	GO Biological Processes	negative regulation of protein processing	30244	29	326	4	1.22699	CTSZ|SERPINE2|PLAT|PRNP
-6.39258	-7.35946	-7.34557	GO:0010959	GO Biological Processes	regulation of metal ion transport	30244	423	703	39	5.54765	AKT1|BIN1|ATP1B1|ATP7A|CACNA2D1|CD63|DIAPH1|DLG1|DNM2|F2R|FMR1|FYN|GNB2|GSTM2|LGALS3|NEDD4|P2RX4|PDPK1|SERPINE2|PKD2|PLCG1|PRKD1|PRNP|RRAD|SLC9A1|STIM1|THY1|SLC30A1|NHERF1|HOMER3|CORO1A|GPD1L|PACSIN3|KCNIP2|EHD3|CEMIP|VMP1|JPH4|ANO6
0	-3.53599	-2.16955	GO:0010962	GO Biological Processes	regulation of glucan biosynthetic process	30244	30	326	4	1.22699	AKT1|GSK3B|INS|SELENOS
-1.34587	0	0	GO:0010970	GO Biological Processes	transport along microtubule	30244	165	244	4	1.63934	DST|UBB|HDAC6|BICD2
0	-5.61008	-6.2311	GO:0010975	GO Biological Processes	regulation of neuron projection development	30244	452	703	33	4.69417	AKT1|ARSB|CDH2|CRK|LPAR1|FN1|FYN|GSK3B|IGF1R|NCK1|NEDD4|PAK1|PLXNA1|PRKD1|PTEN|PTK7|PTPRS|S100A9|SFRP1|THY1|RAB29|RAPGEF2|HDAC6|SEMA3C|INPP5F|TNIK|PLXNB2|NPTN|PACSIN1|PLXNA3|CCDC88A|TBC1D24|PLXNA4
0	-2.13778	0	GO:0010976	GO Biological Processes	positive regulation of neuron projection development	30244	157	703	11	1.56472	ARSB|FYN|IGF1R|NCK1|PRKD1|PTK7|S100A9|RAPGEF2|PLXNB2|NPTN|PACSIN1
0	0	-2.58568	GO:0010977	GO Biological Processes	negative regulation of neuron projection development	30244	142	392	7	1.78571	LPAR1|PTEN|PTPRS|THY1|RAB29|SEMA3C|PLXNA3
0	-3.22574	-1.94916	GO:0014002	GO Biological Processes	astrocyte development	30244	36	326	4	1.22699	APP|LAMB2|NAGLU|S100A9
0	-1.69254	0	GO:0014020	GO Biological Processes	primary neural tube formation	30244	96	326	4	1.22699	PTK7|SDC4|SFRP1|PLXNB2
0	0	-1.70987	GO:0014032	GO Biological Processes	neural crest cell development	30244	79	392	4	1.02041	CDH2|FN1|LAMA5|SEMA3C
0	0	-1.49657	GO:0014033	GO Biological Processes	neural crest cell differentiation	30244	92	392	4	1.02041	CDH2|FN1|LAMA5|SEMA3C
0	-3.22574	-4.01514	GO:0014037	GO Biological Processes	Schwann cell differentiation	30244	36	392	5	1.27551	AKT1|DAG1|GPC1|ILK|PALS1
0	-2.35061	-3.1785	GO:0014044	GO Biological Processes	Schwann cell development	30244	31	392	4	1.02041	AKT1|DAG1|ILK|PALS1
0	0	-2.676	GO:0014065	GO Biological Processes	phosphatidylinositol 3-kinase signaling	30244	42	392	4	1.02041	AKT1|ERBB2|PTEN|TYRO3
0	-2.82179	-3.90826	GO:0014066	GO Biological Processes	regulation of phosphatidylinositol 3-kinase signaling	30244	114	703	12	1.70697	F2R|FN1|IGF1R|INS|NEDD4|SERPINE2|PTEN|PTK2|SRC|NHERF1|STAMBP|UNC5B
0	0	-2.89154	GO:0014067	GO Biological Processes	negative regulation of phosphatidylinositol 3-kinase signaling	30244	17	703	4	0.56899	SERPINE2|PTEN|NHERF1|STAMBP
0	-2.66278	-2.32175	GO:0014068	GO Biological Processes	positive regulation of phosphatidylinositol 3-kinase signaling	30244	84	703	8	1.13798	F2R|FN1|IGF1R|INS|NEDD4|PTK2|SRC|UNC5B
0	0	-2.25445	GO:0014072	GO Biological Processes	response to isoquinoline alkaloid	30244	28	703	4	0.56899	PPP5C|SLC1A1|SRR|PPP1R9B
0	-1.70691	-2.56863	GO:0014074	GO Biological Processes	response to purine-containing compound	30244	143	703	12	1.70697	APP|AQP1|COL1A1|GSTM2|NT5E|P2RX4|PKD2|PLAT|RYR1|RYR3|RAPGEF2|TRPM4
0	0	-1.86494	GO:0014706	GO Biological Processes	striated muscle tissue development	30244	194	392	7	1.78571	DSP|NAGLU|NOTCH2|SLC9A1|TPM1|SEMA3C|GREM1
-2.88115	0	0	GO:0014812	GO Biological Processes	muscle cell migration	30244	27	244	3	1.22951	AAMP|GRB10|PARVA
-4.65598	0	0	GO:0014823	GO Biological Processes	response to activity	30244	70	244	6	2.45902	ALAD|ANGPT2|BMP6|MMP2|SLC7A5|SLC38A2
0	-1.35244	-1.82385	GO:0014902	GO Biological Processes	myotube differentiation	30244	73	392	4	1.02041	CAV2|RYR1|SORT1|DOCK5
-3.75255	0	0	GO:0014909	GO Biological Processes	smooth muscle cell migration	30244	14	244	3	1.22951	AAMP|GRB10|PARVA
0	-2.53208	-2.19559	GO:0014910	GO Biological Processes	regulation of smooth muscle cell migration	30244	90	703	8	1.13798	ATP7A|CRK|LPAR1|PLXNA1|SRC|TPM1|GNA13|DOCK5
0	-2.8199	-2.52989	GO:0014911	GO Biological Processes	positive regulation of smooth muscle cell migration	30244	46	326	4	1.22699	ATP7A|CRK|SRC|DOCK5
0	-2.13778	0	GO:0015698	GO Biological Processes	inorganic anion transport	30244	157	326	6	1.84049	ABCC6|CLIC1|CLNS1A|SLC12A9|TTYH3|ANO6
-1.90493	-1.64043	-2.8207	GO:0015711	GO Biological Processes	organic anion transport	30244	380	703	23	3.27169	SLC25A4|ABCC6|CD36|MGST1|ATP8B1|PSAP|SLC1A1|SLC2A1|SLC2A3|SLC16A2|SLC7A5|SLC25A11|SLC16A3|SLC33A1|NHERF1|SLC25A13|ABCC4|CYB5R1|SLC38A2|SLC38A1|SLC15A4|SLCO4C1|SLC27A1
-1.52896	-3.75224	-5.51938	GO:0015748	GO Biological Processes	organophosphate ester transport	30244	144	392	11	2.80612	SLC25A4|SCARB1|OSBP|SLC33A1|ATP9A|ABCC4|NPC2|PLSCR3|VMP1|ANO6|TNFAIP8L3
0	-3.87086	-2.52989	GO:0015749	GO Biological Processes	monosaccharide transmembrane transport	30244	46	326	5	1.53374	MAPK14|SORT1|SLC2A3|RAB4B|SLC27A1
0	0	-2.21588	GO:0015833	GO Biological Processes	peptide transport	30244	89	392	5	1.27551	AQP1|CPE|RAB3A|SLC16A2|SLC15A4
-1.4923	0	-1.41845	GO:0015849	GO Biological Processes	organic acid transport	30244	293	703	17	2.41821	ABCC6|CD36|ATP8B1|PSAP|SLC1A1|SLC2A1|SLC16A2|SLC7A5|SLC25A11|SLC16A3|NHERF1|SLC25A13|ABCC4|SLC38A2|SLC38A1|SLC15A4|SLC27A1
-3.28715	-1.95386	-3.36342	GO:0015850	GO Biological Processes	organic hydroxy compound transport	30244	172	703	16	2.27596	APOB|APOC3|AQP1|CD36|SCARB1|NPC1|OSBP|ATP8B1|PIP4K2A|SLC16A3|ABCC4|NPC2|OSBPL3|VPS4A|APOM|SLC44A2
0	0	-2.01762	GO:0015865	GO Biological Processes	purine nucleotide transport	30244	34	703	4	0.56899	SLC25A4|ABCC6|SLC33A1|ABCC4
0	0	-2.21117	GO:0015868	GO Biological Processes	purine ribonucleotide transport	30244	29	703	4	0.56899	SLC25A4|ABCC6|SLC33A1|ABCC4
-2.06763	-3.14009	-4.34235	GO:0015914	GO Biological Processes	phospholipid transport	30244	99	392	8	2.04082	SCARB1|OSBP|ATP9A|NPC2|PLSCR3|VMP1|ANO6|TNFAIP8L3
-3.19618	-2.64023	-3.91839	GO:0015918	GO Biological Processes	sterol transport	30244	85	703	11	1.56472	APOB|APOC3|CD36|SCARB1|NPC1|OSBP|PIP4K2A|NPC2|OSBPL3|VPS4A|APOM
0	-1.55419	0	GO:0015931	GO Biological Processes	nucleobase-containing compound transport	30244	212	703	10	1.42248	SLC25A4|ABCC6|FMR1|SLC33A1|CKAP5|ABCC4|RFTN1|BICD2|NDC1|YTHDC1
0	-1.60192	0	GO:0015980	GO Biological Processes	energy derivation by oxidation of organic compounds	30244	264	326	7	2.14724	AKT1|ATP5PO|GSK3B|IL6ST|PHKB|SLC25A13|COA6
-5.22849	-7.04152	-6.76312	GO:0016032	GO Biological Processes	viral process	30244	247	703	27	3.84068	AKT1|ANPEP|CAV2|SCARB1|CTSB|CD55|DAG1|DPP4|EPHA2|GALNT1|GAS6|GSK3B|ICAM1|KPNA2|LAMP1|NEDD4|NPC1|SLC20A2|SMPD1|TSG101|TYRO3|NMT2|VPS4A|CHMP4A|VPS28|VPS37B|JPT2
-2.59816	-4.10051	-3.36527	GO:0016042	GO Biological Processes	lipid catabolic process	30244	289	703	21	2.9872	APOB|APOC3|ASAH1|SCARB1|FUCA1|GLA|HEXB|MGST2|NAGLU|NEU1|PAFAH1B2|PLCG1|SMPD1|INPP5F|PLCH1|PLA2G15|PLCE1|AIG1|SMPD4|PLBD2|DAGLB
-3.57064	0	0	GO:0016045	GO Biological Processes	detection of bacterium	30244	16	244	3	1.22951	HLA-A|HLA-B|TLR6
0	-2.0831	0	GO:0016049	GO Biological Processes	cell growth	30244	115	703	8	1.13798	APP|LAMB2|PLXNA1|CPNE1|DCLK1|HDAC6|SLC9A6|PLXNA3
-7.70211	-11.4694	-9.85833	GO:0016050	GO Biological Processes	vesicle organization	30244	339	703	43	6.11664	AQP1|ATP6V1B1|CAV2|AP1S1|CSNK1D|F2R|GNAI3|SERPINE2|PIP4K2A|RAB3A|SORT1|STX3|TSG101|PIP4K2B|STX7|VAMP4|AP1S2|AP1M1|RAB29|WASL|SNAP29|ATP6V1G1|ABCB6|ATP6AP2|VTI1B|TMED10|CORO1A|DNAJC13|CD2AP|RAB38|BACE2|VPS4A|CHMP4A|VPS28|RAB14|ATP6V1H|FNBP1L|RAB22A|TRAPPC1|VPS37B|YIPF4|EXOC8|RAB12
-2.69491	0	0	GO:0016052	GO Biological Processes	carbohydrate catabolic process	30244	110	703	9	1.28023	AGL|GAA|GLB1|HEXB|MAN2B1|MANBA|NEU1|SORD|ADPGK
0	-4.95081	-1.54061	GO:0016053	GO Biological Processes	organic acid biosynthetic process	30244	277	326	13	3.98773	GGT7|GLUL|GSTM2|MGST2|OSBP|DEGS1|FADS2|SEPHS1|ACSBG1|OSBPL3|PYCARD|SRR|DAGLB
0	0	-2.38881	GO:0016055	GO Biological Processes	Wnt signaling pathway	30244	283	703	17	2.41821	CPE|CSNK1D|CSNK2B|CYLD|DVL2|GSK3B|PKD2|PTEN|PTK7|SFRP1|STRN|TGFB1I1|NHERF1|TNIK|SMURF2|WNT5B|VANGL1
-3.15504	-2.51778	-3.49346	GO:0016125	GO Biological Processes	sterol metabolic process	30244	131	392	8	2.04082	APOB|APP|SCARB1|NPC1|NPC2|APOL2|CYB5R1|PIP4P1
0	-4.16355	-2.61687	GO:0016137	GO Biological Processes	glycoside metabolic process	30244	21	326	4	1.22699	FUCA1|FUCA2|GLA|GUSB
0	-5.79582	-3.76629	GO:0016139	GO Biological Processes	glycoside catabolic process	30244	9	326	4	1.22699	FUCA1|FUCA2|GLA|GUSB
0	-2.52343	-4.64285	GO:0016188	GO Biological Processes	synaptic vesicle maturation	30244	27	392	5	1.27551	ATP6V1B1|RAB3A|ATP6V1G1|ATP6AP2|ATP6V1H
-4.66549	-5.0155	-4.23244	GO:0016197	GO Biological Processes	endosomal transport	30244	233	703	25	3.55619	SORT1|TSG101|VAMP4|SNX4|RAB29|DCLK1|RAB9A|VTI1B|RAB10|RAB35|ERC1|TBC1D10B|SNX5|VPS4A|CHMP4A|EHD3|ITSN2|VPS28|RAB14|CMTM6|VPS37B|SNX27|TBC1D10A|REPS1|WASHC2A
-3.67624	-2.85246	-2.36219	GO:0016236	GO Biological Processes	macroautophagy	30244	197	703	20	2.84495	GAA|LAMP2|MTM1|NPC1|PIP4K2A|SRC|TSG101|PIP4K2B|SNAP29|PLAA|VTI1B|ATG7|GABARAP|VPS4A|CHMP4A|UBQLN2|VPS28|RAB23|VPS37B|VMP1
-3.44672	-2.88122	-2.53333	GO:0016239	GO Biological Processes	positive regulation of macroautophagy	30244	75	703	10	1.42248	SLC25A4|GNAI3|PAFAH1B2|PIP4K2A|RALB|PIP4K2B|SNX4|RAB3GAP2|GPSM1|RNF31
-7.17501	-6.81913	-8.62876	GO:0016241	GO Biological Processes	regulation of macroautophagy	30244	157	703	24	3.41394	AKT1|SLC25A4|ATP6V1B1|GNAI3|MTM1|NEDD4|NPC1|PAFAH1B2|PIP4K2A|QSOX1|RALB|PIP4K2B|SNX4|ATP6V1G1|HDAC6|ATP6V0A2|RAB3GAP2|GPSM1|SNX5|UBQLN2|ATP6V1H|RNF31|EXOC1|EXOC8
0	0	-2.09087	GO:0016242	GO Biological Processes	negative regulation of macroautophagy	30244	32	703	4	0.56899	AKT1|MTM1|NPC1|QSOX1
-1.48316	-2.00255	-2.09333	GO:0016311	GO Biological Processes	dephosphorylation	30244	219	703	16	2.27596	INPPL1|MTM1|PPP1R12A|NCK1|OCRL|PPP2CA|PPP5C|PTEN|PTPRB|PTPRE|PTPRS|SYNJ2|MTMR6|INPP5F|PIP4P2|PIP4P1
0	-2.98734	-1.92896	GO:0016331	GO Biological Processes	morphogenesis of embryonic epithelium	30244	145	703	11	1.56472	DVL2|LAMA5|PTK7|SDC4|SFRP1|TGFB1I1|DLC1|PLXNB2|GREM1|MIB1|PALS1
0	-1.89936	0	GO:0016339	GO Biological Processes	calcium-dependent cell-cell adhesion via plasma membrane cell adhesion molecules	30244	45	326	3	0.920245	CDH2|PCDHB5|ATP2C1
-2.69491	-3.70923	-2.50108	GO:0016358	GO Biological Processes	dendrite development	30244	110	703	12	1.70697	APP|CRK|FYN|PTEN|STRN|WASL|DCLK1|HDAC6|FARP1|SRGAP2|TBC1D24|PPP1R9B
-5.36612	-2.86867	-2.42188	GO:0016482	GO Biological Processes	cytosolic transport	30244	152	703	15	2.13371	LAMP1|PIP4K2A|SORT1|RAB29|RAB9A|VTI1B|CORO1A|ERC1|TBC1D10B|SNX5|EHD3|RAB14|PXK|TBC1D10A|WASHC2A
-2.95394	-6.61837	-4.97218	GO:0016485	GO Biological Processes	protein processing	30244	196	703	22	3.12945	ADAM10|CPD|CPE|CTSS|CTSZ|DPP4|GLG1|MME|MMP14|NAGLU|PLAT|LGMN|ADAM17|ECEL1|ATP6AP2|METAP2|BACE2|PYCARD|FKRP|HM13|APH1B|TBC1D10A
-3.70167	-2.16683	-2.9283	GO:0016486	GO Biological Processes	peptide hormone processing	30244	36	703	6	0.853485	ADAM10|CPE|CTSZ|DPP4|ATP6AP2|BACE2
0	0	-1.32531	GO:0016525	GO Biological Processes	negative regulation of angiogenesis	30244	151	392	5	1.27551	COL4A2|EPHA2|THBS2|EMILIN1|EPN2
0	-2.62093	0	GO:0016601	GO Biological Processes	Rac protein signal transduction	30244	25	703	5	0.711238	CDH13|EPS8|ELMO1|WASF2|DOCK5
-2.12286	-2.90186	-1.86216	GO:0017015	GO Biological Processes	regulation of transforming growth factor beta receptor signaling pathway	30244	150	703	13	1.84922	CAV2|DNM2|GLG1|LTBP1|SMAD3|PDPK1|SDCBP|ADAM17|TGFB1I1|EMILIN1|PALS1|SMURF2|VASN
0	0	-2.44699	GO:0017121	GO Biological Processes	plasma membrane phospholipid scrambling	30244	24	392	3	0.765306	PLSCR3|VMP1|ANO6
-1.67998	-4.27716	-2.40209	GO:0017157	GO Biological Processes	regulation of exocytosis	30244	194	703	17	2.41821	FMR1|LAMP1|PDPK1|RAB3A|RAC2|SDC4|SDCBP|STXBP2|TSG101|SNX4|RAB9A|RAB3D|ATP9A|VPS4A|STXBP5|RAB12|RAB15
0	-5.25381	-6.02889	GO:0018105	GO Biological Processes	peptidyl-serine phosphorylation	30244	184	392	13	3.31633	AKT1|CSNK1D|GAS6|GSK3B|IKBKB|ILK|MARK3|PKN1|PKN2|SLC1A1|SRC|RIPK1|DCLK1
-1.76927	-1.44563	0	GO:0018107	GO Biological Processes	peptidyl-threonine phosphorylation	30244	67	703	6	0.853485	AKT1|CSNK2B|GSK3B|PDPK1|PRKCA|PRKD1
-2.55197	0	-2.97503	GO:0018149	GO Biological Processes	peptide cross-linking	30244	35	703	6	0.853485	BGN|DSP|FN1|IVL|TGM1|TGM3
0	-4.32447	-4.4963	GO:0018193	GO Biological Processes	peptidyl-amino acid modification	30244	726	703	40	5.6899	ACTL6A|AKT1|ATP7A|BGN|CLNS1A|MAPK14|CSNK1D|CSNK2B|ERBB2|FYN|GALNT1|GALNT2|GAS6|GSK3B|IGF1R|IKBKB|ILK|IVL|MARK3|PDPK1|PRKCA|PKN1|PKN2|PRKD1|PTK2|S100A8|S100A9|SLC1A1|SRC|RIPK1|DCLK1|NMT2|RAB3D|HDAC6|PPIE|METAP2|CPA4|TRPM4|COPRS|LOXL4
0	-6.46783	-6.34533	GO:0018209	GO Biological Processes	peptidyl-serine modification	30244	202	703	20	2.84495	AKT1|BGN|MAPK14|CSNK1D|GALNT1|GALNT2|GAS6|GSK3B|IKBKB|ILK|MARK3|PDPK1|PRKCA|PKN1|PKN2|PRKD1|SLC1A1|SRC|RIPK1|DCLK1
-1.61077	-2.83009	0	GO:0018210	GO Biological Processes	peptidyl-threonine modification	30244	77	703	8	1.13798	AKT1|CSNK2B|GALNT1|GALNT2|GSK3B|PDPK1|PRKCA|PRKD1
0	-1.83405	-2.25732	GO:0018958	GO Biological Processes	phenol-containing compound metabolic process	30244	87	703	7	0.995733	ATP7A|COMT|CTSB|CTSK|SLC1A1|SLC16A2|CPQ
-5.69413	-6.22971	-7.02035	GO:0019058	GO Biological Processes	viral life cycle	30244	178	703	24	3.41394	ANPEP|CAV2|SCARB1|CTSB|CD55|DAG1|DPP4|EPHA2|GAS6|ICAM1|KPNA2|LAMP1|NEDD4|NPC1|SLC20A2|SMPD1|TSG101|TYRO3|NMT2|VPS4A|CHMP4A|VPS28|VPS37B|JPT2
0	-4.51745	0	GO:0019068	GO Biological Processes	virion assembly	30244	34	326	5	1.53374	NEDD4|TSG101|VPS4A|CHMP4A|VPS37B
0	-4.86806	0	GO:0019076	GO Biological Processes	viral release from host cell	30244	29	326	5	1.53374	CAV2|TSG101|VPS4A|CHMP4A|VPS37B
0	0	-1.88496	GO:0019098	GO Biological Processes	reproductive behavior	30244	38	703	4	0.56899	APP|HEXB|SERPINE2|PPP1R9B
-2.5767	-5.02979	-2.57297	GO:0019216	GO Biological Processes	regulation of lipid metabolic process	30244	358	326	15	4.60123	AKT1|INS|PRKD1|PSAP|PTK2|SRC|VAV2|PIP4K2B|NPC2|RAB38|APPL2|LPCAT1|DAGLB|SLC27A1|TNFAIP8L3
-2.00856	0	0	GO:0019218	GO Biological Processes	regulation of steroid metabolic process	30244	103	244	4	1.63934	APOB|ASAH1|BMP6|IGF1R
0	-2.11657	-2.89245	GO:0019221	GO Biological Processes	cytokine-mediated signaling pathway	30244	373	392	13	3.31633	AKT1|FAS|CSNK2B|IKBKB|ILK|KRT18|SLC1A1|SRC|TRADD|RIPK1|PYCARD|APPL2|SLC27A1
0	0	-2.06621	GO:0019229	GO Biological Processes	regulation of vasoconstriction	30244	62	392	4	1.02041	F2R|MMP2|TRPM4|DOCK5
0	-1.30932	-1.76546	GO:0019233	GO Biological Processes	sensory perception of pain	30244	76	703	6	0.853485	AQP1|FYN|MME|P2RX4|NIPSNAP1|LXN
-3.49224	-3.46	-2.31544	GO:0019318	GO Biological Processes	hexose metabolic process	30244	159	703	14	1.99147	AKT1|MAPK14|FUCA1|FUCA2|GAA|GLB1|INS|INPPL1|MAN2B1|SORD|SLC25A11|SLC25A13|DCXR|ADPGK
0	-3.20331	-2.97168	GO:0019377	GO Biological Processes	glycolipid catabolic process	30244	16	703	4	0.56899	FUCA1|GLA|HEXB|NEU1
-1.63919	0	-2.1027	GO:0019722	GO Biological Processes	calcium-mediated signaling	30244	133	703	10	1.42248	ATP1B1|GSTM2|P2RX4|PDPK1|PLCG1|PRNP|SLC9A1|PLCE1|TRPM4|PPP1R9B
-2.95303	-6.50172	-7.20354	GO:0019725	GO Biological Processes	cellular homeostasis	30244	666	703	49	6.97013	APP|AQP1|ABCC6|ATP1A4|ATP1B1|ATP4A|ATP6V1B1|ATP7A|BMP6|CALB2|CAV2|CLNS1A|SLC31A1|GAA|GAS6|HEXB|IGF1R|ITPR1|KCNMA1|LAMP2|MTM1|NAGLU|PKD2|PRNP|RYR1|RYR3|S100A8|S100A9|SLC1A1|SLC9A1|STIM1|TYRO3|SLC30A1|NHERF1|PLAA|ATP6V1G1|ABCB6|ATP6AP2|SLC9A6|ATP6V0A2|RAB38|ERC2|NPTN|ATP2C1|ATP6V1H|SELENOS|SLC12A9|CYBRD1|ANO6
-3.73759	-3.07196	-2.6653	GO:0019882	GO Biological Processes	antigen processing and presentation	30244	102	703	13	1.84922	CTSS|DNM2|HLA-A|HLA-B|HLA-C|HLA-E|IKBKB|LNPEP|LGMN|IFI30|RAB10|RAB35|RFTN1
-2.66468	0	0	GO:0019883	GO Biological Processes	antigen processing and presentation of endogenous antigen	30244	32	244	3	1.22951	HLA-A|HLA-B|HLA-E
-2.13841	-3.73896	-1.59081	GO:0019884	GO Biological Processes	antigen processing and presentation of exogenous antigen	30244	49	703	8	1.13798	CTSS|DNM2|HLA-A|HLA-E|IKBKB|LNPEP|LGMN|IFI30
-3.08873	0	0	GO:0019885	GO Biological Processes	antigen processing and presentation of endogenous peptide antigen via MHC class I	30244	23	244	3	1.22951	HLA-A|HLA-B|HLA-E
0	-2.35061	0	GO:0019886	GO Biological Processes	antigen processing and presentation of exogenous peptide antigen via MHC class II	30244	31	326	3	0.920245	DNM2|LGMN|IFI30
0	0	-1.61416	GO:0019915	GO Biological Processes	lipid storage	30244	48	392	3	0.765306	CD36|NPC1|NPC2
-1.57363	-1.59816	-4.73474	GO:0019932	GO Biological Processes	second-messenger-mediated signaling	30244	207	703	17	2.41821	AQP1|ATP1B1|CD36|GSTM2|INS|ITPR1|P2RX4|PDPK1|PLCG1|PPP2CA|PRNP|SLC9A1|RAPGEF2|PLCE1|TRPM4|PPP1R9B|RILPL1
0	0	-2.29953	GO:0019934	GO Biological Processes	cGMP-mediated signaling	30244	27	392	3	0.765306	AQP1|CD36|INS
0	0	-2.27768	GO:0019935	GO Biological Processes	cyclic-nucleotide-mediated signaling	30244	54	392	4	1.02041	AQP1|CD36|INS|RAPGEF2
-2.06876	-2.30436	-1.658	GO:0019941	GO Biological Processes	modification-dependent protein catabolic process	30244	587	703	30	4.26743	AKT1|CYLD|GSK3B|MTM1|NAGLU|NEDD4|PSMB1|PSMD7|TGFB1I1|TSG101|UBB|CUL1|PLAA|ISG15|HDAC6|ADRM1|FAF1|FAF2|CD2AP|VPS4A|CHMP4A|UBQLN2|VPS28|SELENOS|RNF114|MIB1|SMURF2|PCYOX1L|VPS37B|TMUB1
0	-3.05032	-4.76754	GO:0021537	GO Biological Processes	telencephalon development	30244	276	703	20	2.84495	AQP1|CDH2|CRK|DNAH5|LPAR1|GSK3B|IGF1R|NF2|PTEN|PTPRS|SLC2A1|NUMB|SRGAP2|DPCD|SLC38A2|PLXNA3|PALS1|PPP1R9B|PLXNA4|ASPM
0	-2.32747	-3.05347	GO:0021543	GO Biological Processes	pallium development	30244	190	703	14	1.99147	CDH2|CRK|GSK3B|IGF1R|NF2|PTEN|PTPRS|SLC2A1|SRGAP2|SLC38A2|PLXNA3|PALS1|PPP1R9B|ASPM
0	-1.54956	-1.34881	GO:0021545	GO Biological Processes	cranial nerve development	30244	61	703	5	0.711238	LPAR1|ATP8B1|PLXNA1|PLXNA3|PLXNA4
0	-2.24677	-2.60189	GO:0021549	GO Biological Processes	cerebellum development	30244	105	703	9	1.28023	ATP7A|CRK|LPAR1|IGF1R|NAGLU|SERPINE2|PTPRS|SPTBN2|ATRN
0	0	-3.07325	GO:0021591	GO Biological Processes	ventricular system development	30244	33	392	4	1.02041	AQP1|NUMB|RAPGEF2|DPCD
0	-2.39137	0	GO:0021602	GO Biological Processes	cranial nerve morphogenesis	30244	30	326	3	0.920245	ATP8B1|PLXNA3|PLXNA4
0	0	-3.36072	GO:0021670	GO Biological Processes	lateral ventricle development	30244	12	703	4	0.56899	AQP1|DNAH5|NUMB|DPCD
0	-2.49082	-3.70282	GO:0021675	GO Biological Processes	nerve development	30244	92	392	7	1.78571	DAG1|LPAR1|ILK|NAGLU|SERPINE2|PLXNA3|PLXNA4
0	-1.73081	0	GO:0021695	GO Biological Processes	cerebellar cortex development	30244	52	326	3	0.920245	ATP7A|NAGLU|SERPINE2
0	-1.56354	-5.56329	GO:0021700	GO Biological Processes	developmental maturation	30244	269	392	15	3.82653	APP|ATP6V1B1|CD63|DAG1|MMP2|PTEN|RAB3A|RYR1|AP1M1|ATP6V1G1|ATP6AP2|CABYR|KCNIP2|ATP6V1H|AGRN
0	-1.38511	-2.31583	GO:0021761	GO Biological Processes	limbic system development	30244	120	703	10	1.42248	CRK|GSK3B|IGF1R|NF2|PLXNA1|PTEN|PTPRS|UBB|PLXNA3|PPP1R9B
0	-1.76902	-2.91919	GO:0021766	GO Biological Processes	hippocampus development	30244	91	392	6	1.53061	CRK|GSK3B|PTEN|PTPRS|PLXNA3|PPP1R9B
0	-2.8612	-4.79634	GO:0021782	GO Biological Processes	glial cell development	30244	112	392	9	2.29592	AKT1|APP|DAG1|LPAR1|ILK|NAGLU|PTEN|S100A9|PALS1
0	0	-1.56802	GO:0021872	GO Biological Processes	forebrain generation of neurons	30244	50	703	6	0.853485	ATP7A|PLXNA1|UBB|RAPGEF2|PLXNA3|ASPM
0	-1.54302	-1.76137	GO:0021915	GO Biological Processes	neural tube development	30244	158	703	12	1.70697	DVL2|EPHA2|MARCKS|PKD2|PTK7|SDC4|SFRP1|ATP6AP2|DLC1|SEMA3C|PLXNB2|MIB1
0	-1.3723	-1.55851	GO:0021953	GO Biological Processes	central nervous system neuron differentiation	30244	176	703	9	1.28023	ATP7A|PLXNA1|PTEN|UBB|DCLK1|RAPGEF2|PLXNA3|PALS1|PLXNA4
0	-2.618	-3.04734	GO:0021954	GO Biological Processes	central nervous system neuron development	30244	86	703	9	1.28023	ATP7A|PLXNA1|PTEN|UBB|DCLK1|RAPGEF2|PLXNA3|PALS1|PLXNA4
0	0	-1.91656	GO:0021955	GO Biological Processes	central nervous system neuron axonogenesis	30244	37	392	3	0.765306	PTEN|DCLK1|PLXNA4
0	-1.90884	-2.86156	GO:0021987	GO Biological Processes	cerebral cortex development	30244	127	703	10	1.42248	CDH2|CRK|GSK3B|PTPRS|SLC2A1|SRGAP2|SLC38A2|PALS1|PPP1R9B|ASPM
0	0	-3.3518	GO:0022011	GO Biological Processes	myelination in peripheral nervous system	30244	28	392	4	1.02041	AKT1|DAG1|ILK|PALS1
0	-2.0831	-2.4059	GO:0022037	GO Biological Processes	metencephalon development	30244	115	703	9	1.28023	ATP7A|CRK|LPAR1|IGF1R|NAGLU|SERPINE2|PTPRS|SPTBN2|ATRN
-5.09616	-3.3863	-3.79272	GO:0022406	GO Biological Processes	membrane docking	30244	89	703	14	1.99147	CAV2|ICAM1|RAB3A|STX3|STXBP2|STX7|SNAP29|RAB3D|VTI1B|EXOC1|EXOC2|VMP1|EXOC8|RAB12
-6.90952	-6.30967	-3.10944	GO:0022407	GO Biological Processes	regulation of cell-cell adhesion	30244	492	703	40	5.6899	ACTL6A|AKT1|ARG1|BMP6|CDSN|MAPK14|CD55|DLG1|DPP4|ERBB2|FYN|HLA-A|HLA-E|HMGB1|IL6ST|LGALS3|MYO10|NCK1|NF2|SERPINE2|PODXL|PRKCA|PRNP|PTK2|RDX|SDC4|SRC|THY1|YES1|DNAJA3|GPNMB|EMILIN1|CORO1A|KIFAP3|PYCARD|TWSG1|CARD11|SIRPA|PIK3R6|ARID2
-2.82969	-3.37159	-1.73592	GO:0022408	GO Biological Processes	negative regulation of cell-cell adhesion	30244	206	703	17	2.41821	AKT1|ARG1|BMP6|CDSN|DLG1|ERBB2|HMGB1|LGALS3|NF2|SERPINE2|PODXL|PRNP|PTK2|RDX|SDC4|GPNMB|TWSG1
-4.17988	-4.28428	-2.47429	GO:0022409	GO Biological Processes	positive regulation of cell-cell adhesion	30244	321	703	24	3.41394	ACTL6A|AKT1|CD55|DPP4|FYN|HLA-A|HLA-E|HMGB1|IL6ST|MYO10|NCK1|PODXL|SRC|THY1|YES1|DNAJA3|EMILIN1|CORO1A|KIFAP3|PYCARD|CARD11|SIRPA|PIK3R6|ARID2
-2.89756	-2.56703	-2.47429	GO:0022411	GO Biological Processes	cellular component disassembly	30244	321	703	23	3.27169	ADAM10|CTSK|CTSS|DFFA|GSK3B|LAMP2|LCP1|MMP1|MMP2|MMP14|PRKCA|TSG101|SNAP29|CKAP5|HDAC6|ATG7|GABARAP|VPS4A|CHMP4A|VMP1|PPP1R9B|EXOC8|ARID2
0	0	-1.70987	GO:0022600	GO Biological Processes	digestive system process	30244	79	392	4	1.02041	AQP1|CD36|SCARB1|NPC1
0	0	-2.33641	GO:0022602	GO Biological Processes	ovulation cycle process	30244	52	392	4	1.02041	MMP2|PAM|PTX3|SRC
-7.81798	-5.50765	-6.04524	GO:0022604	GO Biological Processes	regulation of cell morphogenesis	30244	246	703	34	4.83642	CRK|DAG1|DIAPH1|DLG1|DVL2|LPAR1|EPS8|FN1|FYN|HEXB|ITGA7|MYO10|NF2|PALM|PLXNA1|PTK2|RDX|SRC|TPM1|NHERF1|PLAA|HDAC6|DLC1|GNA13|CORO1A|EPB41L3|PLXNB2|ITSN2|PLXNA3|PARVA|TBC1D24|SHROOM3|PLXNA4|FGD5
-3.71443	0	-3.4011	GO:0022612	GO Biological Processes	gland morphogenesis	30244	103	703	12	1.70697	ARG1|DAG1|EPHA2|LAMA5|MMP2|NOTCH2|PLXNA1|SFRP1|SRC|NHERF1|SEMA3C|TWSG1
-4.46433	-2.8199	-1.66266	GO:0022617	GO Biological Processes	extracellular matrix disassembly	30244	46	703	8	1.13798	ADAM10|CTSK|CTSS|LCP1|MMP1|MMP2|MMP14|EXOC8
-3.19623	-5.41098	-3.90965	GO:0022898	GO Biological Processes	regulation of transmembrane transporter activity	30244	291	703	24	3.41394	APP|ATP1B1|ATP7A|CACNA2D1|CTSS|DLG1|DNM2|FMR1|GSTM2|INS|NEDD4|PKD2|PRNP|RRAD|SLC9A1|STIM1|RIPK1|NHERF1|GPD1L|KCNIP2|EHD3|GOPC|VMP1|JPH4
0	0	-1.96941	GO:0023061	GO Biological Processes	signal release	30244	185	392	7	1.78571	AQP1|CPE|RAB3A|SLC16A2|ABCC4|ERC2|LIN7C
-1.8207	-6.25598	-6.46908	GO:0030001	GO Biological Processes	metal ion transport	30244	638	703	46	6.54339	ANXA2P2|AQP1|ATP1A4|ATP1B1|ATP4A|ATP6V1B1|ATP7A|CACNA2D1|SLC31A1|CCN2|DNM2|F2R|FYN|GAS6|ITPR1|KCNMA1|P2RX4|PKD2|PLCG1|RYR1|RYR3|SLC1A1|SLC9A1|SLC20A2|STIM1|SLC30A1|NHERF1|ABCB6|SLC9A6|MAGED2|CORO1A|PLCH1|COMMD3|ATP2C1|SLC39A1|KCNIP2|PLCE1|SLC38A2|TRPM4|SLC48A1|SLC12A9|CYBRD1|SLC38A1|MAGT1|JPH4|ANO6
-2.18267	-6.18075	-8.22452	GO:0030003	GO Biological Processes	intracellular monoatomic cation homeostasis	30244	412	703	35	4.97866	APP|ATP1A4|ATP1B1|ATP4A|ATP6V1B1|ATP7A|BMP6|CALB2|CAV2|SLC31A1|HEXB|ITPR1|KCNMA1|NAGLU|PKD2|PRNP|RYR1|RYR3|S100A8|S100A9|SLC1A1|SLC9A1|STIM1|SLC30A1|ATP6V1G1|ABCB6|ATP6AP2|SLC9A6|ATP6V0A2|RAB38|ERC2|NPTN|ATP2C1|ATP6V1H|CYBRD1
0	-3.29001	0	GO:0030007	GO Biological Processes	intracellular potassium ion homeostasis	30244	15	703	4	0.56899	ATP1A4|ATP1B1|ATP4A|KCNMA1
-1.64978	-1.84233	-2.11812	GO:0030010	GO Biological Processes	establishment of cell polarity	30244	132	703	12	1.70697	CRK|GSK3B|IGF1R|NUMA1|PTK2|PTK7|NHERF1|SLC9A6|RAB10|MAPRE1|GPSM1|SNX27
0	0	-2.81653	GO:0030011	GO Biological Processes	maintenance of cell polarity	30244	18	703	5	0.711238	DST|GSK3B|SLC9A1|NHERF1|LIN7C
-13.064	-6.75865	-7.02454	GO:0030029	GO Biological Processes	actin filament-based process	30244	597	703	57	8.10811	ADD1|AQP1|RND3|CACNA2D1|CRK|DIAPH1|DLG1|EPB41L2|EPS8|IKBKB|INPPL1|LCP1|MARCKS|NCK1|NF2|PAK1|PDPK1|PTK7|RAC2|SDCBP|SLC9A1|SPTBN2|SRC|SVIL|TPM1|TTN|WASL|PSTPIP2|TRIP10|NHERF1|ELMO1|ARPC2|FARP1|WASF2|DLC1|CORO1A|PACSIN2|TNIK|EPB41L3|GPD1L|SRGAP2|CD2AP|ATP2C1|VPS4A|PACSIN1|EPDR1|FNBP1L|ENAH|PARVA|SHROOM3|MARCKSL1|HMCN1|ANTXR1|PPP1R9B|FRMD6|IQGAP3|FGD5
-5.54513	-2.54494	-3.70231	GO:0030031	GO Biological Processes	cell projection assembly	30244	434	703	33	4.69417	CDH13|CSNK1D|DNAH5|LPAR1|INPPL1|LAMA5|NCK1|OCRL|RAC2|SDCBP|VAV2|SNAP29|NHERF1|RAPGEF2|HDAC6|WASF2|ABCC4|MAPRE1|TNIK|SRGAP2|CD2AP|EHD3|ASAP1|RAB23|FNBP1L|CCDC40|CCDC88A|PARVA|PPP1R9B|FGD5|ANO6|CCDC39|RILPL1
0	-3.22574	0	GO:0030032	GO Biological Processes	lamellipodium assembly	30244	36	703	6	0.853485	CDH13|NCK1|VAV2|WASF2|SRGAP2|CCDC88A
-10.8288	-5.737	-6.16805	GO:0030036	GO Biological Processes	actin cytoskeleton organization	30244	536	703	50	7.11238	ADD1|AQP1|RND3|CRK|DIAPH1|DLG1|EPB41L2|EPS8|IKBKB|INPPL1|LCP1|MARCKS|NCK1|NF2|PAK1|PDPK1|PTK7|RAC2|SDCBP|SPTBN2|SRC|SVIL|TPM1|TTN|WASL|PSTPIP2|TRIP10|NHERF1|ELMO1|ARPC2|FARP1|WASF2|DLC1|CORO1A|PACSIN2|TNIK|EPB41L3|CD2AP|ATP2C1|VPS4A|PACSIN1|ENAH|PARVA|SHROOM3|MARCKSL1|HMCN1|ANTXR1|PPP1R9B|IQGAP3|FGD5
-2.48261	0	0	GO:0030041	GO Biological Processes	actin filament polymerization	30244	37	703	5	0.711238	DIAPH1|DLG1|WASL|PSTPIP2|ARPC2
-2.11382	-1.69254	-1.43862	GO:0030048	GO Biological Processes	actin filament-based movement	30244	96	703	10	1.42248	CACNA2D1|SLC9A1|TPM1|WASL|WASF2|GPD1L|EPDR1|FNBP1L|PARVA|FRMD6
-1.43779	0	0	GO:0030071	GO Biological Processes	regulation of mitotic metaphase/anaphase transition	30244	90	244	3	1.22951	ACTL6A|KNTC1|ARID2
0	0	-1.84398	GO:0030072	GO Biological Processes	peptide hormone secretion	30244	72	392	4	1.02041	AQP1|CPE|RAB3A|SLC16A2
0	-1.4686	0	GO:0030099	GO Biological Processes	myeloid cell differentiation	30244	282	326	7	2.14724	APP|MAPK14|EPHA2|NAGLU|SFRP1|SRC|WASF2
-4.55123	-9.26385	-15.6479	GO:0030100	GO Biological Processes	regulation of endocytosis	30244	292	703	40	5.6899	BIN1|APOC3|CD36|SCARB1|CD63|CD151|CDH13|DNM2|LPAR1|FMR1|GAS6|HMGB1|LGALS3|PRKD1|PTX3|SDCBP|SMPD1|SRC|TSG101|NUMB|VAMP4|WASL|RAB31|PACSIN2|CD2AP|APPL1|GREM1|PYCARD|PACSIN3|UBQLN2|PACSIN1|VPS28|RAB4B|APPL2|PIP4P2|MIB1|ATAD1|ANKRD13A|SIRPA|ANO6
-1.69055	-2.92141	-2.77817	GO:0030111	GO Biological Processes	regulation of Wnt signaling pathway	30244	338	703	23	3.27169	APP|CDH2|COL1A1|MAPK14|CSNK1D|CYLD|GNAQ|GRB10|GSK3B|IGFBP4|ILK|SMAD3|PPP2CA|PTK7|SFRP1|SRC|NHERF1|ATP6AP2|GREM1|TRPM4|SMURF2|WNT5B|ASPM
0	-1.58004	0	GO:0030148	GO Biological Processes	sphingolipid biosynthetic process	30244	104	703	8	1.13798	ASAH1|KDSR|OSBP|PRKD1|SMPD1|DEGS1|TM9SF2|SMPD4
-2.74649	0	-2.16955	GO:0030149	GO Biological Processes	sphingolipid catabolic process	30244	30	703	6	0.853485	ASAH1|GLA|HEXB|NEU1|SMPD1|SMPD4
-5.73691	-9.47312	-9.95709	GO:0030162	GO Biological Processes	regulation of proteolysis	30244	719	703	57	8.10811	AKT1|ALAD|BIN1|APLP2|APP|FAS|AQP1|CSNK1D|CST3|CCN2|CTSB|CTSK|CTSS|CTSZ|F2R|FMR1|FYN|GAS6|GLG1|GSK3B|HMGB1|CCN1|INS|SMAD3|MMP14|MTM1|SERPINB2|SERPINE2|SERPINB8|PLAT|PRNP|LGMN|PTEN|PTK2|S100A8|S100A9|SDCBP|SLC1A1|SRC|TIMP1|TIMP2|TIMP3|UBB|ADAM9|HDAC6|DLC1|TMED10|GABARAP|PYCARD|PACSIN3|UBQLN2|UACA|LXN|APH1B|TBC1D10A|ANTXR1|A2ML1
-6.48422	-8.20906	-7.53004	GO:0030163	GO Biological Processes	protein catabolic process	30244	767	703	56	7.96586	ADAM10|AKT1|APOB|CTSB|CTSK|CTSO|CTSS|CTSZ|CYLD|FAP|FYN|GLB1|GPC1|GSK3B|GUSB|LAMP2|LNPEP|MANBA|MME|MMP2|MTM1|NAGLU|NEDD4|SERPINE2|LGMN|PSMB1|PSMD7|TGFB1I1|TSG101|UBB|CUL1|RIPK1|SLC16A3|PLAA|ISG15|HDAC6|ADRM1|FAF1|FAF2|CD2AP|SNX5|VPS4A|CHMP4A|UBQLN2|VPS28|SELENOS|USE1|RNF114|MIB1|SMURF2|PCYOX1L|VPS37B|LPCAT1|HM13|TMUB1|RAB12
0	-3.71664	-3.48147	GO:0030167	GO Biological Processes	proteoglycan catabolic process	30244	11	703	4	0.56899	GLB1|GPC1|GUSB|NAGLU
0	-3.99541	-2.73107	GO:0030168	GO Biological Processes	platelet activation	30244	99	703	11	1.56472	CLIC1|MAPK14|DGKA|F2R|ILK|SERPINE2|SRC|TYRO3|VAV2|VWF|GNA13
-1.51007	0	-2.5184	GO:0030177	GO Biological Processes	positive regulation of Wnt signaling pathway	30244	146	703	12	1.70697	COL1A1|CSNK1D|ILK|SMAD3|PTK7|SFRP1|SRC|ATP6AP2|TRPM4|SMURF2|WNT5B|ASPM
0	-1.94236	0	GO:0030178	GO Biological Processes	negative regulation of Wnt signaling pathway	30244	173	326	6	1.84049	CDH2|MAPK14|GSK3B|IGFBP4|SFRP1|GREM1
0	-3.04476	-3.56089	GO:0030193	GO Biological Processes	regulation of blood coagulation	30244	69	703	8	1.13798	CD36|F2R|FAP|SERPINB2|SERPINE2|PLAT|EMILIN1|ANO6
0	-3.65522	-3.3518	GO:0030194	GO Biological Processes	positive regulation of blood coagulation	30244	28	326	4	1.22699	F2R|PLAT|EMILIN1|ANO6
-4.83523	-7.27984	-9.25482	GO:0030198	GO Biological Processes	extracellular matrix organization	30244	272	703	31	4.40967	ADAM10|APP|ATP7A|CAV2|COL1A1|COL1A2|COL4A1|COL4A2|COL5A1|COL16A1|CCN2|CTSK|CTSS|DAG1|GAS6|CCN1|LAMB2|LCP1|MMP1|MMP2|MMP14|QSOX1|PTX3|PXDN|EMILIN1|GREM1|COL18A1|HMCN1|LOXL4|EXOC8|OLFML2A
-2.9044	-3.39255	-3.0316	GO:0030199	GO Biological Processes	collagen fibril organization	30244	58	703	8	1.13798	ATP7A|COL1A1|COL1A2|COL5A1|PXDN|GREM1|COL18A1|LOXL4
0	-4.00288	-3.76629	GO:0030200	GO Biological Processes	heparan sulfate proteoglycan catabolic process	30244	9	703	4	0.56899	GLB1|GPC1|GUSB|NAGLU
-1.88518	-1.47806	-1.81029	GO:0030203	GO Biological Processes	glycosaminoglycan metabolic process	30244	112	703	8	1.13798	BGN|FUCA1|GLB1|GNS|GUSB|HEXB|NAGLU|CEMIP
-2.20851	0	-1.95656	GO:0030216	GO Biological Processes	keratinocyte differentiation	30244	143	703	10	1.42248	ASAH1|CDSN|DSP|EPHA2|IVL|S100A7|TGM1|TGM3|TSG101|ADAM9
0	-2.63614	-1.65609	GO:0030258	GO Biological Processes	lipid modification	30244	167	703	11	1.56472	MAPK14|DGKA|INPPL1|MTM1|OCRL|PTEN|SYNJ2|MTMR6|INPP5F|PIP4P2|PIP4P1
-1.78523	-1.38511	-2.31583	GO:0030278	GO Biological Processes	regulation of ossification	30244	120	703	11	1.56472	BMP6|MAPK14|CCN1|SMAD3|SFRP1|SLC20A2|ISG15|GREM1|TRPM4|ANO6|TMEM119
-3.64584	-2.20198	-3.59569	GO:0030301	GO Biological Processes	cholesterol transport	30244	68	703	10	1.42248	APOB|APOC3|CD36|SCARB1|NPC1|OSBP|PIP4K2A|NPC2|VPS4A|APOM
-1.9763	-2.06153	-2.87008	GO:0030307	GO Biological Processes	positive regulation of cell growth	30244	163	703	14	1.99147	ADAM10|AKT1|ERBB2|FN1|INS|MMP14|S100A8|S100A9|SDCBP|SFRP1|SLC9A1|ADAM17|PLAA|ITSN2
-2.32934	0	-1.41088	GO:0030308	GO Biological Processes	negative regulation of cell growth	30244	191	703	13	1.84922	ACVRL1|BST2|SMAD3|SERPINE2|PPP2CA|PTPRS|SFRP1|HDAC6|SEMA3C|GREM1|PLXNA3|PPP1R9B|DCBLD2
0	-2.5618	0	GO:0030316	GO Biological Processes	osteoclast differentiation	30244	54	326	4	1.22699	MAPK14|EPHA2|SFRP1|SRC
-1.84671	0	0	GO:0030317	GO Biological Processes	flagellated sperm motility	30244	115	244	4	1.63934	APOB|DNAH5|SORD|CCDC40
-2.38505	-2.37752	-1.45815	GO:0030323	GO Biological Processes	respiratory tube development	30244	186	703	13	1.84922	ARG1|ATP7A|CCN2|CTSZ|DAG1|LAMA5|MME|MMP14|PTK7|RAB3A|CCDC40|HHIP|CCDC39
-2.431	-2.42902	-1.49733	GO:0030324	GO Biological Processes	lung development	30244	182	703	13	1.84922	ARG1|ATP7A|CCN2|CTSZ|DAG1|LAMA5|MME|MMP14|PTK7|RAB3A|CCDC40|HHIP|CCDC39
-11.1026	-11.9843	-18.1786	GO:0030335	GO Biological Processes	positive regulation of cell migration	30244	568	703	67	9.53058	AAMP|ADAM10|AKT1|APP|AQP1|ATP7A|SCARB1|CD151|CDH13|COL1A1|CRK|DIAPH1|LPAR1|EPHA2|F2R|FN1|GAS6|HMGB1|ICAM1|IGF1R|CCN1|INS|LGALS3|SMAD3|CD99|MMP2|MMP14|P2RX4|PAK1|PDPK1|PECAM1|PLCG1|PODXL|PRKCA|PRKD1|LGMN|PTK2|RAC2|RDX|S100A7|SDCBP|SRC|ADAM17|THY1|NUMB|TRADD|ADAM9|CPNE3|PLAA|RAPGEF2|HDAC6|GPNMB|SEMA3C|CORO1A|PDCD10|AGO2|PYCARD|CEMIP|S100A14|TBC1D24|SMURF2|DOCK5|WNT5B|GLIPR2|MOSPD2|ANO6|EMC10
-2.44409	-3.61503	-3.36394	GO:0030336	GO Biological Processes	negative regulation of cell migration	30244	375	703	25	3.55619	ACVRL1|AKT1|ANGPT2|BST2|CSNK2B|DAG1|DPP4|HMGB1|NF2|PTEN|SFRP1|THY1|TIMP1|TPM1|WASL|NHERF1|DLC1|GNA13|EMILIN1|PDCD10|SRGAP2|GREM1|RAP2C|EPPK1|ARID2
-2.37353	0	-3.18483	GO:0030500	GO Biological Processes	regulation of bone mineralization	30244	81	703	9	1.28023	BMP6|CCN1|SMAD3|SLC20A2|ISG15|GREM1|TRPM4|ANO6|TMEM119
-3.36102	0	-2.60102	GO:0030501	GO Biological Processes	positive regulation of bone mineralization	30244	44	703	7	0.995733	BMP6|CCN1|SMAD3|SLC20A2|ISG15|ANO6|TMEM119
-1.41386	0	0	GO:0030509	GO Biological Processes	BMP signaling pathway	30244	92	244	3	1.22951	ACVRL1|BMP6|TWSG1
-1.79727	0	0	GO:0030510	GO Biological Processes	regulation of BMP signaling pathway	30244	119	703	9	1.28023	ACVRL1|CCN1|ILK|NOTCH2|NUMA1|SFRP1|GREM1|TWSG1|SMURF2
-1.30306	-3.07196	-1.97223	GO:0030512	GO Biological Processes	negative regulation of transforming growth factor beta receptor signaling pathway	30244	102	703	10	1.42248	CAV2|DNM2|GLG1|LTBP1|PDPK1|ADAM17|TGFB1I1|EMILIN1|SMURF2|VASN
-2.35554	0	-1.79567	GO:0030513	GO Biological Processes	positive regulation of BMP signaling pathway	30244	41	703	6	0.853485	ACVRL1|CCN1|ILK|NOTCH2|NUMA1|TWSG1
0	-1.78494	-2.94413	GO:0030516	GO Biological Processes	regulation of axon extension	30244	90	392	6	1.53061	FN1|GSK3B|PTPRS|SEMA3C|PLXNA3|PLXNA4
0	0	-1.66266	GO:0030517	GO Biological Processes	negative regulation of axon extension	30244	46	392	3	0.765306	PTPRS|SEMA3C|PLXNA3
0	0	-1.9427	GO:0030534	GO Biological Processes	adult behavior	30244	144	392	6	1.53061	APP|ATP6V1B1|EPS8|NAGLU|NPC1|SLC1A1
-3.48006	-2.00991	0	GO:0030574	GO Biological Processes	collagen catabolic process	30244	41	244	4	1.63934	CTSB|CTSS|MMP2|MMP14
0	0	-1.88852	GO:0030595	GO Biological Processes	leukocyte chemotaxis	30244	148	392	6	1.53061	GAS6|HMGB1|LGALS3|MMP2|S100A9|TRPM4
0	0	-2.84635	GO:0030641	GO Biological Processes	regulation of cellular pH	30244	94	392	6	1.53061	ATP6V1B1|SLC9A1|ATP6AP2|SLC9A6|ATP6V0A2|ATP6V1H
-1.5894	0	0	GO:0030705	GO Biological Processes	cytoskeleton-dependent intracellular transport	30244	205	703	10	1.42248	APP|DST|MYO10|UBB|WASL|HDAC6|KIFAP3|BICD2|FNBP1L|CCDC88A
-2.73599	0	-1.76137	GO:0030832	GO Biological Processes	regulation of actin filament length	30244	158	703	12	1.70697	ADD1|BIN1|DLG1|EPS8|NCK1|RDX|SPTBN2|SVIL|ARPC2|CORO1A|COTL1|PYCARD
-3.07002	0	-2.05737	GO:0030833	GO Biological Processes	regulation of actin filament polymerization	30244	136	703	12	1.70697	ADD1|BIN1|DLG1|EPS8|NCK1|RDX|SPTBN2|SVIL|ARPC2|CORO1A|COTL1|PYCARD
-2.04432	0	0	GO:0030834	GO Biological Processes	regulation of actin filament depolymerization	30244	53	703	5	0.711238	ADD1|EPS8|RDX|SPTBN2|SVIL
-2.41727	0	0	GO:0030835	GO Biological Processes	negative regulation of actin filament depolymerization	30244	39	703	5	0.711238	ADD1|EPS8|RDX|SPTBN2|SVIL
-1.87822	0	0	GO:0030837	GO Biological Processes	negative regulation of actin filament polymerization	30244	61	244	3	1.22951	ADD1|SPTBN2|SVIL
0	0	-2.30672	GO:0030838	GO Biological Processes	positive regulation of actin filament polymerization	30244	53	392	4	1.02041	BIN1|NCK1|ARPC2|PYCARD
-4.30535	-4.80503	-5.62721	GO:0030855	GO Biological Processes	epithelial cell differentiation	30244	620	703	44	6.25889	ACVRL1|AKT1|ANXA4|ASAH1|BMP6|CDH2|CDSN|COL4A1|CTSB|DSP|EPHA2|FASN|ICAM1|IL6ST|IVL|LAMB2|LGALS3|SMAD3|NF2|NOTCH2|PDPK1|PECAM1|PODXL|PSAP|PTK7|PTPRS|RDX|S100A7|SRC|TGFB1I1|TGM1|TGM3|TSG101|ADAM9|NHERF1|TJP2|RAPGEF2|BASP1|RAB10|GREM1|RAP2C|WNT5B|FRMD6|RILPL1
-1.33792	0	0	GO:0030856	GO Biological Processes	regulation of epithelial cell differentiation	30244	166	244	4	1.63934	ACVRL1|ADD1|BMP6|NUMA1
-1.73545	0	0	GO:0030858	GO Biological Processes	positive regulation of epithelial cell differentiation	30244	69	244	3	1.22951	ACVRL1|BMP6|NUMA1
-2.11409	-3.69702	-1.56802	GO:0030865	GO Biological Processes	cortical cytoskeleton organization	30244	50	703	7	0.995733	DLG1|EPB41L2|IKBKB|LCP1|EPB41L3|VPS4A|IQGAP3
-2.32592	-4.06277	-1.76759	GO:0030866	GO Biological Processes	cortical actin cytoskeleton organization	30244	42	703	7	0.995733	DLG1|EPB41L2|IKBKB|LCP1|EPB41L3|VPS4A|IQGAP3
0	-2.60188	-1.6129	GO:0030879	GO Biological Processes	mammary gland development	30244	126	326	6	1.84049	AKT1|ATP7A|EPHA2|PAM|SRC|IQGAP3
-2.23629	-3.84851	-6.39104	GO:0030900	GO Biological Processes	forebrain development	30244	404	703	31	4.40967	APP|AQP1|ATP7A|CDH2|CRK|DNAH5|LPAR1|FYN|GSK3B|IGF1R|NF2|PLXNA1|PTEN|PTPRS|SLC2A1|SRC|TYRO3|UBB|NUMB|DCLK1|RAPGEF2|DLC1|SRGAP2|DPCD|SLC38A2|PLXNA3|TWSG1|PALS1|PPP1R9B|PLXNA4|ASPM
0	-1.57408	-2.37548	GO:0030902	GO Biological Processes	hindbrain development	30244	155	703	10	1.42248	ATP7A|CRK|LPAR1|IGF1R|NAGLU|SERPINE2|PTPRS|SPTBN2|ATRN|DLC1
0	-2.27335	-2.05361	GO:0030947	GO Biological Processes	regulation of vascular endothelial growth factor receptor signaling pathway	30244	33	326	3	0.920245	NEDD4|EMILIN1|EPN2
0	-3.59518	-3.36072	GO:0030948	GO Biological Processes	negative regulation of vascular endothelial growth factor receptor signaling pathway	30244	12	326	3	0.920245	NEDD4|EMILIN1|EPN2
-1.6711	0	0	GO:0031016	GO Biological Processes	pancreas development	30244	73	244	3	1.22951	BMP6|PDPK1|CCDC40
0	-2.0831	0	GO:0031032	GO Biological Processes	actomyosin structure organization	30244	115	326	5	1.53374	EPB41L2|SRC|EPB41L3|VPS4A|IQGAP3
-1.55404	0	0	GO:0031098	GO Biological Processes	stress-activated protein kinase signaling cascade	30244	81	244	3	1.22951	SMAD3|PDCD10|IRAK4
-1.44649	0	-1.30521	GO:0031099	GO Biological Processes	regeneration	30244	153	703	9	1.28023	ANGPT2|DAG1|GAP43|GAS6|LAMB2|LCP1|MMP2|SLC7A5|CPQ
-1.78663	0	0	GO:0031100	GO Biological Processes	animal organ regeneration	30244	66	244	3	1.22951	ANGPT2|LCP1|SLC7A5
0	0	-2.09087	GO:0031102	GO Biological Processes	neuron projection regeneration	30244	32	703	4	0.56899	DAG1|GAP43|LAMB2|MMP2
0	0	-2.34653	GO:0031103	GO Biological Processes	axon regeneration	30244	26	703	4	0.56899	DAG1|GAP43|LAMB2|MMP2
-1.46237	0	0	GO:0031110	GO Biological Processes	regulation of microtubule polymerization or depolymerization	30244	88	703	7	0.995733	NUMA1|PAK1|TBCD|CKAP5|HDAC6|MAPRE1|TPX2
0	0	-1.48205	GO:0031113	GO Biological Processes	regulation of microtubule polymerization	30244	54	703	5	0.711238	NUMA1|PAK1|TBCD|CKAP5|MAPRE1
-4.44943	-8.88699	-8.8934	GO:0031175	GO Biological Processes	neuron projection development	30244	670	703	55	7.82361	APLP2|APP|ATP7A|CRK|DAG1|DNM2|ERBB2|FYN|GAP43|GSK3B|HMGB1|IGF1R|LAMB2|MMP2|NEDD4|NOTCH2|PAK1|PLXNA1|PTEN|PTK2|PTK7|RAB3A|S100A6|SDC4|STRN|STX3|ADAM17|UBB|NUMB|CPNE1|WASL|DCLK1|NHERF1|MYOT|RAPGEF2|HDAC6|FARP1|SLC9A6|SEMA3C|RAB10|RAB35|TNIK|NFASC|EPB41L3|SRGAP2|PLXNB2|PACSIN1|TAOK3|PLXNA3|ENAH|TBC1D24|PPP1R9B|PLXNA4|NEXN|UNC5B
-2.29708	-1.95316	-2.638	GO:0031294	GO Biological Processes	lymphocyte costimulation	30244	43	703	6	0.853485	AKT1|DPP4|FYN|SRC|YES1|CARD11
-2.35554	-2.00991	-2.71506	GO:0031295	GO Biological Processes	T cell costimulation	30244	41	703	6	0.853485	AKT1|DPP4|FYN|SRC|YES1|CARD11
-4.78965	-10.4762	-7.92248	GO:0031329	GO Biological Processes	regulation of cellular catabolic process	30244	696	703	51	7.25462	AKT1|SLC25A4|APOC3|APP|ATP6V1B1|SCARB1|MAPK14|DFFA|FMR1|GNAI3|GSK3B|HMGB1|INS|ITPR1|MTM1|NEDD4|NPC1|PAFAH1B2|PIP4K2A|CTSA|PRKCA|PRKD1|PSAP|QSOX1|RALB|TIMP1|TIMP2|TIMP3|SLC7A5|PIP4K2B|SNX4|ADAM9|TMEM59|ATP6V1G1|HDAC6|MTCL1|ATP6V0A2|RAB3GAP2|GPSM1|SNX5|AGO2|PYCARD|PACSIN3|UBQLN2|ATP6V1H|RNF31|EXOC1|TNKS1BP1|EXOC8|DHRSX|DAGLB
0	-2.77031	-2.28485	GO:0031330	GO Biological Processes	negative regulation of cellular catabolic process	30244	203	703	14	1.99147	AKT1|APOC3|MAPK14|DFFA|FMR1|INS|MTM1|NPC1|CTSA|QSOX1|TIMP1|TIMP2|TIMP3|SLC7A5
-1.53809	-4.94447	-2.51473	GO:0031331	GO Biological Processes	positive regulation of cellular catabolic process	30244	364	326	15	4.60123	SLC25A4|APP|GSK3B|HMGB1|INS|PAFAH1B2|PRKD1|PIP4K2B|ADAM9|TMEM59|RAB3GAP2|GPSM1|AGO2|PACSIN3|DAGLB
-1.50075	0	-2.50196	GO:0031333	GO Biological Processes	negative regulation of protein-containing complex assembly	30244	147	703	11	1.56472	ADD1|EPS8|GSK3B|HMGB1|RDX|SPTBN2|SRC|SVIL|TBCD|HDAC6|MAPRE1
-2.25438	-1.68123	-4.22054	GO:0031334	GO Biological Processes	positive regulation of protein-containing complex assembly	30244	198	703	20	2.84495	BIN1|CD36|DLG1|GSK3B|LCP1|LGALS3|MMP1|NCK1|NUMA1|PAK1|PPP2CA|PRKD1|SRC|ISG15|CKAP5|ARPC2|TLR6|FAF1|MAPRE1|PYCARD
-6.51028	-2.88123	-1.82562	GO:0031341	GO Biological Processes	regulation of cell killing	30244	111	244	9	3.68852	ARG1|CD59|CD55|HLA-A|HLA-B|HLA-E|LAMP1|STX7|PIK3R6
-2.78967	0	0	GO:0031342	GO Biological Processes	negative regulation of cell killing	30244	29	244	3	1.22951	HLA-A|HLA-B|HLA-E
-4.48425	0	0	GO:0031343	GO Biological Processes	positive regulation of cell killing	30244	75	244	6	2.45902	ARG1|HLA-A|HLA-B|HLA-E|LAMP1|STX7
-1.36273	-13.1861	-10.2689	GO:0031344	GO Biological Processes	regulation of cell projection organization	30244	662	703	57	8.10811	AKT1|ARSB|ATP7A|CDH2|CRK|CYLD|DNM2|DVL2|LPAR1|EPHA2|EPS8|FMR1|FN1|FYN|GAP43|GSK3B|IGF1R|INS|MYO10|NCK1|NEDD4|PAK1|PALM|ATP8B1|PLXNA1|PODXL|PRKD1|PRNP|PTEN|PTK7|PTPRS|RAC2|RDX|S100A9|SFRP1|SRC|THY1|RAB29|WASL|RAPGEF2|HDAC6|ARPC2|WASF2|SEMA3C|INPP5F|TNIK|PLXNB2|NPTN|PACSIN1|PLCE1|FNBP1L|PLXNA3|CCDC88A|RCC2|TBC1D24|PLXNA4|AGRN
0	-1.71988	-2.40209	GO:0031345	GO Biological Processes	negative regulation of cell projection organization	30244	194	703	13	1.84922	DNM2|LPAR1|FYN|PRNP|PTEN|PTPRS|THY1|RAB29|RAPGEF2|HDAC6|SEMA3C|INPP5F|PLXNA3
-2.07027	-7.87037	-4.14952	GO:0031346	GO Biological Processes	positive regulation of cell projection organization	30244	355	703	34	4.83642	ARSB|ATP7A|DNM2|DVL2|EPS8|FMR1|FN1|FYN|GSK3B|IGF1R|INS|NCK1|PALM|PLXNA1|PRKD1|PTK7|RAC2|S100A9|SRC|WASL|RAPGEF2|HDAC6|ARPC2|WASF2|PLXNB2|NPTN|PACSIN1|PLCE1|FNBP1L|PLXNA3|CCDC88A|TBC1D24|PLXNA4|AGRN
-6.25096	-5.19793	-8.3043	GO:0031347	GO Biological Processes	regulation of defense response	30244	792	703	58	8.25036	AKT1|APP|ARG1|BST1|CD36|CRK|MAPK14|CTSS|CYLD|FYN|HLA-A|HLA-B|HLA-E|HMGB1|HMGB2|IFI35|IKBKB|IL6ST|INS|LAMP1|SMAD3|MGST2|NAGLU|NPY5R|NT5E|PAK1|PDPK1|PLCG1|PTPRS|S100A8|S100A9|SRC|TSPAN6|TYRO3|YES1|TRADD|SNX4|RIPK1|NMI|ISG15|TLR6|EMILIN1|RFTN1|ZDHHC5|SAMHD1|APPL1|PYCARD|IRAK4|RNF31|APPL2|SELENOS|ERBIN|S100A14|GSDMD|SLC15A4|SIRPA|PIK3R6|DAGLB
-5.06103	-1.71695	-2.61093	GO:0031348	GO Biological Processes	negative regulation of defense response	30244	308	703	25	3.55619	AKT1|ARG1|CRK|MAPK14|CYLD|FYN|HLA-A|HLA-B|HLA-E|INS|SMAD3|NPY5R|NT5E|PLCG1|PTPRS|SRC|TSPAN6|TYRO3|YES1|NMI|ISG15|SAMHD1|SELENOS|ERBIN|SIRPA
-3.9897	-3.37919	-7.83455	GO:0031349	GO Biological Processes	positive regulation of defense response	30244	397	703	33	4.69417	APP|ARG1|CTSS|CYLD|FYN|HLA-E|HMGB1|HMGB2|IFI35|IKBKB|IL6ST|LAMP1|MGST2|NAGLU|NPY5R|PAK1|S100A8|S100A9|SRC|TRADD|SNX4|RIPK1|NMI|TLR6|EMILIN1|RFTN1|ZDHHC5|PYCARD|IRAK4|RNF31|S100A14|GSDMD|SLC15A4
-2.07635	0	0	GO:0031396	GO Biological Processes	regulation of protein ubiquitination	30244	216	244	6	2.45902	AKT1|FYN|UBB|PLAA|ISG15|VPS28
-3.19618	0	0	GO:0031397	GO Biological Processes	negative regulation of protein ubiquitination	30244	85	244	5	2.04918	AKT1|FYN|PLAA|ISG15|VPS28
-4.98883	-3.07455	-3.1943	GO:0031400	GO Biological Processes	negative regulation of protein modification process	30244	483	703	33	4.69417	AKT1|FYN|GNAQ|GSK3B|IKBKB|LGALS3|NCK1|NF2|PDPK1|PPP2CA|PRKAR2A|PKN1|PRNP|PTEN|PTPRB|SFRP1|SMPD1|THY1|TSG101|GPRC5A|PLAA|ISG15|HDAC6|EMILIN1|INPP5F|GPD1L|GREM1|PYCARD|VPS28|TBC1D24|PPP1R9B|NIBAN1|SIRPA
0	0	-1.46176	GO:0031532	GO Biological Processes	actin cytoskeleton reorganization	30244	55	703	6	0.853485	PAK1|PTK7|TNIK|ATP2C1|PARVA|ANTXR1
-3.03332	0	-3.61889	GO:0031579	GO Biological Processes	membrane raft organization	30244	24	703	5	0.711238	CAV2|DLG1|NPC1|PACSIN2|RFTN1
-2.39642	-4.45163	-7.6556	GO:0031589	GO Biological Processes	cell-substrate adhesion	30244	185	703	22	3.12945	CD63|CCN2|DAG1|FN1|GAS6|ILK|ITGA7|LAMA5|BCAM|SRC|THY1|TYRO3|VWF|ADAM9|DLC1|EMILIN1|CORO1A|SRGAP2|EPDR1|PARVA|RCC2|ANTXR1
0	-1.82364	-1.61416	GO:0031638	GO Biological Processes	zymogen activation	30244	48	703	5	0.711238	MMP14|PLAT|LGMN|PYCARD|TBC1D10A
0	0	-2.4695	GO:0031644	GO Biological Processes	regulation of nervous system process	30244	149	703	10	1.42248	APP|DAG1|F2R|FMR1|PTEN|SLC9A1|SRC|HOMER3|DLGAP4|TBC1D24
-2.85136	-2.51921	-1.56514	GO:0031647	GO Biological Processes	regulation of protein stability	30244	326	244	9	3.68852	ATP1B1|LAMP1|SMAD3|CTSA|PRNP|HDAC6|PDCD10|CMTM6|PARVA
-2.83451	0	0	GO:0031664	GO Biological Processes	regulation of lipopolysaccharide-mediated signaling pathway	30244	28	244	3	1.22951	BMP6|CD55|PRKCA
-2.78031	-2.70633	-2.04342	GO:0031667	GO Biological Processes	response to nutrient levels	30244	471	703	27	3.84068	AGL|AKT1|ALAD|FAS|ARG1|ARSB|COL1A1|COMT|MAPK14|CTSK|GAS6|GLUL|IGF1R|LAMP2|PRKD1|RALB|SFRP1|SLC2A1|SORD|SRC|SLC7A5|YARS1|ATG7|GABARAP|RRP8|SLC38A2|APPL2
-2.29733	-1.6575	-2.17632	GO:0031668	GO Biological Processes	cellular response to extracellular stimulus	30244	257	703	19	2.7027	FAS|COL1A1|COMT|CTSK|GAS6|GLUL|IGF1R|LAMP2|PRKD1|RALB|SFRP1|SLC2A1|SLC7A5|ATG7|GABARAP|RRP8|SLC38A2|GSDMD|PPP1R9B
-1.9856	-1.93286	-2.01567	GO:0031669	GO Biological Processes	cellular response to nutrient levels	30244	226	703	17	2.41821	FAS|COL1A1|COMT|CTSK|GAS6|GLUL|IGF1R|LAMP2|PRKD1|RALB|SFRP1|SLC2A1|SLC7A5|ATG7|GABARAP|RRP8|SLC38A2
0	-2.16683	-1.94916	GO:0031929	GO Biological Processes	TOR signaling	30244	36	703	5	0.711238	AKT1|MTM1|CCDC88A|CARD11|SYAP1
0	-2.93023	-3.6403	GO:0031952	GO Biological Processes	regulation of protein autophosphorylation	30244	43	392	5	1.27551	INS|SRC|GPNMB|GREM1|RAP2C
0	-3.71848	-4.64285	GO:0031954	GO Biological Processes	positive regulation of protein autophosphorylation	30244	27	392	5	1.27551	INS|SRC|GPNMB|GREM1|RAP2C
-3.3794	-2.6508	-1.66739	GO:0031960	GO Biological Processes	response to corticosteroid	30244	166	703	15	2.13371	AGL|ALAD|AQP1|ARG1|BMP6|COL1A1|CCN2|GLB1|IGF1R|PAM|PLAT|SRC|ADAM9|HDAC6|ACSBG1
0	0	-1.52404	GO:0032008	GO Biological Processes	positive regulation of TOR signaling	30244	52	392	3	0.765306	AKT1|GAS6|PIP4P1
0	0	-2.34386	GO:0032024	GO Biological Processes	positive regulation of insulin secretion	30244	83	392	5	1.27551	GNA11|ITPR1|OSBP|TM7SF3|TRPM4
0	-2.78476	-3.77215	GO:0032069	GO Biological Processes	regulation of nuclease activity	30244	22	392	4	1.02041	AKT1|DFFA|HMGB1|HMGB2
0	0	-3.61558	GO:0032070	GO Biological Processes	regulation of deoxyribonuclease activity	30244	10	392	3	0.765306	AKT1|DFFA|HMGB1
0	0	-2.07951	GO:0032088	GO Biological Processes	negative regulation of NF-kappaB transcription factor activity	30244	96	392	5	1.27551	ANXA4|CYLD|FAF1|PYCARD|ERBIN
-1.47492	0	-2.25732	GO:0032092	GO Biological Processes	positive regulation of protein binding	30244	87	703	8	1.13798	ADD1|APP|GSK3B|MARK3|PPP2CA|RALB|RAPGEF2|MAPRE1
-5.85341	-3.234	-3.85491	GO:0032102	GO Biological Processes	negative regulation of response to external stimulus	30244	465	703	37	5.26316	AKT1|ANGPT2|ARG1|CRK|MAPK14|CYLD|DPP4|FYN|HLA-A|HLA-B|HLA-E|INS|SMAD3|NPY5R|NT5E|SERPINB2|SERPINE2|PLAT|PLCG1|PTEN|PTPRS|SRC|TSPAN6|TYRO3|YES1|NMI|ISG15|HDAC6|SEMA3C|INPP5F|SAMHD1|GREM1|PLXNA3|SELENOS|ERBIN|EPPK1|SIRPA
-7.02586	-6.92959	-9.86952	GO:0032103	GO Biological Processes	positive regulation of response to external stimulus	30244	538	703	52	7.39687	ADAM10|APP|ARG1|BMP6|CDH13|CTSS|CYLD|LPAR1|FYN|GAS6|HLA-E|HMGB1|HMGB2|IFI35|IGF1R|IKBKB|IL6ST|LAMP1|SMAD3|MGST2|NAGLU|NPY5R|P2RX4|PAK1|PLAT|PRKCA|PRKD1|LGMN|PTK2|RAC2|S100A7|S100A8|S100A9|SRC|STX3|ADAM17|TRADD|SNX4|RIPK1|NMI|TLR6|EMILIN1|RFTN1|ZDHHC5|PYCARD|IRAK4|RNF31|S100A14|GSDMD|SLC15A4|MOSPD2|ANO6
-2.85852	-2.31775	-2.68695	GO:0032147	GO Biological Processes	activation of protein kinase activity	30244	101	703	12	1.70697	DLG1|GAS6|INS|NOTCH2|PDPK1|PRNP|SLC1A1|SRC|TNFRSF10B|TLR6|TPX2|CCDC88A
0	-2.3113	-4.269	GO:0032148	GO Biological Processes	activation of protein kinase B activity	30244	32	703	7	0.995733	GAS6|INS|NOTCH2|PDPK1|SLC1A1|SRC|CCDC88A
0	-2.94266	-2.5407	GO:0032231	GO Biological Processes	regulation of actin filament bundle assembly	30244	108	703	13	1.84922	CCN2|LPAR1|SMAD3|NF2|PAK1|RDX|SDC4|SFRP1|SLC9A1|TPM1|WASF2|DLC1|CCDC88A
0	-3.25788	-1.33131	GO:0032233	GO Biological Processes	positive regulation of actin filament bundle assembly	30244	62	703	9	1.28023	CCN2|LPAR1|SMAD3|NF2|PAK1|SDC4|SFRP1|TPM1|CCDC88A
-2.94116	0	-2.9432	GO:0032271	GO Biological Processes	regulation of protein polymerization	30244	197	703	17	2.41821	ADD1|BIN1|DLG1|EPS8|NCK1|NUMA1|PAK1|RDX|SPTBN2|SVIL|TBCD|CKAP5|ARPC2|CORO1A|MAPRE1|COTL1|PYCARD
-1.6255	0	-1.76546	GO:0032272	GO Biological Processes	negative regulation of protein polymerization	30244	76	703	7	0.995733	ADD1|EPS8|RDX|SPTBN2|SVIL|TBCD|MAPRE1
0	0	-2.89459	GO:0032273	GO Biological Processes	positive regulation of protein polymerization	30244	92	703	9	1.28023	BIN1|DLG1|NCK1|NUMA1|PAK1|CKAP5|ARPC2|MAPRE1|PYCARD
0	-2.72752	-2.50082	GO:0032288	GO Biological Processes	myelin assembly	30244	23	326	3	0.920245	GPC1|EPB41L3|PALS1
0	0	-3.3518	GO:0032292	GO Biological Processes	peripheral nervous system axon ensheathment	30244	28	392	4	1.02041	AKT1|DAG1|ILK|PALS1
-3.02109	0	0	GO:0032330	GO Biological Processes	regulation of chondrocyte differentiation	30244	54	244	4	1.63934	ACVRL1|BMP6|GLG1|SMAD3
-3.20792	0	0	GO:0032332	GO Biological Processes	positive regulation of chondrocyte differentiation	30244	21	244	3	1.22951	ACVRL1|BMP6|SMAD3
-1.78523	0	-1.69374	GO:0032355	GO Biological Processes	response to estradiol	30244	120	703	9	1.28023	APOB|COL1A1|CCN2|IGF1R|MMP2|PAM|SFRP1|STRN3|PPP1R9B
0	-1.95316	-1.74029	GO:0032365	GO Biological Processes	intracellular lipid transport	30244	43	703	5	0.711238	NPC1|OSBP|PIP4K2A|NPC2|VPS4A
0	-2.47766	-2.25445	GO:0032366	GO Biological Processes	intracellular sterol transport	30244	28	703	5	0.711238	NPC1|OSBP|PIP4K2A|NPC2|VPS4A
0	-2.67299	-2.44699	GO:0032367	GO Biological Processes	intracellular cholesterol transport	30244	24	703	5	0.711238	NPC1|OSBP|PIP4K2A|NPC2|VPS4A
-2.78825	-6.09379	-4.46368	GO:0032386	GO Biological Processes	regulation of intracellular transport	30244	333	703	29	4.12518	CD36|MAPK14|ERBB2|FYN|GAS6|GSK3B|HSPA1L|LAMP1|LCP1|SMAD3|PPP1R12A|NEDD4|NF2|NUMA1|PRKD1|PRNP|RAC2|RDX|SLC1A1|SRC|RAB29|ATP9A|PDCD10|INPP5F|MTCL1|DNAJC13|RAB23|RNF31|CEMIP
-1.64627	-5.74098	-2.92788	GO:0032388	GO Biological Processes	positive regulation of intracellular transport	30244	198	703	19	2.7027	MAPK14|ERBB2|FYN|GAS6|GSK3B|HSPA1L|SMAD3|NEDD4|NF2|NUMA1|PRKD1|PRNP|RAC2|RDX|RAB29|PDCD10|MTCL1|RNF31|CEMIP
-2.85136	-4.85162	-3.43115	GO:0032409	GO Biological Processes	regulation of transporter activity	30244	326	703	24	3.41394	APP|ATP1B1|ATP7A|CACNA2D1|CTSS|DLG1|DNM2|FMR1|GSTM2|INS|NEDD4|PKD2|PRNP|RRAD|SLC9A1|STIM1|RIPK1|NHERF1|GPD1L|KCNIP2|EHD3|GOPC|VMP1|JPH4
0	-1.44221	0	GO:0032410	GO Biological Processes	negative regulation of transporter activity	30244	115	703	7	0.995733	FMR1|GSTM2|NEDD4|PKD2|RRAD|NHERF1|GOPC
-2.43988	-2.60188	-2.21392	GO:0032411	GO Biological Processes	positive regulation of transporter activity	30244	126	703	11	1.56472	ATP1B1|CACNA2D1|CTSS|DNM2|GSTM2|PKD2|SLC9A1|STIM1|KCNIP2|EHD3|VMP1
-3.32715	-4.2463	-2.94835	GO:0032412	GO Biological Processes	regulation of monoatomic ion transmembrane transporter activity	30244	279	703	22	3.12945	APP|ATP1B1|ATP7A|CACNA2D1|CTSS|DLG1|DNM2|FMR1|GSTM2|NEDD4|PKD2|PRNP|RRAD|SLC9A1|STIM1|NHERF1|GPD1L|KCNIP2|EHD3|GOPC|VMP1|JPH4
0	-1.80108	-1.54222	GO:0032413	GO Biological Processes	negative regulation of ion transmembrane transporter activity	30244	89	703	7	0.995733	FMR1|GSTM2|NEDD4|PKD2|RRAD|NHERF1|GOPC
-2.64386	-2.84139	-2.44333	GO:0032414	GO Biological Processes	positive regulation of ion transmembrane transporter activity	30244	113	703	11	1.56472	ATP1B1|CACNA2D1|CTSS|DNM2|GSTM2|PKD2|SLC9A1|STIM1|KCNIP2|EHD3|VMP1
0	-1.54956	-1.34881	GO:0032418	GO Biological Processes	lysosome localization	30244	61	326	3	0.920245	RAB3A|KLC2|PIP4P1
0	0	-1.48178	GO:0032436	GO Biological Processes	positive regulation of proteasomal ubiquitin-dependent protein catabolic process	30244	93	392	4	1.02041	AKT1|CSNK1D|GSK3B|GABARAP
0	-3.13509	-1.88496	GO:0032438	GO Biological Processes	melanosome organization	30244	38	703	7	0.995733	AP1S1|AP1S2|AP1M1|RAB29|ABCB6|RAB38|BACE2
-3.44672	0	0	GO:0032456	GO Biological Processes	endocytic recycling	30244	75	244	5	2.04918	RAB35|EHD3|RAB14|CMTM6|SNX27
0	0	-1.69374	GO:0032479	GO Biological Processes	regulation of type I interferon production	30244	120	392	5	1.27551	CYLD|HMGB2|PTPRS|NMI|PYCARD
0	0	-2.60102	GO:0032480	GO Biological Processes	negative regulation of type I interferon production	30244	44	392	4	1.02041	CYLD|PTPRS|NMI|PYCARD
0	-3.38345	0	GO:0032482	GO Biological Processes	Rab protein signal transduction	30244	14	703	5	0.711238	RAB9A|RAB35|RAB4B|RAB12|RAB15
-3.36179	-4.70595	-6.30261	GO:0032496	GO Biological Processes	response to lipopolysaccharide	30244	336	703	26	3.69844	AKT1|ALAD|APOB|ARG1|CD36|SCARB1|MAPK14|F2R|HMGB1|HMGB2|NAGLU|S100A7|S100A8|S100A9|SRC|ADAM17|SLC7A5|ADAM9|PLAA|PYCARD|SELENOS|ERBIN|PLSCR3|S100A14|SRR|SIRPA
0	-2.03949	0	GO:0032506	GO Biological Processes	cytokinetic process	30244	40	326	3	0.920245	VPS4A|CHMP4A|IQGAP3
0	-4.11399	0	GO:0032509	GO Biological Processes	endosome transport via multivesicular body sorting pathway	30244	41	326	5	1.53374	SORT1|TSG101|VPS4A|CHMP4A|VPS37B
0	-2.52343	0	GO:0032511	GO Biological Processes	late endosome to vacuole transport via multivesicular body sorting pathway	30244	27	326	3	0.920245	TSG101|CHMP4A|VPS37B
0	0	-3.61889	GO:0032515	GO Biological Processes	negative regulation of phosphoprotein phosphatase activity	30244	24	392	4	1.02041	GSK3B|IKBKB|LGALS3|PPP1R9B
0	0	-1.87273	GO:0032526	GO Biological Processes	response to retinoic acid	30244	108	703	8	1.13798	AQP1|BMP6|COL1A1|GSK3B|MMP2|PTK7|YES1|WNT5B
-2.56065	-4.37853	-5.24869	GO:0032535	GO Biological Processes	regulation of cellular component size	30244	360	703	31	4.40967	ADD1|BIN1|AQP1|ATP7A|CLNS1A|DLG1|DNM2|EPS8|FN1|GSK3B|KCNMA1|NCK1|PTEN|PTPRS|RDX|SPTBN2|SVIL|VAV2|NHERF1|HDAC6|ARPC2|SEMA3C|CORO1A|COTL1|PYCARD|PLXNA3|SLC12A9|RAB22A|PLXNA4|IQGAP3|ANO6
0	-2.37328	-2.75354	GO:0032642	GO Biological Processes	regulation of chemokine production	30244	98	392	6	1.53061	APP|EPHA2|HMGB1|ADAM17|PYCARD|ERBIN
0	0	-2.14148	GO:0032648	GO Biological Processes	regulation of interferon-beta production	30244	59	703	6	0.853485	HMGB2|PTPRS|NMI|ISG15|PYCARD|SIRPA
-2.54641	0	0	GO:0032649	GO Biological Processes	regulation of type II interferon production	30244	119	244	5	2.04918	HLA-A|PRNP|SLC7A5|ISG15|SIRPA
-1.88518	0	0	GO:0032651	GO Biological Processes	regulation of interleukin-1 beta production	30244	112	703	8	1.13798	APP|CD36|F2R|SMAD3|TLR6|PYCARD|GSDMD|SIRPA
-1.66047	-1.85537	-2.13368	GO:0032652	GO Biological Processes	regulation of interleukin-1 production	30244	131	703	11	1.56472	APP|CD36|F2R|GAS6|HMGB1|SMAD3|TLR6|TMED10|PYCARD|GSDMD|SIRPA
-2.16329	0	0	GO:0032660	GO Biological Processes	regulation of interleukin-17 production	30244	48	244	3	1.22951	PRNP|SLC7A5|RFTN1
0	-1.35484	-1.53779	GO:0032675	GO Biological Processes	regulation of interleukin-6 production	30244	178	703	10	1.42248	APP|CD36|F2R|GAS6|HLA-B|HMGB1|TLR6|PYCARD|SELENOS|SIRPA
0	-2.28184	-1.95513	GO:0032677	GO Biological Processes	regulation of interleukin-8 production	30244	103	326	5	1.53374	ANXA4|F2R|HMGB1|RIPK1|PYCARD
0	-1.811	-1.96941	GO:0032680	GO Biological Processes	regulation of tumor necrosis factor production	30244	185	392	7	1.78571	APP|CD36|GAS6|HMGB1|RIPK1|GPNMB|PYCARD
0	0	-3.05768	GO:0032688	GO Biological Processes	negative regulation of interferon-beta production	30244	15	703	4	0.56899	PTPRS|NMI|PYCARD|SIRPA
0	-1.39781	-1.88529	GO:0032722	GO Biological Processes	positive regulation of chemokine production	30244	70	392	4	1.02041	APP|HMGB1|ADAM17|PYCARD
-1.61077	0	0	GO:0032729	GO Biological Processes	positive regulation of type II interferon production	30244	77	244	3	1.22951	HLA-A|SLC7A5|ISG15
-1.84058	0	-1.31417	GO:0032731	GO Biological Processes	positive regulation of interleukin-1 beta production	30244	63	703	6	0.853485	APP|CD36|SMAD3|TLR6|PYCARD|GSDMD
-1.65566	-2.07364	-1.80406	GO:0032732	GO Biological Processes	positive regulation of interleukin-1 production	30244	74	703	8	1.13798	APP|CD36|HMGB1|SMAD3|TLR6|TMED10|PYCARD|GSDMD
0	-1.63487	-2.00708	GO:0032755	GO Biological Processes	positive regulation of interleukin-6 production	30244	100	392	5	1.27551	APP|CD36|F2R|HMGB1|PYCARD
0	-2.31963	-2.04209	GO:0032757	GO Biological Processes	positive regulation of interleukin-8 production	30244	63	326	4	1.22699	F2R|HMGB1|RIPK1|PYCARD
0	-1.56675	-1.92157	GO:0032760	GO Biological Processes	positive regulation of tumor necrosis factor production	30244	105	392	5	1.27551	APP|CD36|HMGB1|RIPK1|PYCARD
0	-2.47617	-3.06616	GO:0032768	GO Biological Processes	regulation of monooxygenase activity	30244	57	392	5	1.27551	AKT1|SCARB1|GLA|INS|HM13
0	-2.3113	-2.09087	GO:0032770	GO Biological Processes	positive regulation of monooxygenase activity	30244	32	326	3	0.920245	AKT1|ATP7A|INS
0	-1.89936	0	GO:0032781	GO Biological Processes	positive regulation of ATP-dependent activity	30244	45	703	5	0.711238	ATP1B1|DNM2|TPM1|DNAJC9|VMP1
0	-3.3029	-1.76886	GO:0032787	GO Biological Processes	monocarboxylic acid metabolic process	30244	512	703	26	3.69844	ASAH1|ATP6V1B1|CD36|MAPK14|FASN|GSTM2|HEXB|NPC1|OSBP|PAM|ATP8B1|SORD|DEGS1|SLC16A3|PLAA|FADS2|ACSBG1|PLA2G15|OSBPL3|DCXR|AIG1|SRR|SLC38A1|ADPGK|DAGLB|SLC27A1
0	-1.646	-1.44192	GO:0032835	GO Biological Processes	glomerulus development	30244	56	703	8	1.13798	ANGPT2|AQP1|LAMB2|NOTCH2|PECAM1|PODXL|BASP1|PLCE1
-2.70148	-5.32922	-5.2349	GO:0032868	GO Biological Processes	response to insulin	30244	217	703	21	2.9872	AKT1|CAV2|COL1A1|MAPK14|CTSK|GRB10|GSK3B|IGF1R|INS|INPPL1|PDPK1|SORT1|SLC2A1|SLC9A1|SRC|RAB10|RAB31|APPL1|SELENOS|SYAP1|SLC27A1
-2.11103	-3.61141	-4.52907	GO:0032869	GO Biological Processes	cellular response to insulin stimulus	30244	151	703	15	2.13371	AKT1|CAV2|GRB10|GSK3B|IGF1R|INS|PDPK1|SLC9A1|SRC|RAB10|RAB31|APPL1|SELENOS|SYAP1|SLC27A1
-2.54682	-3.86655	-4.92718	GO:0032870	GO Biological Processes	cellular response to hormone stimulus	30244	505	703	33	4.69417	AKT1|APOB|AQP1|ARG1|CAV2|CDC6|CRK|CSNK2B|CTSB|CTSS|GNB1|GRB10|GSK3B|IGF1R|INS|NEDD4|NPC1|PDPK1|PLAT|PTK2|RDX|SFRP1|SLC9A1|SRC|HDAC6|RAB10|RAB31|APPL1|APPL2|SELENOS|AGTRAP|SYAP1|SLC27A1
-1.68855	-4.29605	-3.00556	GO:0032872	GO Biological Processes	regulation of stress-activated MAPK cascade	30244	193	703	16	2.27596	APP|FAS|CRK|CCN2|CYLD|DLG1|HMGB1|IGF1R|SDCBP|SFRP1|RIPK1|PDCD10|TNIK|PYCARD|TAOK3|SIRPA
0	-4.08422	-2.82243	GO:0032874	GO Biological Processes	positive regulation of stress-activated MAPK cascade	30244	129	326	8	2.45399	APP|CRK|CCN2|HMGB1|RIPK1|PDCD10|PYCARD|TAOK3
0	-2.89251	-1.71372	GO:0032881	GO Biological Processes	regulation of polysaccharide metabolic process	30244	44	326	4	1.22699	AKT1|GSK3B|INS|SELENOS
0	-3.13509	-1.88496	GO:0032885	GO Biological Processes	regulation of polysaccharide biosynthetic process	30244	38	326	4	1.22699	AKT1|GSK3B|INS|SELENOS
-2.33393	0	-2.73695	GO:0032886	GO Biological Processes	regulation of microtubule-based process	30244	253	703	18	2.56046	CYLD|DIAPH1|ERBB2|GNAI1|GSK3B|LAMP1|NUMA1|PAK1|TBCD|MPDZ|CKAP5|HDAC6|MAPRE1|TPX2|BICD2|CHMP4A|CCDC40|CCDC39
-3.31698	0	0	GO:0032890	GO Biological Processes	regulation of organic acid transport	30244	80	244	5	2.04918	AKT1|ARG1|NPY5R|SLC7A5|SLC38A2
-2.71005	-1.45899	-5.08734	GO:0032940	GO Biological Processes	secretion by cell	30244	410	703	30	4.26743	AQP1|AP1S1|CPE|CCN2|LTBP2|PAK1|SERPINE2|RAB3A|SLC16A2|STX3|STXBP2|TSG101|TYRO3|SNAP29|RAB3D|ABCC4|VTI1B|RAB10|TMED10|RAB31|CORO1A|ERC2|LIN7C|EXOC1|EXOC2|USE1|GSDMD|STXBP5|EXOC8|RAB12
-1.70428	0	0	GO:0032943	GO Biological Processes	mononuclear cell proliferation	30244	127	244	4	1.63934	CD151|DLG1|FYN|CORO1A
-3.07217	-2.29457	-2.33111	GO:0032944	GO Biological Processes	regulation of mononuclear cell proliferation	30244	243	703	21	2.9872	ARG1|BST1|CD55|DLG1|ERBB2|HLA-A|HLA-E|HMGB1|IL6ST|LGALS3|NCK1|PKN1|PRNP|RAC2|SDC4|DNAJA3|GPNMB|CORO1A|PYCARD|TWSG1|CARD11
-2.22861	0	0	GO:0032945	GO Biological Processes	negative regulation of mononuclear cell proliferation	30244	89	703	8	1.13798	ARG1|DLG1|ERBB2|PKN1|PRNP|SDC4|GPNMB|TWSG1
-1.49151	0	-1.35619	GO:0032946	GO Biological Processes	positive regulation of mononuclear cell proliferation	30244	148	703	11	1.56472	BST1|CD55|HLA-A|HLA-E|HMGB1|IL6ST|NCK1|DNAJA3|CORO1A|PYCARD|CARD11
-2.12673	-3.36997	-4.84663	GO:0032956	GO Biological Processes	regulation of actin cytoskeleton organization	30244	347	703	31	4.40967	ADD1|BIN1|BST1|BST2|CRK|CCN2|DLG1|LPAR1|EPS8|SMAD3|NCK1|NF2|NOTCH2|PAK1|PAM|RDX|SDC4|SFRP1|SLC9A1|SPTBN2|SVIL|TPM1|ARPC2|WASF2|DLC1|CORO1A|COTL1|CD2AP|PYCARD|CCDC88A|WASHC2A
-7.37395	-2.31963	-2.04209	GO:0032963	GO Biological Processes	collagen metabolic process	30244	63	244	8	3.27869	ARG1|COL1A1|COL1A2|COL5A1|CTSB|CTSS|MMP2|MMP14
-4.22409	0	0	GO:0032964	GO Biological Processes	collagen biosynthetic process	30244	10	244	3	1.22951	ARG1|COL1A1|COL5A1
0	-2.00991	0	GO:0032965	GO Biological Processes	regulation of collagen biosynthetic process	30244	41	326	3	0.920245	CCN2|F2R|EMILIN1
-2.34822	-2.9479	-6.03038	GO:0032970	GO Biological Processes	regulation of actin filament-based process	30244	388	703	34	4.83642	ADD1|BIN1|BST1|BST2|CRK|CCN2|DLG1|DSP|LPAR1|EPS8|SMAD3|NCK1|NF2|NOTCH2|PAK1|PAM|RDX|SDC4|SFRP1|SLC9A1|SPTBN2|SVIL|TPM1|ARPC2|WASF2|DLC1|CORO1A|COTL1|CD2AP|PYCARD|TRPM4|CCDC88A|FRMD6|WASHC2A
0	-2.40658	-1.46584	GO:0032984	GO Biological Processes	protein-containing complex disassembly	30244	138	703	11	1.56472	GSK3B|LAMP2|TSG101|SNAP29|CKAP5|HDAC6|VPS4A|CHMP4A|VMP1|PPP1R9B|ARID2
-3.41307	-8.65665	-8.2094	GO:0032989	GO Biological Processes	cellular component morphogenesis	30244	597	703	49	6.97013	APLP2|APP|ATP7A|DAG1|DNM2|ERBB2|FYN|GAP43|GPC1|IGF1R|LAMB2|MTM1|NOTCH2|PAK1|PLXNA1|PTEN|PTK2|PTK7|RAB3A|S100A6|ADAM17|TPM1|TTN|UBB|NUMB|CPNE1|WASL|DCLK1|MYOT|HDAC6|FARP1|WASF2|SLC9A6|SEMA3C|RAB10|PACSIN2|TNIK|NFASC|EPB41L3|SRGAP2|PLXNB2|PACSIN1|TAOK3|PLXNA3|ENAH|PALS1|PLXNA4|NEXN|UNC5B
-3.68046	-8.95512	-8.03373	GO:0032990	GO Biological Processes	cell part morphogenesis	30244	494	703	45	6.40114	APLP2|APP|ATP7A|DAG1|DNM2|ERBB2|FYN|GAP43|IGF1R|LAMB2|MTM1|NOTCH2|PAK1|PLXNA1|PTEN|PTK2|PTK7|RAB3A|S100A6|ADAM17|UBB|NUMB|CPNE1|WASL|DCLK1|MYOT|HDAC6|FARP1|WASF2|SLC9A6|SEMA3C|RAB10|PACSIN2|TNIK|NFASC|EPB41L3|SRGAP2|PLXNB2|PACSIN1|TAOK3|PLXNA3|ENAH|PLXNA4|NEXN|UNC5B
-1.99422	0	0	GO:0033045	GO Biological Processes	regulation of sister chromatid segregation	30244	104	244	4	1.63934	ACTL6A|NUMA1|KNTC1|ARID2
0	-3.29059	-2.93195	GO:0033059	GO Biological Processes	cellular pigmentation	30244	61	703	9	1.28023	CD63|AP1S1|AP1S2|AP1M1|RAB29|ABCB6|RAB38|BACE2|SHROOM3
0	0	-1.31417	GO:0033077	GO Biological Processes	T cell differentiation in thymus	30244	63	392	3	0.765306	ERBB2|ADAM17|CARD11
-2.24682	-1.74246	-3.30003	GO:0033135	GO Biological Processes	regulation of peptidyl-serine phosphorylation	30244	140	703	12	1.70697	AKT1|APP|GAS6|NCK1|PAK1|PRKD1|PTEN|HDAC6|PDCD10|INPP5F|GPD1L|TNKS1BP1
0	0	-2.16955	GO:0033137	GO Biological Processes	negative regulation of peptidyl-serine phosphorylation	30244	30	703	4	0.56899	NCK1|PTEN|INPP5F|GPD1L
-1.96603	-1.55362	-1.90509	GO:0033138	GO Biological Processes	positive regulation of peptidyl-serine phosphorylation	30244	106	703	8	1.13798	AKT1|APP|GAS6|PAK1|PRKD1|HDAC6|PDCD10|TNKS1BP1
0	0	-1.84398	GO:0033143	GO Biological Processes	regulation of intracellular steroid hormone receptor signaling pathway	30244	72	703	6	0.853485	PAK1|PKN1|SFRP1|SRC|HDAC6|STRN3
0	0	-1.98283	GO:0033146	GO Biological Processes	regulation of intracellular estrogen receptor signaling pathway	30244	35	392	3	0.765306	PAK1|SRC|STRN3
-1.99443	-3.74596	-2.54988	GO:0033157	GO Biological Processes	regulation of intracellular protein transport	30244	225	703	19	2.7027	CD36|MAPK14|ERBB2|FYN|GAS6|GSK3B|HSPA1L|LCP1|SMAD3|PRKD1|PRNP|RAC2|SLC1A1|RAB29|PDCD10|MTCL1|RAB23|RNF31|CEMIP
-6.07801	0	0	GO:0033197	GO Biological Processes	response to vitamin E	30244	10	244	4	1.63934	ALAD|ARG1|COL1A1|IGF1R
0	-2.44878	-5.00365	GO:0033209	GO Biological Processes	tumor necrosis factor-mediated signaling pathway	30244	58	392	7	1.78571	FAS|IKBKB|ILK|KRT18|TRADD|RIPK1|PYCARD
0	-4.37612	-4.1381	GO:0033211	GO Biological Processes	adiponectin-activated signaling pathway	30244	7	703	4	0.56899	CSNK2B|APPL1|APPL2|SLC27A1
-2.41238	0	0	GO:0033273	GO Biological Processes	response to vitamin	30244	79	244	4	1.63934	ALAD|ARG1|COL1A1|IGF1R
-4.13862	0	-3.3518	GO:0033344	GO Biological Processes	cholesterol efflux	30244	28	703	6	0.853485	APOB|APOC3|SCARB1|NPC1|NPC2|APOM
0	-3.25788	-2.90001	GO:0033363	GO Biological Processes	secretory granule organization	30244	62	326	5	1.53374	AP1S1|F2R|SERPINE2|AP1S2|RAB38
-2.95718	-4.66574	-4.79736	GO:0033365	GO Biological Processes	protein localization to organelle	30244	742	703	41	5.83215	AKT1|COL1A1|CPE|CSNK1D|DIAPH1|DLG1|ERBB2|KPNA2|LAMP1|LAMP2|NEDD4|PAK1|PEX19|SORT1|SRP14|TSG101|RAB29|DCLK1|MAGED1|ISG15|KNTC1|RAB10|TMED10|RAB35|PACSIN2|MAPRE1|BICD2|SYNE1|RAB3GAP2|APPL1|VPS4A|CHMP4A|VPS28|PXK|APPL2|RCC2|VPS37B|PPP1R9B|EMC10|CCDC39|WASHC2A
-1.30306	-1.60711	0	GO:0033559	GO Biological Processes	unsaturated fatty acid metabolic process	30244	102	326	4	1.22699	GSTM2|DEGS1|FADS2|DAGLB
0	-2.10125	-5.05199	GO:0033619	GO Biological Processes	membrane protein proteolysis	30244	38	392	6	1.53061	ADAM10|DAG1|ADAM17|ADAM9|HM13|APH1B
0	-2.03949	-3.79169	GO:0033627	GO Biological Processes	cell adhesion mediated by integrin	30244	40	392	5	1.27551	COL16A1|ITGA7|ADAM17|ADAM9|EMILIN1
0	-4.84836	-1.59081	GO:0033628	GO Biological Processes	regulation of cell adhesion mediated by integrin	30244	49	326	6	1.84049	CRK|DPP4|EPHA2|PODXL|PTK2|ADAM9
-1.39924	-3.01658	-2.4743	GO:0033673	GO Biological Processes	negative regulation of kinase activity	30244	231	703	16	2.27596	AKT1|GNAQ|NF2|PDPK1|PIP4K2A|PRKAR2A|PKN1|PTEN|PTPRB|SFRP1|SMPD1|THY1|TSG101|PIP4K2B|GPRC5A|PYCARD
-4.28791	-6.58259	-9.27385	GO:0033674	GO Biological Processes	positive regulation of kinase activity	30244	429	703	41	5.83215	AKT1|CDC6|DAG1|DLG1|DVL2|EPHA2|ERBB2|GAS6|IGF1R|CCN1|INS|NOTCH2|PAK1|PDPK1|PKD2|PPP2CA|PRKD1|PRNP|PTK2|RALB|SDC4|SLC1A1|SRC|ADAM17|TYRO3|VAV2|ADAM9|TNFRSF10B|MAGED1|RAPGEF2|TLR6|PDCD10|TPX2|GREM1|TAOK3|CCDC88A|CEMIP|SYAP1|PIK3R6|SLC27A1|TNFAIP8L3
0	-2.35061	-2.12949	GO:0033688	GO Biological Processes	regulation of osteoblast proliferation	30244	31	703	7	0.995733	IGF1R|CCN1|SMAD3|NF2|SFRP1|GREM1|TMEM119
0	-3.29001	0	GO:0033689	GO Biological Processes	negative regulation of osteoblast proliferation	30244	15	703	4	0.56899	SMAD3|NF2|SFRP1|GREM1
0	-1.85089	-1.58989	GO:0034103	GO Biological Processes	regulation of tissue remodeling	30244	86	703	7	0.995733	CST3|PRKCA|SFRP1|SRC|GPNMB|GREM1|TMEM119
-1.82227	0	-2.01843	GO:0034109	GO Biological Processes	homotypic cell-cell adhesion	30244	64	703	6	0.853485	CLIC1|DSP|ILK|CD99|TYRO3|TJP2
0	-2.13354	-1.91656	GO:0034110	GO Biological Processes	regulation of homotypic cell-cell adhesion	30244	37	703	5	0.711238	IL6ST|SERPINE2|PRKCA|RDX|EMILIN1
-2.51676	0	0	GO:0034113	GO Biological Processes	heterotypic cell-cell adhesion	30244	36	244	3	1.22951	DSP|PARVA|SIRPA
0	0	-3.48147	GO:0034163	GO Biological Processes	regulation of toll-like receptor 9 signaling pathway	30244	11	392	3	0.765306	HMGB1|PTPRS|SLC15A4
0	-1.66652	-2.24927	GO:0034204	GO Biological Processes	lipid translocation	30244	55	392	4	1.02041	ATP9A|PLSCR3|VMP1|ANO6
0	-3.3579	-2.99772	GO:0034219	GO Biological Processes	carbohydrate transmembrane transport	30244	59	703	7	0.995733	AQP1|MAPK14|SORT1|SLC2A1|SLC2A3|RAB4B|SLC27A1
-3.32715	-8.74755	-7.50666	GO:0034329	GO Biological Processes	cell junction assembly	30244	279	703	29	4.12518	APP|DST|CDH2|CDH13|CRK|DLG1|FN1|CLDN11|PECAM1|PRKCA|PKN2|PTEN|SDCBP|SPTBN2|SRC|STRN|TBCD|THY1|MPDZ|RAB29|FARP1|DLC1|EPB41L3|SRGAP2|PLXNB2|PCDHB5|NPTN|RCC2|VMP1
-8.698	-18.8433	-16.1748	GO:0034330	GO Biological Processes	cell junction organization	30244	522	703	63	8.96159	ADAM10|APP|DST|CDH2|CDH13|COL4A1|CRK|DLG1|DRP2|DSP|ERBB2|F2R|FN1|FYN|IGF1R|LAMA5|LAMB2|SMAD3|NEDD4|NF2|CLDN11|PALM|PECAM1|PRKCA|PKN2|PRNP|LGMN|PTEN|PTK7|PTPRS|RAB3A|SORT1|SDCBP|SLC1A1|SPTBN2|SRC|STRN|TBCD|THY1|NUMB|MPDZ|RAB29|WASL|DNAJA3|TJP2|MYOT|HDAC6|FARP1|WASF2|DLC1|ERC1|EPB41L3|SRGAP2|CD2AP|PLXNB2|ERC2|APPL1|PCDHB5|NPTN|RCC2|VMP1|PLXNA4|AGRN
0	-5.0106	-4.55935	GO:0034331	GO Biological Processes	cell junction maintenance	30244	46	326	6	1.84049	F2R|RAB3A|SORT1|ERC1|APPL1|PLXNA4
0	-2.622	-4.25061	GO:0034332	GO Biological Processes	adherens junction organization	30244	52	392	6	1.53061	ADAM10|CDH2|DSP|SRC|TBCD|NUMB
-2.04432	0	0	GO:0034340	GO Biological Processes	response to type I interferon	30244	53	244	3	1.22951	MX1|SMPD1|ISG15
-2.70486	0	0	GO:0034367	GO Biological Processes	protein-containing complex remodeling	30244	31	244	3	1.22951	APOB|APOC3|SCARB1
-2.78967	0	0	GO:0034368	GO Biological Processes	protein-lipid complex remodeling	30244	29	244	3	1.22951	APOB|APOC3|SCARB1
-2.78967	0	0	GO:0034369	GO Biological Processes	plasma lipoprotein particle remodeling	30244	29	244	3	1.22951	APOB|APOC3|SCARB1
-3.03332	0	-2.44699	GO:0034381	GO Biological Processes	plasma lipoprotein particle clearance	30244	24	703	5	0.711238	APOB|APOC3|CD36|SCARB1|APOM
0	0	-3.15041	GO:0034383	GO Biological Processes	low-density lipoprotein particle clearance	30244	14	392	3	0.765306	APOB|CD36|SCARB1
0	-2.23667	-3.02332	GO:0034405	GO Biological Processes	response to fluid shear stress	30244	34	392	4	1.02041	AKT1|MMP2|PKD2|SRC
-2.18876	0	-4.50478	GO:0034446	GO Biological Processes	substrate adhesion-dependent cell spreading	30244	47	703	8	1.13798	FN1|ILK|LAMA5|SRC|TYRO3|SRGAP2|PARVA|ANTXR1
0	0	-1.40164	GO:0034504	GO Biological Processes	protein localization to nucleus	30244	192	392	6	1.53061	AKT1|KPNA2|DCLK1|MAGED1|SYNE1|APPL2
-3.22742	-3.669	-5.67307	GO:0034599	GO Biological Processes	cellular response to oxidative stress	30244	230	703	22	3.12945	AKT1|AQP1|ARG1|ATP7A|CD36|FYN|GPX7|MGST1|MMP2|NAGLU|PKD2|PRKD1|SLC1A1|SOD3|SRC|TPM1|RIPK1|HDAC6|PDCD10|SELENOS|TBC1D24|SIRPA
-1.55036	-4.71314	-6.14194	GO:0034612	GO Biological Processes	response to tumor necrosis factor	30244	210	703	19	2.7027	ADAM10|AKT1|APOB|FAS|ASAH1|COL1A1|MAPK14|CTSK|IKBKB|ILK|KRT18|SFRP1|SMPD1|TRADD|RIPK1|ADAM9|PYCARD|SMPD4|ERBIN
-4.11751	-1.92254	-4.38862	GO:0034614	GO Biological Processes	cellular response to reactive oxygen species	30244	126	703	14	1.99147	AKT1|AQP1|ARG1|ATP7A|FYN|MMP2|PKD2|SOD3|SRC|TPM1|RIPK1|HDAC6|PDCD10|SIRPA
0	-2.53208	-2.19559	GO:0034644	GO Biological Processes	cellular response to UV	30244	90	703	8	1.13798	AQP1|MAPK14|MME|MMP1|MMP2|NEDD4|SMPD1|TIMP1
0	-2.3113	-3.12493	GO:0034694	GO Biological Processes	response to prostaglandin	30244	32	392	4	1.02041	AKT1|APOB|GNB1|PPP1R9B
0	-2.67299	-2.44699	GO:0034695	GO Biological Processes	response to prostaglandin E	30244	24	326	3	0.920245	AKT1|GNB1|SFRP1
-6.06993	-10.2946	-7.82721	GO:0034762	GO Biological Processes	regulation of transmembrane transport	30244	622	703	53	7.53912	AKT1|BIN1|APP|ARG1|ATP1B1|ATP4A|ATP7A|CACNA2D1|CD63|CLIC1|MAPK14|CTSS|DIAPH1|DLG1|DNM2|F2R|FMR1|FYN|GNB2|GRB10|GSTM2|INS|KCNMA1|NEDD4|P2RX4|PDPK1|PKD2|PLCG1|PRKD1|PRNP|RRAD|RTN2|SLC9A1|STIM1|THY1|YES1|SLC30A1|SLC7A5|RIPK1|NHERF1|CORO1A|GPD1L|APPL1|KCNIP2|EHD3|APPL2|SELENOS|GOPC|CEMIP|SLC38A1|VMP1|JPH4|ANO6
-1.42902	-3.5345	-3.01027	GO:0034763	GO Biological Processes	negative regulation of transmembrane transport	30244	155	703	14	1.99147	AKT1|BIN1|ATP7A|FMR1|GRB10|GSTM2|NEDD4|PKD2|RRAD|SLC30A1|NHERF1|APPL2|SELENOS|GOPC
-4.63372	-7.32541	-5.56383	GO:0034764	GO Biological Processes	positive regulation of transmembrane transport	30244	235	703	25	3.55619	AKT1|ATP1B1|CACNA2D1|MAPK14|CTSS|DNM2|F2R|GSTM2|INS|P2RX4|PDPK1|PKD2|PLCG1|SLC9A1|STIM1|THY1|SLC7A5|NHERF1|APPL1|KCNIP2|EHD3|CEMIP|SLC38A1|VMP1|ANO6
-4.98883	-7.74989	-5.77145	GO:0034765	GO Biological Processes	regulation of monoatomic ion transmembrane transport	30244	483	703	40	5.6899	BIN1|ATP1B1|ATP4A|ATP7A|CACNA2D1|CD63|CLIC1|CTSS|DIAPH1|DLG1|DNM2|F2R|FMR1|FYN|GNB2|GSTM2|KCNMA1|NEDD4|P2RX4|PDPK1|PKD2|PLCG1|PRKD1|PRNP|RRAD|SLC9A1|STIM1|THY1|SLC30A1|RIPK1|NHERF1|CORO1A|GPD1L|KCNIP2|EHD3|GOPC|CEMIP|VMP1|JPH4|ANO6
0	-2.14636	-2.48161	GO:0034766	GO Biological Processes	negative regulation of monoatomic ion transmembrane transport	30244	111	703	10	1.42248	BIN1|ATP7A|FMR1|GSTM2|NEDD4|PKD2|RRAD|SLC30A1|NHERF1|GOPC
-4.02992	-5.46311	-4.71218	GO:0034767	GO Biological Processes	positive regulation of monoatomic ion transmembrane transport	30244	175	703	19	2.7027	ATP1B1|CACNA2D1|CTSS|DNM2|F2R|GSTM2|P2RX4|PDPK1|PKD2|PLCG1|SLC9A1|STIM1|THY1|NHERF1|KCNIP2|EHD3|CEMIP|VMP1|ANO6
-1.45449	-1.96235	-1.57079	GO:0034976	GO Biological Processes	response to endoplasmic reticulum stress	30244	223	703	13	1.84922	GSK3B|ITPR1|MARCKS|NCK1|TNFRSF10B|FAF1|FAF2|UBQLN2|QRICH1|SELENOS|HM13|TMUB1|NIBAN1
0	0	-1.63974	GO:0035023	GO Biological Processes	regulation of Rho protein signal transduction	30244	83	392	4	1.02041	LPAR1|EPS8|F2R|DLC1
-1.51363	0	-2.32175	GO:0035050	GO Biological Processes	embryonic heart tube development	30244	84	703	8	1.13798	DVL2|SMAD3|NOTCH2|PKD2|CCDC40|MIB1|PLXNA4|CCDC39
0	-2.50412	-2.22147	GO:0035088	GO Biological Processes	establishment or maintenance of apical/basal cell polarity	30244	56	703	8	1.13798	DLG1|ILK|PTK7|NHERF1|MTCL1|LIN7C|ERBIN|PALS1
0	-2.27369	0	GO:0035148	GO Biological Processes	tube formation	30244	147	326	6	1.84049	PODXL|PTK7|SDC4|SFRP1|PLXNB2|GREM1
0	0	-1.92896	GO:0035150	GO Biological Processes	regulation of tube size	30244	145	392	6	1.53061	F2R|INS|MMP2|SOD3|TRPM4|DOCK5
-10.9472	-9.40492	-8.75566	GO:0035239	GO Biological Processes	tube morphogenesis	30244	679	703	65	9.24609	AAMP|ACVRL1|AKT1|ANGPT2|ANPEP|APOB|CDH2|CDH13|COL4A1|COL4A2|SLC31A1|MAPK14|CSNK2B|CCN2|CTSZ|DAG1|DLG1|DVL2|EPHA2|FAP|FN1|GLUL|CCN1|ILK|LAMA5|SMAD3|MFGE8|MMP2|MMP14|NAGLU|NOTCH2|PAK1|PKD2|PODXL|PRCP|PRKCA|PRKD1|PTK2|PTK7|PTPRB|S100A7|SDC4|SFRP1|SLC1A1|SRC|THY1|VAV2|PXDN|WASF2|DLC1|GNA13|ESM1|PDCD10|PLXNB2|GREM1|CCDC40|PARVA|MIB1|HHIP|ANGPTL6|PIK3R6|ARID2|UNC5B|EMC10|CCDC39
-2.35554	0	-1.79567	GO:0035272	GO Biological Processes	exocrine system development	30244	41	703	5	0.711238	DAG1|LAMA5|PLXNA1|SEMA3C|TWSG1
-2.12961	0	0	GO:0035282	GO Biological Processes	segmentation	30244	95	703	7	0.995733	DVL2|LAMA5|SMAD3|SFRP1|BASP1|SEMA3C|MIB1
0	0	-1.9427	GO:0035296	GO Biological Processes	regulation of tube diameter	30244	144	392	6	1.53061	F2R|INS|MMP2|SOD3|TRPM4|DOCK5
0	0	-2.86156	GO:0035303	GO Biological Processes	regulation of dephosphorylation	30244	127	703	10	1.42248	CSNK2B|GSK3B|IKBKB|LGALS3|SMAD3|PPP1R12A|SMPD1|SRC|DLC1|PPP1R9B
0	0	-3.021	GO:0035304	GO Biological Processes	regulation of protein dephosphorylation	30244	87	392	6	1.53061	CSNK2B|GSK3B|IKBKB|LGALS3|DLC1|PPP1R9B
0	0	-2.52989	GO:0035305	GO Biological Processes	negative regulation of dephosphorylation	30244	46	392	4	1.02041	GSK3B|IKBKB|LGALS3|PPP1R9B
-1.89758	0	0	GO:0035306	GO Biological Processes	positive regulation of dephosphorylation	30244	60	244	3	1.22951	SMAD3|PPP1R12A|SMPD1
0	0	-3.12493	GO:0035308	GO Biological Processes	negative regulation of protein dephosphorylation	30244	32	392	4	1.02041	GSK3B|IKBKB|LGALS3|PPP1R9B
0	-3.78443	-2.34653	GO:0035330	GO Biological Processes	regulation of hippo signaling	30244	26	326	4	1.22699	MAPK14|MARK3|NF2|SRC
-2.02204	0	0	GO:0035567	GO Biological Processes	non-canonical Wnt signaling pathway	30244	54	703	5	0.711238	DVL2|PTK7|SFRP1|SMURF2|VANGL1
0	0	-2.7279	GO:0035725	GO Biological Processes	sodium ion transmembrane transport	30244	134	392	7	1.78571	ATP4A|PKD2|SLC9A1|SLC20A2|SLC9A6|TRPM4|ANO6
0	-4.54925	-2.89154	GO:0035728	GO Biological Processes	response to hepatocyte growth factor	30244	17	326	4	1.22699	CRK|LGMN|APPL1|APPL2
0	-3.29001	0	GO:0035729	GO Biological Processes	cellular response to hepatocyte growth factor stimulus	30244	15	326	3	0.920245	LGMN|APPL1|APPL2
0	-2.16683	0	GO:0035850	GO Biological Processes	epithelial cell differentiation involved in kidney development	30244	36	703	5	0.711238	LAMB2|NOTCH2|PODXL|BASP1|GREM1
0	-4.86806	0	GO:0035891	GO Biological Processes	exit from host cell	30244	29	326	5	1.53374	CAV2|TSG101|VPS4A|CHMP4A|VPS37B
0	-1.79961	0	GO:0035924	GO Biological Processes	cellular response to vascular endothelial growth factor stimulus	30244	49	326	3	0.920245	AKT1|MAPK14|PRKD1
-1.54819	-1.71865	0	GO:0035966	GO Biological Processes	response to topologically incorrect protein	30244	142	326	5	1.53374	HSPA1L|HSPA6|FAF2|QRICH1|SELENOS
0	0	-3.6403	GO:0035987	GO Biological Processes	endodermal cell differentiation	30244	43	392	5	1.27551	COL4A2|FN1|ITGA7|LAMB3|MMP2
0	-2.57113	0	GO:0035994	GO Biological Processes	response to muscle stretch	30244	26	703	5	0.711238	CDH2|MAPK14|PTK2|SLC9A1|TTN
-2.70486	0	0	GO:0036075	GO Biological Processes	replacement ossification	30244	31	703	5	0.711238	BMP6|COL1A1|INPPL1|MMP14|TMEM119
0	0	-3.4795	GO:0036119	GO Biological Processes	response to platelet-derived growth factor	30244	26	703	6	0.853485	ATP7A|FYN|RDX|SRC|YES1|SYAP1
0	0	-3.61889	GO:0036120	GO Biological Processes	cellular response to platelet-derived growth factor stimulus	30244	24	703	6	0.853485	ATP7A|FYN|RDX|SRC|YES1|SYAP1
0	-3.42536	0	GO:0036257	GO Biological Processes	multivesicular body organization	30244	32	326	4	1.22699	TSG101|VPS4A|CHMP4A|VPS37B
0	-3.47967	0	GO:0036258	GO Biological Processes	multivesicular body assembly	30244	31	326	4	1.22699	TSG101|VPS4A|CHMP4A|VPS37B
-4.51072	-4.01618	-3.28602	GO:0036293	GO Biological Processes	response to decreased oxygen levels	30244	295	703	26	3.69844	ACVRL1|AKT1|ALAD|ANGPT2|AQP1|ATP1B1|ATP7A|CCN2|DPP4|ITPR1|KCNMA1|SMAD3|MMP2|MMP14|PAM|PLAT|RYR1|SFRP1|SLC1A1|SLC2A1|SLC9A1|SOD3|SRC|ADAM17|AGTRAP|VASN
0	-1.69528	0	GO:0036294	GO Biological Processes	cellular response to decreased oxygen levels	30244	144	326	5	1.53374	AKT1|ATP7A|SFRP1|SRC|VASN
0	0	-4.89718	GO:0036295	GO Biological Processes	cellular response to increased oxygen levels	30244	12	392	4	1.02041	FAS|ATP6V1G1|ATG7|ATP6V0A2
-4.20282	0	-4.64285	GO:0036296	GO Biological Processes	response to increased oxygen levels	30244	27	703	7	0.995733	FAS|COL1A1|MMP2|SLC7A5|ATP6V1G1|ATG7|ATP6V0A2
0	0	-2.44699	GO:0036336	GO Biological Processes	dendritic cell migration	30244	24	392	3	0.765306	EPS8|HMGB1|TRPM4
0	-1.54956	-2.93195	GO:0036465	GO Biological Processes	synaptic vesicle recycling	30244	61	703	8	1.13798	BIN1|DNM2|RAB3A|SYNJ2|PACSIN1|ITSN2|TBC1D24|FCHO2
0	-2.6531	-3.28965	GO:0038093	GO Biological Processes	Fc receptor signaling pathway	30244	51	703	8	1.13798	FYN|IKBKB|PAK1|PLCG1|PTK2|SRC|VAV2|YES1
0	-2.47766	-2.25445	GO:0038094	GO Biological Processes	Fc-gamma receptor signaling pathway	30244	28	703	6	0.853485	FYN|PAK1|PTK2|SRC|VAV2|YES1
0	-2.84497	-2.61687	GO:0038096	GO Biological Processes	Fc-gamma receptor signaling pathway involved in phagocytosis	30244	21	703	6	0.853485	FYN|PAK1|PTK2|SRC|VAV2|YES1
-1.82227	-2.29524	-4.71745	GO:0038127	GO Biological Processes	ERBB signaling pathway	30244	64	703	10	1.42248	AKT1|ERBB2|PDPK1|PLCG1|PTK2|SRC|ADAM17|CPNE3|PLCE1|ERBIN
0	0	-2.34653	GO:0038179	GO Biological Processes	neurotrophin signaling pathway	30244	26	703	4	0.56899	SORT1|SRC|RAPGEF2|CORO1A
0	0	-2.19425	GO:0039531	GO Biological Processes	regulation of viral-induced cytoplasmic pattern recognition receptor signaling pathway	30244	57	392	4	1.02041	HMGB1|PTPRS|ERBIN|SLC15A4
0	-4.08009	0	GO:0039702	GO Biological Processes	viral budding via host ESCRT complex	30244	22	326	4	1.22699	TSG101|VPS4A|CHMP4A|VPS37B
0	-2.27225	-2.10495	GO:0040007	GO Biological Processes	growth	30244	411	703	22	3.12945	APP|DAG1|GAP43|LAMB2|SMAD3|MTM1|NOTCH2|PLXNA1|PSAP|PTK7|PTX3|SFRP1|SPTBN2|SRC|CPNE1|DCLK1|HDAC6|CPQ|SLC9A6|PLXNA3|ARID2|ASPM
-2.76954	-4.80503	-6.70656	GO:0040008	GO Biological Processes	regulation of growth	30244	620	703	43	6.11664	ACVRL1|ADAM10|AKT1|APP|BST2|MAPK14|DNM2|ERBB2|FN1|GAP43|GSK3B|IGFBP4|INS|SMAD3|MMP14|MTM1|SERPINE2|PPP2CA|LGMN|PTEN|PTPRS|S100A8|S100A9|SDCBP|SFRP1|SLC9A1|ADAM17|TSG101|ATRN|PLAA|HDAC6|BASP1|SEMA3C|RFTN1|GREM1|ITSN2|PLCE1|PLXNA3|EPPK1|PPP1R9B|PLXNA4|DCBLD2|AGRN
-1.94409	-5.81128	-6.83447	GO:0040011	GO Biological Processes	locomotion	30244	530	703	39	5.54765	APP|CRK|MAPK14|DAG1|DPP4|LPAR1|EPHA2|ERBB2|FYN|GAP43|GAS6|HMGB1|HMGB2|CCN1|LAMB2|LGALS3|MMP2|NOTCH2|PLXNA1|PTK2|PTK7|RAC2|S100A8|S100A9|ADAM17|MYOT|GPNMB|SEMA3C|CORO1A|NFASC|PLXNB2|TRPM4|PLXNA3|ENAH|PARVA|PLXNA4|NEXN|MOSPD2|UNC5B
-2.58285	-4.14907	-4.30293	GO:0040013	GO Biological Processes	negative regulation of locomotion	30244	427	703	29	4.12518	ACVRL1|AKT1|ANGPT2|BST2|CRK|CSNK2B|DAG1|DPP4|HMGB1|NF2|PTEN|SFRP1|THY1|TIMP1|TPM1|WASL|NHERF1|HDAC6|DLC1|SEMA3C|GNA13|EMILIN1|PDCD10|SRGAP2|GREM1|PLXNA3|RAP2C|EPPK1|ARID2
0	-1.49612	0	GO:0040014	GO Biological Processes	regulation of multicellular organism growth	30244	64	326	3	0.920245	APP|LGMN|ATRN
-11.2522	-11.2423	-17.9178	GO:0040017	GO Biological Processes	positive regulation of locomotion	30244	608	703	69	9.81508	AAMP|ADAM10|AKT1|APP|AQP1|ATP7A|SCARB1|CD151|CDH13|COL1A1|CRK|DIAPH1|LPAR1|EPHA2|F2R|FN1|GAS6|HMGB1|ICAM1|IGF1R|CCN1|INS|LGALS3|SMAD3|CD99|MMP2|MMP14|P2RX4|PAK1|PDPK1|PECAM1|PLCG1|PODXL|PRKCA|PRKD1|LGMN|PTK2|RAC2|RDX|S100A7|SDCBP|SRC|STX3|ADAM17|THY1|NUMB|TRADD|ADAM9|CPNE3|PLAA|RAPGEF2|HDAC6|GPNMB|SEMA3C|CORO1A|PDCD10|AGO2|PYCARD|CCDC25|CEMIP|S100A14|TBC1D24|SMURF2|DOCK5|WNT5B|GLIPR2|MOSPD2|ANO6|…
-1.6255	-2.0336	-1.76546	GO:0042058	GO Biological Processes	regulation of epidermal growth factor receptor signaling pathway	30244	76	703	7	0.995733	CDH13|RALB|ADAM17|TSG101|GPRC5A|SNX5|CCDC88A
0	-2.47766	-2.25445	GO:0042059	GO Biological Processes	negative regulation of epidermal growth factor receptor signaling pathway	30244	28	326	3	0.920245	TSG101|GPRC5A|SNX5
-10.4149	-9.09	-15.0416	GO:0042060	GO Biological Processes	wound healing	30244	334	703	50	7.11238	ACVRL1|AQP1|DST|CD36|SCARB1|CD59|CD151|CLIC1|COL1A1|COL5A1|MAPK14|DAG1|DGKA|DSP|ERBB2|F2R|F8|FN1|GAS6|GNAQ|CCN1|ILK|INS|SMAD3|NOTCH2|SERPINB2|PAK1|SERPINE2|PLAT|PRCP|PTK7|RAB3A|S100A8|SDC4|SMPD1|SRC|ADAM17|TIMP1|TPM1|TYRO3|VAV2|VWF|GNA13|PDCD10|VPS4A|CHMP4A|WNT5B|EPPK1|DCBLD2|ANO6
-1.70599	-4.52659	-5.03998	GO:0042063	GO Biological Processes	gliogenesis	30244	261	703	21	2.9872	AKT1|APP|CDH2|VCAN|DAG1|LPAR1|ERBB2|GAP43|GPC1|HEXB|ILK|LAMB2|MMP14|NAGLU|NF2|PTEN|PTPRB|S100A8|S100A9|SRGAP2|PALS1
-2.60242	0	0	GO:0042098	GO Biological Processes	T cell proliferation	30244	70	244	4	1.63934	CD151|DLG1|FYN|CORO1A
-1.98005	-1.56675	-1.31912	GO:0042102	GO Biological Processes	positive regulation of T cell proliferation	30244	105	703	10	1.42248	CD55|HLA-A|HLA-E|HMGB1|IL6ST|NCK1|DNAJA3|CORO1A|PYCARD|CARD11
-2.98318	0	-1.67197	GO:0042110	GO Biological Processes	T cell activation	30244	312	703	19	2.7027	ATP7A|CD151|DLG1|DPP4|ERBB2|FYN|HLA-A|HLA-E|HMGB1|ICAM1|INS|LCP1|SMAD3|NCK1|ADAM17|RAB29|DNAJA3|CORO1A|CARD11
0	0	-2.06621	GO:0042116	GO Biological Processes	macrophage activation	30244	62	392	4	1.02041	APP|IFI35|NAGLU|NMI
-3.8954	-3.05744	-1.99359	GO:0042129	GO Biological Processes	regulation of T cell proliferation	30244	183	703	19	2.7027	ARG1|CD55|DLG1|ERBB2|HLA-A|HLA-E|HMGB1|IL6ST|LGALS3|NCK1|PRNP|RAC2|SDC4|DNAJA3|GPNMB|CORO1A|PYCARD|TWSG1|CARD11
-2.55785	-1.36731	0	GO:0042130	GO Biological Processes	negative regulation of T cell proliferation	30244	72	703	7	0.995733	ARG1|DLG1|ERBB2|PRNP|SDC4|GPNMB|TWSG1
-2.19476	-2.51131	-2.17558	GO:0042147	GO Biological Processes	retrograde transport, endosome to Golgi	30244	91	703	9	1.28023	RAB29|RAB9A|VTI1B|ERC1|TBC1D10B|SNX5|EHD3|TBC1D10A|WASHC2A
-1.73828	-1.34164	0	GO:0042157	GO Biological Processes	lipoprotein metabolic process	30244	124	703	9	1.28023	APOB|APOC3|GLUL|NMT2|ATG7|APOL2|ZDHHC5|APOM|PIGU
-3.09425	-4.94447	-4.59338	GO:0042176	GO Biological Processes	regulation of protein catabolic process	30244	364	703	27	3.84068	AKT1|ALAD|CSNK1D|CST3|FMR1|FYN|GSK3B|INS|SMAD3|MTM1|NEDD4|SERPINE2|CTSA|RDX|SDCBP|TIMP1|TIMP2|TIMP3|UBB|ADAM9|ATG7|FAF1|GABARAP|PACSIN3|UBQLN2|VPS28|LPCAT1
-3.51701	-3.66086	-2.46236	GO:0042177	GO Biological Processes	negative regulation of protein catabolic process	30244	112	703	12	1.70697	ALAD|CST3|FYN|INS|SMAD3|MTM1|SERPINE2|CTSA|SDCBP|TIMP1|TIMP2|TIMP3
0	0	-1.36666	GO:0042246	GO Biological Processes	tissue regeneration	30244	60	392	3	0.765306	DAG1|GAP43|CPQ
-4.32951	-1.79961	0	GO:0042269	GO Biological Processes	regulation of natural killer cell mediated cytotoxicity	30244	49	244	5	2.04918	HLA-A|HLA-B|HLA-E|LAMP1|PIK3R6
-4.99184	0	0	GO:0042270	GO Biological Processes	protection from natural killer cell mediated cytotoxicity	30244	6	244	3	1.22951	HLA-A|HLA-B|HLA-E
-3.70145	-3.74029	-2.98769	GO:0042326	GO Biological Processes	negative regulation of phosphorylation	30244	364	703	26	3.69844	AKT1|GNAQ|GRB10|NCK1|NF2|PDPK1|PIP4K2A|PPP2CA|PRKAR2A|PKN1|PRNP|PTEN|PTPRB|SFRP1|SMPD1|THY1|TSG101|PIP4K2B|GPRC5A|EMILIN1|INPP5F|GPD1L|GREM1|PYCARD|NIBAN1|SIRPA
-5.83623	-9.35619	-12.8811	GO:0042327	GO Biological Processes	positive regulation of phosphorylation	30244	773	703	68	9.67283	ACVRL1|AKT1|APP|FAS|BMP6|CD36|CDC6|CSNK1D|CSNK2B|CCN2|DAG1|DLG1|DVL2|EPHA2|ERBB2|FMR1|FYN|GAS6|IGF1R|CCN1|IL6ST|ILK|INS|NOTCH2|OSBP|PAK1|PDPK1|PECAM1|PKD2|PPP2CA|PRKD1|PRNP|PTK2|RALB|SDC4|SDCBP|SLC1A1|SRC|ADAM17|TYRO3|VAV2|YES1|RIPK1|ADAM9|TNFRSF10B|MAGED1|RAPGEF2|HDAC6|TLR6|GPNMB|PDCD10|TPX2|TNIK|GREM1|NPTN|TAOK3|CCDC88A|TWSG1|CEMIP|RAP2C|TNKS1BP1|SYAP1|NIBAN1|IQGAP3|PIK3R6|TMEM119|SLC27A1|TNFAI…
-2.04168	-6.04115	-7.11055	GO:0042330	GO Biological Processes	taxis	30244	512	703	39	5.54765	APP|CRK|MAPK14|DAG1|DPP4|LPAR1|EPHA2|ERBB2|FYN|GAP43|GAS6|HMGB1|HMGB2|CCN1|LAMB2|LGALS3|MMP2|NOTCH2|PLXNA1|PTK2|PTK7|RAC2|S100A8|S100A9|ADAM17|MYOT|GPNMB|SEMA3C|CORO1A|NFASC|PLXNB2|TRPM4|PLXNA3|ENAH|PARVA|PLXNA4|NEXN|MOSPD2|UNC5B
-2.02446	-2.9947	-3.18493	GO:0042391	GO Biological Processes	regulation of membrane potential	30244	437	703	26	3.69844	AKT1|BIN1|APP|ATP1A4|ATP1B1|CACNA2D1|CD36|CLIC1|DLG1|DSP|FMR1|GNA11|GNAQ|GSK3B|KCNMA1|NEDD4|P2RX4|PTEN|SLC9A1|SRC|UBB|GPD1L|KCNIP2|EHD3|TRPM4|TBC1D24
0	0	-2.61687	GO:0042403	GO Biological Processes	thyroid hormone metabolic process	30244	21	703	4	0.56899	CTSB|CTSK|SLC16A2|CPQ
-1.5894	-2.15161	-2.82342	GO:0042445	GO Biological Processes	hormone metabolic process	30244	205	392	9	2.29592	ADAM10|CPE|CTSK|CTSZ|MME|NAGLU|SLC16A2|ATP6AP2|CPQ
0	0	-1.61416	GO:0042461	GO Biological Processes	photoreceptor cell development	30244	48	392	3	0.765306	GNAT1|NAGLU|THY1
0	0	-2.01762	GO:0042462	GO Biological Processes	eye photoreceptor cell development	30244	34	392	3	0.765306	GNAT1|NAGLU|THY1
-1.7155	-1.3206	-1.6129	GO:0042476	GO Biological Processes	odontogenesis	30244	126	703	9	1.28023	AQP1|COL1A1|COL1A2|LAMA5|NF2|PAM|SRC|STIM1|SLC7A5
0	-1.5136	0	GO:0042490	GO Biological Processes	mechanoreceptor differentiation	30244	63	326	3	0.920245	NAGLU|ATP8B1|SDC4
0	-1.92071	0	GO:0042509	GO Biological Processes	regulation of tyrosine phosphorylation of STAT protein	30244	82	326	4	1.22699	IL6ST|NF2|OSBP|INPP5F
-4.65166	-2.2642	-3.37563	GO:0042542	GO Biological Processes	response to hydrogen peroxide	30244	104	703	12	1.70697	AQP1|ARG1|COL1A1|CRK|FYN|MMP2|SRC|RIPK1|ADAM9|HDAC6|PDCD10|SIRPA
0	0	-1.79567	GO:0042551	GO Biological Processes	neuron maturation	30244	41	392	3	0.765306	APP|KCNIP2|AGRN
0	-3.6135	-7.4948	GO:0042552	GO Biological Processes	myelination	30244	114	392	12	3.06122	AKT1|DAG1|LPAR1|ERBB2|GPC1|ILK|PTEN|ATRN|DEGS1|NFASC|EPB41L3|PALS1
0	-4.17549	0	GO:0042590	GO Biological Processes	antigen processing and presentation of exogenous peptide antigen via MHC class I	30244	8	703	4	0.56899	HLA-A|IKBKB|LNPEP|IFI30
-2.153	-2.11852	-2.22278	GO:0042594	GO Biological Processes	response to starvation	30244	208	703	17	2.41821	FAS|COMT|CTSK|GAS6|GLUL|IGF1R|LAMP2|PRKD1|RALB|SFRP1|SLC2A1|SLC7A5|YARS1|ATG7|GABARAP|RRP8|SLC38A2
-2.05259	0	-2.00708	GO:0042632	GO Biological Processes	cholesterol homeostasis	30244	100	703	7	0.995733	APOB|APOC3|SCARB1|NPC1|NPC2|APOM|PLSCR3
0	-1.98553	-4.15552	GO:0042692	GO Biological Processes	muscle cell differentiation	30244	275	392	13	3.31633	AKT1|BIN1|CAV2|CDH2|NAGLU|RYR1|SORT1|SLC9A1|TPM1|SYNE1|GREM1|DOCK5|WNT5B
-1.64046	0	-2.53333	GO:0042698	GO Biological Processes	ovulation cycle	30244	75	703	7	0.995733	IGF1R|MMP2|NPY5R|PAM|PTX3|SRC|TYRO3
-3.10254	0	-2.6993	GO:0042742	GO Biological Processes	defense response to bacterium	30244	300	703	21	2.9872	AQP1|CD36|EPHA2|HLA-A|HLA-E|HMGB2|NOTCH2|PRKD1|RPL39|S100A8|S100A9|ADAM17|SLC30A1|ISG15|TLR6|PYCARD|RAB14|RNF31|S100A14|GSDMD|GSDMA
0	0	-1.76533	GO:0042752	GO Biological Processes	regulation of circadian rhythm	30244	115	392	5	1.27551	CSNK1D|GNA11|GSK3B|MAGED1|ATG7
0	-1.48324	-4.22415	GO:0042886	GO Biological Processes	amide transport	30244	164	392	10	2.55102	AQP1|CPE|OSBP|PSAP|RAB3A|SLC1A1|SLC16A2|SLC33A1|SLC15A4|SLC27A1
0	0	-2.81653	GO:0042953	GO Biological Processes	lipoprotein transport	30244	18	392	3	0.765306	APOB|CD36|VMP1
0	-2.72752	-3.69363	GO:0042982	GO Biological Processes	amyloid precursor protein metabolic process	30244	23	703	5	0.711238	ADAM10|DLG1|NAGLU|ADAM17|APH1B
0	0	-3.05768	GO:0042987	GO Biological Processes	amyloid precursor protein catabolic process	30244	15	392	3	0.765306	ADAM10|ADAM17|APH1B
0	0	-2.21117	GO:0043001	GO Biological Processes	Golgi to plasma membrane protein transport	30244	29	703	4	0.56899	KRT18|VAMP5|RAB10|RAB31
-2.1726	-1.61047	-1.63926	GO:0043009	GO Biological Processes	chordate embryonic development	30244	648	703	33	4.69417	ACTL6A|ACVRL1|ADAM10|AKT1|APOB|ATP7A|COL1A1|DLG1|DSC3|DVL2|EPHA2|CCN1|TM4SF1|MARCKS|SMAD3|MMP14|NOTCH2|OCRL|PKD2|PLCG1|PTK7|SDC4|SFRP1|SLC30A1|ATP6AP2|DLC1|SEMA3C|GNA13|PLXNB2|SLC39A1|MIB1|HM13|YTHDC1
0	0	-1.93198	GO:0043010	GO Biological Processes	camera-type eye development	30244	331	703	19	2.7027	ACTL6A|ACVRL1|AQP1|COL4A1|DLG1|EPHA2|GNAT1|GNB1|IMPDH2|LAMB2|SMAD3|NAGLU|NF2|NOTCH2|SLC1A1|THY1|TWSG1|LPCAT1|WNT5B
-2.29708	-1.95316	0	GO:0043029	GO Biological Processes	T cell homeostasis	30244	43	703	5	0.711238	AKT1|FAS|PPP2CA|DNAJA3|CORO1A
-4.82043	-7.25782	-9.2269	GO:0043062	GO Biological Processes	extracellular structure organization	30244	273	703	31	4.40967	ADAM10|APP|ATP7A|CAV2|COL1A1|COL1A2|COL4A1|COL4A2|COL5A1|COL16A1|CCN2|CTSK|CTSS|DAG1|GAS6|CCN1|LAMB2|LCP1|MMP1|MMP2|MMP14|QSOX1|PTX3|PXDN|EMILIN1|GREM1|COL18A1|HMCN1|LOXL4|EXOC8|OLFML2A
-1.8972	-3.5493	-10.5319	GO:0043065	GO Biological Processes	positive regulation of apoptotic process	30244	539	392	30	7.65306	BIN1|FAS|CTSK|CYLD|DFFA|LPAR1|FAP|HMGB1|CCN1|MMP2|NCK1|NOTCH2|PLCG1|PTEN|S100A9|SLC9A1|SRC|TRADD|RIPK1|TNFRSF10B|MAGED1|RAPGEF2|DLC1|ATG7|EMILIN1|FAF1|PYCARD|QRICH1|AIFM2|ANO6
-2.20877	-3.35935	-10.1088	GO:0043068	GO Biological Processes	positive regulation of programmed cell death	30244	561	703	42	5.9744	BIN1|FAS|CTSK|CTSS|CYLD|DFFA|DNM2|LPAR1|FAP|HMGB1|CCN1|KCNMA1|MMP2|NCK1|NOTCH2|PLCG1|PRNP|PTEN|S100A8|S100A9|SFRP1|SLC9A1|SMPD1|SRC|TIMP3|UBB|TRADD|RIPK1|TNFRSF10B|NHERF1|MAGED1|RAPGEF2|HDAC6|TLR6|DLC1|ATG7|EMILIN1|FAF1|PYCARD|QRICH1|AIFM2|ANO6
-4.09683	-7.33799	-9.9026	GO:0043086	GO Biological Processes	negative regulation of catalytic activity	30244	646	703	52	7.39687	AKT1|BIN1|APLP2|APOC3|APP|AQP1|CST3|CTSB|DFFA|GAS6|GLA|GNAI3|GNAQ|GNAT1|GSK3B|IKBKB|INS|LGALS3|PPP1R12A|NF2|SERPINB2|PALM|PDPK1|SERPINE2|SERPINB8|PIP4K2A|PRKAR2A|PKN1|PRNP|PTEN|PTPRB|PTX3|RDX|SORT1|SFRP1|SMPD1|SRC|THY1|TIMP1|TIMP2|TIMP3|TSG101|PIP4K2B|GPRC5A|HDAC6|TMED10|GPSM1|PYCARD|RCC2|LXN|PPP1R9B|A2ML1
-1.53809	-8.44822	-8.51843	GO:0043087	GO Biological Processes	regulation of GTPase activity	30244	364	703	34	4.83642	BIN1|CAV2|CRK|DVL2|EPHA2|ERBB2|F2R|GSK3B|OCRL|PLXNA1|PTK2|RDX|RGS10|SFRP1|THY1|VAV2|RAPGEF2|SRGAP2|PLXNB2|RAB3GAP2|TBC1D10B|GPSM1|GAPVD1|PYCARD|ASAP1|TBC1D2|PLXNA3|RCC2|TBC1D15|TBC1D10A|PLXNA4|IQGAP3|FGD5|AGRN
0	-2.03949	-1.82456	GO:0043113	GO Biological Processes	receptor clustering	30244	40	326	3	0.920245	CDH2|THY1|DNAJA3
-2.86333	-3.22324	-3.17022	GO:0043122	GO Biological Processes	regulation of I-kappaB kinase/NF-kappaB signaling	30244	262	703	22	3.12945	BST2|CD36|LPAR1|F2R|FYN|IKBKB|PDPK1|PPP5C|PRKD1|TSPAN6|TRADD|RIPK1|TNFRSF10B|CPNE1|TLR6|IFIT5|ATP2C1|PYCARD|IRAK4|RNF31|SLC44A2|CARD11
-2.99277	-2.90906	-3.64192	GO:0043123	GO Biological Processes	positive regulation of I-kappaB kinase/NF-kappaB signaling	30244	193	703	19	2.7027	BST2|CD36|LPAR1|F2R|FYN|IKBKB|PPP5C|PRKD1|TSPAN6|TRADD|RIPK1|TNFRSF10B|TLR6|IFIT5|ATP2C1|IRAK4|RNF31|SLC44A2|CARD11
0	0	-1.99521	GO:0043154	GO Biological Processes	negative regulation of cysteine-type endopeptidase activity involved in apoptotic process	30244	65	392	4	1.02041	AKT1|AQP1|GAS6|SRC
0	-1.4887	0	GO:0043161	GO Biological Processes	proteasome-mediated ubiquitin-dependent protein catabolic process	30244	341	703	16	2.27596	AKT1|GSK3B|MTM1|NAGLU|PSMB1|PSMD7|CUL1|PLAA|ADRM1|FAF1|FAF2|CD2AP|UBQLN2|SELENOS|SMURF2|TMUB1
-2.48261	-4.33401	0	GO:0043162	GO Biological Processes	ubiquitin-dependent protein catabolic process via the multivesicular body sorting pathway	30244	37	703	8	1.13798	NEDD4|TSG101|PLAA|HDAC6|VPS4A|CHMP4A|VPS28|VPS37B
-6.16096	0	0	GO:0043200	GO Biological Processes	response to amino acid	30244	122	244	9	3.68852	ALAD|ARG1|COL1A1|COL1A2|COL4A1|FYN|IGF1R|MMP2|SLC7A5
0	-4.4438	-5.5753	GO:0043217	GO Biological Processes	myelin maintenance	30244	18	392	5	1.27551	AKT1|PTEN|DEGS1|EPB41L3|PALS1
-3.44672	0	0	GO:0043242	GO Biological Processes	negative regulation of protein-containing complex disassembly	30244	75	244	5	2.04918	ADD1|SPTBN2|SVIL|HDAC6|TPX2
-3.29941	0	0	GO:0043244	GO Biological Processes	regulation of protein-containing complex disassembly	30244	123	244	6	2.45902	ADD1|IGF1R|SPTBN2|SVIL|HDAC6|TPX2
-4.43491	-1.81669	-4.45649	GO:0043254	GO Biological Processes	regulation of protein-containing complex assembly	30244	415	703	33	4.69417	ADD1|BIN1|CD36|DLG1|EPS8|GSK3B|HMGB1|LCP1|LGALS3|MMP1|NCK1|NUMA1|PAK1|PPP2CA|PRKD1|RAB3A|RALB|RDX|SPTBN2|SRC|SVIL|TBCD|ISG15|CKAP5|HDAC6|ARPC2|TLR6|FAF1|CORO1A|MAPRE1|COTL1|PYCARD|STXBP5
0	-1.60711	0	GO:0043255	GO Biological Processes	regulation of carbohydrate biosynthetic process	30244	102	326	4	1.22699	AKT1|GSK3B|INS|SELENOS
-2.72988	-2.94266	-1.87273	GO:0043266	GO Biological Processes	regulation of potassium ion transport	30244	108	703	10	1.42248	BIN1|ATP1B1|CD63|DLG1|DNM2|GNB2|NEDD4|PRNP|KCNIP2|ANO6
-2.16329	-1.82364	0	GO:0043268	GO Biological Processes	positive regulation of potassium ion transport	30244	48	703	5	0.711238	ATP1B1|DLG1|DNM2|KCNIP2|ANO6
-5.63772	-8.56656	-6.37852	GO:0043269	GO Biological Processes	regulation of monoatomic ion transport	30244	603	703	47	6.68563	AKT1|BIN1|ATP1B1|ATP4A|ATP7A|CACNA2D1|CD63|CLIC1|CTSS|DIAPH1|DLG1|DNM2|F2R|FMR1|FYN|GNB2|GSTM2|KCNMA1|LGALS3|NEDD4|P2RX4|PDPK1|ATP8B1|SERPINE2|PKD2|PLCG1|PRKD1|PRNP|RRAD|SLC9A1|STIM1|THY1|SLC30A1|RIPK1|NHERF1|HOMER3|CORO1A|GPD1L|PACSIN3|KCNIP2|EHD3|PXK|GOPC|CEMIP|VMP1|JPH4|ANO6
-5.48832	-5.03432	-5.62902	GO:0043270	GO Biological Processes	positive regulation of monoatomic ion transport	30244	232	703	23	3.27169	AKT1|ATP1B1|CACNA2D1|CTSS|DLG1|DNM2|F2R|GSTM2|LGALS3|P2RX4|PDPK1|PKD2|PLCG1|SLC9A1|STIM1|THY1|NHERF1|GPD1L|KCNIP2|EHD3|CEMIP|VMP1|ANO6
0	-3.04041	-3.25917	GO:0043271	GO Biological Processes	negative regulation of monoatomic ion transport	30244	142	703	13	1.84922	BIN1|ATP7A|FMR1|GSTM2|NEDD4|SERPINE2|PKD2|RRAD|SLC30A1|NHERF1|PACSIN3|PXK|GOPC
0	0	-3.79169	GO:0043277	GO Biological Processes	apoptotic cell clearance	30244	40	703	7	0.995733	CD36|SCARB1|GAS6|HMGB1|MFGE8|TYRO3|RAB14
0	0	-2.25445	GO:0043278	GO Biological Processes	response to morphine	30244	28	703	4	0.56899	PPP5C|SLC1A1|SRR|PPP1R9B
0	-2.37328	-2.04282	GO:0043279	GO Biological Processes	response to alkaloid	30244	98	703	9	1.28023	DNM2|GSTM2|PPP5C|RYR1|RYR3|SLC1A1|SMPD1|SRR|PPP1R9B
0	-2.65435	-3.67984	GO:0043280	GO Biological Processes	positive regulation of cysteine-type endopeptidase activity involved in apoptotic process	30244	123	703	12	1.70697	FAS|CCN2|F2R|HMGB1|CCN1|SMAD3|S100A8|S100A9|SLC1A1|DLC1|PYCARD|UACA
0	-2.95251	-5.10889	GO:0043281	GO Biological Processes	regulation of cysteine-type endopeptidase activity involved in apoptotic process	30244	190	392	12	3.06122	AKT1|FAS|AQP1|F2R|GAS6|HMGB1|CCN1|S100A9|SLC1A1|SRC|DLC1|PYCARD
0	-2.44878	0	GO:0043297	GO Biological Processes	apical junction assembly	30244	58	703	6	0.853485	DLG1|CLDN11|PECAM1|PKN2|STRN|TBCD
-2.16329	0	0	GO:0043300	GO Biological Processes	regulation of leukocyte degranulation	30244	48	703	5	0.711238	LAMP1|PDPK1|RAC2|STXBP2|SNX4
0	-2.19677	-2.88251	GO:0043393	GO Biological Processes	regulation of protein binding	30244	201	392	9	2.29592	AKT1|APP|CRK|GSK3B|MARK3|SRC|SYMPK|RAPGEF2|MAPRE1
-1.75025	-2.37752	-1.95745	GO:0043405	GO Biological Processes	regulation of MAP kinase activity	30244	186	703	13	1.84922	DVL2|ERBB2|PAK1|SFRP1|SMPD1|SRC|TSG101|ADAM9|MAGED1|TLR6|PDCD10|TAOK3|PIK3R6
-1.82173	-2.05249	-2.36928	GO:0043406	GO Biological Processes	positive regulation of MAP kinase activity	30244	117	703	10	1.42248	DVL2|ERBB2|PAK1|SRC|ADAM9|MAGED1|TLR6|PDCD10|TAOK3|PIK3R6
-2.35286	-8.55119	-13.0067	GO:0043408	GO Biological Processes	regulation of MAPK cascade	30244	694	703	55	7.82361	APP|FAS|CAV2|CD36|CDH2|CRK|CCN2|CYLD|DAG1|DLG1|DVL2|LPAR1|EPHA2|ERBB2|F2R|FN1|GAS6|HMGB1|ICAM1|IGF1R|IGFBP4|CCN1|INS|NF2|NOTCH2|NPY5R|PAK1|PRKCA|PTEN|S100A7|SDCBP|SFRP1|SMPD1|SRC|TIMP3|RIPK1|ADAM9|NHERF1|MAGED1|RAPGEF2|ATP6AP2|TLR6|GPNMB|EMILIN1|PDCD10|TNIK|NPTN|PYCARD|PLCE1|TAOK3|IQGAP3|SIRPA|PIK3R6|GLIPR2|TNFAIP8L3
-1.77762	-1.31237	0	GO:0043409	GO Biological Processes	negative regulation of MAPK cascade	30244	183	703	13	1.84922	CYLD|DAG1|DLG1|IGF1R|NF2|PTEN|SFRP1|SMPD1|TIMP3|NHERF1|EMILIN1|TAOK3|SIRPA
-1.31781	-7.57635	-10.7495	GO:0043410	GO Biological Processes	positive regulation of MAPK cascade	30244	494	392	29	7.39796	APP|CAV2|CD36|CDH2|CRK|LPAR1|ERBB2|F2R|GAS6|HMGB1|ICAM1|INS|NOTCH2|PAK1|S100A7|SRC|RIPK1|ADAM9|MAGED1|RAPGEF2|GPNMB|PDCD10|TNIK|NPTN|PYCARD|PLCE1|IQGAP3|GLIPR2|TNFAIP8L3
0	0	-1.87621	GO:0043433	GO Biological Processes	negative regulation of DNA-binding transcription factor activity	30244	193	392	7	1.78571	ANXA4|CYLD|GAS6|PKD2|FAF1|PYCARD|ERBIN
-2.46688	-6.82859	-5.67092	GO:0043434	GO Biological Processes	response to peptide hormone	30244	372	703	31	4.40967	AKT1|ARG1|CAV2|CDC6|COL1A1|CRK|MAPK14|CCN2|CTSK|DAG1|GNAI1|GRB10|GSK3B|IGF1R|INS|INPPL1|PDPK1|PLAT|PTK2|SORT1|SLC2A1|SLC9A1|SRC|TIMP1|RAB10|RAB31|APPL1|SELENOS|AGTRAP|SYAP1|SLC27A1
0	-3.29001	0	GO:0043455	GO Biological Processes	regulation of secondary metabolic process	30244	15	703	4	0.56899	ATP7A|RAPGEF2|RAB38|APPL1
-1.6711	-1.35244	0	GO:0043462	GO Biological Processes	regulation of ATP-dependent activity	30244	73	703	6	0.853485	ATP1B1|DNM2|TPM1|DNAJC9|PXK|VMP1
0	-2.22955	0	GO:0043467	GO Biological Processes	regulation of generation of precursor metabolites and energy	30244	106	326	5	1.53374	AKT1|ATP7A|GSK3B|INS|SELENOS
-1.98005	-3.8349	-4.15977	GO:0043473	GO Biological Processes	pigmentation	30244	105	703	14	1.99147	ATP7A|CD63|AP1S1|GNA11|ATRN|AP1S2|AP1M1|RAB29|ABCB6|ATP6AP2|RAB38|BACE2|SHROOM3|VANGL1
0	0	-3.36072	GO:0043476	GO Biological Processes	pigment accumulation	30244	12	703	4	0.56899	CD63|AP1M1|RAB38|SHROOM3
0	0	-3.36072	GO:0043482	GO Biological Processes	cellular pigment accumulation	30244	12	703	4	0.56899	CD63|AP1M1|RAB38|SHROOM3
0	-1.75322	-4.29912	GO:0043491	GO Biological Processes	protein kinase B signaling	30244	51	703	8	1.13798	AKT1|DLG1|EPHA2|GAS6|ILK|MTM1|PTEN|TYRO3
0	0	-2.05361	GO:0043534	GO Biological Processes	blood vessel endothelial cell migration	30244	33	392	3	0.765306	AKT1|SCARB1|GREM1
-3.61119	-2.86867	-2.42188	GO:0043535	GO Biological Processes	regulation of blood vessel endothelial cell migration	30244	152	703	14	1.99147	ACVRL1|AKT1|ANGPT2|CSNK2B|EPHA2|HMGB1|P2RX4|PDPK1|PLCG1|PRCP|PRKCA|PRKD1|ADAM17|PDCD10
-1.64046	-2.05346	-1.7846	GO:0043536	GO Biological Processes	positive regulation of blood vessel endothelial cell migration	30244	75	703	8	1.13798	AKT1|HMGB1|P2RX4|PDPK1|PLCG1|PRKCA|PRKD1|ADAM17
-1.5679	0	0	GO:0043537	GO Biological Processes	negative regulation of blood vessel endothelial cell migration	30244	80	244	3	1.22951	ACVRL1|ANGPT2|PDCD10
-3.58666	-2.15775	-2.66466	GO:0043542	GO Biological Processes	endothelial cell migration	30244	70	703	8	1.13798	AKT1|SCARB1|CDH13|DPP4|FAP|S100A9|S100P|GREM1
0	-2.52223	-5.48486	GO:0043547	GO Biological Processes	positive regulation of GTPase activity	30244	273	392	15	3.82653	BIN1|CAV2|CRK|EPHA2|ERBB2|F2R|GSK3B|THY1|RAPGEF2|TBC1D10B|ASAP1|RCC2|TBC1D15|TBC1D10A|AGRN
-4.61949	-8.24363	-11.2527	GO:0043549	GO Biological Processes	regulation of kinase activity	30244	717	703	60	8.53485	AKT1|APP|CDC6|DAG1|DLG1|DVL2|EPHA2|ERBB2|GAS6|GNAQ|IGF1R|CCN1|INS|NF2|NOTCH2|PAK1|PDPK1|PIP4K2A|PKD2|PPP2CA|PRKAR2A|PKN1|PRKD1|PRNP|PTEN|PTK2|PTPRB|RALB|SDC4|SFRP1|SLC1A1|SMPD1|SRC|ADAM17|THY1|TSG101|TTN|TYRO3|VAV2|PIP4K2B|ADAM9|TNFRSF10B|GPRC5A|NHERF1|MAGED1|RAPGEF2|TLR6|PDCD10|TPX2|GREM1|PYCARD|PLCE1|TAOK3|CCDC88A|CEMIP|RAP2C|SYAP1|PIK3R6|SLC27A1|TNFAIP8L3
0	-4.51	-1.44192	GO:0043550	GO Biological Processes	regulation of lipid kinase activity	30244	56	326	6	1.84049	PRKD1|PTK2|SRC|VAV2|PIP4K2B|TNFAIP8L3
0	-4.06277	0	GO:0043551	GO Biological Processes	regulation of phosphatidylinositol 3-kinase activity	30244	42	326	5	1.53374	PRKD1|PTK2|SRC|VAV2|TNFAIP8L3
0	-4.65022	0	GO:0043552	GO Biological Processes	positive regulation of phosphatidylinositol 3-kinase activity	30244	32	326	5	1.53374	PRKD1|PTK2|SRC|VAV2|TNFAIP8L3
0	-1.49506	0	GO:0043583	GO Biological Processes	ear development	30244	219	326	6	1.84049	ADAM10|NAGLU|ATP8B1|PTK7|SDC4|LRP10
-4.06019	0	-2.47628	GO:0043588	GO Biological Processes	skin development	30244	275	244	10	4.09836	ASAH1|CDSN|COL1A1|COL1A2|COL5A1|DSP|LAMA5|TGM1|TGM3|ABCB6
-3.96604	0	0	GO:0043589	GO Biological Processes	skin morphogenesis	30244	12	244	3	1.22951	CDSN|COL1A1|COL1A2
-1.87007	-4.65195	-2.0584	GO:0043603	GO Biological Processes	amide metabolic process	30244	799	703	39	5.54765	ADAM10|ANPEP|ARG1|ASAH1|CPD|CPE|CTSZ|DPP4|GGT7|GLA|GLUL|HEXB|LNPEP|MGST2|MME|NAGLU|NEU1|OSBP|PAM|PPP2CA|RPL36AL|RPL39|SLC1A1|SMPD1|DEGS1|YARS1|TM9SF2|ATP6AP2|LANCL1|CPQ|ACSBG1|PLA2G15|BACE2|AGO2|PTCD3|SMPD4|LANCL2|HM13|APH1B
0	-1.38243	0	GO:0043627	GO Biological Processes	response to estrogen	30244	71	703	5	0.711238	ARSB|MME|MMP2|MMP14|SFRP1
-2.00736	-2.22942	-1.59286	GO:0043632	GO Biological Processes	modification-dependent macromolecule catabolic process	30244	599	703	30	4.26743	AKT1|CYLD|GSK3B|MTM1|NAGLU|NEDD4|PSMB1|PSMD7|TGFB1I1|TSG101|UBB|CUL1|PLAA|ISG15|HDAC6|ADRM1|FAF1|FAF2|CD2AP|VPS4A|CHMP4A|UBQLN2|VPS28|SELENOS|RNF114|MIB1|SMURF2|PCYOX1L|VPS37B|TMUB1
0	0	-3.06616	GO:0043666	GO Biological Processes	regulation of phosphoprotein phosphatase activity	30244	57	392	5	1.27551	CSNK2B|GSK3B|IKBKB|LGALS3|PPP1R9B
0	-1.5314	0	GO:0043903	GO Biological Processes	regulation of biological process involved in symbiotic interaction	30244	62	703	6	0.853485	ARG1|FUCA2|HMGB1|PTX3|SMPD1|EXOC2
0	0	-2.25445	GO:0043949	GO Biological Processes	regulation of cAMP-mediated signaling	30244	28	392	3	0.765306	LPAR1|GNAI1|RAPGEF2
-3.83586	-5.32881	-3.81792	GO:0043954	GO Biological Processes	cellular component maintenance	30244	62	703	11	1.56472	DLG1|F2R|FYN|IGF1R|PRNP|RAB3A|SORT1|ERC1|ERC2|APPL1|PLXNA4
-3.83109	-6.41994	-7.41041	GO:0044000	GO Biological Processes	movement in host	30244	140	703	21	2.9872	ANPEP|CAV2|SCARB1|CTSB|CD55|DAG1|DPP4|EPHA2|GAS6|ICAM1|LAMP1|NPC1|SLC20A2|SMPD1|SRC|TSG101|TYRO3|VPS4A|CHMP4A|VPS37B|JPT2
0	-2.5618	-3.17429	GO:0044042	GO Biological Processes	glucan metabolic process	30244	54	703	7	0.995733	AGL|AKT1|GAA|GSK3B|IL6ST|NPC1|PHKB
-4.57042	-1.56717	-4.46917	GO:0044057	GO Biological Processes	regulation of system process	30244	589	703	36	5.12091	BIN1|APP|AQP1|ATP1B1|BMP6|CACNA2D1|CCN2|DAG1|DLG1|DSP|F2R|FMR1|GAA|GAS6|GSTM2|IL6ST|SMAD3|MMP2|P2RX4|PRKCA|PTEN|SLC1A1|SLC9A1|SRC|TPM1|NHERF1|HOMER3|DLGAP4|GPD1L|SNX5|KCNIP2|EHD3|PLCE1|TRPM4|TBC1D24|DOCK5
0	-4.34484	0	GO:0044070	GO Biological Processes	regulation of monoatomic anion transport	30244	19	326	4	1.22699	ATP8B1|PRNP|RIPK1|GOPC
-3.02109	-1.68748	0	GO:0044088	GO Biological Processes	regulation of vacuole organization	30244	54	703	7	0.995733	MTM1|PIP4K2A|RALB|PIP4K2B|SNX4|RAB3GAP2|UBQLN2
-4.15067	-9.45785	-7.82818	GO:0044089	GO Biological Processes	positive regulation of cellular component biogenesis	30244	506	703	54	7.68137	BIN1|ATP7A|CD36|COL16A1|CCN2|DAG1|DLG1|DNM2|LPAR1|EPHA2|EPS8|FMR1|GSK3B|LCP1|LGALS3|SMAD3|MMP1|NCK1|NF2|NUMA1|PAK1|PALM|PIP4K2A|PPP2CA|PRKCA|PRKD1|RAC2|RALB|SDC4|SDCBP|SFRP1|SRC|THBS2|THY1|TPM1|TSG101|PIP4K2B|SNX4|WASL|ISG15|CKAP5|ARPC2|WASF2|TLR6|EMILIN1|FAF1|MAPRE1|RAB3GAP2|VPS4A|PYCARD|PLCE1|FNBP1L|CCDC88A|AGRN
-3.03332	0	0	GO:0044090	GO Biological Processes	positive regulation of vacuole organization	30244	24	703	5	0.711238	PIP4K2A|RALB|PIP4K2B|SNX4|RAB3GAP2
-1.84058	-2.31963	-2.86868	GO:0044091	GO Biological Processes	membrane biogenesis	30244	63	703	8	1.13798	CAV2|CDH2|PTEN|PACSIN2|RFTN1|VPS4A|CHMP4A|SERINC1
0	0	-2.97168	GO:0044241	GO Biological Processes	lipid digestion	30244	16	392	3	0.765306	AQP1|CD36|NPC1
-2.30757	-4.29605	-3.00556	GO:0044242	GO Biological Processes	cellular lipid catabolic process	30244	193	703	17	2.41821	APOB|APOC3|ASAH1|FUCA1|GLA|HEXB|MGST2|NAGLU|NEU1|PLCG1|SMPD1|INPP5F|PLA2G15|AIG1|SMPD4|PLBD2|DAGLB
-2.44946	-2.10125	-1.88496	GO:0044273	GO Biological Processes	sulfur compound catabolic process	30244	38	703	6	0.853485	GLB1|GNS|GPC1|GUSB|HEXB|NAGLU
0	-3.83516	0	GO:0044283	GO Biological Processes	small molecule biosynthetic process	30244	456	326	15	4.60123	CYB5R3|GGT7|GLUL|GSTM2|MGST2|OSBP|DEGS1|FADS2|SLC25A13|SEPHS1|ACSBG1|OSBPL3|PYCARD|SRR|DAGLB
-4.13862	0	-4.56204	GO:0044319	GO Biological Processes	wound healing, spreading of cells	30244	28	392	5	1.27551	CD151|COL5A1|CCN1|ADAM17|PDCD10
0	0	-1.76759	GO:0044380	GO Biological Processes	protein localization to cytoskeleton	30244	42	703	4	0.56899	CSNK1D|DIAPH1|MAPRE1|PPP1R9B
-3.43018	-6.54167	-7.72528	GO:0044403	GO Biological Processes	biological process involved in symbiotic interaction	30244	270	703	29	4.12518	AKT1|ANPEP|CAV2|SCARB1|CTSB|CD55|DAG1|DPP4|EPHA2|FASN|FMR1|FN1|GAS6|ICAM1|LAMP1|NPC1|PI4KA|PTX3|SLC20A2|SMPD1|SRC|TSG101|TYRO3|RAB29|RAB9A|VPS4A|CHMP4A|VPS37B|JPT2
0	0	-3.36072	GO:0044406	GO Biological Processes	adhesion of symbiont to host	30244	12	703	4	0.56899	SCARB1|DPP4|GAS6|ICAM1
-4.44354	-3.66086	-7.58177	GO:0044409	GO Biological Processes	entry into host	30244	112	703	17	2.41821	ANPEP|CAV2|SCARB1|CTSB|CD55|DAG1|DPP4|EPHA2|GAS6|ICAM1|LAMP1|NPC1|SLC20A2|SMPD1|SRC|TYRO3|JPT2
-4.53409	-3.57895	-2.41558	GO:0044703	GO Biological Processes	multi-organism reproductive process	30244	193	703	16	2.27596	AKT1|ANGPT2|ARG1|ATP7A|COL16A1|CTSB|LNPEP|MMP2|PAM|SERPINE2|SLC2A1|MAGED2|APOL2|SLC38A2|SLC38A1|VMP1
-5.20445	-3.43357	-2.29751	GO:0044706	GO Biological Processes	multi-multicellular organism process	30244	202	703	17	2.41821	AKT1|ANGPT2|ARG1|ATP7A|COL16A1|CTSB|HEXB|LNPEP|MMP2|PAM|SERPINE2|SLC2A1|MAGED2|APOL2|SLC38A2|SLC38A1|VMP1
-3.12159	0	-1.69549	GO:0044782	GO Biological Processes	cilium organization	30244	361	244	10	4.09836	DNAH5|LAMA5|SNAP29|NHERF1|HDAC6|EHD3|RAB23|FNBP1L|CCDC40|PARVA
0	-1.79961	-2.42968	GO:0044788	GO Biological Processes	modulation by host of viral process	30244	49	703	6	0.853485	CAV2|FASN|FMR1|PI4KA|PTX3|RAB29
0	0	-2.74607	GO:0044872	GO Biological Processes	lipoprotein localization	30244	19	392	3	0.765306	APOB|CD36|VMP1
-2.01226	-5.20831	-3.14834	GO:0045017	GO Biological Processes	glycerolipid biosynthetic process	30244	223	703	22	3.12945	DGKA|INPPL1|MTM1|OCRL|PCYT1A|PI4KA|PIP4K2A|PTEN|PIP4K2B|SYNJ2|MTMR6|CDIPT|INPP5F|EFR3A|PLA2G15|PLCE1|PLSCR3|SLC44A2|LPCAT1|PIGU|PIK3R6|SLC27A1
-1.52896	0	-1.39876	GO:0045055	GO Biological Processes	regulated exocytosis	30244	144	703	10	1.42248	RAB3A|STX3|STXBP2|SNAP29|ABCC4|RAB10|TMED10|RAB31|CORO1A|ERC2
-1.48764	0	0	GO:0045069	GO Biological Processes	regulation of viral genome replication	30244	86	703	6	0.853485	BST2|MX1|PKN2|ISG15|PPIE|IFIT5
-1.97888	0	0	GO:0045071	GO Biological Processes	negative regulation of viral genome replication	30244	56	244	3	1.22951	BST2|MX1|ISG15
-4.24127	0	-2.93226	GO:0045087	GO Biological Processes	innate immune response	30244	767	703	42	5.9744	ARG1|ATP1B1|BST2|CYLD|CD55|FYN|HLA-A|HLA-B|HLA-C|HLA-E|HMGB1|HMGB2|IFI35|IKBKB|LGALS3|MX1|NCK1|NEDD4|PRKD1|PTX3|RPL39|S100A8|S100A9|SMPD1|SRC|STXBP2|YES1|RNASET2|NMI|ISG15|TLR6|TMED1|CORO1A|IFIT5|ZDHHC5|SAMHD1|PYCARD|IRAK4|GSDMD|TRIM4|SLC15A4|SIRPA
-6.91094	-4.63392	-8.03384	GO:0045088	GO Biological Processes	regulation of innate immune response	30244	387	703	37	5.26316	AKT1|ARG1|CD36|CRK|CTSS|CYLD|FYN|HLA-A|HLA-B|HLA-E|HMGB1|HMGB2|IFI35|IKBKB|INS|LAMP1|NAGLU|PAK1|PDPK1|PTPRS|SRC|TSPAN6|TYRO3|NMI|ISG15|TLR6|RFTN1|ZDHHC5|SAMHD1|APPL1|PYCARD|IRAK4|APPL2|ERBIN|S100A14|SLC15A4|PIK3R6
-2.95975	-1.69027	-5.19376	GO:0045089	GO Biological Processes	positive regulation of innate immune response	30244	253	703	20	2.84495	CTSS|CYLD|FYN|HLA-E|HMGB1|HMGB2|IFI35|IKBKB|LAMP1|NAGLU|PAK1|SRC|NMI|TLR6|RFTN1|ZDHHC5|PYCARD|IRAK4|S100A14|SLC15A4
0	0	-1.48178	GO:0045103	GO Biological Processes	intermediate filament-based process	30244	93	703	6	0.853485	DST|DSP|KRT18|MTM1|ERBIN|EPPK1
0	0	-1.49657	GO:0045104	GO Biological Processes	intermediate filament cytoskeleton organization	30244	92	703	6	0.853485	DST|DSP|KRT18|MTM1|ERBIN|EPPK1
0	0	-2.09821	GO:0045185	GO Biological Processes	maintenance of protein location	30244	95	392	5	1.27551	AKT1|LTBP1|PKD2|FAF1|SYNE1
0	-2.622	-2.33641	GO:0045197	GO Biological Processes	establishment or maintenance of epithelial cell apical/basal polarity	30244	52	703	8	1.13798	DLG1|ILK|PTK7|NHERF1|MTCL1|LIN7C|ERBIN|PALS1
-3.17006	-5.34526	-3.88808	GO:0045216	GO Biological Processes	cell-cell junction organization	30244	180	703	19	2.7027	ADAM10|CDH2|CDH13|DLG1|DSP|F2R|SMAD3|NF2|CLDN11|PECAM1|PRKCA|PKN2|SRC|STRN|TBCD|NUMB|MPDZ|TJP2|EPB41L3
-6.3697	-7.21406	-9.17143	GO:0045229	GO Biological Processes	external encapsulating structure organization	30244	275	703	33	4.69417	ADAM10|APP|ATP7A|CAV2|COL1A1|COL1A2|COL4A1|COL4A2|COL5A1|COL16A1|CCN2|CTSK|CTSS|DAG1|GAS6|CCN1|LAMB2|LCP1|MMP1|MMP2|MMP14|QSOX1|PTX3|TGM1|TGM3|PXDN|EMILIN1|GREM1|COL18A1|HMCN1|LOXL4|EXOC8|OLFML2A
-2.46634	-1.54292	-3.94654	GO:0045321	GO Biological Processes	leukocyte activation	30244	594	703	32	4.55192	ADAM10|APP|ATP7A|BST2|CD151|DLG1|DPP4|ERBB2|FYN|HLA-A|HLA-E|HMGB1|ICAM1|IFI35|IMPDH2|INS|LCP1|SMAD3|NAGLU|NCK1|NOTCH2|STXBP2|ADAM17|TYRO3|ADAM9|RAB29|DNAJA3|NMI|CORO1A|PYCARD|SNX27|CARD11
0	-3.17972	0	GO:0045324	GO Biological Processes	late endosome to vacuole transport	30244	37	326	4	1.22699	TSG101|VPS4A|CHMP4A|VPS37B
0	-1.77614	-2.39786	GO:0045332	GO Biological Processes	phospholipid translocation	30244	50	392	4	1.02041	ATP9A|PLSCR3|VMP1|ANO6
-2.82268	-2.3698	-2.93195	GO:0045428	GO Biological Processes	regulation of nitric oxide biosynthetic process	30244	61	703	10	1.42248	AKT1|CD36|DNM2|GLA|SMAD3|P2RX4|PKD2|PTX3|TLR6|SIRPA
-2.32592	-1.98115	-2.676	GO:0045429	GO Biological Processes	positive regulation of nitric oxide biosynthetic process	30244	42	703	8	1.13798	AKT1|CD36|DNM2|SMAD3|P2RX4|PKD2|PTX3|TLR6
-1.54037	0	-2.36629	GO:0045446	GO Biological Processes	endothelial cell differentiation	30244	82	703	9	1.28023	ACVRL1|FASN|ICAM1|PECAM1|PTPRS|RDX|TJP2|RAPGEF2|RAP2C
0	0	-2.39563	GO:0045453	GO Biological Processes	bone resorption	30244	25	392	3	0.765306	CTSK|SRC|RAB3D
-1.7155	0	0	GO:0045471	GO Biological Processes	response to ethanol	30244	126	244	4	1.63934	ALAD|FYN|IGF1R|S100A8
0	0	-3.26975	GO:0045596	GO Biological Processes	negative regulation of cell differentiation	30244	721	392	21	5.35714	APP|COL5A1|ERBB2|GSK3B|HMGB1|PTEN|PTPRS|SORT1|TGFB1I1|THY1|CDK13|RAPGEF2|SEMA3C|KIFAP3|GREM1|TRPM4|APPL2|PLXNA3|MIB1|ASPM|TMEM119
-1.51007	-2.28793	-1.91536	GO:0045598	GO Biological Processes	regulation of fat cell differentiation	30244	146	703	10	1.42248	AKT1|MAPK14|INS|SMAD3|SORT1|SFRP1|TGFB1I1|HDAC6|TRPM4|SYAP1
0	-2.1362	-1.86446	GO:0045600	GO Biological Processes	positive regulation of fat cell differentiation	30244	71	703	6	0.853485	AKT1|MAPK14|INS|SFRP1|TRPM4|SYAP1
-2.18876	0	0	GO:0045601	GO Biological Processes	regulation of endothelial cell differentiation	30244	47	244	3	1.22951	ACVRL1|ADD1|BMP6
-1.67126	0	0	GO:0045621	GO Biological Processes	positive regulation of lymphocyte differentiation	30244	130	244	4	1.63934	ACTL6A|MMP14|PIK3R6|ARID2
0	0	-1.35651	GO:0045664	GO Biological Processes	regulation of neuron differentiation	30244	197	703	9	1.28023	BIN1|APP|BMP6|CSNK1D|GSK3B|SFRP1|CPNE1|MIB1|ASPM
0	0	-1.84398	GO:0045665	GO Biological Processes	negative regulation of neuron differentiation	30244	72	392	4	1.02041	APP|GSK3B|MIB1|ASPM
0	-2.27369	-1.90187	GO:0045667	GO Biological Processes	regulation of osteoblast differentiation	30244	147	703	13	1.84922	BMP6|CLIC1|CCN1|IL6ST|ILK|SMAD3|PRKD1|PTK2|SFRP1|GREM1|TRPM4|TWSG1|TMEM119
0	-1.32345	-1.7846	GO:0045669	GO Biological Processes	positive regulation of osteoblast differentiation	30244	75	703	7	0.995733	BMP6|CLIC1|CCN1|IL6ST|ILK|PRKD1|TMEM119
0	0	-1.74029	GO:0045687	GO Biological Processes	positive regulation of glial cell differentiation	30244	43	703	4	0.56899	BIN1|DAG1|IL6ST|SERPINE2
0	-2.65289	-3.31852	GO:0045732	GO Biological Processes	positive regulation of protein catabolic process	30244	212	703	14	1.99147	AKT1|CSNK1D|FMR1|GSK3B|NEDD4|RDX|ADAM9|ATG7|FAF1|GABARAP|PACSIN3|UBQLN2|VPS28|LPCAT1
0	0	-3.84508	GO:0045737	GO Biological Processes	positive regulation of cyclin-dependent protein serine/threonine kinase activity	30244	39	392	5	1.27551	AKT1|CDC6|PKD2|SRC|ADAM17
0	-2.7508	-1.61416	GO:0045747	GO Biological Processes	positive regulation of Notch signaling pathway	30244	48	326	4	1.22699	IL6ST|SRC|PDCD10|EPN2
-1.6181	-3.90745	-3.14294	GO:0045765	GO Biological Processes	regulation of angiogenesis	30244	350	703	22	3.12945	ACVRL1|ANGPT2|AQP1|COL4A2|EPHA2|ERBB2|GLUL|PDPK1|PLCG1|PRKCA|PRKD1|SFRP1|STIM1|THBS2|GPNMB|EMILIN1|PDCD10|EPN2|GREM1|AGO2|PIK3R6|EMC10
-2.39642	-1.811	-1.46783	GO:0045766	GO Biological Processes	positive regulation of angiogenesis	30244	185	703	13	1.84922	ACVRL1|ANGPT2|AQP1|PDPK1|PLCG1|PRKCA|PRKD1|STIM1|EMILIN1|GREM1|AGO2|PIK3R6|EMC10
-3.08313	0	-2.33641	GO:0045778	GO Biological Processes	positive regulation of ossification	30244	52	703	7	0.995733	BMP6|CCN1|SMAD3|SLC20A2|ISG15|ANO6|TMEM119
-4.99945	-7.09669	-7.60119	GO:0045785	GO Biological Processes	positive regulation of cell adhesion	30244	482	703	45	6.40114	ACTL6A|AKT1|CD36|CDH13|COL16A1|CRK|CD55|DAG1|DNM2|DPP4|ERBB2|FN1|FYN|GSK3B|HLA-A|HLA-E|HMGB1|CCN1|IL6ST|ILK|LAMB2|SMAD3|MYO10|NCK1|PODXL|PRKCA|SDC4|SFRP1|SRC|STX3|THY1|TPM1|YES1|ADAM9|DNAJA3|ARPC2|EMILIN1|CORO1A|KIFAP3|PYCARD|DOCK5|CARD11|SIRPA|PIK3R6|ARID2
0	-1.41412	-2.17073	GO:0045787	GO Biological Processes	positive regulation of cell cycle	30244	353	703	17	2.41821	AKT1|APP|CDC6|CCN2|IGF1R|INS|NUMA1|PKD2|PRKCA|PKN2|LGMN|RDX|SRC|SVIL|ADAM17|TGM1|RCC2
-3.44672	-3.79192	-4.26595	GO:0045806	GO Biological Processes	negative regulation of endocytosis	30244	75	703	13	1.84922	APOC3|HMGB1|LGALS3|PRKD1|SDCBP|PACSIN2|APPL1|PACSIN3|UBQLN2|PACSIN1|PIP4P2|ANKRD13A|SIRPA
-2.06467	-5.11808	-7.77968	GO:0045807	GO Biological Processes	positive regulation of endocytosis	30244	155	703	21	2.9872	BIN1|CD36|CD63|CD151|DNM2|FMR1|GAS6|PTX3|SMPD1|TSG101|WASL|RAB31|APPL1|GREM1|PYCARD|VPS28|APPL2|MIB1|ATAD1|SIRPA|ANO6
0	0	-1.85431	GO:0045823	GO Biological Processes	positive regulation of heart contraction	30244	39	703	4	0.56899	CCN2|SLC1A1|TPM1|TRPM4
-4.11991	-1.83405	-2.25732	GO:0045824	GO Biological Processes	negative regulation of innate immune response	30244	87	703	11	1.56472	AKT1|ARG1|CRK|HLA-A|HLA-B|HLA-E|INS|TYRO3|NMI|ISG15|SAMHD1
0	-2.74543	-1.7219	GO:0045833	GO Biological Processes	negative regulation of lipid metabolic process	30244	118	326	6	1.84049	AKT1|INS|PIP4K2B|APPL2|LPCAT1|SLC27A1
-1.41183	-5.06895	-2.3452	GO:0045834	GO Biological Processes	positive regulation of lipid metabolic process	30244	157	326	10	3.06748	AKT1|INS|PRKD1|PTK2|SRC|VAV2|RAB38|DAGLB|SLC27A1|TNFAIP8L3
-4.28067	-6.43461	-10.3018	GO:0045859	GO Biological Processes	regulation of protein kinase activity	30244	623	703	52	7.39687	AKT1|APP|CDC6|DAG1|DLG1|DVL2|ERBB2|GAS6|GNAQ|CCN1|INS|NF2|NOTCH2|PAK1|PDPK1|PKD2|PPP2CA|PRKAR2A|PKN1|PRNP|PTEN|PTK2|PTPRB|RALB|SDC4|SFRP1|SLC1A1|SMPD1|SRC|ADAM17|THY1|TSG101|TTN|ADAM9|TNFRSF10B|GPRC5A|NHERF1|MAGED1|RAPGEF2|TLR6|PDCD10|TPX2|GREM1|PYCARD|PLCE1|TAOK3|CCDC88A|CEMIP|RAP2C|SYAP1|PIK3R6|SLC27A1
-4.34755	-4.94447	-8.51843	GO:0045860	GO Biological Processes	positive regulation of protein kinase activity	30244	364	703	35	4.97866	AKT1|CDC6|DAG1|DLG1|DVL2|ERBB2|GAS6|CCN1|INS|NOTCH2|PAK1|PDPK1|PKD2|PPP2CA|PRNP|PTK2|RALB|SDC4|SLC1A1|SRC|ADAM17|ADAM9|TNFRSF10B|MAGED1|RAPGEF2|TLR6|PDCD10|TPX2|GREM1|TAOK3|CCDC88A|CEMIP|SYAP1|PIK3R6|SLC27A1
-4.85482	-5.56763	-4.61604	GO:0045861	GO Biological Processes	negative regulation of proteolysis	30244	323	703	27	3.84068	AKT1|ALAD|BIN1|APLP2|APP|AQP1|CST3|CTSB|CTSZ|GAS6|GLG1|INS|MTM1|SERPINB2|SERPINE2|SERPINB8|PLAT|PRNP|SDCBP|SRC|TIMP1|TIMP2|TIMP3|HDAC6|TMED10|LXN|A2ML1
-2.01558	-6.28351	-7.82643	GO:0045862	GO Biological Processes	positive regulation of proteolysis	30244	363	703	31	4.40967	AKT1|FAS|CSNK1D|CCN2|CTSK|CTSS|F2R|FMR1|FYN|GSK3B|HMGB1|CCN1|SMAD3|MMP14|LGMN|PTEN|PTK2|S100A8|S100A9|SLC1A1|SRC|ADAM9|DLC1|GABARAP|PYCARD|PACSIN3|UBQLN2|UACA|APH1B|TBC1D10A|ANTXR1
0	-1.646	0	GO:0045912	GO Biological Processes	negative regulation of carbohydrate metabolic process	30244	56	326	3	0.920245	GSK3B|INS|SELENOS
0	-1.93882	-1.67426	GO:0045913	GO Biological Processes	positive regulation of carbohydrate metabolic process	30244	81	326	4	1.22699	AKT1|APP|INS|SRC
0	-5.60708	-3.21356	GO:0045921	GO Biological Processes	positive regulation of exocytosis	30244	80	703	11	1.56472	LAMP1|RAB3A|SDC4|SDCBP|TSG101|SNX4|RAB9A|RAB3D|VPS4A|STXBP5|RAB15
0	-1.95316	-1.74029	GO:0045922	GO Biological Processes	negative regulation of fatty acid metabolic process	30244	43	326	3	0.920245	AKT1|INS|APPL2
-1.7728	0	-1.75537	GO:0045926	GO Biological Processes	negative regulation of growth	30244	252	703	15	2.13371	ACVRL1|BST2|SMAD3|SERPINE2|PPP2CA|LGMN|PTEN|PTPRS|SFRP1|HDAC6|SEMA3C|GREM1|PLXNA3|PPP1R9B|DCBLD2
-2.29733	-2.15269	-2.68721	GO:0045927	GO Biological Processes	positive regulation of growth	30244	257	703	19	2.7027	ADAM10|AKT1|MAPK14|ERBB2|FN1|INS|MMP14|MTM1|S100A8|S100A9|SDCBP|SFRP1|SLC9A1|ADAM17|PLAA|BASP1|RFTN1|ITSN2|AGRN
0	-1.89527	-3.56166	GO:0045931	GO Biological Processes	positive regulation of mitotic cell cycle	30244	128	392	8	2.04082	AKT1|APP|CDC6|PKN2|LGMN|RDX|ADAM17|RCC2
-3.1624	-5.39623	-4.91826	GO:0045936	GO Biological Processes	negative regulation of phosphate metabolic process	30244	422	703	32	4.55192	AKT1|GNAQ|GRB10|GSK3B|IKBKB|LGALS3|NCK1|NF2|PDPK1|PIP4K2A|PPP2CA|PRKAR2A|PKN1|PRNP|PTEN|PTPRB|SFRP1|SMPD1|THY1|TSG101|PIP4K2B|GPRC5A|EMILIN1|INPP5F|GPD1L|GREM1|PYCARD|LPCAT1|PPP1R9B|NIBAN1|SIRPA|SLC27A1
-3.27228	0	0	GO:0045953	GO Biological Processes	negative regulation of natural killer cell mediated cytotoxicity	30244	20	244	3	1.22951	HLA-A|HLA-B|HLA-E
-1.40213	0	0	GO:0045995	GO Biological Processes	regulation of embryonic development	30244	93	244	3	1.22951	ACTL6A|LAMA5|RAB14
0	-1.89936	0	GO:0046006	GO Biological Processes	regulation of activated T cell proliferation	30244	45	326	3	0.920245	HMGB1|PRNP|PYCARD
0	0	-2.29953	GO:0046037	GO Biological Processes	GMP metabolic process	30244	27	703	5	0.711238	DLG1|IMPDH1|IMPDH2|TJP2|CARD11
0	-5.83879	-4.03463	GO:0046323	GO Biological Processes	glucose import	30244	19	326	5	1.53374	MAPK14|SORT1|SLC2A3|RAB4B|SLC27A1
0	-4.37947	-2.14148	GO:0046324	GO Biological Processes	regulation of glucose import	30244	59	326	6	1.84049	AKT1|MAPK14|INS|APPL1|APPL2|SELENOS
0	-3.17972	0	GO:0046326	GO Biological Processes	positive regulation of glucose import	30244	37	326	4	1.22699	AKT1|MAPK14|INS|APPL1
0	-3.85805	-2.63777	GO:0046328	GO Biological Processes	regulation of JNK cascade	30244	139	703	13	1.84922	APP|CRK|CCN2|CYLD|HMGB1|IGF1R|SDCBP|SFRP1|RIPK1|TNIK|PYCARD|TAOK3|SIRPA
0	-4.10893	-2.8227	GO:0046330	GO Biological Processes	positive regulation of JNK cascade	30244	95	326	7	2.14724	APP|CRK|CCN2|HMGB1|RIPK1|PYCARD|TAOK3
0	-5.00117	-1.56477	GO:0046394	GO Biological Processes	carboxylic acid biosynthetic process	30244	274	326	13	3.98773	GGT7|GLUL|GSTM2|MGST2|OSBP|DEGS1|FADS2|SEPHS1|ACSBG1|OSBPL3|PYCARD|SRR|DAGLB
0	-1.93882	0	GO:0046425	GO Biological Processes	regulation of receptor signaling pathway via JAK-STAT	30244	81	326	4	1.22699	F2R|NF2|INPP5F|PIGU
0	-1.77901	0	GO:0046434	GO Biological Processes	organophosphate catabolic process	30244	137	703	10	1.42248	NT5E|PLCG1|SMPD1|SMPDL3A|INPP5F|GPD1L|PLA2G15|SAMHD1|SMPD4|PLBD2
0	-2.68492	0	GO:0046456	GO Biological Processes	icosanoid biosynthetic process	30244	50	326	4	1.22699	GGT7|MGST2|PYCARD|DAGLB
-3.70167	-3.22574	-4.01514	GO:0046466	GO Biological Processes	membrane lipid catabolic process	30244	36	703	8	1.13798	ASAH1|FUCA1|GLA|HEXB|MGST2|NEU1|SMPD1|SMPD4
-1.52896	-1.69528	0	GO:0046467	GO Biological Processes	membrane lipid biosynthetic process	30244	144	703	10	1.42248	ASAH1|KDSR|OSBP|PRKD1|SMPD1|DEGS1|TM9SF2|SCCPDH|SMPD4|PIGU
0	-1.41347	0	GO:0046470	GO Biological Processes	phosphatidylcholine metabolic process	30244	69	703	5	0.711238	PCYT1A|PLA2G15|SLC44A2|LPCAT1|SLC27A1
0	-2.27335	0	GO:0046471	GO Biological Processes	phosphatidylglycerol metabolic process	30244	33	326	3	0.920245	PLA2G15|LPCAT1|SLC27A1
-2.20289	-4.85025	-2.85277	GO:0046474	GO Biological Processes	glycerophospholipid biosynthetic process	30244	203	703	20	2.84495	DGKA|INPPL1|MTM1|OCRL|PCYT1A|PI4KA|PIP4K2A|PTEN|PIP4K2B|SYNJ2|MTMR6|CDIPT|INPP5F|EFR3A|PLSCR3|SLC44A2|LPCAT1|PIGU|PIK3R6|SLC27A1
-2.63386	-5.13174	-4.20461	GO:0046486	GO Biological Processes	glycerolipid metabolic process	30244	351	703	30	4.26743	APOB|APOC3|DGKA|INPPL1|MTM1|OCRL|PCYT1A|PI4KA|PIP4K2A|PLCG1|PTEN|PIP4K2B|SYNJ2|MTMR6|CDIPT|INPP5F|EFR3A|PLA2G15|PLCE1|PIP4P2|SMPD4|PLSCR3|SLC44A2|SERINC1|LPCAT1|PIP4P1|PIGU|PIK3R6|DAGLB|SLC27A1
0	-7.00486	-5.31958	GO:0046488	GO Biological Processes	phosphatidylinositol metabolic process	30244	151	703	18	2.56046	INPPL1|MTM1|OCRL|PI4KA|PIP4K2A|PLCG1|PTEN|PIP4K2B|SYNJ2|MTMR6|CDIPT|INPP5F|EFR3A|PIP4P2|PIP4P1|PIGU|PIK3R6|SLC27A1
0	-1.73081	0	GO:0046503	GO Biological Processes	glycerolipid catabolic process	30244	52	703	6	0.853485	APOB|APOC3|INPP5F|PLA2G15|SMPD4|DAGLB
0	0	-1.34881	GO:0046530	GO Biological Processes	photoreceptor cell differentiation	30244	61	392	3	0.765306	GNAT1|NAGLU|THY1
-1.31353	0	0	GO:0046545	GO Biological Processes	development of primary female sexual characteristics	30244	101	703	7	0.995733	MMP2|MMP14|PTX3|SFRP1|SRC|UBB|ACSBG1
0	-1.30408	-4.51058	GO:0046578	GO Biological Processes	regulation of Ras protein signal transduction	30244	184	392	11	2.80612	CRK|LPAR1|EPS8|F2R|NOTCH2|RDX|SRC|DLC1|STAMBP|GABARAP|PLCE1
0	0	-2.11589	GO:0046579	GO Biological Processes	positive regulation of Ras protein signal transduction	30244	60	392	4	1.02041	LPAR1|F2R|NOTCH2|SRC
-2.55785	-2.115	-2.61081	GO:0046626	GO Biological Processes	regulation of insulin receptor signaling pathway	30244	72	703	8	1.13798	GRB10|INS|NCK1|PIP4K2A|PTPRE|SRC|PIP4K2B|SNX5
-2.38597	0	0	GO:0046627	GO Biological Processes	negative regulation of insulin receptor signaling pathway	30244	40	703	5	0.711238	GRB10|NCK1|PIP4K2A|PTPRE|PIP4K2B
0	-2.62093	-2.39563	GO:0046628	GO Biological Processes	positive regulation of insulin receptor signaling pathway	30244	25	326	3	0.920245	INS|SRC|SNX5
-1.84671	0	0	GO:0046634	GO Biological Processes	regulation of alpha-beta T cell activation	30244	115	244	4	1.63934	CD55|HLA-A|HLA-E|TWSG1
-1.70275	0	0	GO:0046635	GO Biological Processes	positive regulation of alpha-beta T cell activation	30244	71	244	3	1.22951	CD55|HLA-A|HLA-E
-3.36102	0	0	GO:0046640	GO Biological Processes	regulation of alpha-beta T cell proliferation	30244	44	244	4	1.63934	CD55|HLA-A|HLA-E|TWSG1
-2.98039	0	0	GO:0046641	GO Biological Processes	positive regulation of alpha-beta T cell proliferation	30244	25	244	3	1.22951	CD55|HLA-A|HLA-E
-2.78031	0	-2.04342	GO:0046649	GO Biological Processes	lymphocyte activation	30244	471	703	24	3.41394	ATP7A|BST2|CD151|DLG1|DPP4|ERBB2|FYN|HLA-A|HLA-E|HMGB1|ICAM1|IMPDH2|INS|LCP1|SMAD3|NCK1|NOTCH2|ADAM17|TYRO3|RAB29|DNAJA3|CORO1A|SNX27|CARD11
-1.74984	0	0	GO:0046651	GO Biological Processes	lymphocyte proliferation	30244	123	244	4	1.63934	CD151|DLG1|FYN|CORO1A
0	0	-2.16529	GO:0046683	GO Biological Processes	response to organophosphorus	30244	129	703	11	1.56472	APP|AQP1|COL1A1|LPAR1|NT5E|P2RX4|PKD2|PLAT|RYR3|RAPGEF2|TRPM4
-5.31484	-2.5618	-2.27768	GO:0046686	GO Biological Processes	response to cadmium ion	30244	54	703	9	1.28023	AKT1|ALAD|ARG1|ATP7A|NPC1|PRNP|SORD|SLC30A1|ABCB6
0	-2.96897	-2.676	GO:0046688	GO Biological Processes	response to copper ion	30244	42	703	7	0.995733	APP|AQP1|ATP7A|PAM|PRNP|SOD3|SORD
0	0	-3.48147	GO:0046689	GO Biological Processes	response to mercury ion	30244	11	392	3	0.765306	ALAD|AQP1|SLC1A1
-4.49394	-2.90148	-6.69002	GO:0046718	GO Biological Processes	viral entry into host cell	30244	110	703	16	2.27596	ANPEP|CAV2|SCARB1|CTSB|CD55|DAG1|DPP4|EPHA2|GAS6|ICAM1|LAMP1|NPC1|SLC20A2|SMPD1|TYRO3|JPT2
0	-5.20202	0	GO:0046755	GO Biological Processes	viral budding	30244	25	326	5	1.53374	NEDD4|TSG101|VPS4A|CHMP4A|VPS37B
0	-3.66349	-4.42492	GO:0046777	GO Biological Processes	protein autophosphorylation	30244	188	703	17	2.41821	AKT1|ERBB2|FYN|GSK3B|IGF1R|MARK3|PAK1|PDPK1|PRKD1|PTK2|SRC|STK10|THY1|TYRO3|RIPK1|TNIK|TAOK3
-3.27228	-2.90846	-2.67965	GO:0046794	GO Biological Processes	transport of virus	30244	20	703	5	0.711238	CAV2|DPP4|KPNA2|NMT2|JPT2
0	-1.52783	0	GO:0046822	GO Biological Processes	regulation of nucleocytoplasmic transport	30244	108	703	9	1.28023	CD36|MAPK14|GAS6|GSK3B|SMAD3|PPP1R12A|NEDD4|PRKD1|RAB23
0	-2.3698	-1.34881	GO:0046824	GO Biological Processes	positive regulation of nucleocytoplasmic transport	30244	61	703	6	0.853485	MAPK14|GAS6|GSK3B|SMAD3|NEDD4|PRKD1
0	-5.6533	-5.19397	GO:0046839	GO Biological Processes	phospholipid dephosphorylation	30244	36	703	9	1.28023	INPPL1|MTM1|OCRL|PTEN|SYNJ2|MTMR6|INPP5F|PIP4P2|PIP4P1
0	-2.93023	-4.73165	GO:0046849	GO Biological Processes	bone remodeling	30244	43	392	6	1.53061	CTSK|EPHA2|NOTCH2|SRC|RAB3D|DOCK5
0	-1.79961	-1.59081	GO:0046850	GO Biological Processes	regulation of bone remodeling	30244	49	703	5	0.711238	PRKCA|SFRP1|SRC|GREM1|TMEM119
0	-2.22468	-1.95004	GO:0046854	GO Biological Processes	phosphatidylinositol phosphate biosynthetic process	30244	67	703	7	0.995733	OCRL|PI4KA|PIP4K2A|PIP4K2B|SYNJ2|EFR3A|PIK3R6
0	-6.8875	-6.4176	GO:0046856	GO Biological Processes	phosphatidylinositol dephosphorylation	30244	23	703	9	1.28023	INPPL1|MTM1|OCRL|PTEN|SYNJ2|MTMR6|INPP5F|PIP4P2|PIP4P1
0	0	-1.46719	GO:0046879	GO Biological Processes	hormone secretion	30244	94	392	4	1.02041	AQP1|CPE|RAB3A|SLC16A2
0	0	-1.36746	GO:0046883	GO Biological Processes	regulation of hormone secretion	30244	247	392	7	1.78571	GNA11|INS|ITPR1|OSBP|SNX4|TM7SF3|TRPM4
0	0	-2.65546	GO:0046887	GO Biological Processes	positive regulation of hormone secretion	30244	138	392	7	1.78571	GNA11|INS|ITPR1|OSBP|SNX4|TM7SF3|TRPM4
-2.17816	-1.75331	-2.15585	GO:0046889	GO Biological Processes	positive regulation of lipid biosynthetic process	30244	92	703	8	1.13798	AKT1|BMP6|SCARB1|IGF1R|CCN1|INS|RAB38|SLC27A1
-3.01907	0	-1.41088	GO:0046890	GO Biological Processes	regulation of lipid biosynthetic process	30244	191	244	7	2.86885	AKT1|APOB|APOC3|ASAH1|BMP6|SCARB1|IGF1R
0	0	-1.33131	GO:0046902	GO Biological Processes	regulation of mitochondrial membrane permeability	30244	62	392	3	0.765306	SLC25A4|GSK3B|SLC9A1
-2.8994	-1.5457	-4.17217	GO:0046903	GO Biological Processes	secretion	30244	526	703	34	4.83642	AQP1|ATP7A|AP1S1|CPE|CCN2|LTBP2|PAK1|PAM|SERPINE2|RAB3A|S100A8|SLC16A2|STX3|STXBP2|TSG101|TYRO3|SNAP29|NHERF1|RAB3D|ABCC4|VTI1B|RAB10|TMED10|RAB31|CORO1A|ERC2|LIN7C|EXOC1|EXOC2|USE1|GSDMD|STXBP5|EXOC8|RAB12
0	-2.84497	0	GO:0046931	GO Biological Processes	pore complex assembly	30244	21	703	4	0.56899	ADAM10|NDC1|GSDMD|ANO6
-1.49847	0	-1.42577	GO:0046942	GO Biological Processes	carboxylic acid transport	30244	292	703	17	2.41821	ABCC6|CD36|ATP8B1|PSAP|SLC1A1|SLC2A1|SLC16A2|SLC7A5|SLC25A11|SLC16A3|NHERF1|SLC25A13|ABCC4|SLC38A2|SLC38A1|SLC15A4|SLC27A1
-2.62525	-3.99368	-1.90649	GO:0048002	GO Biological Processes	antigen processing and presentation of peptide antigen	30244	69	703	10	1.42248	CTSS|DNM2|HLA-A|HLA-B|HLA-C|HLA-E|IKBKB|LNPEP|LGMN|IFI30
-3.96027	0	0	GO:0048009	GO Biological Processes	insulin-like growth factor receptor signaling pathway	30244	31	244	4	1.63934	AKT1|GRB10|IGF1R|PDPK1
0	-4.51745	0	GO:0048010	GO Biological Processes	vascular endothelial growth factor receptor signaling pathway	30244	34	703	7	0.995733	SLC31A1|MAPK14|FYN|PRKD1|PTK2|SRC|VAV2
0	-2.68492	-5.44361	GO:0048013	GO Biological Processes	ephrin receptor signaling pathway	30244	50	703	9	1.28023	CRK|EPHA2|FYN|MMP2|NCK1|PAK1|PTK2|SRC|YES1
0	-1.32345	-5.23155	GO:0048015	GO Biological Processes	phosphatidylinositol-mediated signaling	30244	75	703	11	1.56472	AKT1|ERBB2|IGF1R|PI4KA|PLCG1|PTEN|TYRO3|INPP5F|PLCH1|PLCE1|EXOC1
0	-1.97586	-6.05984	GO:0048017	GO Biological Processes	inositol lipid-mediated signaling	30244	79	703	12	1.70697	AKT1|ERBB2|IGF1R|PI4KA|PLCG1|PTEN|TYRO3|INPP5F|PLCH1|PLCE1|EXOC1|TNFAIP8L3
0	-3.29001	0	GO:0048021	GO Biological Processes	regulation of melanin biosynthetic process	30244	15	703	4	0.56899	ATP7A|RAPGEF2|RAB38|APPL1
0	-4.00288	0	GO:0048023	GO Biological Processes	positive regulation of melanin biosynthetic process	30244	9	326	3	0.920245	ATP7A|RAB38|APPL1
0	-2.43368	-3.29178	GO:0048041	GO Biological Processes	focal adhesion assembly	30244	29	392	4	1.02041	SRC|THY1|DLC1|RCC2
0	0	-2.676	GO:0048066	GO Biological Processes	developmental pigmentation	30244	42	392	4	1.02041	CD63|GNA11|AP1M1|ATP6AP2
0	0	-2.25732	GO:0048145	GO Biological Processes	regulation of fibroblast proliferation	30244	87	703	7	0.995733	AQP1|CDC6|FN1|GAS6|S100A6|SFRP1|IFI30
0	0	-2.30672	GO:0048146	GO Biological Processes	positive regulation of fibroblast proliferation	30244	53	392	4	1.02041	AQP1|CDC6|FN1|GAS6
0	-5.4756	-7.74115	GO:0048167	GO Biological Processes	regulation of synaptic plasticity	30244	210	392	16	4.08163	APP|CALB2|GSK3B|INS|MME|SERPINE2|LGMN|RAB3A|SLC1A1|RAPGEF2|ERC1|ERC2|NPTN|SLC38A1|JPH4|SYAP1
0	-1.62592	-2.19425	GO:0048168	GO Biological Processes	regulation of neuronal synaptic plasticity	30244	57	392	4	1.02041	APP|RAB3A|NPTN|SYAP1
-3.98311	-2.43982	-3.47456	GO:0048193	GO Biological Processes	Golgi vesicle transport	30244	281	703	25	3.55619	ARF5|CSNK1D|DNM2|KRT18|LAMP1|PRKD1|SORT1|ATP9A|VTI1B|VAMP5|RAB10|TMED10|TMED1|RAB31|BICD2|EHD3|RAB14|EXOC1|EXOC2|USE1|GOPC|TRAPPC1|YIPF4|EXOC8|RAB12
0	-4.41187	-3.09158	GO:0048259	GO Biological Processes	regulation of receptor-mediated endocytosis	30244	116	703	13	1.84922	APOC3|CD63|DNM2|LPAR1|FMR1|SDCBP|NUMB|WASL|CD2AP|GREM1|UBQLN2|ATAD1|ANKRD13A
0	-3.57672	-1.50281	GO:0048260	GO Biological Processes	positive regulation of receptor-mediated endocytosis	30244	53	326	5	1.53374	CD63|DNM2|FMR1|WASL|GREM1
-2.48261	0	0	GO:0048261	GO Biological Processes	negative regulation of receptor-mediated endocytosis	30244	37	244	3	1.22951	APOC3|SDCBP|UBQLN2
-4.92105	-2.31963	-2.86868	GO:0048278	GO Biological Processes	vesicle docking	30244	63	703	11	1.56472	CAV2|RAB3A|STX3|STXBP2|STX7|RAB3D|VTI1B|EXOC1|EXOC2|EXOC8|RAB12
-5.0022	0	-1.58709	GO:0048284	GO Biological Processes	organelle fusion	30244	128	703	14	1.99147	CAV2|GNAI3|PIP4K2A|STX3|PIP4K2B|STX7|VAMP4|SNAP29|VTI1B|CORO1A|VPS4A|CHMP4A|YIPF4|RAB12
0	0	-1.46719	GO:0048477	GO Biological Processes	oogenesis	30244	94	703	6	0.853485	AKT1|HEXB|PTX3|SRC|YTHDC1|ASPM
0	0	-1.68785	GO:0048483	GO Biological Processes	autonomic nervous system development	30244	45	392	3	0.765306	FN1|PLXNA3|PLXNA4
0	0	-2.30672	GO:0048488	GO Biological Processes	synaptic vesicle endocytosis	30244	53	703	7	0.995733	BIN1|DNM2|SYNJ2|PACSIN1|ITSN2|TBC1D24|FCHO2
0	0	-3.50255	GO:0048511	GO Biological Processes	rhythmic process	30244	279	392	12	3.06122	CSNK1D|GSK3B|IMPDH2|MMP2|NAGLU|PAM|PTEN|PTX3|SRC|TYRO3|MAGED1|ATG7
-9.38631	-7.94218	-7.22062	GO:0048514	GO Biological Processes	blood vessel morphogenesis	30244	430	703	46	6.54339	AAMP|ACVRL1|AKT1|ANGPT2|ANPEP|APOB|CDH2|CDH13|COL4A1|COL4A2|SLC31A1|MAPK14|CCN2|DAG1|EPHA2|FAP|FN1|GLUL|CCN1|MFGE8|MMP2|MMP14|NAGLU|NOTCH2|PKD2|PRCP|PRKCA|PRKD1|PTK2|PTPRB|S100A7|SLC1A1|THY1|VAV2|PXDN|WASF2|GNA13|ESM1|PDCD10|GREM1|PARVA|ANGPTL6|PIK3R6|ARID2|UNC5B|EMC10
0	-5.23535	-3.74114	GO:0048524	GO Biological Processes	positive regulation of viral process	30244	64	703	10	1.42248	FMR1|HMGB1|KPNA2|PKN2|SMPD1|TSG101|TYRO3|PPIE|VPS4A|VPS37B
-1.42574	0	0	GO:0048525	GO Biological Processes	negative regulation of viral process	30244	91	244	3	1.22951	BST2|MX1|ISG15
-2.03738	-2.37037	-2.33595	GO:0048545	GO Biological Processes	response to steroid hormone	30244	288	703	19	2.7027	AGL|ALAD|AQP1|ARG1|BMP6|COL1A1|CCN2|GLB1|HMGB2|IGF1R|NEDD4|NPC1|PAM|PLAT|SRC|ADAM9|HDAC6|ACSBG1|PPP1R9B
-1.49847	0	0	GO:0048562	GO Biological Processes	embryonic organ morphogenesis	30244	292	703	15	2.13371	ATP6V1B1|DLG1|DVL2|EPHA2|SMAD3|MMP14|NAGLU|NOTCH2|PKD2|PTK7|NHERF1|SLC39A1|CCDC40|MIB1|CCDC39
0	-1.84233	0	GO:0048565	GO Biological Processes	digestive tract development	30244	132	326	5	1.53374	IL6ST|SFRP1|SRC|CLMP|CCDC39
-1.51683	0	-1.46898	GO:0048568	GO Biological Processes	embryonic organ development	30244	450	703	20	2.84495	AKT1|ATP6V1B1|DLG1|DVL2|EPHA2|CCN1|SMAD3|MMP14|NAGLU|NOTCH2|PKD2|PTK7|NHERF1|SLC39A1|CCDC40|MIB1|COL18A1|PLXNA4|ARID2|CCDC39
0	-2.11438	0	GO:0048588	GO Biological Processes	developmental cell growth	30244	113	703	8	1.13798	APP|LAMB2|PLXNA1|CPNE1|DCLK1|HDAC6|SLC9A6|PLXNA3
0	-2.27225	-2.10495	GO:0048589	GO Biological Processes	developmental growth	30244	411	703	22	3.12945	APP|DAG1|GAP43|LAMB2|SMAD3|MTM1|NOTCH2|PLXNA1|PSAP|PTK7|PTX3|SFRP1|SPTBN2|SRC|CPNE1|DCLK1|HDAC6|CPQ|SLC9A6|PLXNA3|ARID2|ASPM
0	0	-2.97436	GO:0048592	GO Biological Processes	eye morphogenesis	30244	157	392	8	2.04082	AQP1|COL5A1|EPHA2|GNAT1|NAGLU|NOTCH2|SLC1A1|THY1
0	0	-2.16529	GO:0048593	GO Biological Processes	camera-type eye morphogenesis	30244	129	392	6	1.53061	AQP1|EPHA2|NAGLU|NOTCH2|SLC1A1|THY1
-1.32247	-2.33633	-3.1746	GO:0048598	GO Biological Processes	embryonic morphogenesis	30244	582	703	31	4.40967	ATP6V1B1|COL4A2|DLG1|DVL2|EPHA2|FN1|CCN1|ITGA7|LAMA5|LAMB3|SMAD3|MMP2|MMP14|NAGLU|NF2|NOTCH2|PKD2|PTK7|SDC4|SFRP1|TGFB1I1|NHERF1|DLC1|PLXNB2|GREM1|SLC39A1|CCDC40|TWSG1|MIB1|PALS1|CCDC39
-1.47398	0	-1.39673	GO:0048608	GO Biological Processes	reproductive structure development	30244	296	703	15	2.13371	BMP6|DLG1|HMGB2|MMP2|MMP14|SERPINE2|PSAP|PTX3|SFRP1|SRC|TYRO3|UBB|BASP1|ACSBG1|ASPM
0	-3.02615	-3.40599	GO:0048638	GO Biological Processes	regulation of developmental growth	30244	328	703	20	2.84495	AKT1|APP|MAPK14|DNM2|FN1|GSK3B|MTM1|LGMN|PTEN|PTPRS|ATRN|PLAA|HDAC6|BASP1|SEMA3C|ITSN2|PLXNA3|EPPK1|PLXNA4|AGRN
0	0	-1.75069	GO:0048640	GO Biological Processes	negative regulation of developmental growth	30244	116	392	5	1.27551	LGMN|PTEN|PTPRS|SEMA3C|PLXNA3
-3.22779	0	0	GO:0048660	GO Biological Processes	regulation of smooth muscle cell proliferation	30244	176	244	7	2.86885	AKT1|CDH13|GNAI3|IGF1R|MMP2|NPY5R|IRAK4
-4.79126	0	0	GO:0048661	GO Biological Processes	positive regulation of smooth muscle cell proliferation	30244	99	244	7	2.86885	AKT1|CDH13|GNAI3|IGF1R|MMP2|NPY5R|IRAK4
-3.15399	-4.77484	-6.70166	GO:0048667	GO Biological Processes	cell morphogenesis involved in neuron differentiation	30244	423	703	34	4.83642	APLP2|APP|DAG1|ERBB2|FYN|GAP43|IGF1R|LAMB2|NOTCH2|PLXNA1|PTEN|PTK2|PTK7|RAB3A|S100A6|ADAM17|TBCD|NUMB|WASL|DCLK1|NHERF1|MYOT|HDAC6|FARP1|SLC9A6|SEMA3C|RAB10|NFASC|PLXNB2|PLXNA3|ENAH|PLXNA4|NEXN|UNC5B
0	-1.82364	-1.61416	GO:0048675	GO Biological Processes	axon extension	30244	48	326	3	0.920245	LAMB2|DCLK1|PLXNA3
0	-2.34448	-2.90001	GO:0048678	GO Biological Processes	response to axon injury	30244	62	703	8	1.13798	ARG1|DAG1|GAP43|LAMB2|MMP2|P2RX4|SLC1A1|THY1
-1.37912	0	0	GO:0048704	GO Biological Processes	embryonic skeletal system morphogenesis	30244	95	244	3	1.22951	DLG1|SMAD3|MMP14
-4.76282	0	0	GO:0048705	GO Biological Processes	skeletal system morphogenesis	30244	227	244	10	4.09836	BMP6|COL1A1|DLG1|GLG1|LAMA5|SMAD3|MMP2|MMP14|RAB23|HHIP
-1.68216	0	0	GO:0048706	GO Biological Processes	embryonic skeletal system development	30244	129	244	4	1.63934	COL1A1|DLG1|SMAD3|MMP14
0	-3.13288	-1.97242	GO:0048708	GO Biological Processes	astrocyte differentiation	30244	66	326	5	1.53374	APP|GAP43|LAMB2|NAGLU|S100A9
-7.36034	-3.78749	-8.69776	GO:0048729	GO Biological Processes	tissue morphogenesis	30244	567	703	49	6.97013	ACVRL1|ATP7A|CD151|COL4A1|COL5A1|CSNK2B|CTSZ|DAG1|DLG1|DSP|DVL2|EPHA2|CCN1|ILK|LAMA5|SMAD3|MMP2|MMP14|NAGLU|NF2|NOTCH2|PAK1|PKD2|PLXNA1|PODXL|PTK7|SDC4|SFRP1|SRC|ADAM17|TGFB1I1|TGM3|TPM1|TTN|NHERF1|DLC1|SEMA3C|GNA13|RAB10|PDCD10|PLXNB2|GREM1|CCDC40|LIN7C|TWSG1|MIB1|PALS1|HHIP|CCDC39
-3.17083	-2.19664	-3.85161	GO:0048732	GO Biological Processes	gland development	30244	421	703	26	3.69844	AKT1|ARG1|ATP7A|DAG1|EPHA2|FASN|LAMA5|SMAD3|MMP2|NAGLU|NOTCH2|NPC1|PAM|SERPINE2|PKD2|PLXNA1|PSAP|SFRP1|SRC|SLC7A5|NHERF1|SEMA3C|CCDC40|TWSG1|IQGAP3|CCDC39
0	0	-1.43902	GO:0048738	GO Biological Processes	cardiac muscle tissue development	30244	188	392	6	1.53061	DSP|NAGLU|NOTCH2|SLC9A1|TPM1|GREM1
0	-3.09177	-1.85431	GO:0048753	GO Biological Processes	pigment granule organization	30244	39	703	7	0.995733	AP1S1|AP1S2|AP1M1|RAB29|ABCB6|RAB38|BACE2
-3.05346	0	-3.36273	GO:0048754	GO Biological Processes	branching morphogenesis of an epithelial tube	30244	137	703	13	1.84922	COL4A1|CTSZ|DAG1|DLG1|EPHA2|ILK|LAMA5|MMP14|PAK1|PKD2|SRC|GNA13|HHIP
-1.99422	-3.86088	-5.97652	GO:0048771	GO Biological Processes	tissue remodeling	30244	104	703	14	1.99147	ACVRL1|ARG1|ATP7A|CTSK|EPHA2|F2R|MMP2|MMP14|NOTCH2|SRC|TIMP1|RAB3D|SEMA3C|DOCK5
0	0	-4.37694	GO:0048790	GO Biological Processes	maintenance of presynaptic active zone structure	30244	6	392	3	0.765306	RAB3A|ERC1|ERC2
-3.37126	-8.06199	-7.91561	GO:0048812	GO Biological Processes	neuron projection morphogenesis	30244	464	703	42	5.9744	APLP2|APP|ATP7A|DAG1|DNM2|ERBB2|FYN|GAP43|IGF1R|LAMB2|NOTCH2|PAK1|PLXNA1|PTEN|PTK2|PTK7|RAB3A|S100A6|ADAM17|UBB|NUMB|CPNE1|WASL|DCLK1|MYOT|HDAC6|FARP1|SLC9A6|SEMA3C|RAB10|TNIK|NFASC|EPB41L3|SRGAP2|PLXNB2|PACSIN1|TAOK3|PLXNA3|ENAH|PLXNA4|NEXN|UNC5B
-1.85923	-1.5314	-1.33131	GO:0048813	GO Biological Processes	dendrite morphogenesis	30244	62	703	6	0.853485	FYN|PTEN|WASL|DCLK1|HDAC6|FARP1
0	0	-1.97242	GO:0048814	GO Biological Processes	regulation of dendrite morphogenesis	30244	66	703	6	0.853485	GSK3B|NEDD4|RAPGEF2|HDAC6|TNIK|TBC1D24
0	-1.74959	0	GO:0048839	GO Biological Processes	inner ear development	30244	191	326	6	1.84049	ADAM10|NAGLU|ATP8B1|PTK7|SDC4|LRP10
0	0	-2.01762	GO:0048841	GO Biological Processes	regulation of axon extension involved in axon guidance	30244	34	703	4	0.56899	HDAC6|SEMA3C|PLXNA3|PLXNA4
-1.70275	0	0	GO:0048844	GO Biological Processes	artery morphogenesis	30244	71	244	3	1.22951	ACVRL1|APOB|ARID2
-3.85535	-8.59375	-8.39147	GO:0048858	GO Biological Processes	cell projection morphogenesis	30244	474	703	44	6.25889	APLP2|APP|ATP7A|DAG1|DNM2|ERBB2|FYN|GAP43|IGF1R|LAMB2|NOTCH2|PAK1|PLXNA1|PTEN|PTK2|PTK7|RAB3A|S100A6|ADAM17|UBB|NUMB|CPNE1|WASL|DCLK1|MYOT|HDAC6|FARP1|WASF2|SLC9A6|SEMA3C|RAB10|PACSIN2|TNIK|NFASC|EPB41L3|SRGAP2|PLXNB2|PACSIN1|TAOK3|PLXNA3|ENAH|PLXNA4|NEXN|UNC5B
0	0	-1.48742	GO:0048863	GO Biological Processes	stem cell differentiation	30244	183	392	6	1.53061	CDH2|FN1|LAMA5|SLC9A1|SEMA3C|GREM1
0	0	-1.60626	GO:0048864	GO Biological Processes	stem cell development	30244	85	392	4	1.02041	CDH2|FN1|LAMA5|SEMA3C
-1.3034	-3.61171	-4.0155	GO:0048871	GO Biological Processes	multicellular organismal-level homeostasis	30244	587	703	34	4.83642	AKT1|FAS|AQP1|ABCC6|ATP6V1B1|AZGP1|BMP6|CD36|CDH2|CCN2|CTSK|F2R|HMGB1|IGKC|NAGLU|NT5E|P2RX4|PECAM1|PPP2CA|PRCP|PKN1|SLC1A1|SLC2A1|SRC|UBB|DNAJA3|TJP2|RAB3D|CORO1A|RRP8|LPCAT1|CYBRD1|CARD11|SLC15A4
0	0	-1.62279	GO:0048872	GO Biological Processes	homeostasis of number of cells	30244	267	392	8	2.04082	AKT1|FAS|CDH2|F2R|HMGB1|PKN1|CARD11|SLC15A4
-2.35543	0	-2.75092	GO:0048880	GO Biological Processes	sensory system development	30244	387	703	23	3.27169	ACTL6A|ACVRL1|AQP1|BMP6|COL4A1|COL5A1|DLG1|EPHA2|GNAT1|GNB1|IMPDH2|LAMB2|SMAD3|NAGLU|NF2|NOTCH2|SLC1A1|THY1|PXDN|RAB18|TWSG1|LPCAT1|WNT5B
-3.1188	-2.33721	-2.3777	GO:0050670	GO Biological Processes	regulation of lymphocyte proliferation	30244	239	703	21	2.9872	ARG1|BST1|CD55|DLG1|ERBB2|HLA-A|HLA-E|HMGB1|IL6ST|LGALS3|NCK1|PKN1|PRNP|RAC2|SDC4|DNAJA3|GPNMB|CORO1A|PYCARD|TWSG1|CARD11
-1.51947	0	-1.38796	GO:0050671	GO Biological Processes	positive regulation of lymphocyte proliferation	30244	145	703	11	1.56472	BST1|CD55|HLA-A|HLA-E|HMGB1|IL6ST|NCK1|DNAJA3|CORO1A|PYCARD|CARD11
-2.24588	0	0	GO:0050672	GO Biological Processes	negative regulation of lymphocyte proliferation	30244	88	703	8	1.13798	ARG1|DLG1|ERBB2|PKN1|PRNP|SDC4|GPNMB|TWSG1
-1.93415	0	-1.65609	GO:0050673	GO Biological Processes	epithelial cell proliferation	30244	167	703	11	1.56472	ACVRL1|CAV2|SCARB1|CDH13|DLG1|EPHA2|FAP|IGFBP4|MMP14|NOTCH2|IQGAP3
-4.40287	-1.7971	-2.90866	GO:0050678	GO Biological Processes	regulation of epithelial cell proliferation	30244	418	703	28	3.98293	ACVRL1|AKT1|ARG1|ATP7A|BMP6|CAV2|CDH13|DLG1|ERBB2|GLUL|HMGB1|HMGB2|LAMA5|SMAD3|NOTCH2|PDPK1|PLCG1|PRKCA|PRKD1|SFRP1|ADAM17|TGM1|MAGED1|HDAC6|PDCD10|EPPK1|IQGAP3|EMC10
-4.0339	-3.11074	-3.13343	GO:0050679	GO Biological Processes	positive regulation of epithelial cell proliferation	30244	224	703	22	3.12945	ACVRL1|AKT1|ARG1|ATP7A|BMP6|CAV2|CDH13|ERBB2|GLUL|HMGB1|HMGB2|NOTCH2|PDPK1|PLCG1|PRKCA|PRKD1|SFRP1|ADAM17|TGM1|HDAC6|IQGAP3|EMC10
0	-3.66499	-3.55938	GO:0050708	GO Biological Processes	regulation of protein secretion	30244	275	326	11	3.37423	F2R|GLUL|INS|ITPR1|OSBP|PAM|SFRP1|ADAM9|TMED10|CD2AP|STXBP5
0	-2.96995	-3.89335	GO:0050714	GO Biological Processes	positive regulation of protein secretion	30244	146	703	13	1.84922	BMP6|GLUL|GNA11|INS|ITPR1|OSBP|TTN|ADAM9|TMED10|CD2AP|TM7SF3|TRPM4|EXOC1
-1.62308	-2.13813	-3.75895	GO:0050727	GO Biological Processes	regulation of inflammatory response	30244	429	703	28	3.98293	APP|BST1|MAPK14|CYLD|FYN|HLA-E|IFI35|IL6ST|INS|SMAD3|MGST2|NPY5R|NT5E|PLCG1|S100A8|S100A9|SRC|TYRO3|YES1|TRADD|SNX4|RIPK1|NMI|PYCARD|SELENOS|GSDMD|SIRPA|DAGLB
-1.61345	0	-1.31307	GO:0050728	GO Biological Processes	negative regulation of inflammatory response	30244	202	703	13	1.84922	MAPK14|CYLD|FYN|INS|SMAD3|NPY5R|NT5E|PLCG1|SRC|TYRO3|YES1|SELENOS|SIRPA
-1.42902	-2.16405	-3.69724	GO:0050729	GO Biological Processes	positive regulation of inflammatory response	30244	155	703	14	1.99147	APP|HLA-E|IFI35|IL6ST|MGST2|NPY5R|S100A8|S100A9|TRADD|SNX4|RIPK1|NMI|PYCARD|GSDMD
0	-5.41205	-4.56251	GO:0050730	GO Biological Processes	regulation of peptidyl-tyrosine phosphorylation	30244	251	703	23	3.27169	APP|BMP6|BST1|CD36|DVL2|FYN|GAS6|IL6ST|NF2|OSBP|PECAM1|PPP2CA|PRNP|SFRP1|SRC|ADAM17|THY1|TSG101|YES1|GPRC5A|INPP5F|GREM1|RAP2C
0	-1.85347	-2.01815	GO:0050731	GO Biological Processes	positive regulation of peptidyl-tyrosine phosphorylation	30244	181	703	13	1.84922	BMP6|CD36|DVL2|FYN|GAS6|IL6ST|OSBP|PECAM1|PRNP|SRC|ADAM17|YES1|GREM1
0	-4.60154	-1.48205	GO:0050732	GO Biological Processes	negative regulation of peptidyl-tyrosine phosphorylation	30244	54	326	6	1.84049	NF2|SFRP1|THY1|TSG101|GPRC5A|INPP5F
-1.31353	-3.94066	-6.09465	GO:0050764	GO Biological Processes	regulation of phagocytosis	30244	101	703	13	1.84922	CD36|SCARB1|DNM2|GAS6|HMGB1|PTX3|RAB31|APPL1|PYCARD|APPL2|PIP4P2|SIRPA|ANO6
0	-2.84497	0	GO:0050765	GO Biological Processes	negative regulation of phagocytosis	30244	21	703	4	0.56899	HMGB1|APPL1|PIP4P2|SIRPA
0	-2.09415	-4.34203	GO:0050766	GO Biological Processes	positive regulation of phagocytosis	30244	73	392	7	1.78571	CD36|GAS6|PTX3|RAB31|PYCARD|APPL2|ANO6
0	-4.00824	-5.99717	GO:0050767	GO Biological Processes	regulation of neurogenesis	30244	390	392	19	4.84694	BIN1|VCAN|DAG1|FN1|HMGB2|MME|SERPINE2|PTEN|PTPRS|THY1|NUMB|RAPGEF2|SEMA3C|KIFAP3|NPTN|APPL2|PLXNA3|PLXNA4|ASPM
0	-1.62769	-3.10273	GO:0050768	GO Biological Processes	negative regulation of neurogenesis	30244	150	392	8	2.04082	PTEN|PTPRS|THY1|RAPGEF2|SEMA3C|KIFAP3|APPL2|PLXNA3
0	-2.90092	-3.48867	GO:0050769	GO Biological Processes	positive regulation of neurogenesis	30244	240	703	17	2.41821	BIN1|VCAN|DAG1|FN1|IL6ST|MME|SERPINE2|PLXNA1|SLC7A5|NUMB|HDAC6|PLXNB2|NPTN|PLXNA3|TBC1D24|PLXNA4|ASPM
0	-2.16405	-4.43187	GO:0050770	GO Biological Processes	regulation of axonogenesis	30244	155	392	10	2.55102	CDH2|FN1|GSK3B|PAK1|PTEN|PTPRS|THY1|SEMA3C|PLXNA3|PLXNA4
0	0	-2.77809	GO:0050771	GO Biological Processes	negative regulation of axonogenesis	30244	66	392	5	1.27551	PTEN|PTPRS|THY1|SEMA3C|PLXNA3
0	-1.30932	0	GO:0050772	GO Biological Processes	positive regulation of axonogenesis	30244	76	703	5	0.711238	FN1|PLXNA1|PLXNB2|PLXNA3|PLXNA4
0	0	-2.62277	GO:0050773	GO Biological Processes	regulation of dendrite development	30244	104	392	6	1.53061	CRK|GSK3B|NEDD4|RAPGEF2|TNIK|PACSIN1
-5.22346	-2.79734	-3.50087	GO:0050777	GO Biological Processes	negative regulation of immune response	30244	201	703	21	2.9872	AKT1|ARG1|CD59|CRK|MAPK14|CD55|FYN|HLA-A|HLA-B|HLA-E|INS|LGALS3|NPY5R|PLCG1|SRC|TYRO3|YES1|NMI|ISG15|SAMHD1|SELENOS
-2.30908	-2.09258	-5.60325	GO:0050778	GO Biological Processes	positive regulation of immune response	30244	622	703	37	5.26316	CTSS|CYLD|CD55|FYN|HLA-A|HLA-B|HLA-C|HLA-E|HMGB1|HMGB2|IFI35|IGKC|IKBKB|IL6ST|LAMP1|NAGLU|PAK1|PLCG1|PTK2|SRC|THY1|VAV2|YES1|STX7|SNX4|RAB29|NMI|TLR6|RFTN1|ZDHHC5|PYCARD|IRAK4|RNF31|APPL2|S100A14|CARD11|SLC15A4
-1.95506	-3.35251	-2.83642	GO:0050792	GO Biological Processes	regulation of viral process	30244	165	703	15	2.13371	BST2|FMR1|HMGB1|KPNA2|MX1|PKN2|PTX3|SMPD1|TSG101|TYRO3|ISG15|PPIE|IFIT5|VPS4A|VPS37B
-2.60636	-6.25481	-6.75482	GO:0050801	GO Biological Processes	monoatomic ion homeostasis	30244	496	703	39	5.54765	APP|ABCC6|ATP1A4|ATP1B1|ATP4A|ATP6V1B1|ATP7A|BMP6|CALB2|CAV2|SLC31A1|HEXB|ITPR1|KCNMA1|NAGLU|NT5E|PKD2|PRNP|RYR1|RYR3|S100A8|S100A9|SLC1A1|SLC9A1|STIM1|SLC30A1|ATP6V1G1|ABCB6|ATP6AP2|SLC9A6|ATP6V0A2|RAB38|ERC2|NPTN|ATP2C1|ATP6V1H|SLC12A9|S100A14|CYBRD1
0	-3.50707	-4.74749	GO:0050803	GO Biological Processes	regulation of synapse structure or activity	30244	241	392	13	3.31633	ADAM10|AKT1|APP|CDH2|DAG1|INS|NEDD4|PTEN|PTPRS|THBS2|FARP1|ASAP1|AGRN
-3.15547	-4.54778	-9.41447	GO:0050804	GO Biological Processes	modulation of chemical synaptic transmission	30244	491	703	39	5.54765	APP|CALB2|CDH2|F2R|FMR1|FYN|GLUL|GSK3B|INS|MME|NPY5R|SERPINE2|PLAT|PLCG1|PRNP|LGMN|PTEN|PTPRS|RAB3A|SLC1A1|SRC|STX3|SLC30A1|HOMER3|RAPGEF2|HDAC6|PACSIN2|DLGAP4|ERC1|ERC2|NPTN|SLC38A2|PXK|TBC1D24|SLC38A1|JPH4|ATAD1|SYAP1|STXBP5
0	-3.63103	-2.45349	GO:0050806	GO Biological Processes	positive regulation of synaptic transmission	30244	150	326	8	2.45399	APP|FMR1|GLUL|INS|MME|SERPINE2|LGMN|NPTN
0	-3.57946	-4.84375	GO:0050807	GO Biological Processes	regulation of synapse organization	30244	236	392	13	3.31633	ADAM10|AKT1|APP|CDH2|DAG1|INS|NEDD4|PTEN|PTPRS|THBS2|FARP1|ASAP1|AGRN
-6.31253	-14.5546	-11.8277	GO:0050808	GO Biological Processes	synapse organization	30244	326	703	42	5.9744	ADAM10|APP|CDH2|COL4A1|CRK|DLG1|DRP2|ERBB2|F2R|FYN|IGF1R|LAMA5|LAMB2|NEDD4|PALM|PRNP|LGMN|PTEN|PTK7|PTPRS|RAB3A|SORT1|SDCBP|SLC1A1|SPTBN2|RAB29|WASL|DNAJA3|MYOT|HDAC6|FARP1|WASF2|ERC1|SRGAP2|CD2AP|PLXNB2|ERC2|APPL1|PCDHB5|NPTN|PLXNA4|AGRN
-2.41238	0	0	GO:0050810	GO Biological Processes	regulation of steroid biosynthetic process	30244	79	244	4	1.63934	APOB|ASAH1|BMP6|IGF1R
-1.84384	-5.43922	-3.96844	GO:0050817	GO Biological Processes	coagulation	30244	176	703	18	2.56046	CD36|CD59|CLIC1|MAPK14|DGKA|F2R|F8|GAS6|GNAQ|ILK|SERPINE2|PLAT|SRC|TYRO3|VAV2|VWF|GNA13|ANO6
0	-2.90739	-3.39542	GO:0050818	GO Biological Processes	regulation of coagulation	30244	74	703	8	1.13798	CD36|F2R|FAP|SERPINB2|SERPINE2|PLAT|EMILIN1|ANO6
0	-3.53599	-3.23406	GO:0050820	GO Biological Processes	positive regulation of coagulation	30244	30	326	4	1.22699	F2R|PLAT|EMILIN1|ANO6
-1.48316	0	0	GO:0050821	GO Biological Processes	protein stabilization	30244	219	244	5	2.04918	ATP1B1|LAMP1|SMAD3|PDCD10|PARVA
0	-1.40757	-2.35127	GO:0050830	GO Biological Processes	defense response to Gram-positive bacterium	30244	118	703	9	1.28023	CD36|EPHA2|HLA-A|HLA-E|HMGB2|RPL39|ADAM17|PYCARD|GSDMD
-1.54037	-1.92071	-2.36629	GO:0050848	GO Biological Processes	regulation of calcium-mediated signaling	30244	82	703	9	1.28023	BST1|CDH13|GSK3B|ITPR1|P2RX4|PRNP|SLC9A1|HOMER3|JPT2
0	-2.84497	0	GO:0050849	GO Biological Processes	negative regulation of calcium-mediated signaling	30244	21	703	4	0.56899	GSK3B|ITPR1|PRNP|HOMER3
0	0	-1.7859	GO:0050851	GO Biological Processes	antigen receptor-mediated signaling pathway	30244	156	392	6	1.53061	IGKC|IKBKB|PLCG1|THY1|RFTN1|RNF31
0	0	-1.84114	GO:0050852	GO Biological Processes	T cell receptor signaling pathway	30244	110	392	5	1.27551	IKBKB|PLCG1|THY1|RFTN1|RNF31
0	-1.46215	-1.97242	GO:0050854	GO Biological Processes	regulation of antigen receptor-mediated signaling pathway	30244	66	392	4	1.02041	LGALS3|THY1|RAB29|CARD11
0	-1.89936	-2.56499	GO:0050856	GO Biological Processes	regulation of T cell receptor signaling pathway	30244	45	392	4	1.02041	LGALS3|THY1|RAB29|CARD11
-6.28787	-3.58174	-1.96175	GO:0050863	GO Biological Processes	regulation of T cell activation	30244	378	703	29	4.12518	ACTL6A|AKT1|ARG1|CD55|DLG1|DPP4|ERBB2|FYN|HLA-A|HLA-E|HMGB1|IL6ST|LGALS3|NCK1|PRNP|RAC2|SDC4|SRC|THY1|YES1|DNAJA3|GPNMB|CORO1A|PYCARD|TWSG1|CARD11|SIRPA|PIK3R6|ARID2
-6.98109	-3.96368	-3.80365	GO:0050865	GO Biological Processes	regulation of cell activation	30244	657	703	47	6.68563	ACTL6A|AKT1|ARG1|BST1|CCN2|CD55|DLG1|DPP4|ERBB2|FN1|FYN|GAS6|GNAQ|HLA-A|HLA-E|HMGB1|IL6ST|LAMP1|LGALS3|MMP14|NCK1|PDPK1|SERPINE2|PRKCA|PKN1|PRNP|RAC2|SDC4|SFRP1|SRC|STXBP2|THY1|TYRO3|YES1|SNX4|DNAJA3|TLR6|GPNMB|EMILIN1|CORO1A|PYCARD|TWSG1|CARD11|SLC15A4|SIRPA|PIK3R6|ARID2
0	-1.93286	-2.53709	GO:0050866	GO Biological Processes	negative regulation of cell activation	30244	226	703	15	2.13371	ARG1|DLG1|ERBB2|FN1|HMGB1|LGALS3|SERPINE2|PKN1|PRNP|SDC4|SFRP1|TYRO3|GPNMB|EMILIN1|TWSG1
-5.33655	-2.39922	-2.23582	GO:0050867	GO Biological Processes	positive regulation of cell activation	30244	395	703	27	3.84068	ACTL6A|AKT1|BST1|CCN2|CD55|DPP4|FYN|GAS6|HLA-A|HLA-E|HMGB1|IL6ST|LAMP1|MMP14|NCK1|SRC|THY1|YES1|SNX4|DNAJA3|TLR6|CORO1A|PYCARD|CARD11|SIRPA|PIK3R6|ARID2
-1.64978	0	0	GO:0050868	GO Biological Processes	negative regulation of T cell activation	30244	132	703	9	1.28023	ARG1|DLG1|ERBB2|HMGB1|LGALS3|PRNP|SDC4|GPNMB|TWSG1
-5.19529	-2.79092	-1.78333	GO:0050870	GO Biological Processes	positive regulation of T cell activation	30244	249	703	20	2.84495	ACTL6A|AKT1|CD55|DPP4|FYN|HLA-A|HLA-E|HMGB1|IL6ST|NCK1|SRC|THY1|YES1|DNAJA3|CORO1A|PYCARD|CARD11|SIRPA|PIK3R6|ARID2
0	-4.52488	-4.23248	GO:0050878	GO Biological Processes	regulation of body fluid levels	30244	349	703	25	3.55619	AQP1|ATP6V1B1|ATP7A|CD36|CD59|CLIC1|MAPK14|DGKA|F2R|F8|FAP|GAS6|GNAQ|ILK|SERPINB2|PAM|SERPINE2|PLAT|SRC|TYRO3|VAV2|VWF|GNA13|EMILIN1|ANO6
0	0	-1.50281	GO:0050886	GO Biological Processes	endocrine process	30244	53	392	3	0.765306	AQP1|CTSZ|ATP6AP2
0	-1.64393	-3.53402	GO:0050890	GO Biological Processes	cognition	30244	318	392	13	3.31633	APP|INS|MAN2B1|MME|LGMN|PTEN|SLC1A1|SRC|NPTN|MAGT1|JPH4|PPP1R9B|ATAD1
0	0	-2.09087	GO:0050892	GO Biological Processes	intestinal absorption	30244	32	703	4	0.56899	CD36|SCARB1|NPC1|TJP2
-2.42887	-2.29457	-4.05827	GO:0050900	GO Biological Processes	leukocyte migration	30244	243	703	19	2.7027	CRK|EPS8|FYN|GAS6|HMGB1|ICAM1|ITGA7|LGALS3|CD99|MMP2|PECAM1|S100A8|S100A9|SRC|YES1|CORO1A|IRAK4|TRPM4|SIRPA
0	0	-1.95004	GO:0050909	GO Biological Processes	sensory perception of taste	30244	67	392	4	1.02041	AZGP1|CD36|GNAT1|GNB1
0	-1.77614	-2.39786	GO:0050918	GO Biological Processes	positive chemotaxis	30244	50	392	4	1.02041	HMGB1|HMGB2|LGALS3|GPNMB
0	-1.87349	-1.66266	GO:0050919	GO Biological Processes	negative chemotaxis	30244	46	326	3	0.920245	DPP4|PLXNA3|PLXNA4
-3.22742	-5.83055	-4.96279	GO:0050920	GO Biological Processes	regulation of chemotaxis	30244	230	703	25	3.55619	ADAM10|ANGPT2|BST1|CDH13|DPP4|LPAR1|GAS6|HMGB1|SMAD3|P2RX4|PRKD1|LGMN|PTK2|RAC2|S100A7|STX3|ADAM17|HDAC6|SEMA3C|GREM1|PLXNA3|S100A14|PLXNA4|MOSPD2|ANO6
-2.20851	-4.57701	-3.23901	GO:0050921	GO Biological Processes	positive regulation of chemotaxis	30244	143	703	17	2.41821	ADAM10|CDH13|LPAR1|GAS6|HMGB1|SMAD3|P2RX4|PRKD1|LGMN|PTK2|RAC2|S100A7|STX3|ADAM17|S100A14|MOSPD2|ANO6
-1.71896	-1.39781	0	GO:0050922	GO Biological Processes	negative regulation of chemotaxis	30244	70	703	6	0.853485	ANGPT2|DPP4|HDAC6|SEMA3C|GREM1|PLXNA3
-2.92972	0	0	GO:0050926	GO Biological Processes	regulation of positive chemotaxis	30244	26	244	3	1.22951	ANGPT2|CDH13|SMAD3
-1.80559	-1.33765	0	GO:0050954	GO Biological Processes	sensory perception of mechanical stimulus	30244	180	703	11	1.56472	ATP6V1B1|COL1A1|DIAPH1|FYN|HEXB|P2RX4|ATP8B1|SERPINE2|RAB3A|NHERF1|CEMIP
0	-1.70891	-1.50281	GO:0050982	GO Biological Processes	detection of mechanical stimulus	30244	53	703	6	0.853485	CDH2|FYN|SERPINE2|PKD2|PTK2|TTN
-1.85923	-1.5314	-1.33131	GO:0050994	GO Biological Processes	regulation of lipid catabolic process	30244	62	244	3	1.22951	AKT1|APOC3|SCARB1
0	-1.98115	-2.676	GO:0050999	GO Biological Processes	regulation of nitric-oxide synthase activity	30244	42	392	4	1.02041	AKT1|SCARB1|GLA|INS
0	0	-2.55736	GO:0051000	GO Biological Processes	positive regulation of nitric-oxide synthase activity	30244	22	392	3	0.765306	AKT1|SCARB1|INS
-1.95794	0	0	GO:0051017	GO Biological Processes	actin filament bundle assembly	30244	57	703	5	0.711238	ADD1|EPS8|LCP1|MARCKS|SRC
0	-3.92532	-3.61889	GO:0051043	GO Biological Processes	regulation of membrane protein ectodomain proteolysis	30244	24	326	4	1.22699	TIMP1|TIMP3|ADAM9|PACSIN3
-2.25554	-5.75902	-4.49869	GO:0051046	GO Biological Processes	regulation of secretion	30244	632	703	41	5.83215	AQP1|BMP6|F2R|FMR1|GLUL|GNA11|INS|ITPR1|LAMP1|NPY5R|OSBP|P2RX4|PAM|PDPK1|RAB3A|RAC2|S100A8|SDC4|SDCBP|SFRP1|STXBP2|TSG101|TTN|SLC30A1|SNX4|ADAM9|RAB9A|NHERF1|RAB3D|ATP9A|TMED10|CD2AP|SNX5|VPS4A|TM7SF3|SLC38A2|TRPM4|EXOC1|STXBP5|RAB12|RAB15
-1.35291	-7.1148	-5.99174	GO:0051047	GO Biological Processes	positive regulation of secretion	30244	317	703	28	3.98293	AQP1|BMP6|GLUL|GNA11|INS|ITPR1|LAMP1|OSBP|P2RX4|RAB3A|S100A8|SDC4|SDCBP|TSG101|TTN|SNX4|ADAM9|RAB9A|RAB3D|TMED10|CD2AP|SNX5|VPS4A|TM7SF3|TRPM4|EXOC1|STXBP5|RAB15
-3.75794	-5.18779	-5.7432	GO:0051051	GO Biological Processes	negative regulation of transport	30244	485	703	38	5.40541	AKT1|BIN1|APOC3|ATP7A|CD36|F2R|FMR1|GRB10|GSTM2|HMGB1|INS|LGALS3|NEDD4|NPY5R|SERPINE2|PKD2|PRKD1|PTEN|RRAD|SDCBP|SFRP1|SLC30A1|NHERF1|ATP9A|CORO1A|PACSIN2|APPL1|PACSIN3|UBQLN2|PACSIN1|RAB23|PXK|APPL2|PIP4P2|SELENOS|GOPC|ANKRD13A|SIRPA
0	-2.2752	-3.24724	GO:0051056	GO Biological Processes	regulation of small GTPase mediated signal transduction	30244	298	703	19	2.7027	APOC3|CRK|DNM2|LPAR1|EPS8|F2R|NOTCH2|RDX|SRC|VAV2|ARHGEF1|DLC1|STAMBP|GNA13|GABARAP|SRGAP2|CD2AP|PLCE1|FGD5
0	0	-1.92807	GO:0051057	GO Biological Processes	positive regulation of small GTPase mediated signal transduction	30244	68	392	4	1.02041	LPAR1|F2R|NOTCH2|SRC
0	0	-1.44192	GO:0051058	GO Biological Processes	negative regulation of small GTPase mediated signal transduction	30244	56	392	3	0.765306	DLC1|STAMBP|CD2AP
0	-2.7631	-5.46794	GO:0051090	GO Biological Processes	regulation of DNA-binding transcription factor activity	30244	464	392	20	5.10204	AKT1|ANXA4|APP|CD36|CYLD|GAS6|IKBKB|INS|PKD2|PTEN|S100A9|TRADD|RIPK1|FAF1|ERC1|GREM1|PYCARD|RNF31|ERBIN|CARD11
-1.6354	-3.11069	-4.85616	GO:0051091	GO Biological Processes	positive regulation of DNA-binding transcription factor activity	30244	271	392	14	3.57143	AKT1|APP|CD36|IKBKB|INS|PTEN|S100A9|TRADD|RIPK1|ERC1|GREM1|PYCARD|RNF31|CARD11
0	-4.21618	-5.91209	GO:0051092	GO Biological Processes	positive regulation of NF-kappaB transcription factor activity	30244	159	392	12	3.06122	APP|CD36|IKBKB|INS|S100A9|TRADD|RIPK1|ERC1|GREM1|PYCARD|RNF31|CARD11
0	-3.69414	-2.94493	GO:0051098	GO Biological Processes	regulation of binding	30244	368	326	13	3.98773	AKT1|APP|CRK|FMR1|GSK3B|HMGB1|HMGB2|MARK3|PEX19|SRC|SYMPK|CPNE1|GPSM1
0	-2.5228	-2.09414	GO:0051099	GO Biological Processes	positive regulation of binding	30244	175	703	12	1.70697	ADD1|APP|FMR1|GSK3B|HMGB1|HMGB2|MARK3|PPP2CA|RALB|RAPGEF2|MAPRE1|GPSM1
0	-1.50283	0	GO:0051100	GO Biological Processes	negative regulation of binding	30244	162	326	5	1.53374	AKT1|GSK3B|PEX19|SYMPK|CPNE1
-5.71865	-7.00613	-7.03306	GO:0051129	GO Biological Processes	negative regulation of cellular component organization	30244	721	703	55	7.82361	ACVRL1|ADD1|AKT1|SLC25A4|APOC3|BMP6|CST3|DNM2|DPP4|LPAR1|EPS8|FAP|FYN|GSK3B|HMGB1|IKBKB|LGALS3|MMP14|MTM1|PRKD1|PRNP|PTEN|PTPRS|RDX|SDCBP|SPTBN2|SRC|SVIL|TBCD|THY1|RAB29|WASL|RAPGEF2|KNTC1|HDAC6|WASF2|DLC1|SEMA3C|EMILIN1|CORO1A|PACSIN2|INPP5F|MAPRE1|TPX2|APPL1|PACSIN3|UBQLN2|PACSIN1|PIP4P2|PLXNA3|RCC2|APOM|ANTXR1|ANKRD13A|SIRPA
0	-2.66561	-3.33458	GO:0051146	GO Biological Processes	striated muscle cell differentiation	30244	211	392	10	2.55102	AKT1|CAV2|CDH2|NAGLU|RYR1|SORT1|SLC9A1|TPM1|GREM1|DOCK5
0	-1.74087	0	GO:0051169	GO Biological Processes	nuclear transport	30244	247	326	7	2.14724	AKT1|FMR1|KPNA2|APPL1|APPL2|NDC1|YTHDC1
0	-1.39628	0	GO:0051170	GO Biological Processes	import into nucleus	30244	119	326	4	1.22699	AKT1|KPNA2|APPL1|APPL2
0	0	-1.54577	GO:0051180	GO Biological Processes	vitamin transport	30244	51	392	3	0.765306	SCARB1|SLC2A3|SLC27A1
0	-2.34448	-3.81792	GO:0051209	GO Biological Processes	release of sequestered calcium ion into cytosol	30244	62	703	8	1.13798	F2R|ITPR1|PKD2|PLCG1|RYR1|RYR3|PLCH1|PLCE1
-2.41364	-9.65645	-6.81663	GO:0051222	GO Biological Processes	positive regulation of protein transport	30244	310	703	32	4.55192	BMP6|MAPK14|ERBB2|FYN|GAS6|GLUL|GNA11|GSK3B|HSPA1L|INS|ITPR1|SMAD3|OSBP|PRKD1|PRNP|RAC2|SRC|TSG101|TTN|ADAM9|RAB29|TMED10|PDCD10|MTCL1|CD2AP|ATP2C1|VPS28|TM7SF3|TRPM4|RNF31|EXOC1|CEMIP
-2.00311	-9.23049	-7.00164	GO:0051223	GO Biological Processes	regulation of protein transport	30244	519	703	41	5.83215	BMP6|CD36|MAPK14|ERBB2|F2R|FYN|GAS6|GLUL|GNA11|GSK3B|HSPA1L|INS|ITPR1|LCP1|SMAD3|OSBP|PAM|PRKD1|PRNP|RAC2|SFRP1|SLC1A1|SRC|TSG101|TTN|ADAM9|RAB29|TMED10|PDCD10|MTCL1|CD2AP|GAPVD1|ATP2C1|VPS28|RAB23|TM7SF3|TRPM4|RNF31|EXOC1|CEMIP|STXBP5
-2.53919	-1.94236	-4.75875	GO:0051235	GO Biological Processes	maintenance of location	30244	173	703	15	2.13371	AKT1|CD36|GAA|HEXB|LTBP1|NAGLU|NPC1|PKD2|S100A8|S100A9|NPC2|FAF1|SYNE1|CCDC88A|ASPM
-6.06692	-3.37361	-3.44804	GO:0051249	GO Biological Processes	regulation of lymphocyte activation	30244	504	703	37	5.26316	ACTL6A|AKT1|ARG1|BST1|CD55|DLG1|DPP4|ERBB2|FYN|GAS6|HLA-A|HLA-E|HMGB1|IL6ST|LAMP1|LGALS3|MMP14|NCK1|PKN1|PRNP|RAC2|SDC4|SFRP1|SRC|THY1|TYRO3|YES1|DNAJA3|GPNMB|CORO1A|PYCARD|TWSG1|CARD11|SLC15A4|SIRPA|PIK3R6|ARID2
-1.31445	-1.43569	-1.63377	GO:0051250	GO Biological Processes	negative regulation of lymphocyte activation	30244	169	703	12	1.70697	ARG1|DLG1|ERBB2|HMGB1|LGALS3|PKN1|PRNP|SDC4|SFRP1|TYRO3|GPNMB|TWSG1
-5.53203	-2.50978	-2.41396	GO:0051251	GO Biological Processes	positive regulation of lymphocyte activation	30244	327	703	24	3.41394	ACTL6A|AKT1|BST1|CD55|DPP4|FYN|GAS6|HLA-A|HLA-E|HMGB1|IL6ST|LAMP1|MMP14|NCK1|SRC|THY1|YES1|DNAJA3|CORO1A|PYCARD|CARD11|SIRPA|PIK3R6|ARID2
-2.03774	-2.31775	0	GO:0051258	GO Biological Processes	protein polymerization	30244	101	703	10	1.42248	CSNK1D|DIAPH1|DLG1|WASL|PSTPIP2|CKAP5|ARPC2|MAPRE1|TPX2|CHMP4A
-2.39029	-2.25289	-2.81367	GO:0051259	GO Biological Processes	protein complex oligomerization	30244	247	703	18	2.56046	ALAD|COL1A2|SLC31A1|PKD2|PRNP|RYR1|RYR3|SLC9A1|PXDN|SAMHD1|PYCARD|EHD3|TRPM4|APPL2|FKRP|GSDMD|CARD11|MLKL
-2.3514	-2.33985	-2.4705	GO:0051260	GO Biological Processes	protein homooligomerization	30244	189	703	14	1.99147	ALAD|PKD2|PRNP|RYR1|RYR3|PXDN|SAMHD1|PYCARD|EHD3|TRPM4|APPL2|GSDMD|CARD11|MLKL
0	-1.78494	-1.52678	GO:0051262	GO Biological Processes	protein tetramerization	30244	90	703	7	0.995733	PKD2|RYR1|RYR3|SAMHD1|TRPM4|APPL2|FKRP
-2.35453	-2.70884	-4.01735	GO:0051279	GO Biological Processes	regulation of release of sequestered calcium ion into cytosol	30244	82	703	11	1.56472	DIAPH1|F2R|GSTM2|PDPK1|PKD2|PLCG1|PRKD1|THY1|CORO1A|CEMIP|JPH4
0	-3.00877	-4.85438	GO:0051281	GO Biological Processes	positive regulation of release of sequestered calcium ion into cytosol	30244	41	392	6	1.53061	F2R|GSTM2|PKD2|PLCG1|THY1|CEMIP
-1.59781	-3.90168	-4.89597	GO:0051282	GO Biological Processes	regulation of sequestering of calcium ion	30244	137	703	16	2.27596	DIAPH1|F2R|GSTM2|ITPR1|PDPK1|PKD2|PLCG1|PRKD1|RYR1|RYR3|THY1|CORO1A|PLCH1|PLCE1|CEMIP|JPH4
0	-2.31963	-3.77917	GO:0051283	GO Biological Processes	negative regulation of sequestering of calcium ion	30244	63	703	8	1.13798	F2R|ITPR1|PKD2|PLCG1|RYR1|RYR3|PLCH1|PLCE1
0	-1.58697	-2.14148	GO:0051289	GO Biological Processes	protein homotetramerization	30244	59	703	6	0.853485	PKD2|RYR1|RYR3|SAMHD1|TRPM4|APPL2
-2.04168	-4.32165	-2.1272	GO:0051301	GO Biological Processes	cell division	30244	512	703	29	4.12518	CDC6|EPB41L2|GNAI1|GNAI3|NUMA1|PKN2|RALB|TSG101|NUMB|WASL|KNTC1|CKAP5|STAMBP|RAB10|RAB35|DCTN3|MAPRE1|TPX2|PDS5A|CD2AP|VPS4A|CHMP4A|EXOC1|EXOC2|RCC2|HMCN1|IQGAP3|EXOC8|ASPM
-1.91154	-1.50265	-1.84114	GO:0051341	GO Biological Processes	regulation of oxidoreductase activity	30244	110	703	8	1.13798	AKT1|ATP7A|SCARB1|GLA|GNAI3|INS|HDAC6|HM13
-3.09619	-7.11603	-10.6134	GO:0051345	GO Biological Processes	positive regulation of hydrolase activity	30244	570	703	48	6.82788	AKT1|BIN1|FAS|CAV2|CRK|CCN2|CTSK|CTSS|DVL2|LPAR1|EPHA2|ERBB2|F2R|FYN|GNAQ|GNAT1|GSK3B|HMGB1|HMGB2|CCN1|SMAD3|PPP1R12A|PDPK1|PRKD1|LGMN|PSAP|RGS10|S100A8|S100A9|SFRP1|SLC1A1|THY1|PLAA|RAPGEF2|DLC1|GNA13|SRGAP2|TBC1D10B|PYCARD|ASAP1|UACA|TBC1D2|RCC2|TBC1D15|APH1B|TBC1D10A|ANTXR1|AGRN
-1.71554	-4.73462	-9.21234	GO:0051346	GO Biological Processes	negative regulation of hydrolase activity	30244	334	703	30	4.26743	AKT1|BIN1|APLP2|APOC3|APP|AQP1|CST3|CTSB|DFFA|GAS6|GNAT1|GSK3B|IKBKB|LGALS3|SERPINB2|SERPINE2|SERPINB8|PTX3|RDX|SORT1|SRC|TIMP1|TIMP2|TIMP3|TMED10|GPSM1|RCC2|LXN|PPP1R9B|A2ML1
-3.99953	-5.31173	-8.17408	GO:0051347	GO Biological Processes	positive regulation of transferase activity	30244	523	703	43	6.11664	AKT1|CDC6|DAG1|DLG1|DVL2|EPHA2|ERBB2|GAS6|IGF1R|CCN1|INS|NOTCH2|PAK1|PDPK1|PKD2|PPP2CA|PRKD1|PRNP|PTEN|PTK2|RALB|SDC4|SLC1A1|SRC|ADAM17|TYRO3|VAV2|ADAM9|TNFRSF10B|MAGED1|RAPGEF2|TLR6|PDCD10|TPX2|GREM1|TAOK3|CCDC88A|CEMIP|SERINC1|SYAP1|PIK3R6|SLC27A1|TNFAIP8L3
0	-3.7758	-3.10292	GO:0051348	GO Biological Processes	negative regulation of transferase activity	30244	267	703	18	2.56046	AKT1|GNAQ|GSK3B|NF2|PDPK1|PIP4K2A|PRKAR2A|PKN1|PTEN|PTPRB|SFRP1|SMPD1|SRC|THY1|TSG101|PIP4K2B|GPRC5A|PYCARD
-1.84058	-1.5136	-1.31417	GO:0051353	GO Biological Processes	positive regulation of oxidoreductase activity	30244	63	244	3	1.22951	AKT1|SCARB1|GNAI3
-2.97279	-1.71865	-1.42068	GO:0051384	GO Biological Processes	response to glucocorticoid	30244	142	703	12	1.70697	AGL|ALAD|AQP1|ARG1|BMP6|GLB1|IGF1R|PAM|PLAT|ADAM9|HDAC6|ACSBG1
0	0	-2.04282	GO:0051402	GO Biological Processes	neuron apoptotic process	30244	98	392	5	1.27551	APP|FAS|SLC1A1|TYRO3|STAMBP
0	0	-2.33641	GO:0051452	GO Biological Processes	intracellular pH reduction	30244	52	392	4	1.02041	ATP6V1B1|ATP6AP2|ATP6V0A2|ATP6V1H
0	0	-2.9694	GO:0051453	GO Biological Processes	regulation of intracellular pH	30244	89	392	6	1.53061	ATP6V1B1|SLC9A1|ATP6AP2|SLC9A6|ATP6V0A2|ATP6V1H
0	0	-2.93195	GO:0051480	GO Biological Processes	regulation of cytosolic calcium ion concentration	30244	61	392	5	1.27551	CALB2|CAV2|ITPR1|RYR1|ERC2
0	-2.6531	-1.54577	GO:0051489	GO Biological Processes	regulation of filopodium assembly	30244	51	703	7	0.995733	FMR1|GAP43|MYO10|PALM|WASL|FNBP1L|AGRN
0	-3.2593	-2.11716	GO:0051492	GO Biological Processes	regulation of stress fiber assembly	30244	94	703	12	1.70697	CCN2|LPAR1|SMAD3|NF2|PAK1|SDC4|SFRP1|SLC9A1|TPM1|WASF2|DLC1|CCDC88A
-4.03448	-5.95048	-7.61272	GO:0051493	GO Biological Processes	regulation of cytoskeleton organization	30244	519	703	49	6.97013	ADD1|BIN1|BST1|BST2|CRK|CCN2|CYLD|DIAPH1|DLG1|LPAR1|EPS8|GNAI1|GSK3B|SMAD3|NCK1|NF2|NOTCH2|NUMA1|PAK1|PAM|PTK2|RDX|S100A8|S100A9|SDC4|SFRP1|SLC9A1|SPTBN2|SVIL|TBCD|TPM1|MPDZ|CKAP5|HDAC6|ARPC2|WASF2|DLC1|CORO1A|MAPRE1|TPX2|BICD2|COTL1|CD2AP|CHMP4A|PYCARD|PLXNA3|CCDC88A|NEXN|WASHC2A
-2.72216	0	0	GO:0051494	GO Biological Processes	negative regulation of cytoskeleton organization	30244	159	703	12	1.70697	ADD1|EPS8|RDX|SPTBN2|SVIL|TBCD|HDAC6|WASF2|DLC1|CORO1A|MAPRE1|TPX2
0	-3.68073	-3.10239	GO:0051495	GO Biological Processes	positive regulation of cytoskeleton organization	30244	187	703	19	2.7027	BIN1|CCN2|DLG1|LPAR1|SMAD3|NCK1|NF2|NUMA1|PAK1|SDC4|SFRP1|TPM1|CKAP5|ARPC2|WASF2|MAPRE1|PYCARD|PLXNA3|CCDC88A
0	-3.61594	-1.52404	GO:0051496	GO Biological Processes	positive regulation of stress fiber assembly	30244	52	703	9	1.28023	CCN2|LPAR1|SMAD3|NF2|PAK1|SDC4|SFRP1|TPM1|CCDC88A
0	0	-2.09087	GO:0051503	GO Biological Processes	adenine nucleotide transport	30244	32	703	4	0.56899	SLC25A4|ABCC6|SLC33A1|ABCC4
0	0	-3.15041	GO:0051547	GO Biological Processes	regulation of keratinocyte migration	30244	14	392	3	0.765306	PTEN|ADAM9|EPPK1
0	0	-1.54222	GO:0051591	GO Biological Processes	response to cAMP	30244	89	703	6	0.853485	APP|AQP1|COL1A1|PKD2|PLAT|RAPGEF2
-2.13479	-5.27017	-2.4695	GO:0051592	GO Biological Processes	response to calcium ion	30244	149	703	16	2.27596	ADD1|KCNMA1|NEDD4|PKD2|LGMN|RYR1|RYR3|SMPD1|STIM1|TTN|ADAM9|CPNE3|CPNE1|SLC25A13|KCNIP2|S100A16
0	0	-4.67272	GO:0051602	GO Biological Processes	response to electrical stimulus	30244	44	392	6	1.53061	GNAT1|MMP2|PTEN|RAB3A|SLC9A1|SRC
-3.05326	-4.02389	-3.43719	GO:0051603	GO Biological Processes	proteolysis involved in protein catabolic process	30244	650	703	38	5.40541	AKT1|CTSB|CTSK|CTSO|CTSS|CTSZ|CYLD|FAP|GSK3B|MTM1|NAGLU|NEDD4|LGMN|PSMB1|PSMD7|TGFB1I1|TSG101|UBB|CUL1|PLAA|ISG15|HDAC6|ADRM1|FAF1|FAF2|CD2AP|VPS4A|CHMP4A|UBQLN2|VPS28|SELENOS|RNF114|MIB1|SMURF2|PCYOX1L|VPS37B|HM13|TMUB1
-3.28272	-6.28182	-3.44683	GO:0051604	GO Biological Processes	protein maturation	30244	283	703	25	3.55619	ADAM10|CPD|CPE|CTSS|CTSZ|DPP4|F8|GALNT2|GLG1|MME|MMP14|NAGLU|PLAT|PRCP|LGMN|ADAM17|ECEL1|ATP6AP2|METAP2|BACE2|PYCARD|FKRP|HM13|APH1B|TBC1D10A
-4.5772	-5.88671	-3.71368	GO:0051640	GO Biological Processes	organelle localization	30244	524	703	39	5.54765	BIN1|CAV2|CDH2|CSNK1D|DLG1|DNM2|MTM1|NAGLU|NUMA1|RAB3A|STX3|STXBP2|TSG101|UBB|STX7|WASL|SNAP29|NHERF1|RAB3D|HDAC6|VTI1B|TMED10|PDCD10|MAPRE1|KIFAP3|BICD2|GPSM1|VPS4A|CHMP4A|FNBP1L|EXOC1|EXOC2|TRAPPC1|KLC2|VMP1|PIP4P1|EXOC8|RAB12|ASPM
0	-5.27644	-2.55592	GO:0051648	GO Biological Processes	vesicle localization	30244	183	326	11	3.37423	CDH2|CSNK1D|DNM2|NAGLU|RAB3A|TSG101|WASL|TMED10|KIFAP3|EXOC2|EXOC8
0	-4.76696	-2.16025	GO:0051650	GO Biological Processes	establishment of vesicle localization	30244	170	326	10	3.06748	CSNK1D|DNM2|NAGLU|RAB3A|TSG101|WASL|TMED10|KIFAP3|EXOC2|EXOC8
-2.85852	-1.6209	-1.98954	GO:0051651	GO Biological Processes	maintenance of location in cell	30244	101	703	9	1.28023	AKT1|GAA|HEXB|NAGLU|S100A8|S100A9|SYNE1|CCDC88A|ASPM
-2.86121	-3.99657	0	GO:0051656	GO Biological Processes	establishment of organelle localization	30244	391	703	25	3.55619	CSNK1D|DLG1|DNM2|NAGLU|NUMA1|RAB3A|TSG101|UBB|WASL|SNAP29|NHERF1|HDAC6|TMED10|PDCD10|MAPRE1|KIFAP3|BICD2|GPSM1|VPS4A|CHMP4A|FNBP1L|EXOC1|EXOC2|TRAPPC1|EXOC8
-6.82953	-8.65293	-16.9323	GO:0051668	GO Biological Processes	localization within membrane	30244	554	703	64	9.10384	ATP1B1|CDH2|CDH13|CPE|CRK|DLG1|DNM2|EPHA2|ERBB2|GAS6|IKBKB|KRT18|LAMA5|NPC1|PALM|PSAP|PEX19|RAB3A|RDX|SDCBP|SLC1A1|SRP14|STX3|THY1|VAMP4|SNX4|RAB29|DNAJA3|NHERF1|TM9SF2|RAB3D|RAPGEF2|VAMP5|RAB10|RAB35|RAB31|TNIK|NFASC|EPB41L3|EFR3A|RFTN1|RAB38|RAB3GAP2|CHMP4A|PACSIN1|EHD3|RAB14|CMTM6|LIN7C|CCDC88A|NDC1|EXOC1|EXOC2|GOPC|PALS1|VPS37B|SNX27|ATAD1|FCHO2|EXOC8|RAB12|EMC10|RILPL1|AGRN
-2.55197	0	0	GO:0051693	GO Biological Processes	actin filament capping	30244	35	703	5	0.711238	ADD1|EPS8|RDX|SPTBN2|SVIL
-4.3224	-6.75908	-7.63827	GO:0051701	GO Biological Processes	biological process involved in interaction with host	30244	159	703	22	3.12945	AKT1|ANPEP|CAV2|SCARB1|CTSB|CD55|DAG1|DPP4|EPHA2|GAS6|ICAM1|LAMP1|NPC1|SLC20A2|SMPD1|SRC|TSG101|TYRO3|VPS4A|CHMP4A|VPS37B|JPT2
0	-1.40757	-1.7219	GO:0051702	GO Biological Processes	biological process involved in interaction with symbiont	30244	118	703	8	1.13798	CAV2|FASN|FMR1|FN1|PI4KA|PTX3|RAB29|RAB9A
0	-1.85089	-1.58989	GO:0051851	GO Biological Processes	modulation by host of symbiont process	30244	86	703	7	0.995733	CAV2|FASN|FMR1|PI4KA|PTX3|RAB29|RAB9A
0	-1.38243	0	GO:0051881	GO Biological Processes	regulation of mitochondrial membrane potential	30244	71	326	3	0.920245	AKT1|CLIC1|SRC
-1.82227	-5.23535	-5.75883	GO:0051893	GO Biological Processes	regulation of focal adhesion assembly	30244	64	703	14	1.99147	ACVRL1|COL16A1|SMAD3|MMP14|PTEN|PTK2|SDC4|SFRP1|SLC9A1|SRC|THY1|DLC1|GREM1|RCC2
0	-2.57113	0	GO:0051894	GO Biological Processes	positive regulation of focal adhesion assembly	30244	26	703	5	0.711238	COL16A1|SMAD3|SDC4|SFRP1|THY1
0	0	-4.23752	GO:0051895	GO Biological Processes	negative regulation of focal adhesion assembly	30244	17	703	6	0.853485	ACVRL1|MMP14|PTEN|SRC|DLC1|RCC2
0	-3.66349	-1.9338	GO:0051896	GO Biological Processes	regulation of protein kinase B signaling	30244	188	703	16	2.27596	DAG1|DLG1|EPHA2|GAS6|IGF1R|INS|MTM1|P2RX4|PPP2CA|PTEN|PTK2|SRC|CPNE1|NHERF1|INPP5F|TNFAIP8L3
0	-2.74543	0	GO:0051897	GO Biological Processes	positive regulation of protein kinase B signaling	30244	118	326	6	1.84049	INS|P2RX4|PTK2|SRC|CPNE1|TNFAIP8L3
-1.87822	0	-1.34881	GO:0051898	GO Biological Processes	negative regulation of protein kinase B signaling	30244	61	703	7	0.995733	DAG1|DLG1|EPHA2|MTM1|PPP2CA|PTEN|NHERF1
-4.1663	-4.43046	-5.60307	GO:0051924	GO Biological Processes	regulation of calcium ion transport	30244	267	703	27	3.84068	BIN1|ATP1B1|CACNA2D1|DIAPH1|F2R|FMR1|FYN|GSTM2|LGALS3|P2RX4|PDPK1|PKD2|PLCG1|PRKD1|PRNP|RRAD|SLC9A1|STIM1|THY1|SLC30A1|HOMER3|CORO1A|PACSIN3|EHD3|CEMIP|VMP1|JPH4
0	-1.35244	-3.42744	GO:0051926	GO Biological Processes	negative regulation of calcium ion transport	30244	73	392	6	1.53061	BIN1|GSTM2|PKD2|RRAD|SLC30A1|PACSIN3
-2.39638	-4.08422	-5.12682	GO:0051928	GO Biological Processes	positive regulation of calcium ion transport	30244	129	703	15	2.13371	ATP1B1|CACNA2D1|F2R|GSTM2|LGALS3|P2RX4|PDPK1|PKD2|PLCG1|SLC9A1|STIM1|THY1|EHD3|CEMIP|VMP1
-2.08284	0	0	GO:0051952	GO Biological Processes	regulation of amine transport	30244	98	244	4	1.63934	ARG1|NPY5R|SLC7A5|SLC38A2
-3.36102	0	0	GO:0051955	GO Biological Processes	regulation of amino acid transport	30244	44	244	4	1.63934	ARG1|NPY5R|SLC7A5|SLC38A2
0	-3.70345	-6.57088	GO:0051960	GO Biological Processes	regulation of nervous system development	30244	469	392	22	5.61224	AKT1|BIN1|VCAN|DAG1|FN1|HMGB2|MME|SERPINE2|PTEN|PTPRS|THBS2|THY1|NUMB|RAPGEF2|SEMA3C|KIFAP3|NPTN|APPL2|PLXNA3|PLXNA4|ASPM|AGRN
0	-1.56363	-2.99224	GO:0051961	GO Biological Processes	negative regulation of nervous system development	30244	156	392	8	2.04082	PTEN|PTPRS|THY1|RAPGEF2|SEMA3C|KIFAP3|APPL2|PLXNA3
0	-2.37037	-3.95434	GO:0051962	GO Biological Processes	positive regulation of nervous system development	30244	288	703	19	2.7027	BIN1|VCAN|DAG1|FN1|IL6ST|MME|SERPINE2|PLXNA1|THBS2|SLC7A5|NUMB|HDAC6|PLXNB2|NPTN|PLXNA3|TBC1D24|PLXNA4|ASPM|AGRN
0	0	-1.78015	GO:0051963	GO Biological Processes	regulation of synapse assembly	30244	114	392	5	1.27551	APP|PTPRS|THBS2|FARP1|AGRN
-1.66047	0	0	GO:0051983	GO Biological Processes	regulation of chromosome segregation	30244	131	244	4	1.63934	ACTL6A|NUMA1|KNTC1|ARID2
0	-1.646	0	GO:0052372	GO Biological Processes	modulation by symbiont of entry into host	30244	56	703	5	0.711238	FUCA2|HMGB1|PTX3|SMPD1|EXOC2
-3.19629	-6.0906	-9.50783	GO:0052547	GO Biological Processes	regulation of peptidase activity	30244	418	703	37	5.26316	AKT1|BIN1|APLP2|APP|FAS|AQP1|CST3|CCN2|CTSB|CTSK|CTSS|F2R|FYN|GAS6|HMGB1|CCN1|SMAD3|SERPINB2|SERPINE2|SERPINB8|LGMN|S100A8|S100A9|SLC1A1|SRC|TIMP1|TIMP2|TIMP3|DLC1|TMED10|PYCARD|UACA|LXN|APH1B|TBC1D10A|ANTXR1|A2ML1
-2.2919	-4.86651	-7.92817	GO:0052548	GO Biological Processes	regulation of endopeptidase activity	30244	325	703	30	4.26743	AKT1|BIN1|FAS|AQP1|CST3|CCN2|F2R|FYN|GAS6|HMGB1|CCN1|SMAD3|SERPINB2|SERPINE2|SERPINB8|LGMN|S100A8|S100A9|SLC1A1|SRC|TIMP1|TIMP2|TIMP3|DLC1|TMED10|PYCARD|UACA|APH1B|TBC1D10A|A2ML1
0	0	-1.34881	GO:0055008	GO Biological Processes	cardiac muscle tissue morphogenesis	30244	61	392	3	0.765306	DSP|NAGLU|TPM1
0	0	-1.6381	GO:0055010	GO Biological Processes	ventricular cardiac muscle tissue morphogenesis	30244	47	392	3	0.765306	DSP|NAGLU|TPM1
0	0	-3.15041	GO:0055057	GO Biological Processes	neuroblast division	30244	14	392	3	0.765306	NUMB|RAB10|ASPM
0	-2.97558	0	GO:0055070	GO Biological Processes	copper ion homeostasis	30244	19	703	5	0.711238	APP|ATP7A|SLC31A1|PRNP|ABCB6
-1.42653	-2.47123	-3.69599	GO:0055074	GO Biological Processes	calcium ion homeostasis	30244	227	703	18	2.56046	APP|ABCC6|ATP1B1|ATP6V1B1|CALB2|CAV2|HEXB|ITPR1|NT5E|PKD2|RYR1|RYR3|STIM1|SLC30A1|ERC2|NPTN|ATP2C1|S100A14
0	-3.32224	0	GO:0055075	GO Biological Processes	potassium ion homeostasis	30244	34	703	6	0.853485	ATP1A4|ATP1B1|ATP4A|ATP6V1B1|KCNMA1|SLC12A9
0	0	-1.85431	GO:0055078	GO Biological Processes	sodium ion homeostasis	30244	39	703	5	0.711238	ATP1A4|ATP1B1|ATP4A|ATP6V1B1|SLC9A1
-2.67439	-6.39309	-6.91173	GO:0055080	GO Biological Processes	monoatomic cation homeostasis	30244	486	703	39	5.54765	APP|ABCC6|ATP1A4|ATP1B1|ATP4A|ATP6V1B1|ATP7A|BMP6|CALB2|CAV2|SLC31A1|HEXB|ITPR1|KCNMA1|NAGLU|NT5E|PKD2|PRNP|RYR1|RYR3|S100A8|S100A9|SLC1A1|SLC9A1|STIM1|SLC30A1|ATP6V1G1|ABCB6|ATP6AP2|SLC9A6|ATP6V0A2|RAB38|ERC2|NPTN|ATP2C1|ATP6V1H|SLC12A9|S100A14|CYBRD1
-2.22557	-4.91543	-7.00786	GO:0055082	GO Biological Processes	intracellular chemical homeostasis	30244	558	703	40	5.6899	APP|AQP1|ABCC6|ATP1A4|ATP1B1|ATP4A|ATP6V1B1|ATP7A|BMP6|CALB2|CAV2|SLC31A1|GAS6|HEXB|IGF1R|ITPR1|KCNMA1|NAGLU|PKD2|PRNP|RYR1|RYR3|S100A8|S100A9|SLC1A1|SLC9A1|STIM1|SLC30A1|NHERF1|ATP6V1G1|ABCB6|ATP6AP2|SLC9A6|ATP6V0A2|RAB38|ERC2|NPTN|ATP2C1|ATP6V1H|CYBRD1
0	0	-1.57957	GO:0055088	GO Biological Processes	lipid homeostasis	30244	174	392	6	1.53061	APOB|SCARB1|INS|NPC1|NPC2|PLSCR3
-2.03774	0	-1.98954	GO:0055092	GO Biological Processes	sterol homeostasis	30244	101	244	4	1.63934	APOB|APOC3|SCARB1|NPC2
-3.27228	0	-2.67965	GO:0055093	GO Biological Processes	response to hyperoxia	30244	20	703	5	0.711238	FAS|COL1A1|MMP2|SLC7A5|ATG7
-2.58832	0	-2.01762	GO:0055094	GO Biological Processes	response to lipoprotein particle	30244	34	703	5	0.711238	AKT1|CD36|CDH13|NPC1|TLR6
-3.36774	0	-2.45951	GO:0055117	GO Biological Processes	regulation of cardiac muscle contraction	30244	78	703	10	1.42248	BIN1|ATP1B1|CCN2|DLG1|DSP|GSTM2|P2RX4|SLC9A1|EHD3|TRPM4
0	-1.69528	0	GO:0055123	GO Biological Processes	digestive system development	30244	144	326	5	1.53374	IL6ST|SFRP1|SRC|CLMP|CCDC39
0	-1.58461	-1.81087	GO:0060041	GO Biological Processes	retina development in camera-type eye	30244	154	703	11	1.56472	ACTL6A|ACVRL1|COL4A1|GNAT1|GNB1|IMPDH2|LAMB2|NAGLU|SLC1A1|THY1|LPCAT1
0	0	-1.31417	GO:0060042	GO Biological Processes	retina morphogenesis in camera-type eye	30244	63	392	3	0.765306	NAGLU|SLC1A1|THY1
-3.06155	0	-1.51157	GO:0060047	GO Biological Processes	heart contraction	30244	91	244	5	2.04918	ATP1B1|CACNA2D1|GAA|TTN|GPD1L
-3.47384	0	0	GO:0060048	GO Biological Processes	cardiac muscle contraction	30244	74	244	5	2.04918	ATP1B1|CACNA2D1|GAA|TTN|GPD1L
-2.38597	0	0	GO:0060071	GO Biological Processes	Wnt signaling pathway, planar cell polarity pathway	30244	40	703	5	0.711238	DVL2|PTK7|SFRP1|SMURF2|VANGL1
0	-1.5136	0	GO:0060079	GO Biological Processes	excitatory postsynaptic potential	30244	63	326	3	0.920245	AKT1|GSK3B|P2RX4
0	0	-4.47005	GO:0060099	GO Biological Processes	regulation of phagocytosis, engulfment	30244	15	392	4	1.02041	CD36|RAB31|APPL2|ANO6
0	0	-4.74195	GO:0060100	GO Biological Processes	positive regulation of phagocytosis, engulfment	30244	13	392	4	1.02041	CD36|RAB31|APPL2|ANO6
0	-1.60624	0	GO:0060113	GO Biological Processes	inner ear receptor cell differentiation	30244	58	326	3	0.920245	NAGLU|ATP8B1|SDC4
0	-1.92591	0	GO:0060119	GO Biological Processes	inner ear receptor cell development	30244	44	326	3	0.920245	NAGLU|ATP8B1|SDC4
-3.83586	-2.34448	-1.33131	GO:0060135	GO Biological Processes	maternal process involved in female pregnancy	30244	62	244	5	2.04918	AKT1|ANGPT2|ARG1|CTSB|APOL2
0	-3.92532	-2.44699	GO:0060155	GO Biological Processes	platelet dense granule organization	30244	24	326	4	1.22699	AP1S1|F2R|AP1S2|RAB38
-1.43779	0	0	GO:0060191	GO Biological Processes	regulation of lipase activity	30244	90	703	8	1.13798	APOC3|LPAR1|GNAQ|CCN1|PDPK1|SORT1|PLAA|GNA13
0	-2.38084	-1.92078	GO:0060249	GO Biological Processes	anatomical structure homeostasis	30244	235	703	16	2.27596	ABCC6|AZGP1|CCN2|CTSK|F2R|IGKC|NAGLU|NT5E|P2RX4|PECAM1|SLC1A1|SLC2A1|SRC|TJP2|RAB3D|CORO1A
-2.84223	0	0	GO:0060271	GO Biological Processes	cilium assembly	30244	327	244	9	3.68852	DNAH5|LAMA5|SNAP29|HDAC6|EHD3|RAB23|FNBP1L|CCDC40|PARVA
-1.6287	0	0	GO:0060285	GO Biological Processes	cilium-dependent cell motility	30244	134	244	4	1.63934	APOB|DNAH5|SORD|CCDC40
0	0	-1.36666	GO:0060291	GO Biological Processes	long-term synaptic potentiation	30244	60	392	3	0.765306	SERPINE2|SLC1A1|NPTN
-1.73828	0	0	GO:0060294	GO Biological Processes	cilium movement involved in cell motility	30244	124	244	4	1.63934	APOB|DNAH5|SORD|CCDC40
0	0	-2.34653	GO:0060314	GO Biological Processes	regulation of ryanodine-sensitive calcium-release channel activity	30244	26	392	3	0.765306	GSTM2|PKD2|JPH4
-2.48261	0	0	GO:0060323	GO Biological Processes	head morphogenesis	30244	37	244	3	1.22951	COL1A1|MMP2|ATP6AP2
0	0	-3.50087	GO:0060326	GO Biological Processes	cell chemotaxis	30244	201	392	10	2.55102	CRK|LPAR1|EPHA2|GAS6|HMGB1|HMGB2|LGALS3|MMP2|S100A9|TRPM4
-1.69719	0	0	GO:0060348	GO Biological Processes	bone development	30244	192	703	11	1.56472	BGN|BMP6|COL1A1|MAPK14|GLG1|INPPL1|MMP14|RYR1|SRC|RAB23|TMEM119
-2.91688	0	0	GO:0060349	GO Biological Processes	bone morphogenesis	30244	98	244	5	2.04918	BMP6|COL1A1|GLG1|MMP14|RAB23
-1.91731	0	0	GO:0060350	GO Biological Processes	endochondral bone morphogenesis	30244	59	703	5	0.711238	BMP6|COL1A1|INPPL1|MMP14|TMEM119
-2.77068	0	-1.31417	GO:0060393	GO Biological Processes	regulation of pathway-restricted SMAD protein phosphorylation	30244	63	703	7	0.995733	ACVRL1|BMP6|CSNK2B|SDCBP|EMILIN1|GREM1|TWSG1
0	0	-3.05768	GO:0060445	GO Biological Processes	branching involved in salivary gland morphogenesis	30244	15	703	4	0.56899	DAG1|LAMA5|PLXNA1|SEMA3C
0	-9.2179	-4.90579	GO:0060491	GO Biological Processes	regulation of cell projection assembly	30244	199	703	23	3.27169	ATP7A|CYLD|DNM2|EPHA2|EPS8|FMR1|GAP43|GSK3B|MYO10|PALM|ATP8B1|PODXL|RAC2|RDX|SRC|WASL|ARPC2|WASF2|PLCE1|FNBP1L|CCDC88A|RCC2|AGRN
0	0	-2.32652	GO:0060537	GO Biological Processes	muscle tissue development	30244	336	703	18	2.56046	CAV2|MAPK14|DLG1|DSP|ITGA7|MTM1|NAGLU|NOTCH2|PKD2|RYR1|SLC9A1|SVIL|TPM1|TTN|SEMA3C|VAMP5|GREM1|ARID2
-2.81768	-2.12948	0	GO:0060541	GO Biological Processes	respiratory system development	30244	207	703	14	1.99147	ARG1|ATP7A|CCN2|CTSZ|DAG1|LAMA5|MME|MMP14|PTK7|RAB3A|BASP1|CCDC40|HHIP|CCDC39
0	0	-3.02332	GO:0060544	GO Biological Processes	regulation of necroptotic process	30244	34	392	4	1.02041	SLC25A4|CYLD|RIPK1|RNF31
0	0	-2.61687	GO:0060546	GO Biological Processes	negative regulation of necroptotic process	30244	21	392	3	0.765306	SLC25A4|RIPK1|RNF31
0	0	-2.29953	GO:0060547	GO Biological Processes	negative regulation of necrotic cell death	30244	27	392	3	0.765306	SLC25A4|RIPK1|RNF31
0	-3.20835	0	GO:0060560	GO Biological Processes	developmental growth involved in morphogenesis	30244	133	326	7	2.14724	APP|LAMB2|PTK7|SFRP1|CPNE1|DCLK1|PLXNA3
-3.61555	-3.20331	-4.18682	GO:0060562	GO Biological Processes	epithelial tube morphogenesis	30244	312	703	28	3.98293	ACVRL1|COL4A1|CSNK2B|CTSZ|DAG1|DLG1|DVL2|EPHA2|ILK|LAMA5|SMAD3|MMP14|NOTCH2|PAK1|PKD2|PODXL|PTK7|SDC4|SFRP1|SRC|DLC1|GNA13|PLXNB2|GREM1|CCDC40|MIB1|HHIP|CCDC39
0	-1.76902	0	GO:0060606	GO Biological Processes	tube closure	30244	91	326	4	1.22699	PTK7|SDC4|SFRP1|PLXNB2
-5.75918	-14.3309	-17.561	GO:0060627	GO Biological Processes	regulation of vesicle-mediated transport	30244	531	703	62	8.81935	BIN1|APOC3|CD36|SCARB1|CD63|CD151|CDH13|DNM2|LPAR1|FMR1|GAS6|HMGB1|LAMP1|LGALS3|NF2|PDPK1|PRKD1|PTX3|RAB3A|RAC2|RDX|SDC4|SDCBP|SMPD1|SRC|STXBP2|TSG101|NUMB|VAMP4|SNX4|RAB29|WASL|RAB9A|RAB3D|ATP9A|RAB31|CORO1A|PACSIN2|INPP5F|DNAJC13|CD2AP|ERC2|APPL1|GREM1|ATP2C1|VPS4A|PYCARD|PACSIN3|UBQLN2|PACSIN1|VPS28|RAB4B|APPL2|PIP4P2|MIB1|ATAD1|ANKRD13A|STXBP5|SIRPA|ANO6|RAB12|RAB15
-2.00024	0	0	GO:0060632	GO Biological Processes	regulation of microtubule-based movement	30244	55	244	3	1.22951	LAMP1|HDAC6|CCDC40
0	0	-3.23406	GO:0060674	GO Biological Processes	placenta blood vessel development	30244	30	392	4	1.02041	AKT1|CCN1|NOTCH2|PKD2
0	0	-2.24927	GO:0060675	GO Biological Processes	ureteric bud morphogenesis	30244	55	392	4	1.02041	ILK|LAMA5|PKD2|GREM1
0	-1.86429	-2.03057	GO:0060759	GO Biological Processes	regulation of response to cytokine stimulus	30244	180	703	11	1.56472	ARG1|CYLD|GAS6|IKBKB|ADAM17|PXDN|RIPK1|CPNE1|ISG15|SAMHD1|PYCARD
-1.41386	0	0	GO:0060761	GO Biological Processes	negative regulation of response to cytokine stimulus	30244	92	703	6	0.853485	ARG1|CYLD|GAS6|PXDN|ISG15|SAMHD1
0	-3.22324	-2.62655	GO:0060828	GO Biological Processes	regulation of canonical Wnt signaling pathway	30244	262	703	19	2.7027	CDH2|COL1A1|MAPK14|CSNK1D|CYLD|GNAQ|GSK3B|IGFBP4|ILK|SMAD3|PTK7|SFRP1|SRC|NHERF1|ATP6AP2|GREM1|TRPM4|SMURF2|ASPM
-2.03774	0	0	GO:0060840	GO Biological Processes	artery development	30244	101	244	4	1.63934	ACVRL1|APOB|GAA|ARID2
-1.64978	0	-1.53709	GO:0060972	GO Biological Processes	left/right pattern formation	30244	132	703	9	1.28023	DNAH5|DVL2|SMAD3|NOTCH2|PKD2|DPCD|CCDC40|MIB1|CCDC39
0	0	-1.55788	GO:0060993	GO Biological Processes	kidney morphogenesis	30244	88	392	4	1.02041	ILK|LAMA5|PKD2|GREM1
0	0	-2.27768	GO:0060998	GO Biological Processes	regulation of dendritic spine development	30244	54	392	4	1.02041	LPAR1|PTEN|PTPRS|ASAP1
0	0	-3.25096	GO:0061000	GO Biological Processes	negative regulation of dendritic spine development	30244	13	392	3	0.765306	PTEN|PTPRS|ASAP1
0	-1.84826	0	GO:0061005	GO Biological Processes	cell differentiation involved in kidney development	30244	47	703	5	0.711238	LAMB2|NOTCH2|PODXL|BASP1|GREM1
-1.59781	0	-1.47742	GO:0061008	GO Biological Processes	hepaticobiliary system development	30244	137	703	10	1.42248	ARG1|ATP7A|SMAD3|NAGLU|NOTCH2|NPC1|PKD2|SLC7A5|CCDC40|CCDC39
-9.86194	-12.2093	-15.9167	GO:0061024	GO Biological Processes	membrane organization	30244	759	703	74	10.5263	AKT1|BIN1|SLC25A4|APOB|ATP1B1|CAV2|CD36|CDH2|COL5A1|CSNK1D|DLG1|DNM2|DPP4|GAS6|GNAI3|GSK3B|NPC1|OCRL|OSBP|ATP8B1|PIP4K2A|PRKCA|PTEN|RAB3A|SLC9A1|SMPD1|STX3|TSG101|PIP4K2B|STX7|DEGS1|VAMP4|TMEM11|SYNJ2|WASL|DNAJA3|SNAP29|NHERF1|ELMO1|ATP9A|VTI1B|NPC2|TMED10|CORO1A|PACSIN2|EPB41L3|RFTN1|ATP2C1|VPS4A|CHMP4A|PACSIN3|PACSIN1|KCNIP2|VPS28|FNBP1L|CCDC88A|EXOC1|EXOC2|USE1|PLSCR3|TRAPPC1|PALS1|VPS37B|VMP1…
-6.09028	-1.51275	-1.72536	GO:0061025	GO Biological Processes	membrane fusion	30244	161	703	17	2.41821	CAV2|DPP4|GAS6|GNAI3|PIP4K2A|STX3|PIP4K2B|STX7|VAMP4|SNAP29|VTI1B|CORO1A|VPS4A|CHMP4A|USE1|YIPF4|RAB12
0	0	-4.20226	GO:0061028	GO Biological Processes	establishment of endothelial barrier	30244	33	703	8	1.13798	FASN|ICAM1|PECAM1|PTPRS|RDX|TJP2|RAPGEF2|RAP2C
-2.5361	-1.35244	0	GO:0061035	GO Biological Processes	regulation of cartilage development	30244	73	703	8	1.13798	ACVRL1|BMP6|CCN2|CTSK|GLG1|CCN1|SMAD3|GREM1
-2.62586	0	0	GO:0061036	GO Biological Processes	positive regulation of cartilage development	30244	33	244	3	1.22951	ACVRL1|BMP6|SMAD3
0	-3.15085	-4.12975	GO:0061041	GO Biological Processes	regulation of wound healing	30244	136	703	13	1.84922	CD36|CRK|F2R|FAP|SMAD3|SERPINB2|SERPINE2|PLAT|PTEN|PTK2|EMILIN1|EPPK1|ANO6
0	-1.35244	-1.82385	GO:0061045	GO Biological Processes	negative regulation of wound healing	30244	73	703	7	0.995733	CRK|SMAD3|SERPINB2|SERPINE2|PLAT|PTEN|EPPK1
0	-1.65226	-4.3958	GO:0061061	GO Biological Processes	muscle structure development	30244	506	392	19	4.84694	AKT1|BIN1|CAV2|CDH2|DAG1|DSP|ITGA7|LAMA5|NAGLU|RYR1|SORT1|SLC9A1|TPM1|SYNE1|GREM1|COPRS|DOCK5|WNT5B|CAVIN4
0	-1.41347	0	GO:0061077	GO Biological Processes	chaperone-mediated protein folding	30244	69	326	3	0.920245	HSPA1L|HSPA6|PEX19
0	-4.66261	-6.10742	GO:0061097	GO Biological Processes	regulation of protein tyrosine kinase activity	30244	78	392	9	2.29592	APP|GAS6|SRC|ADAM17|THY1|TSG101|GPRC5A|GREM1|RAP2C
0	-1.89936	-2.56499	GO:0061098	GO Biological Processes	positive regulation of protein tyrosine kinase activity	30244	45	703	6	0.853485	DVL2|GAS6|PRNP|SRC|ADAM17|GREM1
0	-2.47766	-2.25445	GO:0061099	GO Biological Processes	negative regulation of protein tyrosine kinase activity	30244	28	326	3	0.920245	THY1|TSG101|GPRC5A
-1.67147	-1.71011	0	GO:0061136	GO Biological Processes	regulation of proteasomal protein catabolic process	30244	195	703	10	1.42248	AKT1|ALAD|CSNK1D|FMR1|GSK3B|MTM1|SDCBP|UBB|GABARAP|UBQLN2
-3.39516	-1.47357	-3.49554	GO:0061138	GO Biological Processes	morphogenesis of a branching epithelium	30244	165	703	16	2.27596	COL4A1|CTSZ|DAG1|DLG1|EPHA2|ILK|LAMA5|MMP14|PAK1|PKD2|PLXNA1|SFRP1|SRC|SEMA3C|GNA13|HHIP
0	-2.44878	-2.1676	GO:0061180	GO Biological Processes	mammary gland epithelium development	30244	58	326	4	1.22699	AKT1|EPHA2|SRC|IQGAP3
0	-2.50412	-2.22147	GO:0061245	GO Biological Processes	establishment or maintenance of bipolar cell polarity	30244	56	703	8	1.13798	DLG1|ILK|PTK7|NHERF1|MTCL1|LIN7C|ERBIN|PALS1
-1.45	0	-2.9694	GO:0061326	GO Biological Processes	renal tubule development	30244	89	392	6	1.53061	AQP1|ILK|LAMA5|NOTCH2|PKD2|GREM1
-1.71896	0	-1.88529	GO:0061333	GO Biological Processes	renal tubule morphogenesis	30244	70	703	6	0.853485	COL4A1|DLG1|ILK|LAMA5|PKD2|GREM1
-1.73545	0	-1.90649	GO:0061337	GO Biological Processes	cardiac conduction	30244	69	703	6	0.853485	BIN1|ATP1B1|CACNA2D1|DSP|SLC9A1|TRPM4
0	-1.6209	-1.98954	GO:0061351	GO Biological Processes	neural precursor cell proliferation	30244	101	703	8	1.13798	ILK|NUMB|RAB10|KIFAP3|PLXNB2|HHIP|DAGLB|ASPM
-1.73545	0	-1.90649	GO:0061371	GO Biological Processes	determination of heart left/right asymmetry	30244	69	703	7	0.995733	DVL2|SMAD3|NOTCH2|PKD2|CCDC40|MIB1|CCDC39
0	-1.56675	-2.60189	GO:0061387	GO Biological Processes	regulation of extent of cell growth	30244	105	392	6	1.53061	FN1|GSK3B|PTPRS|SEMA3C|PLXNA3|PLXNA4
0	0	-2.50082	GO:0061437	GO Biological Processes	renal system vasculature development	30244	23	703	5	0.711238	ANGPT2|AQP1|NOTCH2|PECAM1|PKD2
0	0	-2.50082	GO:0061440	GO Biological Processes	kidney vasculature development	30244	23	703	5	0.711238	ANGPT2|AQP1|NOTCH2|PECAM1|PKD2
-1.42653	0	0	GO:0061448	GO Biological Processes	connective tissue development	30244	227	703	12	1.70697	ATP7A|BGN|BMP6|COL1A1|COL5A1|MAPK14|CCN2|CCN1|TIMP1|UBB|TWSG1|WNT5B
-1.44996	0	-1.7698	GO:0061458	GO Biological Processes	reproductive system development	30244	300	703	16	2.27596	BMP6|DLG1|HMGB2|MMP2|MMP14|SERPINE2|PSAP|PTX3|SFRP1|SRC|TYRO3|UBB|BASP1|ACSBG1|PPP1R9B|ASPM
0	-1.70891	-1.50281	GO:0061462	GO Biological Processes	protein localization to lysosome	30244	53	703	5	0.711238	LAMP2|NEDD4|SORT1|VPS4A|PXK
0	-1.56808	-1.36666	GO:0061512	GO Biological Processes	protein localization to cilium	30244	60	326	3	0.920245	CSNK1D|RAB29|CCDC39
0	-1.32345	0	GO:0061515	GO Biological Processes	myeloid cell development	30244	75	326	3	0.920245	APP|SRC|WASF2
-3.283	-3.80427	-6.32386	GO:0061564	GO Biological Processes	axon development	30244	408	703	32	4.55192	APLP2|APP|DAG1|ERBB2|FYN|GAP43|IGF1R|LAMB2|MMP2|NOTCH2|PLXNA1|PTEN|PTK2|PTK7|RAB3A|S100A6|ADAM17|NUMB|DCLK1|MYOT|HDAC6|SLC9A6|SEMA3C|RAB10|NFASC|PLXNB2|PLXNA3|ENAH|TBC1D24|PLXNA4|NEXN|UNC5B
-1.87822	0	0	GO:0061572	GO Biological Processes	actin filament bundle organization	30244	61	244	3	1.22951	ADD1|LCP1|MARCKS
0	-2.14636	0	GO:0061640	GO Biological Processes	cytoskeleton-dependent cytokinesis	30244	111	703	9	1.28023	STAMBP|RAB35|DCTN3|VPS4A|CHMP4A|EXOC1|EXOC2|IQGAP3|EXOC8
0	0	-1.48205	GO:0061726	GO Biological Processes	mitochondrion disassembly	30244	54	392	3	0.765306	CTSK|ATG7|GABARAP
0	0	-3.61558	GO:0061795	GO Biological Processes	Golgi lumen acidification	30244	10	392	3	0.765306	ATP6AP2|ATP6V0A2|ATP6V1H
-4.97707	-5.03431	-3.58683	GO:0061919	GO Biological Processes	process utilizing autophagic mechanism	30244	314	703	30	4.26743	ARSB|CTSK|GAA|HMGB1|LAMP2|MTM1|NAGLU|NPC1|PIP4K2A|S100A8|S100A9|SRC|TSG101|PIP4K2B|SNAP29|PLAA|TMEM59|HDAC6|VTI1B|ATG7|GABARAP|VPS4A|CHMP4A|UBQLN2|VPS28|RAB23|FNBP1L|VPS37B|VMP1|RAB12
0	0	-3.32987	GO:0061951	GO Biological Processes	establishment of protein localization to plasma membrane	30244	50	392	5	1.27551	KRT18|RDX|RAB10|RAB31|RILPL1
0	0	-2.88304	GO:0062098	GO Biological Processes	regulation of programmed necrotic cell death	30244	37	392	4	1.02041	SLC25A4|CYLD|RIPK1|RNF31
0	0	-2.55736	GO:0062099	GO Biological Processes	negative regulation of programmed necrotic cell death	30244	22	392	3	0.765306	SLC25A4|RIPK1|RNF31
-3.31597	-4.23141	-6.74494	GO:0062197	GO Biological Processes	cellular response to chemical stress	30244	280	703	26	3.69844	AKT1|FAS|AQP1|ARG1|ATP7A|CD36|FYN|GPX7|MGST1|MMP2|NAGLU|PKD2|PRKD1|SLC1A1|SLC2A1|SOD3|SRC|TPM1|RIPK1|HDAC6|ATG7|PDCD10|PYCARD|SELENOS|TBC1D24|SIRPA
0	-1.50265	-4.85958	GO:0062207	GO Biological Processes	regulation of pattern recognition receptor signaling pathway	30244	110	703	13	1.84922	CD36|HMGB1|IFI35|PDPK1|PTPRS|TSPAN6|TYRO3|TLR6|ZDHHC5|APPL1|APPL2|ERBIN|SLC15A4
0	0	-2.52989	GO:0062208	GO Biological Processes	positive regulation of pattern recognition receptor signaling pathway	30244	46	392	4	1.02041	HMGB1|IFI35|ZDHHC5|SLC15A4
-1.80429	-1.47898	-5.70669	GO:0070050	GO Biological Processes	neuron cellular homeostasis	30244	65	392	8	2.04082	APP|ATP6V1B1|CALB2|TYRO3|ATP6V1G1|ATP6AP2|ERC2|ATP6V1H
0	-2.20119	-1.98283	GO:0070059	GO Biological Processes	intrinsic apoptotic signaling pathway in response to endoplasmic reticulum stress	30244	35	326	3	0.920245	ITPR1|TNFRSF10B|QRICH1
0	-4.91429	-4.60029	GO:0070141	GO Biological Processes	response to UV-A	30244	14	703	5	0.711238	AKT1|MME|MMP1|MMP2|TIMP1
-2.02306	0	-3.42688	GO:0070167	GO Biological Processes	regulation of biomineral tissue development	30244	102	703	10	1.42248	BMP6|GAS6|CCN1|SMAD3|SLC20A2|ISG15|GREM1|TRPM4|ANO6|TMEM119
0	0	-2.16955	GO:0070168	GO Biological Processes	negative regulation of biomineral tissue development	30244	30	392	3	0.765306	GAS6|GREM1|TRPM4
-3.02109	0	-2.27768	GO:0070169	GO Biological Processes	positive regulation of biomineral tissue development	30244	54	703	7	0.995733	BMP6|CCN1|SMAD3|SLC20A2|ISG15|ANO6|TMEM119
-2.30584	-8.81305	-6.62848	GO:0070201	GO Biological Processes	regulation of establishment of protein localization	30244	544	703	42	5.9744	BMP6|CD36|MAPK14|ERBB2|F2R|FYN|GAS6|GLUL|GNA11|GSK3B|HSPA1L|INS|ITPR1|LCP1|SMAD3|OSBP|PAM|PRKD1|PRNP|RAC2|SFRP1|SLC1A1|SRC|TSG101|TTN|ADAM9|RAB29|HDAC6|TMED10|PDCD10|MTCL1|CD2AP|GAPVD1|ATP2C1|VPS28|RAB23|TM7SF3|TRPM4|RNF31|EXOC1|CEMIP|STXBP5
-3.48891	0	0	GO:0070206	GO Biological Processes	protein trimerization	30244	17	244	3	1.22951	COL1A2|PXDN|MLKL
0	-4.39323	-5.19397	GO:0070227	GO Biological Processes	lymphocyte apoptotic process	30244	36	392	6	1.53061	AKT1|FAS|DFFA|PKN1|RIPK1|KIFAP3
0	-4.86806	-4.48448	GO:0070231	GO Biological Processes	T cell apoptotic process	30244	29	326	5	1.53374	AKT1|FAS|RIPK1|DNAJA3|KIFAP3
-1.75222	0	-1.92807	GO:0070252	GO Biological Processes	actin-mediated cell contraction	30244	68	703	7	0.995733	CACNA2D1|SLC9A1|TPM1|GPD1L|EPDR1|PARVA|FRMD6
0	0	-2.34653	GO:0070265	GO Biological Processes	necrotic cell death	30244	26	703	4	0.56899	FAS|CYLD|RIPK1|MLKL
0	0	-2.67965	GO:0070266	GO Biological Processes	necroptotic process	30244	20	703	4	0.56899	FAS|CYLD|RIPK1|MLKL
-3.70701	-1.46215	-1.97242	GO:0070301	GO Biological Processes	cellular response to hydrogen peroxide	30244	66	703	8	1.13798	AQP1|ARG1|FYN|SRC|RIPK1|HDAC6|PDCD10|SIRPA
-1.66301	-4.23975	-2.95863	GO:0070302	GO Biological Processes	regulation of stress-activated protein kinase signaling cascade	30244	196	703	16	2.27596	APP|FAS|CRK|CCN2|CYLD|DLG1|HMGB1|IGF1R|SDCBP|SFRP1|RIPK1|PDCD10|TNIK|PYCARD|TAOK3|SIRPA
0	-4.03733	-2.78406	GO:0070304	GO Biological Processes	positive regulation of stress-activated protein kinase signaling cascade	30244	131	326	8	2.45399	APP|CRK|CCN2|HMGB1|RIPK1|PDCD10|PYCARD|TAOK3
0	-5.03431	-8.93881	GO:0070372	GO Biological Processes	regulation of ERK1 and ERK2 cascade	30244	314	392	21	5.35714	APP|CD36|EPHA2|ERBB2|F2R|FN1|GAS6|HMGB1|ICAM1|CCN1|NOTCH2|PTEN|S100A7|SRC|RAPGEF2|GPNMB|EMILIN1|NPTN|PYCARD|GLIPR2|TNFAIP8L3
-1.59627	0	0	GO:0070373	GO Biological Processes	negative regulation of ERK1 and ERK2 cascade	30244	78	703	6	0.853485	DLG1|PTEN|TIMP3|NHERF1|EMILIN1|SIRPA
0	-4.50878	-6.63822	GO:0070374	GO Biological Processes	positive regulation of ERK1 and ERK2 cascade	30244	221	392	15	3.82653	APP|CD36|F2R|GAS6|HMGB1|ICAM1|NOTCH2|S100A7|SRC|RAPGEF2|GPNMB|NPTN|PYCARD|GLIPR2|TNFAIP8L3
-6.37679	-4.91153	-5.89869	GO:0070482	GO Biological Processes	response to oxygen levels	30244	322	703	33	4.69417	ACVRL1|AKT1|ALAD|ANGPT2|FAS|AQP1|ATP1B1|ATP7A|COL1A1|CCN2|DPP4|LPAR1|ITPR1|KCNMA1|SMAD3|MMP2|MMP14|PAM|PLAT|RYR1|SFRP1|SLC1A1|SLC2A1|SLC9A1|SOD3|SRC|ADAM17|SLC7A5|ATP6V1G1|ATG7|ATP6V0A2|AGTRAP|VASN
-1.42902	0	-2.37548	GO:0070507	GO Biological Processes	regulation of microtubule cytoskeleton organization	30244	155	703	13	1.84922	CYLD|GNAI1|GSK3B|NUMA1|PAK1|TBCD|MPDZ|CKAP5|HDAC6|MAPRE1|TPX2|BICD2|CHMP4A
0	0	-1.6381	GO:0070527	GO Biological Processes	platelet aggregation	30244	47	392	3	0.765306	CLIC1|ILK|TYRO3
0	-3.22577	-1.31417	GO:0070542	GO Biological Processes	response to fatty acid	30244	63	326	5	1.53374	ALAD|CCN2|PLAT|PPP5C|SRC
-2.34026	-1.82942	-1.52491	GO:0070555	GO Biological Processes	response to interleukin-1	30244	133	703	10	1.42248	APP|IKBKB|MMP2|PRKCA|SFRP1|SMPD1|SRC|PYCARD|IRAK4|SIRPA
0	-3.95672	-3.31852	GO:0070588	GO Biological Processes	calcium ion transmembrane transport	30244	212	703	17	2.41821	ANXA2P2|CACNA2D1|CCN2|F2R|GAS6|ITPR1|P2RX4|PKD2|PLCG1|RYR1|RYR3|PLCH1|ATP2C1|PLCE1|TRPM4|JPH4|ANO6
-2.69609	-3.13288	0	GO:0070613	GO Biological Processes	regulation of protein processing	30244	66	326	5	1.53374	CTSZ|SERPINE2|PLAT|PRNP|SRC
0	0	-2.16955	GO:0070633	GO Biological Processes	transepithelial transport	30244	30	392	3	0.765306	AQP1|ITPR1|SLC1A1
-1.51007	0	0	GO:0070661	GO Biological Processes	leukocyte proliferation	30244	146	703	8	1.13798	CD151|DLG1|ERBB2|FYN|IMPDH2|RAC2|CORO1A|CARD11
-3.45367	-3.14764	-2.5559	GO:0070663	GO Biological Processes	regulation of leukocyte proliferation	30244	268	703	24	3.41394	ARG1|BST1|BST2|CD55|DLG1|ERBB2|HLA-A|HLA-E|HMGB1|IL6ST|LGALS3|NCK1|PKN1|PRNP|PTK2|RAC2|SDC4|DNAJA3|GPNMB|CORO1A|GREM1|PYCARD|TWSG1|CARD11
-2.11382	-1.69254	-1.43862	GO:0070664	GO Biological Processes	negative regulation of leukocyte proliferation	30244	96	703	9	1.28023	ARG1|DLG1|ERBB2|PKN1|PRNP|SDC4|GPNMB|GREM1|TWSG1
-1.94456	-2.02478	0	GO:0070665	GO Biological Processes	positive regulation of leukocyte proliferation	30244	166	703	14	1.99147	BST1|BST2|CD55|HLA-A|HLA-E|HMGB1|IL6ST|NCK1|PTK2|RAC2|DNAJA3|CORO1A|PYCARD|CARD11
-3.75008	0	0	GO:0070670	GO Biological Processes	response to interleukin-4	30244	35	244	4	1.63934	ALAD|ARG1|FASN|CORO1A
0	-1.77614	0	GO:0070830	GO Biological Processes	bicellular tight junction assembly	30244	50	703	5	0.711238	DLG1|CLDN11|PECAM1|STRN|TBCD
-7.96601	-6.53698	-6.97089	GO:0070848	GO Biological Processes	response to growth factor	30244	521	703	48	6.82788	ACVRL1|AKT1|ANGPT2|APP|ARG1|ATP7A|BMP6|CAV2|COL1A1|COL1A2|COL4A2|CRK|MAPK14|CSNK1D|CCN2|CTSK|EPHA2|ERBB2|FYN|GAS6|GLG1|IGF1R|LTBP2|SMAD3|NOTCH2|PDPK1|PLCG1|PRKD1|LGMN|PTK2|RDX|SORT1|SFRP1|SRC|YES1|RIPK1|ADAM9|CPNE3|RAPGEF2|HDAC6|RAB35|CORO1A|APPL1|RAB14|APPL2|TWSG1|PPP1R9B|SYAP1
-3.25067	0	-3.45635	GO:0070849	GO Biological Processes	response to epidermal growth factor	30244	47	703	7	0.995733	AKT1|COL1A1|ERBB2|PDPK1|PLCG1|PPP1R9B|SYAP1
0	-3.22574	-1.94916	GO:0070873	GO Biological Processes	regulation of glycogen metabolic process	30244	36	326	4	1.22699	AKT1|GSK3B|INS|SELENOS
0	-3.85146	0	GO:0070874	GO Biological Processes	negative regulation of glycogen metabolic process	30244	10	326	3	0.920245	GSK3B|INS|SELENOS
0	0	-2.68695	GO:0070997	GO Biological Processes	neuron death	30244	101	392	6	1.53061	APP|FAS|SLC1A1|SLC9A1|TYRO3|STAMBP
0	-3.04674	0	GO:0071071	GO Biological Processes	regulation of phospholipid biosynthetic process	30244	18	326	3	0.920245	RAB38|LPCAT1|SLC27A1
-2.88824	-2.55738	-4.04139	GO:0071214	GO Biological Processes	cellular response to abiotic stimulus	30244	322	703	26	3.69844	FAS|AQP1|BMP6|COL1A1|MAPK14|DAG1|DNM2|GNA11|GNAT1|IGF1R|MME|MMP1|MMP2|NEDD4|PALM|PKD2|PTEN|SFRP1|SLC2A1|SLC9A1|SMPD1|TIMP1|TNFRSF10B|PYCARD|SLC38A2|TNKS1BP1
-2.3432	-2.75544	-3.31026	GO:0071216	GO Biological Processes	cellular response to biotic stimulus	30244	252	703	18	2.56046	AKT1|ARG1|CD36|SCARB1|MAPK14|GSK3B|HMGB1|HMGB2|NOTCH2|SRC|SLC7A5|ADAM9|PLAA|TLR6|PYCARD|SELENOS|PLSCR3|SIRPA
-2.61331	-2.49451	-2.54988	GO:0071219	GO Biological Processes	cellular response to molecule of bacterial origin	30244	225	703	16	2.27596	AKT1|ARG1|CD36|SCARB1|MAPK14|HMGB1|HMGB2|SRC|SLC7A5|ADAM9|PLAA|TLR6|PYCARD|SELENOS|PLSCR3|SIRPA
-2.1142	-2.65289	-2.72367	GO:0071222	GO Biological Processes	cellular response to lipopolysaccharide	30244	212	703	15	2.13371	AKT1|ARG1|CD36|SCARB1|MAPK14|HMGB1|HMGB2|SRC|SLC7A5|ADAM9|PLAA|PYCARD|SELENOS|PLSCR3|SIRPA
-4.01099	0	0	GO:0071229	GO Biological Processes	cellular response to acid chemical	30244	91	244	6	2.45902	COL1A1|COL1A2|COL4A1|FYN|MMP2|SLC7A5
-4.26436	0	0	GO:0071230	GO Biological Processes	cellular response to amino acid stimulus	30244	82	244	6	2.45902	COL1A1|COL1A2|COL4A1|FYN|MMP2|SLC7A5
-3.17849	-4.28314	-2.43753	GO:0071241	GO Biological Processes	cellular response to inorganic substance	30244	234	703	20	2.84495	ADD1|AKT1|ALAD|APP|AQP1|ATP7A|BMP6|CRK|DNM2|P2RX4|PKD2|PRNP|LGMN|RYR1|RYR3|SLC1A1|SMPD1|CPNE3|CPNE1|ABCB6
-3.60251	-3.43357	-2.29751	GO:0071248	GO Biological Processes	cellular response to metal ion	30244	202	703	18	2.56046	ADD1|AKT1|ALAD|APP|AQP1|ATP7A|BMP6|P2RX4|PKD2|PRNP|LGMN|RYR1|RYR3|SLC1A1|SMPD1|CPNE3|CPNE1|ABCB6
0	0	-3.36072	GO:0071257	GO Biological Processes	cellular response to electrical stimulus	30244	12	703	4	0.56899	GNAT1|PALM|PTEN|SLC9A1
-3.50139	0	-2.58456	GO:0071260	GO Biological Processes	cellular response to mechanical stimulus	30244	73	703	10	1.42248	FAS|AQP1|BMP6|COL1A1|DAG1|IGF1R|SLC2A1|SLC9A1|TNFRSF10B|SLC38A2
-1.46237	0	0	GO:0071277	GO Biological Processes	cellular response to calcium ion	30244	88	703	8	1.13798	ADD1|PKD2|LGMN|RYR1|RYR3|SMPD1|CPNE3|CPNE1
0	-2.52343	0	GO:0071280	GO Biological Processes	cellular response to copper ion	30244	27	326	3	0.920245	APP|ATP7A|PRNP
0	0	-1.99521	GO:0071300	GO Biological Processes	cellular response to retinoic acid	30244	65	703	6	0.853485	AQP1|COL1A1|GSK3B|PTK7|YES1|WNT5B
0	0	-2.88304	GO:0071312	GO Biological Processes	cellular response to alkaloid	30244	37	392	4	1.02041	GSTM2|RYR1|SLC1A1|PPP1R9B
0	0	-2.27768	GO:0071320	GO Biological Processes	cellular response to cAMP	30244	54	392	4	1.02041	APP|AQP1|PKD2|RAPGEF2
-2.58605	-3.38941	-4.91583	GO:0071345	GO Biological Processes	cellular response to cytokine stimulus	30244	730	703	38	5.40541	AKT1|ALAD|APOB|FAS|ARG1|ASAH1|COL1A1|MAPK14|CSNK2B|CTSK|EPS8|FASN|GAS6|GSK3B|IKBKB|IL6ST|ILK|IMPDH2|KRT18|MME|MMP2|MX1|SFRP1|SLC1A1|SRC|STXBP2|TRADD|RIPK1|CORO1A|PDCD10|APPL1|PYCARD|IRAK4|APPL2|SMPD4|ERBIN|SIRPA|SLC27A1
-3.90502	0	0	GO:0071353	GO Biological Processes	cellular response to interleukin-4	30244	32	244	4	1.63934	ALAD|ARG1|FASN|CORO1A
0	-3.73318	-5.25111	GO:0071356	GO Biological Processes	cellular response to tumor necrosis factor	30244	184	392	12	3.06122	AKT1|APOB|FAS|CTSK|IKBKB|ILK|KRT18|TRADD|RIPK1|PYCARD|SMPD4|ERBIN
-7.67625	-6.35121	-6.8642	GO:0071363	GO Biological Processes	cellular response to growth factor stimulus	30244	489	703	46	6.54339	ACVRL1|AKT1|ANGPT2|APP|ARG1|ATP7A|BMP6|CAV2|COL1A1|COL1A2|COL4A2|CRK|MAPK14|CSNK1D|CCN2|CTSK|ERBB2|FYN|GAS6|GLG1|IGF1R|LTBP2|SMAD3|NOTCH2|PDPK1|PLCG1|PRKD1|LGMN|PTK2|RDX|SORT1|SFRP1|SRC|YES1|RIPK1|ADAM9|CPNE3|RAPGEF2|RAB35|CORO1A|APPL1|RAB14|APPL2|TWSG1|PPP1R9B|SYAP1
-3.39967	0	-3.6403	GO:0071364	GO Biological Processes	cellular response to epidermal growth factor stimulus	30244	43	703	7	0.995733	AKT1|COL1A1|ERBB2|PDPK1|PLCG1|PPP1R9B|SYAP1
-2.39986	-4.08855	-4.00786	GO:0071375	GO Biological Processes	cellular response to peptide hormone stimulus	30244	246	703	21	2.9872	AKT1|ARG1|CAV2|CDC6|CRK|GRB10|GSK3B|IGF1R|INS|PDPK1|PLAT|PTK2|SLC9A1|SRC|RAB10|RAB31|APPL1|SELENOS|AGTRAP|SYAP1|SLC27A1
0	-2.90846	-2.67965	GO:0071379	GO Biological Processes	cellular response to prostaglandin stimulus	30244	20	703	4	0.56899	AKT1|APOB|GNB1|SFRP1
0	-3.29001	0	GO:0071380	GO Biological Processes	cellular response to prostaglandin E stimulus	30244	15	326	3	0.920245	AKT1|GNB1|SFRP1
-1.90751	-3.56714	-6.15416	GO:0071396	GO Biological Processes	cellular response to lipid	30244	537	703	34	4.83642	AKT1|APOB|AQP1|ARG1|CD36|SCARB1|COL1A1|MAPK14|DAG1|LPAR1|GNAI1|GNB1|GSK3B|HMGB1|HMGB2|IGF1R|MGST1|MMP2|NEDD4|NPC1|PLAT|PTK7|SFRP1|SRC|YES1|SLC7A5|ADAM9|PLAA|PYCARD|SELENOS|PLSCR3|WNT5B|PPP1R9B|SIRPA
-2.48261	0	-2.88304	GO:0071402	GO Biological Processes	cellular response to lipoprotein particle stimulus	30244	37	703	6	0.853485	AKT1|CD36|CDH13|NPC1|ADAM17|TLR6
-2.58832	0	-2.01762	GO:0071404	GO Biological Processes	cellular response to low-density lipoprotein particle stimulus	30244	34	703	5	0.711238	AKT1|CD36|CDH13|NPC1|TLR6
-1.67981	-2.93189	-4.98974	GO:0071407	GO Biological Processes	cellular response to organic cyclic compound	30244	500	703	33	4.69417	APP|AQP1|ARG1|COL1A1|DAG1|DIAPH1|DNM2|GNA11|GNAI1|GNAI3|GNAQ|GNB1|GSK3B|GSTM2|IGF1R|MMP2|NAGLU|NEDD4|NPC1|P2RX4|PKD2|PLAT|RALB|RYR1|RYR3|SFRP1|SLC1A1|SLC9A1|SRC|NHERF1|RAPGEF2|TRPM4|PPP1R9B
-7.69553	-8.01935	-9.47876	GO:0071417	GO Biological Processes	cellular response to organonitrogen compound	30244	596	703	57	8.10811	AKT1|APP|AQP1|ARG1|ATP7A|CACNA2D1|CAV2|CD36|CDC6|COL1A1|COL1A2|COL4A1|COL16A1|CRK|DIAPH1|DNM2|FYN|GNA11|GNAI3|GNAQ|GNB1|GRB10|GSK3B|GSTM2|ICAM1|IGF1R|INS|ITPR1|MMP2|P2RX4|PDPK1|PKD2|PLAT|PRNP|LGMN|PTK2|RGS10|RYR1|RYR3|SFRP1|SLC1A1|SLC9A1|SRC|SLC7A5|NHERF1|RAPGEF2|TLR6|RAB10|RAB31|APPL1|TRPM4|SELENOS|AGTRAP|PPP1R9B|SYAP1|AGRN|SLC27A1
0	-2.75669	-3.61463	GO:0071453	GO Biological Processes	cellular response to oxygen levels	30244	159	392	9	2.29592	AKT1|FAS|AQP1|LPAR1|SLC9A1|SRC|ATP6V1G1|ATG7|ATP6V0A2
0	0	-1.76759	GO:0071470	GO Biological Processes	cellular response to osmotic stress	30244	42	703	4	0.56899	AQP1|PKD2|SLC2A1|PYCARD
0	-2.46862	-1.52755	GO:0071478	GO Biological Processes	cellular response to radiation	30244	179	703	12	1.70697	AQP1|MAPK14|DNM2|GNAT1|MME|MMP1|MMP2|NEDD4|SFRP1|SMPD1|TIMP1|TNKS1BP1
0	-1.33783	0	GO:0071479	GO Biological Processes	cellular response to ionizing radiation	30244	74	326	3	0.920245	MAPK14|DNM2|SFRP1
0	-2.06771	-2.38749	GO:0071482	GO Biological Processes	cellular response to light stimulus	30244	116	703	9	1.28023	AQP1|MAPK14|GNAT1|MME|MMP1|MMP2|NEDD4|SMPD1|TIMP1
0	-3.71664	-3.48147	GO:0071492	GO Biological Processes	cellular response to UV-A	30244	11	703	4	0.56899	MME|MMP1|MMP2|TIMP1
-2.30769	-1.60872	-3.46931	GO:0071496	GO Biological Processes	cellular response to external stimulus	30244	323	703	24	3.41394	FAS|AQP1|BMP6|COL1A1|COMT|CTSK|DAG1|GAS6|GLUL|IGF1R|LAMP2|PRKD1|RALB|SFRP1|SLC2A1|SLC9A1|SLC7A5|TNFRSF10B|ATG7|GABARAP|RRP8|SLC38A2|GSDMD|PPP1R9B
0	0	-2.61687	GO:0071498	GO Biological Processes	cellular response to fluid shear stress	30244	21	392	3	0.765306	MMP2|PKD2|SRC
0	-2.00991	-1.79567	GO:0071526	GO Biological Processes	semaphorin-plexin signaling pathway	30244	41	703	5	0.711238	PLXNA1|SEMA3C|PLXNB2|PLXNA3|PLXNA4
-2.29708	0	0	GO:0071548	GO Biological Processes	response to dexamethasone	30244	43	703	5	0.711238	AQP1|ARG1|IGF1R|PLAT|HDAC6
-5.89809	-4.78918	-3.41918	GO:0071559	GO Biological Processes	response to transforming growth factor beta	30244	169	703	21	2.9872	ACVRL1|ARG1|CAV2|COL1A1|COL1A2|COL4A2|CRK|CTSK|FYN|GLG1|IGF1R|LTBP2|SMAD3|PTK2|SFRP1|SRC|YES1|ADAM9|APPL1|APPL2|TWSG1
-6.06565	-4.94934	-3.55438	GO:0071560	GO Biological Processes	cellular response to transforming growth factor beta stimulus	30244	162	703	21	2.9872	ACVRL1|ARG1|CAV2|COL1A1|COL1A2|COL4A2|CRK|CTSK|FYN|GLG1|IGF1R|LTBP2|SMAD3|PTK2|SFRP1|SRC|YES1|ADAM9|APPL1|APPL2|TWSG1
0	-2.59157	0	GO:0071622	GO Biological Processes	regulation of granulocyte chemotaxis	30244	53	703	7	0.995733	BST1|DPP4|PTK2|RAC2|S100A7|S100A14|MOSPD2
0	0	-2.71506	GO:0071634	GO Biological Processes	regulation of transforming growth factor beta production	30244	41	392	4	1.02041	FN1|LTBP1|ATP6AP2|CD2AP
0	-1.49028	-2.48161	GO:0071674	GO Biological Processes	mononuclear cell migration	30244	111	703	10	1.42248	CRK|EPS8|GAS6|HMGB1|LGALS3|CD99|PECAM1|CORO1A|TRPM4|SIRPA
-1.76152	-8.04328	-9.14149	GO:0071675	GO Biological Processes	regulation of mononuclear cell migration	30244	122	703	19	2.7027	ADAM10|AKT1|APP|CRK|GAS6|HMGB1|LGALS3|LGMN|PTK2|S100A7|STK10|ADAM17|WASL|CORO1A|GREM1|PYCARD|S100A14|MOSPD2|ANO6
0	-2.67299	0	GO:0071676	GO Biological Processes	negative regulation of mononuclear cell migration	30244	24	326	3	0.920245	AKT1|WASL|GREM1
-1.6868	-4.89233	-7.50421	GO:0071677	GO Biological Processes	positive regulation of mononuclear cell migration	30244	72	703	13	1.84922	ADAM10|APP|GAS6|HMGB1|LGALS3|LGMN|S100A7|ADAM17|CORO1A|PYCARD|S100A14|MOSPD2|ANO6
0	0	-1.54939	GO:0071692	GO Biological Processes	protein localization to extracellular region	30244	131	392	5	1.27551	LTBP1|LTBP2|RAB3A|RAB3D|RAB12
0	0	-2.13931	GO:0071695	GO Biological Processes	anatomical structure maturation	30244	215	392	8	2.04082	APP|DAG1|MMP2|RYR1|ATP6AP2|CABYR|KCNIP2|AGRN
0	-2.42194	-2.99772	GO:0071709	GO Biological Processes	membrane assembly	30244	59	703	7	0.995733	CAV2|CDH2|PTEN|PACSIN2|RFTN1|VPS4A|CHMP4A
-4.20282	-2.52343	-3.41431	GO:0071711	GO Biological Processes	basement membrane organization	30244	27	703	6	0.853485	CAV2|COL4A1|CTSS|DAG1|PXDN|HMCN1
0	0	-2.89154	GO:0071786	GO Biological Processes	endoplasmic reticulum tubular network organization	30244	17	392	3	0.765306	RTN3|RAB10|RAB18
0	-1.46398	-1.66739	GO:0071805	GO Biological Processes	potassium ion transmembrane transport	30244	166	703	10	1.42248	AQP1|ATP1A4|ATP1B1|ATP4A|KCNMA1|PKD2|SLC9A1|SLC9A6|KCNIP2|SLC12A9
-2.18876	0	-1.6381	GO:0071825	GO Biological Processes	protein-lipid complex organization	30244	47	703	5	0.711238	BIN1|APOB|APOC3|SCARB1|APOM
-2.26897	0	0	GO:0071827	GO Biological Processes	plasma lipoprotein particle organization	30244	44	244	3	1.22951	APOB|APOC3|SCARB1
0	-2.66278	-3.10115	GO:0071867	GO Biological Processes	response to monoamine	30244	84	703	10	1.42248	APP|DNM2|GNA11|GNAI3|GNAQ|GNB1|GSK3B|SLC1A1|SLC9A1|NHERF1
0	-2.73238	-3.18483	GO:0071868	GO Biological Processes	cellular response to monoamine stimulus	30244	81	703	10	1.42248	APP|DNM2|GNA11|GNAI3|GNAQ|GNB1|GSK3B|SLC1A1|SLC9A1|NHERF1
0	-2.66278	-3.10115	GO:0071869	GO Biological Processes	response to catecholamine	30244	84	703	10	1.42248	APP|DNM2|GNA11|GNAI3|GNAQ|GNB1|GSK3B|SLC1A1|SLC9A1|NHERF1
0	-2.73238	-3.18483	GO:0071870	GO Biological Processes	cellular response to catecholamine stimulus	30244	81	703	10	1.42248	APP|DNM2|GNA11|GNAI3|GNAQ|GNB1|GSK3B|SLC1A1|SLC9A1|NHERF1
0	-3.87086	-4.55935	GO:0071887	GO Biological Processes	leukocyte apoptotic process	30244	46	392	6	1.53061	AKT1|FAS|DFFA|PKN1|RIPK1|KIFAP3
-2.52892	-3.18684	-6.44764	GO:0071900	GO Biological Processes	regulation of protein serine/threonine kinase activity	30244	364	703	27	3.84068	AKT1|CDC6|DVL2|ERBB2|PAK1|PKD2|PPP2CA|PRKAR2A|PTEN|RALB|SFRP1|SMPD1|SRC|ADAM17|THY1|TSG101|ADAM9|MAGED1|RAPGEF2|TLR6|PDCD10|PYCARD|TAOK3|CEMIP|SYAP1|PIK3R6|SLC27A1
-3.72158	-2.89477	-6.55892	GO:0071902	GO Biological Processes	positive regulation of protein serine/threonine kinase activity	30244	194	703	20	2.84495	AKT1|CDC6|DVL2|ERBB2|PAK1|PKD2|PPP2CA|RALB|SRC|ADAM17|ADAM9|MAGED1|RAPGEF2|TLR6|PDCD10|TAOK3|CEMIP|SYAP1|PIK3R6|SLC27A1
0	-3.82584	0	GO:0071985	GO Biological Processes	multivesicular body sorting pathway	30244	47	326	5	1.53374	SORT1|TSG101|VPS4A|CHMP4A|VPS37B
-1.88914	-1.71695	-1.31334	GO:0072001	GO Biological Processes	renal system development	30244	308	703	20	2.84495	ANGPT2|AQP1|BMP6|COL4A1|DLG1|ILK|LAMA5|LAMB2|SMAD3|MME|NOTCH2|PECAM1|PKD2|PODXL|PTK7|SDC4|SFRP1|BASP1|GREM1|PLCE1
-1.60801	0	-2.69134	GO:0072006	GO Biological Processes	nephron development	30244	136	703	13	1.84922	ANGPT2|AQP1|DLG1|ILK|LAMA5|LAMB2|NOTCH2|PECAM1|PKD2|PODXL|BASP1|GREM1|PLCE1
0	-1.54065	-2.56086	GO:0072009	GO Biological Processes	nephron epithelium development	30244	107	703	11	1.56472	AQP1|DLG1|ILK|LAMA5|LAMB2|NOTCH2|PECAM1|PKD2|PODXL|BASP1|GREM1
0	-2.62093	0	GO:0072010	GO Biological Processes	glomerular epithelium development	30244	25	703	5	0.711238	LAMB2|NOTCH2|PECAM1|PODXL|BASP1
0	0	-1.86446	GO:0072028	GO Biological Processes	nephron morphogenesis	30244	71	392	4	1.02041	ILK|LAMA5|PKD2|GREM1
-1.59781	-2.42202	-2.04255	GO:0072073	GO Biological Processes	kidney epithelium development	30244	137	703	14	1.99147	AQP1|DLG1|ILK|LAMA5|LAMB2|SMAD3|NOTCH2|PECAM1|PKD2|PODXL|SDC4|SFRP1|BASP1|GREM1
0	0	-1.97242	GO:0072078	GO Biological Processes	nephron tubule morphogenesis	30244	66	392	4	1.02041	ILK|LAMA5|PKD2|GREM1
0	0	-3.10115	GO:0072080	GO Biological Processes	nephron tubule development	30244	84	392	6	1.53061	AQP1|ILK|LAMA5|NOTCH2|PKD2|GREM1
0	0	-1.92807	GO:0072088	GO Biological Processes	nephron epithelium morphogenesis	30244	68	392	4	1.02041	ILK|LAMA5|PKD2|GREM1
-1.48764	0	-1.58989	GO:0072163	GO Biological Processes	mesonephric epithelium development	30244	86	703	8	1.13798	DLG1|ILK|LAMA5|SMAD3|PKD2|SDC4|SFRP1|GREM1
-1.48764	0	-1.58989	GO:0072164	GO Biological Processes	mesonephric tubule development	30244	86	703	8	1.13798	DLG1|ILK|LAMA5|SMAD3|PKD2|SDC4|SFRP1|GREM1
0	0	-2.22147	GO:0072171	GO Biological Processes	mesonephric tubule morphogenesis	30244	56	392	4	1.02041	ILK|LAMA5|PKD2|GREM1
0	-2.51778	0	GO:0072175	GO Biological Processes	epithelial tube formation	30244	131	326	6	1.84049	PODXL|PTK7|SDC4|SFRP1|PLXNB2|GREM1
0	0	-2.05361	GO:0072210	GO Biological Processes	metanephric nephron development	30244	33	703	4	0.56899	AQP1|LAMB2|PKD2|GREM1
0	-3.33507	0	GO:0072330	GO Biological Processes	monocarboxylic acid biosynthetic process	30244	166	326	8	2.45399	GSTM2|OSBP|DEGS1|FADS2|ACSBG1|OSBPL3|SRR|DAGLB
0	0	-1.52404	GO:0072348	GO Biological Processes	sulfur compound transport	30244	52	703	5	0.711238	SLC1A1|SLC7A5|SLC25A11|SLC33A1|SLC27A1
-1.52691	0	0	GO:0072384	GO Biological Processes	organelle transport along microtubule	30244	83	244	3	1.22951	UBB|HDAC6|BICD2
0	-1.54065	-1.88881	GO:0072593	GO Biological Processes	reactive oxygen species metabolic process	30244	107	703	7	0.995733	ATP7A|CCN2|CCN1|NAGLU|SLC1A1|SOD3|PXDN
0	-4.51133	-2.19738	GO:0072594	GO Biological Processes	establishment of protein localization to organelle	30244	350	326	14	4.29448	AKT1|KPNA2|LAMP1|NEDD4|PEX19|SORT1|SRP14|TSG101|RAB3GAP2|APPL1|VPS4A|CHMP4A|APPL2|VPS37B
0	-1.73081	0	GO:0072599	GO Biological Processes	establishment of protein localization to endoplasmic reticulum	30244	52	326	3	0.920245	SRP14|RAB3GAP2|CHMP4A
-3.91894	-6.02786	-15.2377	GO:0072657	GO Biological Processes	protein localization to membrane	30244	467	703	50	7.11238	ATP1B1|CDH2|CPE|CRK|DLG1|EPHA2|ERBB2|GAS6|IKBKB|KRT18|LAMA5|NPC1|PALM|PEX19|RAB3A|RDX|SDCBP|SLC1A1|SRP14|STX3|THY1|RAB29|DNAJA3|NHERF1|TM9SF2|RAB3D|RAPGEF2|VAMP5|RAB10|RAB31|TNIK|NFASC|EPB41L3|EFR3A|RFTN1|RAB38|RAB3GAP2|CHMP4A|PACSIN1|EHD3|LIN7C|CCDC88A|PALS1|VPS37B|ATAD1|FCHO2|RAB12|EMC10|RILPL1|AGRN
-3.63173	-3.46516	-11.6726	GO:0072659	GO Biological Processes	protein localization to plasma membrane	30244	200	703	28	3.98293	ATP1B1|CDH2|DLG1|EPHA2|GAS6|IKBKB|KRT18|LAMA5|PALM|RAB3A|RDX|NHERF1|RAB3D|RAPGEF2|VAMP5|RAB10|RAB31|TNIK|NFASC|EPB41L3|EFR3A|PACSIN1|EHD3|CCDC88A|PALS1|FCHO2|RAB12|RILPL1
0	-2.73238	-1.67426	GO:0072665	GO Biological Processes	protein localization to vacuole	30244	81	703	8	1.13798	LAMP2|NEDD4|SORT1|TSG101|VPS4A|VPS28|PXK|VPS37B
0	-3.16329	-1.99521	GO:0072666	GO Biological Processes	establishment of protein localization to vacuole	30244	65	703	8	1.13798	LAMP2|NEDD4|SORT1|TSG101|VPS4A|VPS28|PXK|VPS37B
-2.32212	-2.38133	-1.97791	GO:0080135	GO Biological Processes	regulation of cellular response to stress	30244	700	703	33	4.69417	ACTL6A|AKT1|APP|FAS|CD36|CRK|CCN2|CYLD|DLG1|FYN|GSK3B|HMGB1|IGF1R|INS|NCK1|PTPRS|SDCBP|SFRP1|THY1|RIPK1|HDAC6|PDCD10|INPP5F|TNIK|PYCARD|UBQLN2|TAOK3|SLC38A2|SELENOS|TBC1D24|AIFM2|SIRPA|ARID2
-2.74537	-3.19425	-2.83792	GO:0080164	GO Biological Processes	regulation of nitric oxide metabolic process	30244	64	703	11	1.56472	AKT1|CD36|DNM2|GLA|SMAD3|P2RX4|PKD2|PTX3|TLR6|SELENOS|SIRPA
-2.85852	-1.6209	0	GO:0080171	GO Biological Processes	lytic vacuole organization	30244	101	703	9	1.28023	ARSB|GAA|HEXB|NAGLU|ATP6AP2|CORO1A|CHMP4A|RAB14|ATP6V1H
0	-2.43368	-3.29178	GO:0085029	GO Biological Processes	extracellular matrix assembly	30244	29	703	6	0.853485	ATP7A|COL1A2|GAS6|QSOX1|PXDN|EMILIN1
-2.13841	0	-1.59081	GO:0086001	GO Biological Processes	cardiac muscle cell action potential	30244	49	703	5	0.711238	ATP1B1|CACNA2D1|GPD1L|KCNIP2|TRPM4
0	0	-2.01762	GO:0086004	GO Biological Processes	regulation of cardiac muscle cell contraction	30244	34	703	4	0.56899	BIN1|DLG1|DSP|TRPM4
-2.29708	0	0	GO:0086065	GO Biological Processes	cell communication involved in cardiac conduction	30244	43	244	3	1.22951	ATP1B1|CACNA2D1|DSP
0	0	-1.76759	GO:0086091	GO Biological Processes	regulation of heart rate by cardiac conduction	30244	42	703	4	0.56899	BIN1|CACNA2D1|DSP|TRPM4
0	-2.23667	0	GO:0090022	GO Biological Processes	regulation of neutrophil chemotaxis	30244	34	326	3	0.920245	DPP4|RAC2|MOSPD2
0	-4.86806	-4.48448	GO:0090025	GO Biological Processes	regulation of monocyte chemotaxis	30244	29	703	7	0.995733	HMGB1|LGMN|S100A7|GREM1|S100A14|MOSPD2|ANO6
0	-4.16355	-3.85485	GO:0090026	GO Biological Processes	positive regulation of monocyte chemotaxis	30244	21	703	6	0.853485	HMGB1|LGMN|S100A7|S100A14|MOSPD2|ANO6
-2.10971	-4.44923	-6.69326	GO:0090066	GO Biological Processes	regulation of anatomical structure size	30244	500	703	37	5.26316	ADD1|BIN1|AQP1|ATP7A|CLNS1A|DLG1|DNM2|EPS8|F2R|FN1|GSK3B|INS|KCNMA1|MMP2|NCK1|PTEN|PTPRS|RDX|SOD3|SPTBN2|SVIL|VAV2|NHERF1|HDAC6|ARPC2|SEMA3C|CORO1A|COTL1|PYCARD|TRPM4|PLXNA3|SLC12A9|RAB22A|DOCK5|PLXNA4|IQGAP3|ANO6
0	0	-1.67442	GO:0090068	GO Biological Processes	positive regulation of cell cycle process	30244	261	703	12	1.70697	AKT1|APP|CDC6|CCN2|IGF1R|INS|NUMA1|PKN2|RDX|SVIL|ADAM17|RCC2
0	0	-1.35651	GO:0090087	GO Biological Processes	regulation of peptide transport	30244	197	703	9	1.28023	GLUL|GNA11|INS|ITPR1|OSBP|S100A8|SFRP1|TM7SF3|TRPM4
0	-2.37611	0	GO:0090090	GO Biological Processes	negative regulation of canonical Wnt signaling pathway	30244	140	326	6	1.84049	CDH2|MAPK14|GSK3B|IGFBP4|SFRP1|GREM1
-3.07212	-2.22931	-2.66576	GO:0090092	GO Biological Processes	regulation of transmembrane receptor protein serine/threonine kinase signaling pathway	30244	303	703	23	3.27169	ACVRL1|BMP6|CAV2|CSNK2B|DNM2|GLG1|CCN1|ILK|LTBP1|SMAD3|NOTCH2|NUMA1|PDPK1|SDCBP|SFRP1|ADAM17|TGFB1I1|EMILIN1|GREM1|TWSG1|PALS1|SMURF2|VASN
-2.49985	0	-2.28114	GO:0090100	GO Biological Processes	positive regulation of transmembrane receptor protein serine/threonine kinase signaling pathway	30244	122	703	11	1.56472	ACVRL1|BMP6|CSNK2B|CCN1|ILK|NOTCH2|NUMA1|SDCBP|ADAM17|TGFB1I1|TWSG1
0	-3.24981	-1.61182	GO:0090101	GO Biological Processes	negative regulation of transmembrane receptor protein serine/threonine kinase signaling pathway	30244	171	703	13	1.84922	CAV2|DNM2|GLG1|LTBP1|PDPK1|SFRP1|ADAM17|TGFB1I1|EMILIN1|GREM1|TWSG1|SMURF2|VASN
-1.82227	-5.23535	-5.75883	GO:0090109	GO Biological Processes	regulation of cell-substrate junction assembly	30244	64	703	14	1.99147	ACVRL1|COL16A1|SMAD3|MMP14|PTEN|PTK2|SDC4|SFRP1|SLC9A1|SRC|THY1|DLC1|GREM1|RCC2
-3.58071	-2.92196	-3.2526	GO:0090130	GO Biological Processes	tissue migration	30244	109	703	12	1.70697	AKT1|ARSB|SCARB1|CDH13|DPP4|FAP|PKN1|PKN2|S100A9|S100P|CORO1A|GREM1
-3.71443	-3.04978	-3.4011	GO:0090132	GO Biological Processes	epithelium migration	30244	103	703	12	1.70697	AKT1|ARSB|SCARB1|CDH13|DPP4|FAP|PKN1|PKN2|S100A9|S100P|CORO1A|GREM1
0	-5.24665	0	GO:0090148	GO Biological Processes	membrane fission	30244	42	703	8	1.13798	TSG101|VPS4A|CHMP4A|VPS28|EXOC1|EXOC2|VPS37B|EXOC8
-1.93367	-1.39223	-4.2504	GO:0090150	GO Biological Processes	establishment of protein localization to membrane	30244	232	703	19	2.7027	ATP1B1|KRT18|NPC1|PEX19|RDX|SDCBP|SLC1A1|SRP14|STX3|VAMP5|RAB10|RAB31|RFTN1|RAB3GAP2|CHMP4A|VPS37B|ATAD1|EMC10|RILPL1
-5.73833	-1.60711	-1.97223	GO:0090174	GO Biological Processes	organelle membrane fusion	30244	102	703	14	1.99147	CAV2|GNAI3|PIP4K2A|STX3|PIP4K2B|STX7|VAMP4|SNAP29|VTI1B|CORO1A|VPS4A|CHMP4A|YIPF4|RAB12
-1.95794	0	0	GO:0090175	GO Biological Processes	regulation of establishment of planar polarity	30244	57	703	5	0.711238	DVL2|PTK7|SFRP1|SMURF2|VANGL1
0	0	-1.6381	GO:0090199	GO Biological Processes	regulation of release of cytochrome c from mitochondria	30244	47	392	3	0.765306	AKT1|PYCARD|PLSCR3
0	-4.33401	0	GO:0090218	GO Biological Processes	positive regulation of lipid kinase activity	30244	37	326	5	1.53374	PRKD1|PTK2|SRC|VAV2|TNFAIP8L3
-2.33393	0	-2.73695	GO:0090257	GO Biological Processes	regulation of muscle system process	30244	253	703	18	2.56046	BIN1|ATP1B1|CCN2|DAG1|DLG1|DSP|F2R|GSTM2|IL6ST|SMAD3|P2RX4|PRKCA|SLC9A1|TPM1|EHD3|PLCE1|TRPM4|DOCK5
-1.91154	-1.50265	-2.50108	GO:0090263	GO Biological Processes	positive regulation of canonical Wnt signaling pathway	30244	110	703	11	1.56472	COL1A1|CSNK1D|ILK|SMAD3|PTK7|SFRP1|SRC|ATP6AP2|TRPM4|SMURF2|ASPM
0	0	-1.40164	GO:0090276	GO Biological Processes	regulation of peptide hormone secretion	30244	192	392	6	1.53061	GNA11|INS|ITPR1|OSBP|TM7SF3|TRPM4
0	-1.54065	-2.56086	GO:0090277	GO Biological Processes	positive regulation of peptide hormone secretion	30244	107	392	6	1.53061	GNA11|INS|ITPR1|OSBP|TM7SF3|TRPM4
0	0	-2.05361	GO:0090279	GO Biological Processes	regulation of calcium ion import	30244	33	392	3	0.765306	LGALS3|PKD2|SLC30A1
-3.25328	-4.55215	-4.26057	GO:0090287	GO Biological Processes	regulation of cellular response to growth factor stimulus	30244	347	703	28	3.98293	ACVRL1|CAV2|CD63|DNM2|GLG1|GPC1|GRB10|CCN1|ILK|LTBP1|SMAD3|NEDD4|NOTCH2|NUMA1|PDPK1|SDCBP|SFRP1|ADAM17|TGFB1I1|EMILIN1|EPN2|GREM1|NPTN|TWSG1|PALS1|HHIP|SMURF2|VASN
0	-2.56775	-1.58709	GO:0090288	GO Biological Processes	negative regulation of cellular response to growth factor stimulus	30244	128	326	6	1.84049	GPC1|NEDD4|SFRP1|EMILIN1|EPN2|GREM1
0	-3.25788	-2.06621	GO:0090303	GO Biological Processes	positive regulation of wound healing	30244	62	326	5	1.53374	F2R|PLAT|PTK2|EMILIN1|ANO6
0	-2.23667	-2.01762	GO:0090313	GO Biological Processes	regulation of protein targeting to membrane	30244	34	703	6	0.853485	ERBB2|FYN|PRNP|SLC1A1|MTCL1|CEMIP
0	-2.47766	0	GO:0090314	GO Biological Processes	positive regulation of protein targeting to membrane	30244	28	703	5	0.711238	ERBB2|FYN|PRNP|MTCL1|CEMIP
-1.42039	-5.09342	-2.36028	GO:0090316	GO Biological Processes	positive regulation of intracellular protein transport	30244	156	703	15	2.13371	MAPK14|ERBB2|FYN|GAS6|GSK3B|HSPA1L|SMAD3|PRKD1|PRNP|RAC2|RAB29|PDCD10|MTCL1|RNF31|CEMIP
0	-2.39137	0	GO:0090330	GO Biological Processes	regulation of platelet aggregation	30244	30	326	3	0.920245	IL6ST|SERPINE2|EMILIN1
-1.48998	-4.55452	-2.29592	GO:0090407	GO Biological Processes	organophosphate biosynthetic process	30244	541	703	33	4.69417	ATP5PF|ATP5PO|DGKA|HEXB|IMPDH1|IMPDH2|INPPL1|MTM1|OCRL|OSBP|PCYT1A|PI4KA|PIP4K2A|PTEN|SORD|PIP4K2B|SYNJ2|MTMR6|SLC25A13|CDIPT|INPP5F|EFR3A|ACSBG1|DCXR|PLSCR3|SLC44A2|SERINC1|LPCAT1|FLAD1|NAPRT|PIGU|PIK3R6|SLC27A1
0	0	-2.1676	GO:0090497	GO Biological Processes	mesenchymal cell migration	30244	58	392	4	1.02041	CDH2|FN1|LAMA5|SEMA3C
-4.07691	0	-4.48448	GO:0090504	GO Biological Processes	epiboly	30244	29	392	5	1.27551	CD151|COL5A1|CCN1|ADAM17|PDCD10
-4.13862	0	-4.56204	GO:0090505	GO Biological Processes	epiboly involved in wound healing	30244	28	392	5	1.27551	CD151|COL5A1|CCN1|ADAM17|PDCD10
0	0	-3.48147	GO:0090557	GO Biological Processes	establishment of endothelial intestinal barrier	30244	11	703	5	0.711238	FASN|PTPRS|TJP2|RAPGEF2|RAP2C
0	0	-2.05311	GO:0090596	GO Biological Processes	sensory organ morphogenesis	30244	269	392	9	2.29592	AQP1|ATP6V1B1|COL5A1|EPHA2|GNAT1|NAGLU|NOTCH2|SLC1A1|THY1
0	0	-2.36928	GO:0090630	GO Biological Processes	activation of GTPase activity	30244	117	392	6	1.53061	CRK|EPHA2|TBC1D10B|RCC2|TBC1D15|TBC1D10A
0	-2.3113	-3.12493	GO:0095500	GO Biological Processes	acetylcholine receptor signaling pathway	30244	32	703	6	0.853485	GNA11|GNAQ|GNB1|ITPR1|RGS10|AGRN
-1.95794	0	-1.4225	GO:0097006	GO Biological Processes	regulation of plasma lipoprotein particle levels	30244	57	703	5	0.711238	APOB|APOC3|CD36|SCARB1|APOM
0	-1.5314	-2.06621	GO:0097035	GO Biological Processes	regulation of membrane lipid distribution	30244	62	392	4	1.02041	ATP9A|PLSCR3|VMP1|ANO6
-3.85165	-2.27335	0	GO:0097061	GO Biological Processes	dendritic spine organization	30244	33	703	7	0.995733	FYN|IGF1R|PRNP|LGMN|PTEN|WASL|HDAC6
-4.08838	0	0	GO:0097062	GO Biological Processes	dendritic spine maintenance	30244	11	244	3	1.22951	FYN|IGF1R|PRNP
0	-5.09722	-5.46059	GO:0097190	GO Biological Processes	apoptotic signaling pathway	30244	310	392	16	4.08163	FAS|EPHA2|GSK3B|HMGB2|ITPR1|KRT18|SORT1|CUL1|TRADD|RIPK1|TNFRSF10B|PDCD10|GABARAP|RRP8|PYCARD|QRICH1
0	-3.68491	-4.82779	GO:0097191	GO Biological Processes	extrinsic apoptotic signaling pathway	30244	111	703	12	1.70697	FAS|GSK3B|HMGB2|KRT18|SMAD3|PDPK1|SORT1|SFRP1|TRADD|RIPK1|TNFRSF10B|GABARAP
0	-2.72584	-2.90427	GO:0097193	GO Biological Processes	intrinsic apoptotic signaling pathway	30244	161	392	8	2.04082	EPHA2|ITPR1|CUL1|TNFRSF10B|PDCD10|RRP8|PYCARD|QRICH1
0	0	-2.74607	GO:0097202	GO Biological Processes	activation of cysteine-type endopeptidase activity	30244	19	392	3	0.765306	LGMN|PYCARD|TBC1D10A
0	-6.26082	-3.85563	GO:0097237	GO Biological Processes	cellular response to toxic substance	30244	116	326	10	3.06748	ATP7A|GPX7|GSTM2|MGST1|MGST2|S100A9|PXDN|LANCL1|SELENOS|APOM
0	0	-2.39563	GO:0097300	GO Biological Processes	programmed necrotic cell death	30244	25	703	4	0.56899	FAS|CYLD|RIPK1|MLKL
-2.33393	-1.69027	-1.74616	GO:0097305	GO Biological Processes	response to alcohol	30244	253	703	14	1.99147	AKT1|ALAD|CTSK|DAG1|EPS8|FYN|GLB1|GNAI1|GNB1|IGF1R|S100A8|SFRP1|HDAC6|PPP1R9B
0	-1.66334	-1.41082	GO:0097306	GO Biological Processes	cellular response to alcohol	30244	98	326	4	1.22699	AKT1|GNAI1|GNB1|SFRP1
0	0	-3.15041	GO:0097320	GO Biological Processes	plasma membrane tubulation	30244	14	703	5	0.711238	PACSIN2|CHMP4A|PACSIN3|PACSIN1|FNBP1L
0	-2.85574	-1.68785	GO:0097352	GO Biological Processes	autophagosome maturation	30244	45	703	6	0.853485	LAMP2|TSG101|SNAP29|VPS4A|CHMP4A|VMP1
0	0	-4.34957	GO:0097401	GO Biological Processes	synaptic vesicle lumen acidification	30244	16	392	4	1.02041	ATP6V1B1|ATP6V1G1|ATP6AP2|ATP6V1H
-8.77153	-5.34797	-6.84764	GO:0097435	GO Biological Processes	supramolecular fiber organization	30244	569	703	49	6.97013	ADD1|APP|ATP7A|CD36|CDSN|COL1A1|COL1A2|COL5A1|CSNK1D|CST3|DIAPH1|DLG1|DSP|EPS8|INPPL1|LCP1|LTBP2|MARCKS|MTM1|NCK1|NUMA1|RAC2|SRC|SVIL|TPM1|TTN|PXDN|RIPK1|WASL|PSTPIP2|CKAP5|ELMO1|ARPC2|EMILIN1|CORO1A|MAPRE1|TPX2|CD2AP|GREM1|PACSIN1|CCDC88A|ENAH|SHROOM3|MARCKSL1|COL18A1|EPPK1|LOXL4|PPP1R9B|IQGAP3
0	-1.98115	0	GO:0097479	GO Biological Processes	synaptic vesicle localization	30244	42	326	3	0.920245	CDH2|DNM2|RAB3A
-1.46874	-3.80912	-4.45479	GO:0097485	GO Biological Processes	neuron projection guidance	30244	221	703	20	2.84495	APP|DAG1|ERBB2|FYN|GAP43|LAMB2|NOTCH2|PLXNA1|PTK2|PTK7|ADAM17|MYOT|SEMA3C|NFASC|PLXNB2|PLXNA3|ENAH|PLXNA4|NEXN|UNC5B
-1.57769	0	0	GO:0097529	GO Biological Processes	myeloid leukocyte migration	30244	139	244	4	1.63934	MMP2|S100A8|IRAK4|SIRPA
0	-2.8612	-3.18207	GO:0097553	GO Biological Processes	calcium ion transmembrane import into cytosol	30244	112	703	11	1.56472	CACNA2D1|CCN2|F2R|ITPR1|PKD2|PLCG1|RYR1|RYR3|PLCH1|PLCE1|JPH4
0	-2.85574	0	GO:0097581	GO Biological Processes	lamellipodium organization	30244	45	703	6	0.853485	CDH13|NCK1|VAV2|WASF2|SRGAP2|CCDC88A
0	0	-2.27768	GO:0097696	GO Biological Processes	receptor signaling pathway via STAT	30244	54	392	4	1.02041	NAGLU|PKD2|NMI|STAMBP
-1.84671	0	0	GO:0097722	GO Biological Processes	sperm motility	30244	115	244	4	1.63934	APOB|DNAH5|SORD|CCDC40
0	0	-1.9427	GO:0097746	GO Biological Processes	blood vessel diameter maintenance	30244	144	392	6	1.53061	F2R|INS|MMP2|SOD3|TRPM4|DOCK5
-3.34028	0	0	GO:0098543	GO Biological Processes	detection of other organism	30244	19	244	3	1.22951	HLA-A|HLA-B|TLR6
-4.41247	0	0	GO:0098581	GO Biological Processes	detection of external biotic stimulus	30244	24	244	4	1.63934	SCARB1|HLA-A|HLA-B|TLR6
-5.07059	-7.59957	-7.95669	GO:0098609	GO Biological Processes	cell-cell adhesion	30244	536	703	44	6.25889	CDH2|CDH13|CDSN|CLIC1|DLG1|DSC1|DSC3|DSP|ICAM1|CCN1|ILK|ITGA7|KRT18|CD99|NT5E|CLDN11|PCDH1|PECAM1|SERPINB8|PTK7|PTPRS|RAC2|S100A8|S100A9|SRC|STK10|THY1|TYRO3|ADAM9|TJP2|MYOT|RAB10|NFASC|CD2AP|PLXNB2|PCDHB5|NPTN|ATP2C1|CERCAM|PARVA|VMP1|HMCN1|NEXN|SIRPA
0	-6.06043	-7.92947	GO:0098655	GO Biological Processes	monoatomic cation transmembrane transport	30244	655	703	45	6.40114	SLC25A4|ANXA2P2|AQP1|ATP1A4|ATP1B1|ATP4A|ATP5PF|ATP6V1B1|ATP7A|ATP5PO|CACNA2D1|SLC31A1|CCN2|F2R|GAS6|ITPR1|KCNMA1|P2RX4|PKD2|PLCG1|RYR1|RYR3|SLC1A1|SLC9A1|SLC20A2|SLC30A1|SLC33A1|ATP6V1G1|ABCB6|ATP6AP2|SLC25A13|SLC9A6|PLCH1|ATP6V0A2|ATP2C1|SLC39A1|KCNIP2|PLCE1|ATP6V1H|TRPM4|SLC12A9|MAGT1|JPH4|SLC15A4|ANO6
0	-1.77901	0	GO:0098656	GO Biological Processes	monoatomic anion transmembrane transport	30244	137	326	5	1.53374	ABCC6|CLIC1|SLC12A9|TTYH3|ANO6
-1.57363	-2.12948	-4.73474	GO:0098657	GO Biological Processes	import into cell	30244	207	703	19	2.7027	ATP1A4|ATP1B1|ATP4A|CACNA2D1|CD36|SLC1A1|SLC2A1|SLC2A3|SLC9A1|SLC16A2|SLC7A5|SLC9A6|SLC38A2|TRPM4|SLC12A9|CYBRD1|SLC38A1|SLC15A4|SLC27A1
0	-1.50265	0	GO:0098659	GO Biological Processes	inorganic cation import across plasma membrane	30244	110	703	8	1.13798	ATP1A4|ATP1B1|ATP4A|CACNA2D1|SLC9A1|SLC9A6|TRPM4|SLC12A9
0	-6.30846	-7.42298	GO:0098660	GO Biological Processes	inorganic ion transmembrane transport	30244	733	703	48	6.82788	SLC25A4|ANXA2P2|AQP1|ATP1A4|ATP1B1|ATP4A|ATP5PF|ATP6V1B1|ATP7A|ATP5PO|CACNA2D1|CLIC1|SLC31A1|CCN2|F2R|GAS6|ITPR1|KCNMA1|P2RX4|PKD2|PLCG1|RYR1|RYR3|SLC1A1|SLC9A1|SLC20A2|SLC30A1|SLC25A11|SLC33A1|ATP6V1G1|ABCB6|ATP6AP2|SLC25A13|SLC9A6|PLCH1|ATP6V0A2|ATP2C1|SLC39A1|KCNIP2|PLCE1|ATP6V1H|TRPM4|SLC12A9|TTYH3|MAGT1|JPH4|SLC15A4|ANO6
0	-6.27946	-8.21122	GO:0098662	GO Biological Processes	inorganic cation transmembrane transport	30244	636	703	45	6.40114	SLC25A4|ANXA2P2|AQP1|ATP1A4|ATP1B1|ATP4A|ATP5PF|ATP6V1B1|ATP7A|ATP5PO|CACNA2D1|SLC31A1|CCN2|F2R|GAS6|ITPR1|KCNMA1|P2RX4|PKD2|PLCG1|RYR1|RYR3|SLC1A1|SLC9A1|SLC20A2|SLC30A1|SLC33A1|ATP6V1G1|ABCB6|ATP6AP2|SLC25A13|SLC9A6|PLCH1|ATP6V0A2|ATP2C1|SLC39A1|KCNIP2|PLCE1|ATP6V1H|TRPM4|SLC12A9|MAGT1|JPH4|SLC15A4|ANO6
0	0	-2.50082	GO:0098719	GO Biological Processes	sodium ion import across plasma membrane	30244	23	392	3	0.765306	SLC9A1|SLC9A6|TRPM4
-2.61528	-2.01273	-4.15806	GO:0098739	GO Biological Processes	import across plasma membrane	30244	167	703	18	2.56046	ATP1A4|ATP1B1|ATP4A|CACNA2D1|CD36|SLC1A1|SLC2A1|SLC2A3|SLC9A1|SLC16A2|SLC7A5|NHERF1|SLC9A6|SLC38A2|TRPM4|SLC12A9|SLC15A4|SLC27A1
-1.70599	-5.22781	-2.13432	GO:0098742	GO Biological Processes	cell-cell adhesion via plasma-membrane adhesion molecules	30244	261	326	13	3.98773	CDH2|DSC3|ICAM1|CLDN11|PECAM1|PTK7|MYOT|PLXNB2|PCDHB5|NPTN|ATP2C1|HMCN1|NEXN
0	-6.02506	-4.47122	GO:0098754	GO Biological Processes	detoxification	30244	123	326	10	3.06748	ATP7A|GPX7|GSTM2|MGST1|MGST2|S100A9|PXDN|LANCL1|SELENOS|APOM
-3.20484	-6.1055	-6.17587	GO:0098771	GO Biological Processes	inorganic ion homeostasis	30244	417	703	36	5.12091	APP|ABCC6|ATP1A4|ATP1B1|ATP4A|ATP6V1B1|ATP7A|BMP6|CALB2|CAV2|SLC31A1|HEXB|ITPR1|KCNMA1|NAGLU|NT5E|PKD2|PRNP|RYR1|RYR3|S100A8|S100A9|SLC1A1|SLC9A1|STIM1|SLC30A1|NHERF1|ATP6V1G1|ABCB6|ATP6V0A2|ERC2|NPTN|ATP2C1|SLC12A9|S100A14|CYBRD1
0	0	-2.01762	GO:0098801	GO Biological Processes	regulation of renal system process	30244	34	703	4	0.56899	F2R|GAS6|NHERF1|SNX5
0	0	-3.15041	GO:0098856	GO Biological Processes	intestinal lipid absorption	30244	14	392	3	0.765306	CD36|SCARB1|NPC1
0	-6.36491	-3.85469	GO:0098869	GO Biological Processes	cellular oxidant detoxification	30244	87	326	9	2.76074	ATP7A|GPX7|GSTM2|MGST1|MGST2|S100A9|PXDN|SELENOS|APOM
-5.02722	-1.31024	-3.58483	GO:0098876	GO Biological Processes	vesicle-mediated transport to the plasma membrane	30244	127	703	18	2.56046	DNM2|KRT18|SLC1A1|STX3|VAMP4|SNX4|VAMP5|RAB10|RAB35|RAB31|EHD3|RAB14|CMTM6|EXOC1|EXOC2|GOPC|SNX27|EXOC8
-1.87822	0	-2.93195	GO:0098900	GO Biological Processes	regulation of action potential	30244	61	703	8	1.13798	BIN1|CACNA2D1|CD36|DLG1|DSP|FMR1|SLC9A1|TRPM4
0	0	-2.12949	GO:0098901	GO Biological Processes	regulation of cardiac muscle cell action potential	30244	31	703	4	0.56899	BIN1|DLG1|DSP|TRPM4
0	0	-3.36072	GO:0098911	GO Biological Processes	regulation of ventricular cardiac muscle cell action potential	30244	12	703	4	0.56899	BIN1|DLG1|DSP|TRPM4
-1.71515	0	-2.09705	GO:0098916	GO Biological Processes	anterograde trans-synaptic signaling	30244	412	703	20	2.84495	AKT1|DLG1|DTNA|GSK3B|NPY5R|P2RX4|PLAT|PTEN|RAB3A|SDCBP|SLC1A1|STX3|STXBP2|SNAP29|GABARAP|ERC1|ERC2|PCDHB5|KCNIP2|LIN7C
0	-2.10125	-2.83915	GO:0098926	GO Biological Processes	postsynaptic signal transduction	30244	38	703	6	0.853485	GNA11|GNAQ|GNB1|ITPR1|RGS10|AGRN
-2.11103	-2.8852	-6.15091	GO:0099003	GO Biological Processes	vesicle-mediated transport in synapse	30244	151	703	17	2.41821	BIN1|ATP6V1B1|CDH2|DNM2|RAB3A|STX3|SYNJ2|SNAP29|ATP6V1G1|ATP6AP2|NECAP1|ERC2|PACSIN1|ITSN2|ATP6V1H|TBC1D24|FCHO2
0	-2.3113	-2.09087	GO:0099022	GO Biological Processes	vesicle tethering	30244	32	703	5	0.711238	NAGLU|EXOC1|EXOC2|TRAPPC1|EXOC8
0	0	-2.50082	GO:0099068	GO Biological Processes	postsynapse assembly	30244	23	392	3	0.765306	CDH2|CRK|PTEN
-1.85923	0	-2.90001	GO:0099072	GO Biological Processes	regulation of postsynaptic membrane neurotransmitter receptor levels	30244	62	703	7	0.995733	DLG1|EPS8|ERBB2|STX3|ZDHHC5|ERBIN|SNX27
-2.82969	0	0	GO:0099111	GO Biological Processes	microtubule-based transport	30244	206	244	7	2.86885	DST|DNAH5|UBB|NHERF1|HDAC6|BICD2|CCDC40
0	0	-2.97168	GO:0099149	GO Biological Processes	regulation of postsynaptic neurotransmitter receptor internalization	30244	16	392	3	0.765306	LPAR1|NUMB|ATAD1
-5.49093	-5.50221	-3.22883	GO:0099173	GO Biological Processes	postsynapse organization	30244	110	703	16	2.27596	ADAM10|CDH2|CRK|DLG1|FYN|IGF1R|LAMA5|PRNP|LGMN|PTEN|SPTBN2|WASL|DNAJA3|HDAC6|FARP1|WASF2
-1.33485	-3.14009	-3.5061	GO:0099175	GO Biological Processes	regulation of postsynapse organization	30244	99	703	10	1.42248	ADAM10|AKT1|CDH2|FYN|INS|PRNP|PTEN|PTPRS|WASL|ASAP1
-3.1478	-4.5367	-9.39508	GO:0099177	GO Biological Processes	regulation of trans-synaptic signaling	30244	492	703	39	5.54765	APP|CALB2|CDH2|F2R|FMR1|FYN|GLUL|GSK3B|INS|MME|NPY5R|SERPINE2|PLAT|PLCG1|PRNP|LGMN|PTEN|PTPRS|RAB3A|SLC1A1|SRC|STX3|SLC30A1|HOMER3|RAPGEF2|HDAC6|PACSIN2|DLGAP4|ERC1|ERC2|NPTN|SLC38A2|PXK|TBC1D24|SLC38A1|JPH4|ATAD1|SYAP1|STXBP5
-2.23394	-2.36108	-5.60866	GO:0099504	GO Biological Processes	synaptic vesicle cycle	30244	141	703	16	2.27596	BIN1|ATP6V1B1|CDH2|DNM2|RAB3A|STX3|SYNJ2|SNAP29|ATP6V1G1|ATP6AP2|ERC2|PACSIN1|ITSN2|ATP6V1H|TBC1D24|FCHO2
-2.37508	-3.30781	-7.39249	GO:0099536	GO Biological Processes	synaptic signaling	30244	457	703	33	4.69417	AKT1|DAG1|DLG1|DRP2|DTNA|F2R|GNA11|GNAQ|GNB1|GSK3B|ITPR1|NPY5R|P2RX4|PLAT|PTEN|PTPRS|RAB3A|RGS10|SDCBP|SLC1A1|STX3|STXBP2|SNAP29|FARP1|GABARAP|ERC1|ERC2|PCDHB5|NPTN|KCNIP2|LIN7C|KCMF1|AGRN
-2.07985	-2.14535	-4.29041	GO:0099537	GO Biological Processes	trans-synaptic signaling	30244	428	703	25	3.55619	AKT1|DAG1|DLG1|DTNA|F2R|GSK3B|NPY5R|P2RX4|PLAT|PTEN|PTPRS|RAB3A|SDCBP|SLC1A1|STX3|STXBP2|SNAP29|FARP1|GABARAP|ERC1|ERC2|PCDHB5|NPTN|KCNIP2|LIN7C
0	0	-3.93818	GO:0099545	GO Biological Processes	trans-synaptic signaling by trans-synaptic complex	30244	8	392	3	0.765306	DAG1|FARP1|NPTN
0	-3.85146	0	GO:0099550	GO Biological Processes	trans-synaptic signaling, modulating synaptic transmission	30244	10	326	3	0.920245	F2R|PLAT|NPTN
0	-5.028	-4.64285	GO:0099558	GO Biological Processes	maintenance of synapse structure	30244	27	703	7	0.995733	DLG1|RAB3A|SORT1|ERC1|ERC2|APPL1|PLXNA4
0	-1.41347	0	GO:0099565	GO Biological Processes	chemical synaptic transmission, postsynaptic	30244	69	326	3	0.920245	AKT1|GSK3B|P2RX4
0	-1.50265	0	GO:0099587	GO Biological Processes	inorganic ion import across plasma membrane	30244	110	703	8	1.13798	ATP1A4|ATP1B1|ATP4A|CACNA2D1|SLC9A1|SLC9A6|TRPM4|SLC12A9
0	0	-1.31417	GO:0099601	GO Biological Processes	regulation of neurotransmitter receptor activity	30244	63	392	3	0.765306	APP|SRC|DLGAP4
-1.50055	0	0	GO:0099643	GO Biological Processes	signal release from synapse	30244	85	703	6	0.853485	RAB3A|STX3|STXBP2|SNAP29|ERC2|LIN7C
-2.88824	-2.55738	-4.04139	GO:0104004	GO Biological Processes	cellular response to environmental stimulus	30244	322	703	26	3.69844	FAS|AQP1|BMP6|COL1A1|MAPK14|DAG1|DNM2|GNA11|GNAT1|IGF1R|MME|MMP1|MMP2|NEDD4|PALM|PKD2|PTEN|SFRP1|SLC2A1|SLC9A1|SMPD1|TIMP1|TNFRSF10B|PYCARD|SLC38A2|TNKS1BP1
-3.36102	-5.12558	-3.59252	GO:0106027	GO Biological Processes	neuron projection organization	30244	44	703	10	1.42248	APP|FYN|GSK3B|IGF1R|INS|PRNP|LGMN|PTEN|WASL|HDAC6
0	-3.02786	-1.93825	GO:0110020	GO Biological Processes	regulation of actomyosin structure organization	30244	104	703	12	1.70697	CCN2|LPAR1|SMAD3|NF2|PAK1|SDC4|SFRP1|SLC9A1|TPM1|WASF2|DLC1|CCDC88A
-2.14985	-2.51174	-3.0116	GO:0110053	GO Biological Processes	regulation of actin filament organization	30244	274	703	25	3.55619	ADD1|BIN1|CCN2|DLG1|LPAR1|EPS8|SMAD3|NCK1|NF2|PAK1|RDX|SDC4|SFRP1|SLC9A1|SPTBN2|SVIL|TPM1|ARPC2|WASF2|DLC1|CORO1A|COTL1|PYCARD|CCDC88A|WASHC2A
0	-1.68748	-2.27768	GO:0120009	GO Biological Processes	intermembrane lipid transfer	30244	54	392	4	1.02041	APOB|OSBP|NPC2|TNFAIP8L3
-5.69374	-2.18924	-3.83989	GO:0120031	GO Biological Processes	plasma membrane bounded cell projection assembly	30244	422	703	32	4.55192	CDH13|CSNK1D|DNAH5|LPAR1|INPPL1|LAMA5|NCK1|OCRL|SDCBP|VAV2|SNAP29|NHERF1|RAPGEF2|HDAC6|WASF2|ABCC4|MAPRE1|TNIK|SRGAP2|CD2AP|EHD3|ASAP1|RAB23|FNBP1L|CCDC40|CCDC88A|PARVA|PPP1R9B|FGD5|ANO6|CCDC39|RILPL1
0	-8.35408	-4.24038	GO:0120032	GO Biological Processes	regulation of plasma membrane bounded cell projection assembly	30244	197	703	22	3.12945	ATP7A|CYLD|DNM2|EPHA2|EPS8|FMR1|GAP43|GSK3B|MYO10|PALM|ATP8B1|PODXL|RAC2|RDX|WASL|ARPC2|WASF2|PLCE1|FNBP1L|CCDC88A|RCC2|AGRN
0	-5.46957	-1.82562	GO:0120034	GO Biological Processes	positive regulation of plasma membrane bounded cell projection assembly	30244	111	703	14	1.99147	ATP7A|DNM2|EPS8|FMR1|GSK3B|PALM|RAC2|WASL|ARPC2|WASF2|PLCE1|FNBP1L|CCDC88A|AGRN
0	-13.471	-10.5292	GO:0120035	GO Biological Processes	regulation of plasma membrane bounded cell projection organization	30244	647	703	56	7.96586	AKT1|ARSB|ATP7A|CDH2|CRK|CYLD|DNM2|LPAR1|EPHA2|EPS8|FMR1|FN1|FYN|GAP43|GSK3B|IGF1R|INS|MYO10|NCK1|NEDD4|PAK1|PALM|ATP8B1|PLXNA1|PODXL|PRKD1|PRNP|PTEN|PTK7|PTPRS|RAC2|RDX|S100A9|SFRP1|SRC|THY1|RAB29|WASL|RAPGEF2|HDAC6|ARPC2|WASF2|SEMA3C|INPP5F|TNIK|PLXNB2|NPTN|PACSIN1|PLCE1|FNBP1L|PLXNA3|CCDC88A|RCC2|TBC1D24|PLXNA4|AGRN
-3.33	-8.68116	-7.82667	GO:0120039	GO Biological Processes	plasma membrane bounded cell projection morphogenesis	30244	469	703	43	6.11664	APLP2|APP|ATP7A|DAG1|DNM2|ERBB2|FYN|GAP43|IGF1R|LAMB2|NOTCH2|PAK1|PLXNA1|PTEN|PTK2|PTK7|RAB3A|S100A6|ADAM17|UBB|NUMB|CPNE1|WASL|DCLK1|MYOT|HDAC6|FARP1|WASF2|SLC9A6|SEMA3C|RAB10|TNIK|NFASC|EPB41L3|SRGAP2|PLXNB2|PACSIN1|TAOK3|PLXNA3|ENAH|PLXNA4|NEXN|UNC5B
0	-1.646	0	GO:0120192	GO Biological Processes	tight junction assembly	30244	56	703	6	0.853485	DLG1|CLDN11|PECAM1|STRN|TBCD|MPDZ
0	-1.58697	0	GO:0120193	GO Biological Processes	tight junction organization	30244	59	703	6	0.853485	DLG1|CLDN11|PECAM1|STRN|TBCD|MPDZ
-4.69199	-1.41347	-2.69228	GO:0140029	GO Biological Processes	exocytic process	30244	69	703	11	1.56472	RAB3A|STX3|STXBP2|SNAP29|RAB3D|VTI1B|ERC2|EXOC1|EXOC2|EXOC8|RAB12
-5.4425	-2.7805	-3.24272	GO:0140056	GO Biological Processes	organelle localization by membrane tethering	30244	79	703	13	1.84922	CAV2|RAB3A|STX3|STXBP2|STX7|SNAP29|RAB3D|VTI1B|EXOC1|EXOC2|VMP1|EXOC8|RAB12
0	-2.3698	-3.8574	GO:0140115	GO Biological Processes	export across plasma membrane	30244	61	703	8	1.13798	ATP1A4|ATP1B1|ATP4A|SLC9A1|SLC30A1|ABCC4|KCNIP2|SLC27A1
0	0	-2.67965	GO:0140131	GO Biological Processes	positive regulation of lymphocyte chemotaxis	30244	20	392	3	0.765306	ADAM10|S100A7|ADAM17
0	-1.66652	-3.13748	GO:0140238	GO Biological Processes	presynaptic endocytosis	30244	55	703	8	1.13798	BIN1|DNM2|SYNJ2|NECAP1|PACSIN1|ITSN2|TBC1D24|FCHO2
-2.7731	-2.69832	-7.13887	GO:0140352	GO Biological Processes	export from cell	30244	472	703	37	5.26316	AQP1|ATP1A4|ATP1B1|ATP4A|AP1S1|CPE|CCN2|LTBP2|PAK1|SERPINE2|RAB3A|SLC9A1|SLC16A2|STX3|STXBP2|TSG101|TYRO3|SLC30A1|SNAP29|RAB3D|ABCC4|VTI1B|RAB10|TMED10|RAB31|CORO1A|ERC2|KCNIP2|LIN7C|EXOC1|EXOC2|USE1|GSDMD|STXBP5|EXOC8|RAB12|SLC27A1
-3.56492	-3.09177	-3.84508	GO:0140448	GO Biological Processes	signaling receptor ligand precursor processing	30244	39	703	7	0.995733	ADAM10|CPE|CTSZ|DPP4|MME|ATP6AP2|BACE2
0	-1.38243	-1.86446	GO:0140962	GO Biological Processes	multicellular organismal-level chemical homeostasis	30244	71	703	6	0.853485	AQP1|ATP6V1B1|BMP6|NAGLU|LPCAT1|CYBRD1
-2.39927	0	-2.81062	GO:0150063	GO Biological Processes	visual system development	30244	381	703	23	3.27169	ACTL6A|ACVRL1|AQP1|BMP6|COL4A1|COL5A1|DLG1|EPHA2|GNAT1|GNB1|IMPDH2|LAMB2|SMAD3|NAGLU|NF2|NOTCH2|SLC1A1|THY1|PXDN|RAB18|TWSG1|LPCAT1|WNT5B
-2.28111	0	-3.88632	GO:0150104	GO Biological Processes	transport across blood-brain barrier	30244	86	703	12	1.70697	ATP1A4|CD36|SLC1A1|SLC2A1|SLC2A3|SLC16A2|SLC7A5|NHERF1|ABCC4|SLC38A2|SLC38A1|SLC27A1
0	-1.98115	-3.68938	GO:0150115	GO Biological Processes	cell-substrate junction organization	30244	42	392	5	1.27551	FN1|SRC|THY1|DLC1|RCC2
-1.73545	-5.0156	-5.50705	GO:0150116	GO Biological Processes	regulation of cell-substrate junction organization	30244	69	703	14	1.99147	ACVRL1|COL16A1|SMAD3|MMP14|PTEN|PTK2|SDC4|SFRP1|SLC9A1|SRC|THY1|DLC1|GREM1|RCC2
0	-2.35061	0	GO:0150117	GO Biological Processes	positive regulation of cell-substrate junction organization	30244	31	703	5	0.711238	COL16A1|SMAD3|SDC4|SFRP1|THY1
0	0	-4.23752	GO:0150118	GO Biological Processes	negative regulation of cell-substrate junction organization	30244	17	703	6	0.853485	ACVRL1|MMP14|PTEN|SRC|DLC1|RCC2
0	0	-2.38881	GO:0198738	GO Biological Processes	cell-cell signaling by wnt	30244	283	703	17	2.41821	CPE|CSNK1D|CSNK2B|CYLD|DVL2|GSK3B|PKD2|PTEN|PTK7|SFRP1|STRN|TGFB1I1|NHERF1|TNIK|SMURF2|WNT5B|VANGL1
0	-1.93882	0	GO:1900015	GO Biological Processes	regulation of cytokine production involved in inflammatory response	30244	81	703	6	0.853485	MAPK14|TLR6|APPL1|PYCARD|APPL2|SIRPA
0	-3.29059	-2.93195	GO:1900024	GO Biological Processes	regulation of substrate adhesion-dependent cell spreading	30244	61	326	5	1.53374	CRK|DNM2|PTK2|RCC2|DOCK5
0	-1.92591	-2.60102	GO:1900026	GO Biological Processes	positive regulation of substrate adhesion-dependent cell spreading	30244	44	392	4	1.02041	CRK|ILK|ARPC2|DOCK5
0	0	-2.16955	GO:1900027	GO Biological Processes	regulation of ruffle assembly	30244	30	392	3	0.765306	EPS8|RDX|RCC2
0	-2.98846	-3.49305	GO:1900046	GO Biological Processes	regulation of hemostasis	30244	71	703	8	1.13798	CD36|F2R|FAP|SERPINB2|SERPINE2|PLAT|EMILIN1|ANO6
0	-3.65522	-3.3518	GO:1900048	GO Biological Processes	positive regulation of hemostasis	30244	28	326	4	1.22699	F2R|PLAT|EMILIN1|ANO6
-2.5361	-2.93398	-3.42744	GO:1900076	GO Biological Processes	regulation of cellular response to insulin stimulus	30244	73	703	9	1.28023	GRB10|INS|NCK1|PIP4K2A|PTPRE|SRC|PIP4K2B|SNX5|APPL2
-2.32592	0	-1.76759	GO:1900077	GO Biological Processes	negative regulation of cellular response to insulin stimulus	30244	42	703	6	0.853485	GRB10|NCK1|PIP4K2A|PTPRE|PIP4K2B|APPL2
0	-2.47766	-2.25445	GO:1900078	GO Biological Processes	positive regulation of cellular response to insulin stimulus	30244	28	326	3	0.920245	INS|SRC|SNX5
0	0	-2.30672	GO:1900087	GO Biological Processes	positive regulation of G1/S transition of mitotic cell cycle	30244	53	392	4	1.02041	AKT1|CDC6|RDX|ADAM17
0	0	-2.21117	GO:1900117	GO Biological Processes	regulation of execution phase of apoptosis	30244	29	392	3	0.765306	DFFA|FAP|DLC1
-1.55793	-5.48471	-3.27951	GO:1900180	GO Biological Processes	regulation of protein localization to nucleus	30244	141	703	15	2.13371	AKT1|CD36|MAPK14|FYN|GLUL|GSK3B|INS|SMAD3|NF2|PRKD1|SRC|DCLK1|MAGED1|CD2AP|RAB23
0	0	-2.9283	GO:1900181	GO Biological Processes	negative regulation of protein localization to nucleus	30244	36	392	4	1.02041	CD36|GSK3B|DCLK1|MAGED1
-1.42574	-3.33451	-1.51157	GO:1900182	GO Biological Processes	positive regulation of protein localization to nucleus	30244	91	326	6	1.84049	AKT1|MAPK14|INS|PRKD1|SRC|CD2AP
0	-6.0975	-5.56639	GO:1900271	GO Biological Processes	regulation of long-term synaptic potentiation	30244	48	326	7	2.14724	APP|GSK3B|INS|MME|PRNP|LGMN|NPTN
0	-5.29509	-4.90756	GO:1900273	GO Biological Processes	positive regulation of long-term synaptic potentiation	30244	24	326	5	1.53374	APP|INS|MME|LGMN|NPTN
0	-3.29001	0	GO:1900376	GO Biological Processes	regulation of secondary metabolite biosynthetic process	30244	15	703	4	0.56899	ATP7A|RAPGEF2|RAB38|APPL1
0	-4.00288	0	GO:1900378	GO Biological Processes	positive regulation of secondary metabolite biosynthetic process	30244	9	326	3	0.920245	ATP7A|RAB38|APPL1
-2.28111	0	-2.27849	GO:1900407	GO Biological Processes	regulation of cellular response to oxidative stress	30244	86	703	8	1.13798	AKT1|CD36|FYN|INS|RIPK1|HDAC6|TBC1D24|AIFM2
0	-1.41347	0	GO:1901016	GO Biological Processes	regulation of potassium ion transmembrane transporter activity	30244	69	703	5	0.711238	ATP1B1|DLG1|DNM2|NEDD4|KCNIP2
-2.03774	-2.31775	-3.45297	GO:1901019	GO Biological Processes	regulation of calcium ion transmembrane transporter activity	30244	101	703	11	1.56472	ATP1B1|CACNA2D1|FMR1|GSTM2|PKD2|RRAD|SLC9A1|STIM1|EHD3|VMP1|JPH4
0	0	-1.74029	GO:1901020	GO Biological Processes	negative regulation of calcium ion transmembrane transporter activity	30244	43	703	4	0.56899	FMR1|GSTM2|PKD2|RRAD
-3.32333	-2.85574	-3.54597	GO:1901021	GO Biological Processes	positive regulation of calcium ion transmembrane transporter activity	30244	45	703	8	1.13798	ATP1B1|CACNA2D1|GSTM2|PKD2|SLC9A1|STIM1|EHD3|VMP1
-2.56418	-4.7449	-2.73859	GO:1901136	GO Biological Processes	carbohydrate derivative catabolic process	30244	171	703	15	2.13371	FUCA1|FUCA2|GLA|GLB1|GNS|GPC1|GUSB|HEXB|MANBA|NAGLU|NEU1|NT5E|GPD1L|SAMHD1|CEMIP
0	-1.54292	0	GO:1901137	GO Biological Processes	carbohydrate derivative biosynthetic process	30244	594	326	12	3.68098	ATP7A|ATP5PO|GALNT1|GALNT2|IMPDH1|TMEM59|SLC25A13|ACSBG1|CEMIP|FKRP|MAGT1|PIGU
-1.52691	-2.68565	-2.34386	GO:1901184	GO Biological Processes	regulation of ERBB signaling pathway	30244	83	703	8	1.13798	CDH13|LGMN|RALB|ADAM17|TSG101|GPRC5A|SNX5|CCDC88A
0	-3.37292	-3.07325	GO:1901185	GO Biological Processes	negative regulation of ERBB signaling pathway	30244	33	326	4	1.22699	LGMN|TSG101|GPRC5A|SNX5
0	0	-2.89154	GO:1901201	GO Biological Processes	regulation of extracellular matrix assembly	30244	17	703	4	0.56899	DAG1|SMAD3|EMILIN1|ANTXR1
-2.4906	-1.77025	-1.76141	GO:1901214	GO Biological Processes	regulation of neuron death	30244	301	703	17	2.41821	AKT1|F2R|FYN|IL6ST|PRNP|LGMN|SLC1A1|TYRO3|UBB|RAB29|HDAC6|GPNMB|STAMBP|CORO1A|TBC1D24|UNC5B|RILPL1
0	0	-1.74626	GO:1901215	GO Biological Processes	negative regulation of neuron death	30244	205	703	11	1.56472	AKT1|F2R|IL6ST|LGMN|SLC1A1|TYRO3|GPNMB|STAMBP|CORO1A|TBC1D24|UNC5B
-1.54037	0	0	GO:1901216	GO Biological Processes	positive regulation of neuron death	30244	82	244	3	1.22951	FYN|PRNP|HDAC6
0	-1.45402	-3.90826	GO:1901222	GO Biological Processes	regulation of NIK/NF-kappaB signaling	30244	114	703	11	1.56472	APP|CYLD|IFI35|ILK|TSPAN6|TRADD|CPNE1|NMI|GREM1|PYCARD|UACA
0	0	-1.71372	GO:1901223	GO Biological Processes	negative regulation of NIK/NF-kappaB signaling	30244	44	703	6	0.853485	CYLD|IFI35|TSPAN6|CPNE1|NMI|UACA
0	-1.41347	-4.5018	GO:1901224	GO Biological Processes	positive regulation of NIK/NF-kappaB signaling	30244	69	392	7	1.78571	APP|IFI35|ILK|TRADD|NMI|GREM1|PYCARD
0	-2.01405	-4.19221	GO:1901264	GO Biological Processes	carbohydrate derivative transport	30244	77	392	7	1.78571	SLC25A4|SCARB1|PSAP|SLC33A1|ABCC4|NPC2|SLC15A4
-1.58324	-4.43105	-3.59029	GO:1901342	GO Biological Processes	regulation of vasculature development	30244	356	703	23	3.27169	ACVRL1|ADAM10|ANGPT2|AQP1|COL4A2|EPHA2|ERBB2|GLUL|PDPK1|PLCG1|PRKCA|PRKD1|SFRP1|STIM1|THBS2|GPNMB|EMILIN1|PDCD10|EPN2|GREM1|AGO2|PIK3R6|EMC10
-2.99802	-3.2593	-2.11716	GO:1901379	GO Biological Processes	regulation of potassium ion transmembrane transport	30244	94	703	10	1.42248	BIN1|ATP1B1|CD63|DLG1|DNM2|GNB2|NEDD4|PRNP|KCNIP2|ANO6
0	-2.00991	0	GO:1901381	GO Biological Processes	positive regulation of potassium ion transmembrane transport	30244	41	326	3	0.920245	DNM2|KCNIP2|ANO6
0	-1.73081	0	GO:1901570	GO Biological Processes	fatty acid derivative biosynthetic process	30244	52	326	3	0.920245	GGT7|PAM|ACSBG1
0	-1.68123	0	GO:1901605	GO Biological Processes	alpha-amino acid metabolic process	30244	198	326	6	1.84049	ATP7A|GLUL|SLC25A13|SEPHS1|NIT2|SRR
0	-1.44563	0	GO:1901607	GO Biological Processes	alpha-amino acid biosynthetic process	30244	67	326	3	0.920245	GLUL|SEPHS1|SRR
-1.80283	-3.63468	-3.73511	GO:1901615	GO Biological Processes	organic hydroxy compound metabolic process	30244	476	392	17	4.33673	APOB|APP|SCARB1|COMT|CTSK|NPC1|OCRL|OSBP|LGMN|SLC1A1|SLC16A2|CPQ|NPC2|APOL2|OSBPL3|CYB5R1|PIP4P1
0	0	-2.34653	GO:1901623	GO Biological Processes	regulation of lymphocyte chemotaxis	30244	26	392	3	0.765306	ADAM10|S100A7|ADAM17
-4.60671	-9.5928	-8.67306	GO:1901652	GO Biological Processes	response to peptide	30244	459	703	42	5.9744	AKT1|APP|ARG1|CACNA2D1|CAV2|CD36|CDC6|COL1A1|CRK|MAPK14|CCN2|CTSK|DAG1|FYN|GNAI1|GRB10|GSK3B|ICAM1|IGF1R|INS|INPPL1|MMP2|PDPK1|PLAT|PRNP|LGMN|PTK2|SORT1|SLC2A1|SLC9A1|SRC|TIMP1|TLR6|RAB10|RAB31|APPL1|SELENOS|ERBIN|AGTRAP|PPP1R9B|SYAP1|SLC27A1
-4.27797	-6.45051	-6.06757	GO:1901653	GO Biological Processes	cellular response to peptide	30244	313	703	30	4.26743	AKT1|APP|ARG1|CACNA2D1|CAV2|CD36|CDC6|CRK|FYN|GRB10|GSK3B|ICAM1|IGF1R|INS|PDPK1|PLAT|PRNP|LGMN|PTK2|SLC9A1|SRC|TLR6|RAB10|RAB31|APPL1|SELENOS|AGTRAP|PPP1R9B|SYAP1|SLC27A1
-1.5894	-1.61618	-1.74626	GO:1901654	GO Biological Processes	response to ketone	30244	205	703	13	1.84922	AKT1|AQP1|ARG1|GAS6|GLB1|GNAI1|GNB1|IGF1R|PLAT|SFRP1|SRC|HDAC6|PPP1R9B
0	-3.04978	-2.64391	GO:1901655	GO Biological Processes	cellular response to ketone	30244	103	703	10	1.42248	AKT1|AQP1|ARG1|GAS6|GNAI1|GNB1|IGF1R|PLAT|SFRP1|SRC
0	-1.90287	0	GO:1901657	GO Biological Processes	glycosyl compound metabolic process	30244	83	326	4	1.22699	FUCA1|FUCA2|GLA|GUSB
0	-3.32224	-2.01762	GO:1901658	GO Biological Processes	glycosyl compound catabolic process	30244	34	326	4	1.22699	FUCA1|FUCA2|GLA|GUSB
-7.90814	-7.48169	-8.83227	GO:1901699	GO Biological Processes	cellular response to nitrogen compound	30244	635	703	58	8.25036	AKT1|APP|AQP1|ARG1|ATP7A|CACNA2D1|CAV2|CD36|CDC6|COL1A1|COL1A2|COL4A1|COL16A1|CRK|DIAPH1|DNM2|FYN|GNA11|GNAI3|GNAQ|GNB1|GRB10|GSK3B|GSTM2|ICAM1|IGF1R|INS|ITPR1|MMP2|P2RX4|PDPK1|PKD2|PLAT|PRNP|LGMN|PTK2|RALB|RGS10|RYR1|RYR3|SFRP1|SLC1A1|SLC9A1|SRC|SLC7A5|NHERF1|RAPGEF2|TLR6|RAB10|RAB31|APPL1|TRPM4|SELENOS|AGTRAP|PPP1R9B|SYAP1|AGRN|SLC27A1
0	-1.40757	0	GO:1901800	GO Biological Processes	positive regulation of proteasomal protein catabolic process	30244	118	326	4	1.22699	AKT1|CSNK1D|FMR1|GSK3B
-3.17299	0	0	GO:1901879	GO Biological Processes	regulation of protein depolymerization	30244	86	244	5	2.04918	ADD1|SPTBN2|SVIL|HDAC6|TPX2
-3.73838	0	0	GO:1901880	GO Biological Processes	negative regulation of protein depolymerization	30244	65	244	5	2.04918	ADD1|SPTBN2|SVIL|HDAC6|TPX2
0	-4.63732	-7.62555	GO:1901888	GO Biological Processes	regulation of cell junction assembly	30244	214	703	22	3.12945	ACVRL1|APP|COL16A1|EPHA2|IKBKB|SMAD3|MMP14|PTEN|PTK2|PTPRS|SDC4|SFRP1|SLC9A1|SRC|THBS2|THY1|RAPGEF2|FARP1|DLC1|GREM1|RCC2|AGRN
0	-2.27335	-4.20226	GO:1901889	GO Biological Processes	negative regulation of cell junction assembly	30244	33	703	7	0.995733	ACVRL1|IKBKB|MMP14|PTEN|SRC|DLC1|RCC2
0	-1.55362	-1.90509	GO:1901890	GO Biological Processes	positive regulation of cell junction assembly	30244	106	703	8	1.13798	COL16A1|EPHA2|SMAD3|SDC4|SFRP1|THBS2|THY1|AGRN
0	-1.56728	-1.43403	GO:1901987	GO Biological Processes	regulation of cell cycle phase transition	30244	456	703	20	2.84495	ACTL6A|AKT1|APP|CDC6|MAPK14|DLG1|PKD2|PPP2CA|PTEN|RDX|ADAM17|KNTC1|GPNMB|APPL1|VPS4A|TAOK3|APPL2|RCC2|PPP1R9B|ARID2
0	0	-2.31583	GO:1901989	GO Biological Processes	positive regulation of cell cycle phase transition	30244	120	392	6	1.53061	AKT1|APP|CDC6|RDX|ADAM17|RCC2
0	-1.81011	-2.15317	GO:1901990	GO Biological Processes	regulation of mitotic cell cycle phase transition	30244	355	703	19	2.7027	ACTL6A|AKT1|APP|CDC6|DLG1|PKD2|PPP2CA|PTEN|RDX|ADAM17|KNTC1|GPNMB|APPL1|VPS4A|TAOK3|APPL2|RCC2|PPP1R9B|ARID2
0	0	-2.75354	GO:1901992	GO Biological Processes	positive regulation of mitotic cell cycle phase transition	30244	98	392	6	1.53061	AKT1|APP|CDC6|RDX|ADAM17|RCC2
0	0	-2.75523	GO:1901998	GO Biological Processes	toxin transport	30244	40	392	4	1.02041	ADAM10|RAB29|ANTXR1|ANTXR2
0	-1.82364	-1.61416	GO:1902003	GO Biological Processes	regulation of amyloid-beta formation	30244	48	703	5	0.711238	BIN1|PRNP|RTN2|RTN3|TMED10
0	-1.46215	0	GO:1902017	GO Biological Processes	regulation of cilium assembly	30244	66	326	3	0.920245	DNM2|GSK3B|CCDC88A
0	-3.69702	-4.34875	GO:1902041	GO Biological Processes	regulation of extrinsic apoptotic signaling pathway via death domain receptors	30244	50	703	8	1.13798	GSK3B|HMGB2|ICAM1|LGALS3|PTEN|SFRP1|TIMP3|FAF1
0	-2.35061	-2.12949	GO:1902042	GO Biological Processes	negative regulation of extrinsic apoptotic signaling pathway via death domain receptors	30244	31	326	3	0.920245	GSK3B|HMGB2|ICAM1
-3.53217	-8.11293	-4.9277	GO:1902074	GO Biological Processes	response to salt	30244	381	703	37	5.26316	ADD1|ALAD|ABCC6|ATP7A|CD36|COL1A1|DNM2|FYN|GNA11|GNAQ|GNB1|IGF1R|ITPR1|KCNMA1|NEDD4|NT5E|P2RX4|PKD2|PPP5C|LGMN|RGS10|RYR1|RYR3|SLC1A1|SMPD1|STIM1|TTN|ADAM9|CPNE3|CPNE1|SLC25A13|KCNIP2|TRPM4|SRR|PPP1R9B|S100A16|AGRN
-2.22329	-2.19677	-3.50087	GO:1902075	GO Biological Processes	cellular response to salt	30244	201	703	20	2.84495	ADD1|COL1A1|FYN|GNA11|GNAQ|GNB1|ITPR1|P2RX4|PKD2|LGMN|RGS10|RYR1|RYR3|SLC1A1|SMPD1|CPNE3|CPNE1|TRPM4|PPP1R9B|AGRN
-1.40213	0	0	GO:1902099	GO Biological Processes	regulation of metaphase/anaphase transition of cell cycle	30244	93	244	3	1.22951	ACTL6A|KNTC1|ARID2
-1.32583	0	0	GO:1902105	GO Biological Processes	regulation of leukocyte differentiation	30244	322	703	13	1.84922	ACTL6A|ERBB2|GAS6|HLA-B|HMGB1|MMP14|NOTCH2|PRKCA|SFRP1|RIPK1|CARD11|PIK3R6|ARID2
-1.75025	0	0	GO:1902107	GO Biological Processes	positive regulation of leukocyte differentiation	30244	186	244	5	2.04918	ACTL6A|MMP14|PRKCA|PIK3R6|ARID2
-3.44789	-5.41214	-2.70979	GO:1902115	GO Biological Processes	regulation of organelle assembly	30244	213	703	23	3.27169	CYLD|DNM2|GAP43|GSK3B|LCP1|MTM1|NF2|NUMA1|PIP4K2A|PTPRS|RALB|RDX|SDC4|SDCBP|SPTBN2|SRC|TSG101|PIP4K2B|SNX4|RAB3GAP2|CHMP4A|UBQLN2|CCDC88A
-4.23468	-3.55029	-1.63974	GO:1902117	GO Biological Processes	positive regulation of organelle assembly	30244	83	703	12	1.70697	GSK3B|LCP1|NUMA1|PIP4K2A|RALB|SDC4|SDCBP|SRC|PIP4K2B|SNX4|RAB3GAP2|CCDC88A
0	-3.20331	0	GO:1902285	GO Biological Processes	semaphorin-plexin signaling pathway involved in neuron projection guidance	30244	16	703	4	0.56899	PLXNA1|PLXNB2|PLXNA3|PLXNA4
0	-3.38345	0	GO:1902287	GO Biological Processes	semaphorin-plexin signaling pathway involved in axon guidance	30244	14	703	4	0.56899	PLXNA1|PLXNB2|PLXNA3|PLXNA4
-2.64847	0	0	GO:1902305	GO Biological Processes	regulation of sodium ion transmembrane transport	30244	68	703	7	0.995733	ATP1B1|DLG1|DNM2|NEDD4|SLC9A1|NHERF1|GPD1L
0	-2.62093	0	GO:1902410	GO Biological Processes	mitotic cytokinetic process	30244	25	326	3	0.920245	VPS4A|CHMP4A|IQGAP3
-2.28111	0	0	GO:1902414	GO Biological Processes	protein localization to cell junction	30244	86	244	4	1.63934	DLG1|DSP|STX3|TJP2
0	0	-2.21117	GO:1902430	GO Biological Processes	negative regulation of amyloid-beta formation	30244	29	703	4	0.56899	BIN1|PRNP|RTN2|RTN3
0	0	-1.36666	GO:1902475	GO Biological Processes	L-alpha-amino acid transmembrane transport	30244	60	703	6	0.853485	SLC1A1|SLC7A5|SLC25A13|SLC38A2|SLC38A1|SLC15A4
0	-1.56675	0	GO:1902476	GO Biological Processes	chloride transmembrane transport	30244	105	326	4	1.22699	CLIC1|SLC12A9|TTYH3|ANO6
-2.63529	-5.95689	-5.23374	GO:1902532	GO Biological Processes	negative regulation of intracellular signal transduction	30244	566	703	40	5.6899	AKT1|MAPK14|CYLD|DAG1|DLG1|LPAR1|EPHA2|GSK3B|IFI35|IGF1R|INS|ITPR1|MARK3|MTM1|NF2|NPC1|SERPINE2|PPP2CA|PRNP|PTEN|SFRP1|SMPD1|SRC|TIMP3|TSPAN6|RIPK1|CPNE1|NMI|NHERF1|HOMER3|DLC1|STAMBP|EMILIN1|GPD1L|CD2AP|PYCARD|TAOK3|UACA|SELENOS|SIRPA
0	-2.96995	-6.30808	GO:1902600	GO Biological Processes	proton transmembrane transport	30244	146	703	16	2.27596	SLC25A4|ATP1A4|ATP1B1|ATP4A|ATP5PF|ATP6V1B1|ATP5PO|SLC9A1|SLC33A1|ATP6V1G1|ATP6AP2|SLC25A13|SLC9A6|ATP6V0A2|ATP6V1H|SLC15A4
0	-1.89936	0	GO:1902622	GO Biological Processes	regulation of neutrophil migration	30244	45	703	5	0.711238	BST1|DPP4|CD99|RAC2|MOSPD2
-2.42524	-1.90884	-2.86156	GO:1902652	GO Biological Processes	secondary alcohol metabolic process	30244	127	392	7	1.78571	APOB|APP|SCARB1|NPC1|NPC2|APOL2|PIP4P1
0	0	-2.55736	GO:1902683	GO Biological Processes	regulation of receptor localization to synapse	30244	22	703	4	0.56899	ADAM10|DAG1|STX7|NPTN
0	0	-1.50281	GO:1902692	GO Biological Processes	regulation of neuroblast proliferation	30244	53	392	3	0.765306	VCAN|KIFAP3|ASPM
0	-4.60154	-2.27768	GO:1902743	GO Biological Processes	regulation of lamellipodium organization	30244	54	326	6	1.84049	ATP7A|DNM2|EPHA2|RAC2|SRC|WASF2
0	-4.33401	-1.91656	GO:1902745	GO Biological Processes	positive regulation of lamellipodium organization	30244	37	703	7	0.995733	ATP7A|DNM2|RAC2|SRC|ARPC2|WASF2|PLCE1
0	-1.47806	0	GO:1902749	GO Biological Processes	regulation of cell cycle G2/M phase transition	30244	112	326	4	1.22699	APP|VPS4A|TAOK3|RCC2
-1.53509	0	-2.17461	GO:1902806	GO Biological Processes	regulation of cell cycle G1/S phase transition	30244	212	703	13	1.84922	ACTL6A|AKT1|CDC6|DLG1|PKD2|PPP2CA|PTEN|RDX|ADAM17|GPNMB|APPL1|APPL2|ARID2
0	0	-1.97242	GO:1902808	GO Biological Processes	positive regulation of cell cycle G1/S phase transition	30244	66	392	4	1.02041	AKT1|CDC6|RDX|ADAM17
-2.14559	-1.72252	-2.11716	GO:1902882	GO Biological Processes	regulation of response to oxidative stress	30244	94	703	9	1.28023	AKT1|CD36|FYN|GGT7|INS|RIPK1|HDAC6|TBC1D24|AIFM2
-2.9364	-3.00562	-3.79915	GO:1902903	GO Biological Processes	regulation of supramolecular fiber organization	30244	382	703	33	4.69417	ADD1|BIN1|APP|CCN2|DLG1|LPAR1|EPS8|SMAD3|NCK1|NF2|NUMA1|PAK1|RDX|SDC4|SFRP1|SLC9A1|SPTBN2|SVIL|TBCD|TPM1|CKAP5|HDAC6|ARPC2|WASF2|DLC1|EMILIN1|CORO1A|MAPRE1|TPX2|COTL1|PYCARD|CCDC88A|WASHC2A
-2.66792	0	-1.70188	GO:1902904	GO Biological Processes	negative regulation of supramolecular fiber organization	30244	163	703	13	1.84922	ADD1|EPS8|RDX|SPTBN2|SVIL|TBCD|HDAC6|WASF2|DLC1|EMILIN1|CORO1A|MAPRE1|TPX2
0	-3.89716	-3.3089	GO:1902905	GO Biological Processes	positive regulation of supramolecular fiber organization	30244	175	703	19	2.7027	BIN1|APP|CCN2|DLG1|LPAR1|SMAD3|NCK1|NF2|NUMA1|PAK1|SDC4|SFRP1|TPM1|CKAP5|ARPC2|WASF2|MAPRE1|PYCARD|CCDC88A
0	-1.66652	-1.46176	GO:1902991	GO Biological Processes	regulation of amyloid precursor protein catabolic process	30244	55	703	5	0.711238	BIN1|PRNP|RTN2|RTN3|TMED10
0	-2.27335	-2.05361	GO:1902992	GO Biological Processes	negative regulation of amyloid precursor protein catabolic process	30244	33	703	5	0.711238	BIN1|PRNP|RTN2|RTN3|TMED10
-2.82268	0	0	GO:1903018	GO Biological Processes	regulation of glycoprotein metabolic process	30244	61	244	4	1.63934	CST3|TM9SF2|BACE2|AGO2
-2.83451	0	0	GO:1903019	GO Biological Processes	negative regulation of glycoprotein metabolic process	30244	28	703	5	0.711238	CST3|PTX3|ITM2B|BACE2|AGO2
0	-3.93503	-4.03026	GO:1903034	GO Biological Processes	regulation of response to wounding	30244	173	703	17	2.41821	ATP7A|CD36|CRK|F2R|FAP|IGF1R|SMAD3|SERPINB2|SERPINE2|PLAT|PTEN|PTK2|PTPRS|EMILIN1|INPP5F|EPPK1|ANO6
0	-1.73781	-2.13637	GO:1903035	GO Biological Processes	negative regulation of response to wounding	30244	93	703	9	1.28023	CRK|SMAD3|SERPINB2|SERPINE2|PLAT|PTEN|PTPRS|INPP5F|EPPK1
0	-3.76011	-1.76546	GO:1903036	GO Biological Processes	positive regulation of response to wounding	30244	76	326	6	1.84049	ATP7A|F2R|PLAT|PTK2|EMILIN1|ANO6
-6.27342	-3.03497	-1.95385	GO:1903037	GO Biological Processes	regulation of leukocyte cell-cell adhesion	30244	379	703	28	3.98293	ACTL6A|AKT1|ARG1|CD55|DLG1|DPP4|ERBB2|FYN|HLA-A|HLA-E|HMGB1|IL6ST|LGALS3|NCK1|PRNP|SDC4|SRC|THY1|YES1|DNAJA3|GPNMB|CORO1A|PYCARD|TWSG1|CARD11|SIRPA|PIK3R6|ARID2
-2.11103	-1.61678	-1.32531	GO:1903038	GO Biological Processes	negative regulation of leukocyte cell-cell adhesion	30244	151	703	10	1.42248	AKT1|ARG1|DLG1|ERBB2|HMGB1|LGALS3|PRNP|SDC4|GPNMB|TWSG1
-4.82043	-2.52223	-1.57292	GO:1903039	GO Biological Processes	positive regulation of leukocyte cell-cell adhesion	30244	273	703	20	2.84495	ACTL6A|AKT1|CD55|DPP4|FYN|HLA-A|HLA-E|HMGB1|IL6ST|NCK1|SRC|THY1|YES1|DNAJA3|CORO1A|PYCARD|CARD11|SIRPA|PIK3R6|ARID2
0	-1.95522	0	GO:1903047	GO Biological Processes	mitotic cell cycle process	30244	518	703	22	3.12945	APP|CDC6|DNM2|EPS8|NUMA1|PRKCA|TTN|CUL1|KNTC1|CKAP5|STAMBP|RAB35|MAPRE1|TPX2|GPSM1|VPS4A|CHMP4A|TAOK3|EXOC1|EXOC2|IQGAP3|EXOC8
-1.39924	-1.88491	0	GO:1903050	GO Biological Processes	regulation of proteolysis involved in protein catabolic process	30244	231	703	12	1.70697	AKT1|ALAD|CSNK1D|FMR1|GSK3B|MTM1|PTEN|PTK2|SDCBP|UBB|GABARAP|UBQLN2
0	-1.77901	-1.47742	GO:1903052	GO Biological Processes	positive regulation of proteolysis involved in protein catabolic process	30244	137	703	8	1.13798	AKT1|CSNK1D|FMR1|GSK3B|PTEN|PTK2|GABARAP|UBQLN2
-1.91731	-1.58697	-2.14148	GO:1903053	GO Biological Processes	regulation of extracellular matrix organization	30244	59	703	8	1.13798	CST3|DAG1|DPP4|FAP|LAMB2|SMAD3|EMILIN1|ANTXR1
0	0	-3.25096	GO:1903054	GO Biological Processes	negative regulation of extracellular matrix organization	30244	13	703	5	0.711238	CST3|DPP4|FAP|EMILIN1|ANTXR1
-6.71777	-6.66689	-4.15977	GO:1903076	GO Biological Processes	regulation of protein localization to plasma membrane	30244	105	703	19	2.7027	AKT1|DLG1|EPHA2|INS|LGALS3|MMP14|PDPK1|PRNP|STX3|STX7|NUMB|TMEM59|VTI1B|ZDHHC5|APPL1|ATP2C1|VPS4A|PPP1R9B|CNPY4
-5.04492	-3.32392	-3.89765	GO:1903078	GO Biological Processes	positive regulation of protein localization to plasma membrane	30244	60	703	11	1.56472	AKT1|DLG1|EPHA2|LGALS3|PDPK1|PRNP|STX3|ZDHHC5|ATP2C1|PPP1R9B|CNPY4
0	0	-1.82456	GO:1903115	GO Biological Processes	regulation of actin filament-based movement	30244	40	703	4	0.56899	BIN1|DLG1|DSP|TRPM4
-4.64208	-5.18678	-5.17929	GO:1903169	GO Biological Processes	regulation of calcium ion transmembrane transport	30244	187	703	23	3.27169	BIN1|ATP1B1|CACNA2D1|DIAPH1|F2R|FMR1|FYN|GSTM2|P2RX4|PDPK1|PKD2|PLCG1|PRKD1|PRNP|RRAD|SLC9A1|STIM1|THY1|CORO1A|EHD3|CEMIP|VMP1|JPH4
0	0	-2.24927	GO:1903170	GO Biological Processes	negative regulation of calcium ion transmembrane transport	30244	55	392	4	1.02041	BIN1|GSTM2|PKD2|RRAD
-2.57996	-1.38243	0	GO:1903201	GO Biological Processes	regulation of oxidative stress-induced cell death	30244	71	244	4	1.63934	AKT1|FYN|HDAC6|TBC1D24
-2.09032	0	0	GO:1903202	GO Biological Processes	negative regulation of oxidative stress-induced cell death	30244	51	244	3	1.22951	AKT1|FYN|TBC1D24
0	-2.97558	0	GO:1903232	GO Biological Processes	melanosome assembly	30244	19	703	5	0.711238	AP1S1|AP1S2|AP1M1|ABCB6|RAB38
0	-2.53427	-1.56183	GO:1903305	GO Biological Processes	regulation of regulated secretory pathway	30244	130	703	10	1.42248	FMR1|LAMP1|PDPK1|RAB3A|RAC2|STXBP2|SNX4|RAB3D|STXBP5|RAB15
0	-1.89936	-2.56499	GO:1903307	GO Biological Processes	positive regulation of regulated secretory pathway	30244	45	392	4	1.02041	LAMP1|RAB3A|SNX4|RAB3D
-2.60242	-3.01637	0	GO:1903317	GO Biological Processes	regulation of protein maturation	30244	70	326	5	1.53374	CTSZ|SERPINE2|PLAT|PRNP|SRC
-2.78967	-3.59445	0	GO:1903318	GO Biological Processes	negative regulation of protein maturation	30244	29	326	4	1.22699	CTSZ|SERPINE2|PLAT|PRNP
-1.74271	0	0	GO:1903320	GO Biological Processes	regulation of protein modification by small protein conjugation or removal	30244	256	244	6	2.45902	AKT1|FYN|UBB|PLAA|ISG15|VPS28
-2.9368	0	0	GO:1903321	GO Biological Processes	negative regulation of protein modification by small protein conjugation or removal	30244	97	244	5	2.04918	AKT1|FYN|PLAA|ISG15|VPS28
0	-2.20198	-1.92807	GO:1903350	GO Biological Processes	response to dopamine	30244	68	703	8	1.13798	DNM2|GNA11|GNAI3|GNAQ|GNB1|GSK3B|SLC1A1|NHERF1
0	-2.22468	-1.95004	GO:1903351	GO Biological Processes	cellular response to dopamine	30244	67	703	8	1.13798	DNM2|GNA11|GNAI3|GNAQ|GNB1|GSK3B|SLC1A1|NHERF1
0	0	-1.52404	GO:1903432	GO Biological Processes	regulation of TORC1 signaling	30244	52	392	3	0.765306	AKT1|NPC1|PIP4P1
-3.62432	-2.21253	-1.88881	GO:1903509	GO Biological Processes	liposaccharide metabolic process	30244	107	703	10	1.42248	FUCA1|GLA|GLB1|HEXB|NAGLU|NEU1|SMPD1|TM9SF2|SCCPDH|PIGU
-1.42574	0	-1.51157	GO:1903510	GO Biological Processes	mucopolysaccharide metabolic process	30244	91	703	7	0.995733	BGN|GLB1|GNS|GUSB|HEXB|NAGLU|CEMIP
-3.58695	-1.6575	-3.82976	GO:1903522	GO Biological Processes	regulation of blood circulation	30244	257	703	19	2.7027	BIN1|ATP1B1|CACNA2D1|CCN2|DLG1|DSP|F2R|GAA|GSTM2|MMP2|P2RX4|SLC1A1|SLC9A1|TPM1|GPD1L|KCNIP2|EHD3|TRPM4|DOCK5
0	0	-1.82456	GO:1903524	GO Biological Processes	positive regulation of blood circulation	30244	40	703	4	0.56899	CCN2|SLC1A1|TPM1|TRPM4
-1.3575	-5.87229	-4.15725	GO:1903530	GO Biological Processes	regulation of secretion by cell	30244	573	703	37	5.26316	BMP6|F2R|FMR1|GLUL|GNA11|INS|ITPR1|LAMP1|NPY5R|OSBP|P2RX4|PAM|PDPK1|RAB3A|RAC2|SDC4|SDCBP|SFRP1|STXBP2|TSG101|TTN|SLC30A1|SNX4|ADAM9|RAB9A|RAB3D|ATP9A|TMED10|CD2AP|VPS4A|TM7SF3|SLC38A2|TRPM4|EXOC1|STXBP5|RAB12|RAB15
0	-6.91833	-5.18543	GO:1903532	GO Biological Processes	positive regulation of secretion by cell	30244	289	703	25	3.55619	BMP6|GLUL|GNA11|INS|ITPR1|LAMP1|OSBP|P2RX4|RAB3A|SDC4|SDCBP|TSG101|TTN|SNX4|ADAM9|RAB9A|RAB3D|TMED10|CD2AP|VPS4A|TM7SF3|TRPM4|EXOC1|STXBP5|RAB15
0	-2.80511	-1.7281	GO:1903533	GO Biological Processes	regulation of protein targeting	30244	78	703	9	1.28023	ERBB2|FYN|HSPA1L|PRNP|RAC2|SLC1A1|MTCL1|RNF31|CEMIP
0	-3.12246	0	GO:1903541	GO Biological Processes	regulation of exosomal secretion	30244	17	703	5	0.711238	SDC4|SDCBP|TSG101|ATP9A|VPS4A
0	-3.29001	0	GO:1903543	GO Biological Processes	positive regulation of exosomal secretion	30244	15	703	4	0.56899	SDC4|SDCBP|TSG101|VPS4A
0	-1.75964	-1.91051	GO:1903555	GO Biological Processes	regulation of tumor necrosis factor superfamily cytokine production	30244	190	392	7	1.78571	APP|CD36|GAS6|HMGB1|RIPK1|GPNMB|PYCARD
0	-1.51517	-1.85684	GO:1903557	GO Biological Processes	positive regulation of tumor necrosis factor superfamily cytokine production	30244	109	392	5	1.27551	APP|CD36|HMGB1|RIPK1|PYCARD
0	-3.59445	-4.48448	GO:1903649	GO Biological Processes	regulation of cytoplasmic transport	30244	29	392	5	1.27551	RDX|SRC|RAB29|ATP9A|DNAJC13
-1.75025	0	0	GO:1903708	GO Biological Processes	positive regulation of hemopoiesis	30244	186	244	5	2.04918	ACTL6A|MMP14|PRKCA|PIK3R6|ARID2
0	-2.16683	0	GO:1903725	GO Biological Processes	regulation of phospholipid metabolic process	30244	36	326	3	0.920245	RAB38|LPCAT1|SLC27A1
0	-4.54925	0	GO:1903729	GO Biological Processes	regulation of plasma membrane organization	30244	17	326	4	1.22699	DNM2|ATP8B1|RAB3A|WASL
0	-5.90623	0	GO:1903772	GO Biological Processes	regulation of viral budding via host ESCRT complex	30244	3	326	3	0.920245	TSG101|VPS4A|VPS37B
0	-5.90623	0	GO:1903774	GO Biological Processes	positive regulation of viral budding via host ESCRT complex	30244	3	326	3	0.920245	TSG101|VPS4A|VPS37B
-2.25981	0	-2.01334	GO:1903825	GO Biological Processes	organic acid transmembrane transport	30244	139	703	12	1.70697	CD36|SLC1A1|SLC2A1|SLC16A2|SLC7A5|SLC25A11|SLC16A3|SLC25A13|SLC38A2|SLC38A1|SLC15A4|SLC27A1
0	-3.20883	-2.11617	GO:1903828	GO Biological Processes	negative regulation of protein localization	30244	217	326	9	2.76074	F2R|GSK3B|INS|SFRP1|NUMB|DCLK1|TMEM59|GOPC|ANKRD13A
-5.12906	-14.1144	-10.5449	GO:1903829	GO Biological Processes	positive regulation of protein localization	30244	470	703	51	7.25462	AKT1|BMP6|MAPK14|DLG1|EPHA2|EPB41L2|ERBB2|FYN|GAS6|GLUL|GNA11|GNAI1|GSK3B|HSPA1L|INS|ITPR1|LGALS3|SMAD3|NF2|NUMA1|OSBP|PDPK1|PECAM1|PRKD1|PRNP|RAC2|RDX|SRC|STX3|TSG101|TTN|ADAM9|RAB29|TMED10|PDCD10|GPD1L|MTCL1|CD2AP|RAB38|ZDHHC5|NPTN|ATP2C1|VPS28|TM7SF3|TRPM4|RNF31|CCDC88A|EXOC1|CEMIP|PPP1R9B|CNPY4
-2.08766	-2.85228	-1.82352	GO:1903844	GO Biological Processes	regulation of cellular response to transforming growth factor beta stimulus	30244	153	703	13	1.84922	CAV2|DNM2|GLG1|LTBP1|SMAD3|PDPK1|SDCBP|ADAM17|TGFB1I1|EMILIN1|PALS1|SMURF2|VASN
-2.19596	-3.75224	-3.21902	GO:1903900	GO Biological Processes	regulation of viral life cycle	30244	144	703	15	2.13371	BST2|FMR1|HMGB1|KPNA2|MX1|PKN2|PTX3|SMPD1|TSG101|TYRO3|ISG15|PPIE|IFIT5|VPS4A|VPS37B
0	-6.76651	-3.61889	GO:1903902	GO Biological Processes	positive regulation of viral life cycle	30244	24	703	8	1.13798	FMR1|HMGB1|KPNA2|SMPD1|TSG101|TYRO3|VPS4A|VPS37B
0	-3.85146	0	GO:1903959	GO Biological Processes	regulation of monoatomic anion transmembrane transport	30244	10	326	3	0.920245	PRNP|RIPK1|GOPC
-2.39642	-1.811	-1.46783	GO:1904018	GO Biological Processes	positive regulation of vasculature development	30244	185	703	13	1.84922	ACVRL1|ANGPT2|AQP1|PDPK1|PLCG1|PRKCA|PRKD1|STIM1|EMILIN1|GREM1|AGO2|PIK3R6|EMC10
0	0	-2.38749	GO:1904029	GO Biological Processes	regulation of cyclin-dependent protein kinase activity	30244	116	392	6	1.53061	AKT1|CDC6|PKD2|PTEN|SRC|ADAM17
0	0	-3.68938	GO:1904031	GO Biological Processes	positive regulation of cyclin-dependent protein kinase activity	30244	42	392	5	1.27551	AKT1|CDC6|PKD2|SRC|ADAM17
-6.72845	-7.24281	-6.72727	GO:1904062	GO Biological Processes	regulation of monoatomic cation transmembrane transport	30244	349	703	36	5.12091	BIN1|ATP1B1|ATP4A|ATP7A|CACNA2D1|CD63|CTSS|DIAPH1|DLG1|DNM2|F2R|FMR1|FYN|GNB2|GSTM2|NEDD4|P2RX4|PDPK1|PKD2|PLCG1|PRKD1|PRNP|RRAD|SLC9A1|STIM1|THY1|SLC30A1|NHERF1|CORO1A|GPD1L|KCNIP2|EHD3|CEMIP|VMP1|JPH4|ANO6
0	-1.58004	-2.62277	GO:1904063	GO Biological Processes	negative regulation of cation transmembrane transport	30244	104	703	9	1.28023	BIN1|ATP7A|FMR1|GSTM2|NEDD4|PKD2|RRAD|SLC30A1|NHERF1
-3.61119	-6.06263	-5.29195	GO:1904064	GO Biological Processes	positive regulation of cation transmembrane transport	30244	152	703	18	2.56046	ATP1B1|CACNA2D1|CTSS|DNM2|F2R|GSTM2|P2RX4|PDPK1|PKD2|PLCG1|SLC9A1|STIM1|THY1|KCNIP2|EHD3|CEMIP|VMP1|ANO6
0	-3.59518	0	GO:1904338	GO Biological Processes	regulation of dopaminergic neuron differentiation	30244	12	326	3	0.920245	CSNK1D|GSK3B|SFRP1
-8.02689	-9.81307	-5.95672	GO:1904375	GO Biological Processes	regulation of protein localization to cell periphery	30244	130	703	25	3.55619	ADAM10|AKT1|DAG1|DLG1|EPHA2|EPB41L2|GNAI1|INS|LGALS3|MMP14|NUMA1|PDPK1|PRNP|STX3|STX7|NUMB|TMEM59|VTI1B|RAB38|ZDHHC5|APPL1|ATP2C1|VPS4A|PPP1R9B|CNPY4
-7.10828	-6.15188	-4.54344	GO:1904377	GO Biological Processes	positive regulation of protein localization to cell periphery	30244	68	703	15	2.13371	AKT1|DLG1|EPHA2|EPB41L2|GNAI1|LGALS3|NUMA1|PDPK1|PRNP|STX3|RAB38|ZDHHC5|ATP2C1|PPP1R9B|CNPY4
-2.26897	-1.92591	-2.60102	GO:1904407	GO Biological Processes	positive regulation of nitric oxide metabolic process	30244	44	703	8	1.13798	AKT1|CD36|DNM2|SMAD3|P2RX4|PKD2|PTX3|TLR6
-3.01894	-5.11399	-5.45941	GO:1904427	GO Biological Processes	positive regulation of calcium ion transmembrane transport	30244	93	703	14	1.99147	ATP1B1|CACNA2D1|F2R|GSTM2|P2RX4|PDPK1|PKD2|PLCG1|SLC9A1|STIM1|THY1|EHD3|CEMIP|VMP1
-5.31484	-4.60154	-4.15674	GO:1904645	GO Biological Processes	response to amyloid-beta	30244	54	703	11	1.56472	APP|CACNA2D1|CD36|FYN|GSK3B|ICAM1|IGF1R|MMP2|PRNP|LGMN|TLR6
-4.55975	-5.12558	-3.59252	GO:1904646	GO Biological Processes	cellular response to amyloid-beta	30244	44	703	10	1.42248	APP|CACNA2D1|CD36|FYN|GSK3B|ICAM1|IGF1R|PRNP|LGMN|TLR6
0	-4.16664	-2.75523	GO:1904659	GO Biological Processes	glucose transmembrane transport	30244	40	326	5	1.53374	MAPK14|SORT1|SLC2A3|RAB4B|SLC27A1
0	0	-1.43862	GO:1904705	GO Biological Processes	regulation of vascular associated smooth muscle cell proliferation	30244	96	703	6	0.853485	GNAI3|MMP2|PTEN|SRC|TPM1|GNA13
0	-1.79961	0	GO:1904752	GO Biological Processes	regulation of vascular associated smooth muscle cell migration	30244	49	326	3	0.920245	ATP7A|GNA13|DOCK5
0	-2.90846	0	GO:1904861	GO Biological Processes	excitatory synapse assembly	30244	20	703	4	0.56899	PTEN|SRGAP2|PLXNB2|NPTN
-1.6868	0	0	GO:1904888	GO Biological Processes	cranial skeletal system development	30244	72	244	3	1.22951	SMAD3|MMP14|RAB23
0	-1.75331	0	GO:1904892	GO Biological Processes	regulation of receptor signaling pathway via STAT	30244	92	326	4	1.22699	F2R|NF2|INPP5F|PIGU
-2.28406	-9.27316	-6.49402	GO:1904951	GO Biological Processes	positive regulation of establishment of protein localization	30244	326	703	32	4.55192	BMP6|MAPK14|ERBB2|FYN|GAS6|GLUL|GNA11|GSK3B|HSPA1L|INS|ITPR1|SMAD3|OSBP|PRKD1|PRNP|RAC2|SRC|TSG101|TTN|ADAM9|RAB29|TMED10|PDCD10|MTCL1|CD2AP|ATP2C1|VPS28|TM7SF3|TRPM4|RNF31|EXOC1|CEMIP
-2.27292	0	-2.02787	GO:1905039	GO Biological Processes	carboxylic acid transmembrane transport	30244	138	703	12	1.70697	CD36|SLC1A1|SLC2A1|SLC16A2|SLC7A5|SLC25A11|SLC16A3|SLC25A13|SLC38A2|SLC38A1|SLC15A4|SLC27A1
0	0	-2.34653	GO:1905048	GO Biological Processes	regulation of metallopeptidase activity	30244	26	703	4	0.56899	TIMP1|TIMP2|TIMP3|ANTXR1
0	-1.40809	-2.16193	GO:1905114	GO Biological Processes	cell surface receptor signaling pathway involved in cell-cell signaling	30244	354	703	19	2.7027	AKT1|CPE|CSNK1D|CSNK2B|CYLD|DVL2|GSK3B|P2RX4|PKD2|PTEN|PTK7|SFRP1|STRN|TGFB1I1|NHERF1|TNIK|SMURF2|WNT5B|VANGL1
0	-2.13354	-2.88304	GO:1905144	GO Biological Processes	response to acetylcholine	30244	37	703	6	0.853485	GNA11|GNAQ|GNB1|ITPR1|RGS10|AGRN
0	-2.23667	-3.02332	GO:1905145	GO Biological Processes	cellular response to acetylcholine	30244	34	703	6	0.853485	GNA11|GNAQ|GNB1|ITPR1|RGS10|AGRN
0	0	-4.47005	GO:1905153	GO Biological Processes	regulation of membrane invagination	30244	15	392	4	1.02041	CD36|RAB31|APPL2|ANO6
0	0	-4.74195	GO:1905155	GO Biological Processes	positive regulation of membrane invagination	30244	13	392	4	1.02041	CD36|RAB31|APPL2|ANO6
0	0	-1.94916	GO:1905332	GO Biological Processes	positive regulation of morphogenesis of an epithelium	30244	36	392	3	0.765306	MAGED1|GREM1|WNT5B
-5.71619	-8.99505	-7.91463	GO:1905475	GO Biological Processes	regulation of protein localization to membrane	30244	177	703	28	3.98293	ADAM10|AKT1|CDH2|DAG1|DLG1|EPHA2|ERBB2|FYN|GPC1|INS|LGALS3|MMP14|PDPK1|PRNP|SLC1A1|STX3|STX7|NUMB|TMEM59|VTI1B|MTCL1|ZDHHC5|APPL1|ATP2C1|VPS4A|CEMIP|PPP1R9B|CNPY4
-4.70656	-3.91376	-4.24945	GO:1905477	GO Biological Processes	positive regulation of protein localization to membrane	30244	102	703	15	2.13371	AKT1|DLG1|EPHA2|ERBB2|FYN|LGALS3|PDPK1|PRNP|STX3|MTCL1|ZDHHC5|ATP2C1|CEMIP|PPP1R9B|CNPY4
0	-1.92591	0	GO:1905521	GO Biological Processes	regulation of macrophage migration	30244	44	326	3	0.920245	P2RX4|PTK2|EMILIN1
0	0	-1.52404	GO:1905562	GO Biological Processes	regulation of vascular endothelial cell proliferation	30244	52	392	3	0.765306	HMGB1|PLCG1|ADAM17
0	0	-2.29953	GO:1905564	GO Biological Processes	positive regulation of vascular endothelial cell proliferation	30244	27	703	4	0.56899	HMGB1|PDPK1|PLCG1|ADAM17
-1.77762	0	0	GO:1905952	GO Biological Processes	regulation of lipid localization	30244	183	244	5	2.04918	AKT1|APOB|APOC3|BMP6|SCARB1
0	0	-2.34653	GO:1990000	GO Biological Processes	amyloid fibril formation	30244	26	703	4	0.56899	APP|CD36|CDSN|RIPK1
-2.16329	-3.78188	-4.45152	GO:1990089	GO Biological Processes	response to nerve growth factor	30244	48	703	8	1.13798	AKT1|APP|CRK|CSNK1D|SORT1|RAPGEF2|RAB35|CORO1A
-2.21484	-3.87086	-4.55935	GO:1990090	GO Biological Processes	cellular response to nerve growth factor stimulus	30244	46	703	8	1.13798	AKT1|APP|CRK|CSNK1D|SORT1|RAPGEF2|RAB35|CORO1A
0	-1.97586	0	GO:1990138	GO Biological Processes	neuron projection extension	30244	79	703	6	0.853485	LAMB2|PLXNA1|CPNE1|DCLK1|SLC9A6|PLXNA3
0	-3.71664	0	GO:1990535	GO Biological Processes	neuron projection maintenance	30244	11	326	3	0.920245	APP|INS|PRNP
0	-1.89936	0	GO:1990573	GO Biological Processes	potassium ion import across plasma membrane	30244	45	326	3	0.920245	ATP1A4|ATP4A|SLC12A9
0	0	-3.93818	GO:1990709	GO Biological Processes	presynaptic active zone organization	30244	8	392	3	0.765306	RAB3A|ERC1|ERC2
0	-6.58949	-4.10168	GO:1990748	GO Biological Processes	cellular detoxification	30244	107	326	10	3.06748	ATP7A|GPX7|GSTM2|MGST1|MGST2|S100A9|PXDN|LANCL1|SELENOS|APOM
-3.79417	-3.50707	-14.8226	GO:1990778	GO Biological Processes	protein localization to cell periphery	30244	241	703	34	4.83642	ATP1B1|CDH2|DLG1|EPHA2|ERBB2|GAS6|IKBKB|KRT18|LAMA5|PALM|RAB3A|RDX|SLC1A1|STX3|RAB29|NHERF1|RAB3D|RAPGEF2|VAMP5|RAB10|RAB31|TNIK|NFASC|EPB41L3|EFR3A|PACSIN1|EHD3|LIN7C|CCDC88A|PALS1|PPP1R9B|FCHO2|RAB12|RILPL1
0	0	-2.05361	GO:1990806	GO Biological Processes	ligand-gated ion channel signaling pathway	30244	33	392	3	0.765306	APP|GNA11|ITPR1
0	0	-2.55736	GO:1990840	GO Biological Processes	response to lectin	30244	22	703	4	0.56899	FYN|IKBKB|PAK1|SRC
0	-1.54956	-1.34881	GO:1990849	GO Biological Processes	vacuolar localization	30244	61	326	3	0.920245	RAB3A|KLC2|PIP4P1
0	0	-2.55736	GO:1990858	GO Biological Processes	cellular response to lectin	30244	22	703	4	0.56899	FYN|IKBKB|PAK1|SRC
-2.32592	0	0	GO:2000008	GO Biological Processes	regulation of protein localization to cell surface	30244	42	244	3	1.22951	AKT1|STX3|GPD1L
-3.20792	0	0	GO:2000010	GO Biological Processes	positive regulation of protein localization to cell surface	30244	21	244	3	1.22951	AKT1|STX3|GPD1L
-1.75931	0	-2.52703	GO:2000045	GO Biological Processes	regulation of G1/S transition of mitotic cell cycle	30244	185	703	13	1.84922	ACTL6A|AKT1|CDC6|DLG1|PKD2|PPP2CA|PTEN|RDX|ADAM17|GPNMB|APPL1|APPL2|ARID2
0	-1.39903	0	GO:2000058	GO Biological Processes	regulation of ubiquitin-dependent protein catabolic process	30244	173	703	9	1.28023	AKT1|CSNK1D|GSK3B|MTM1|PTEN|PTK2|SDCBP|GABARAP|UBQLN2
0	-1.50265	-1.84114	GO:2000060	GO Biological Processes	positive regulation of ubiquitin-dependent protein catabolic process	30244	110	392	5	1.27551	AKT1|CSNK1D|GSK3B|PTEN|GABARAP
0	0	-2.17558	GO:2000106	GO Biological Processes	regulation of leukocyte apoptotic process	30244	91	392	5	1.27551	GAS6|LGALS3|ADAM17|RAPGEF2|KIFAP3
-2.01226	-3.1245	-5.83116	GO:2000116	GO Biological Processes	regulation of cysteine-type endopeptidase activity	30244	223	703	20	2.84495	AKT1|FAS|AQP1|CST3|CCN2|F2R|FYN|GAS6|HMGB1|CCN1|SMAD3|LGMN|S100A8|S100A9|SLC1A1|SRC|DLC1|PYCARD|UACA|TBC1D10A
0	0	-1.70987	GO:2000117	GO Biological Processes	negative regulation of cysteine-type endopeptidase activity	30244	79	392	4	1.02041	AKT1|AQP1|GAS6|SRC
-2.33387	-4.00824	-3.70202	GO:2000146	GO Biological Processes	negative regulation of cell motility	30244	390	703	26	3.69844	ACVRL1|AKT1|ANGPT2|BST2|CRK|CSNK2B|DAG1|DPP4|HMGB1|NF2|PTEN|SFRP1|THY1|TIMP1|TPM1|WASL|NHERF1|DLC1|GNA13|EMILIN1|PDCD10|SRGAP2|GREM1|RAP2C|EPPK1|ARID2
-10.7018	-11.5131	-18.3145	GO:2000147	GO Biological Processes	positive regulation of cell motility	30244	593	703	68	9.67283	AAMP|ADAM10|AKT1|APP|AQP1|ATP7A|SCARB1|CD151|CDH13|COL1A1|CRK|DIAPH1|LPAR1|EPHA2|F2R|FN1|GAS6|HMGB1|ICAM1|IGF1R|CCN1|INS|LGALS3|SMAD3|CD99|MMP2|MMP14|P2RX4|PAK1|PDPK1|PECAM1|PLCG1|PODXL|PRKCA|PRKD1|LGMN|PTK2|RAC2|RDX|S100A7|SDCBP|SRC|ADAM17|THY1|NUMB|TRADD|ADAM9|CPNE3|PLAA|RAPGEF2|HDAC6|GPNMB|SEMA3C|CORO1A|PDCD10|AGO2|PYCARD|CCDC25|CEMIP|S100A14|TBC1D24|SMURF2|DOCK5|WNT5B|GLIPR2|MOSPD2|ANO6|EMC10
0	-2.39225	-3.56055	GO:2000177	GO Biological Processes	regulation of neural precursor cell proliferation	30244	97	392	7	1.78571	CDH2|VCAN|ILK|SLC16A2|KIFAP3|APPL2|ASPM
0	0	-3.69363	GO:2000178	GO Biological Processes	negative regulation of neural precursor cell proliferation	30244	23	392	4	1.02041	ILK|SLC16A2|KIFAP3|APPL2
0	0	-1.30521	GO:2000181	GO Biological Processes	negative regulation of blood vessel morphogenesis	30244	153	392	5	1.27551	COL4A2|EPHA2|THBS2|EMILIN1|EPN2
0	-2.39137	0	GO:2000272	GO Biological Processes	negative regulation of signaling receptor activity	30244	30	326	3	0.920245	TSG101|GPRC5A|CNRIP1
0	-1.87349	0	GO:2000300	GO Biological Processes	regulation of synaptic vesicle exocytosis	30244	46	326	3	0.920245	FMR1|RAB3A|STXBP5
0	0	-2.14148	GO:2000351	GO Biological Processes	regulation of endothelial cell apoptotic process	30244	59	392	4	1.02041	GAS6|ICAM1|PLCG1|ANO6
[truncated: 26 more rows]

## Sheet: BP_Mus musculus species
Table S6_B. Biological Process enrichment of surface DEPs in mouse cells.
Significantly enriched clusters (p-value < 0.05 and min enrichment 1.5)
Description: The following primary cells were used: human- human umbilical vein endothelial cells (HUVEC) and normal human lung fibroblasts (NHLF); Senescence conditions are denoted as follows: H2O2- hydrogen peroxide treatment, ETO- etoposide treatment and EPO- epoxomicin treatment. This analysis was carried out by GO from the Metascape Database (https://metascape.org/gp/index.html) using the GO…
LogP_AST_ETO	LogP_AST_H2O2	LogP_AST_EPO	LogP_MEF_ETO	LogP_MEF_H2O2	GO	Category	Enriched clusters	#TotalGeneInLibrary	#GeneInGO	#GeneInHitList	#GeneInGOAndHitList	%InGO	Hits
-1.43547	0	0	-1.53535	0	GO:0000041	GO Biological Processes	transition metal ion transport	20999	95	147	3	2.04082	Ryr2|Tfrc|Slc48a1
0	0	0	-1.85083	0	GO:0000079	GO Biological Processes	regulation of cyclin-dependent protein serine/threonine kinase activity	20999	72	147	3	2.04082	Egfr|Pkd1|Ccny
0	-1.91517	-3.92109	-1.38441	-2.719	GO:0000165	GO Biological Processes	MAPK cascade	20999	185	588	18	3.06122	Apc|Cav1|Cd36|Cryab|Ctsh|Fgf2|Ptpn6|Igf1r|Myd88|Nf2|Tlr2|Mapk9|Ror2|Mapk8ip3|Nenf|Tlr7|Npr2|Irak4
0	0	0	0	-1.42665	GO:0000226	GO Biological Processes	microtubule cytoskeleton organization	20999	553	254	12	4.72441	Cav1|Cnp|Cryab|Dst|Fer|Ccn2|Mpdz|Map2|Slc16a1|Ezr|Gpsm1|Bbs4
0	0	-3.45473	0	0	GO:0000281	GO Biological Processes	mitotic cytokinesis	20999	76	588	9	1.53061	Apc|Rhob|Rhoc|Chmp2a|Chmp5|Rab35|Myh10|Bbs4|Chmp7
0	-2.8306	-3.42805	0	-2.38128	GO:0000302	GO Biological Processes	response to reactive oxygen species	20999	166	588	16	2.72109	Akr1b3|Rhob|Btk|Cat|Cryab|Egfr|Fer|Gstp1|Hdac6|Hmox1|Anxa1|Mmp2|Pld2|Sirpa|Mapk9|Trpa1
0	0	0	0	-2.90907	GO:0000768	GO Biological Processes	syncytium formation by plasma membrane fusion	20999	39	254	4	1.5748	Casp1|Cd44|Dock2|Cd109
0	0	-1.383	-3.52009	-4.2463	GO:0000902	GO Biological Processes	cell morphogenesis	20999	762	588	52	8.84354	Alcam|Apc|Bsg|Ddr1|Camk2a|Ctnna2|Cdc42|Cdh11|Chl1|Clu|Cnp|Col18a1|Dag1|Dst|Egfr|Ephb2|Gap43|Gja1|Ptpn6|Hdac6|Idua|Igf1r|Itpr1|Arhgef2|Lrp1|Lrp6|Map2|Ctnnd2|Nrp1|Enpp1|Plxna1|Prkg1|Ptprz1|Robo1|Sema3c|Sema4a|Slc1a3|Tgfb2|Uchl1|Vcl|Nherf1|Mapk8ip3|Postn|Dbn1|Nexn|Myh10|Dtnbp1|Itga1|Epb41l5|Npr2|Gpm6a|Plxnb1
0	0	0	-2.11917	-3.59611	GO:0000904	GO Biological Processes	cell morphogenesis involved in differentiation	20999	578	588	41	6.97279	Alcam|Apc|Bsg|Camk2a|Ctnna2|Cdc42|Cdh11|Chl1|Cnp|Col18a1|Dag1|Dst|Ephb2|Gap43|Ptpn6|Hdac6|Igf1r|Lrp1|Lrp6|Map2|Ctnnd2|Nrp1|Enpp1|Plxna1|Prkg1|Ptprz1|Robo1|Sema3c|Sema4a|Slc1a3|Tgfb2|Uchl1|Vcl|Nherf1|Mapk8ip3|Nexn|Myh10|Dtnbp1|Epb41l5|Npr2|Plxnb1
0	0	-2.72751	-1.37494	0	GO:0000910	GO Biological Processes	cytokinesis	20999	110	588	11	1.87075	Apc|Rhob|Rhoc|Septin5|Septin3|Chmp2a|Chmp5|Rab35|Myh10|Bbs4|Chmp7
0	0	-1.54651	-1.75734	-2.33289	GO:0001101	GO Biological Processes	response to acid chemical	20999	214	254	8	3.14961	Akr1b3|Col3a1|Col1a1|Col1a2|Egfr|S100a10|Slc1a2|Atp2b4
0	0	-3.0482	-6.15027	-4.73302	GO:0001501	GO Biological Processes	skeletal system development	20999	516	588	36	6.12245	Alpl|Col11a1|Col18a1|Col2a1|Col3a1|Col1a1|Col1a2|Fbn2|Fgf2|Ccn2|Gja1|Gnaq|Gnas|Hexb|Idua|Inppl1|Lgals3|Lrp6|Mgp|Mmp14|Mmp2|Ddr2|Enpp1|Pkd1|Sparc|Tgfb2|Timp3|Tulp3|Ror2|P3h1|Pls3|Npr2|Plxnb1|Chsy1|Itgb8|Fat4
0	0	0	-6.53475	-2.70339	GO:0001502	GO Biological Processes	cartilage condensation	20999	21	147	5	3.40136	Col2a1|Ccn2|Pkd1|Tgfb2|Ror2
0	0	0	-3.24414	-6.04966	GO:0001503	GO Biological Processes	ossification	20999	265	254	15	5.90551	Ank|Col1a1|Col1a2|Fgf2|Ccn2|Gpm6b|Inppl1|Mmp14|Enpp1|Ptgs2|Cthrc1|Npr2|Plxnb1|Igsf10|Fat4
0	0	-2.90109	0	0	GO:0001504	GO Biological Processes	neurotransmitter uptake	20999	27	167	3	1.79641	Kcnj10|Slc1a2|Atp1a2
0	0	0	0	-2.59548	GO:0001505	GO Biological Processes	regulation of neurotransmitter levels	20999	238	588	17	2.89116	Camk2a|Cask|Fmr1|Gpm6b|Kcnj10|Ppt1|Slc1a2|Lin7c|Snap29|Snap47|Naalad2|Dtnbp1|Atp1a2|Synj1|Lin7a|Slc6a11|Dgki
0	0	0	-2.22434	0	GO:0001508	GO Biological Processes	action potential	20999	103	147	4	2.72109	Cacna2d1|Gnaq|Ryr2|Npr2
-4.16072	-1.38022	0	-8.61173	-6.67906	GO:0001525	GO Biological Processes	angiogenesis	20999	342	588	34	5.78231	Rhob|Bsg|Cav1|Cdc42|Col18a1|Col8a1|S1pr1|Enpep|Ephb2|Fgf1|Fgf2|Ccn2|Fn1|Glul|Adgrg1|Hmox1|Itga5|Cd47|Anpep|Mfge8|Mmp2|Nrp1|Ptgs2|Robo1|Sema4a|Thy1|Pxdn|Emc10|Ccdc134|Jam3|Mcam|Jmjd6|Cspg4|Npr2
0	0	0	-2.83204	-3.30754	GO:0001558	GO Biological Processes	regulation of cell growth	20999	458	588	31	5.27211	Macf1|Adnp|Apoe|Ddr1|Cd44|Cdc42|Cntf|Cryab|Egfr|Fhl1|Fn1|Gja1|Igfbp5|Lrp1|Mmp14|Map2|Nf2|Nrp1|Enpp1|Ppt1|Sema3c|Sema4a|Slc9a1|Serpine2|Tgfb2|Acsl4|Sdcbp|Dbn1|P3h1|Rab21|Ppp1r9b
0	0	0	0	-1.7172	GO:0001562	GO Biological Processes	response to protozoan	20999	47	254	3	1.1811	Myd88|Enpp1|Gbp6
-5.04666	-1.57498	-2.66493	-11.7427	-7.45646	GO:0001568	GO Biological Processes	blood vessel development	20999	573	588	53	9.01361	Gla|Apoe|Rhob|Bsg|Cav1|Cdc42|Col18a1|Col3a1|Col8a1|Col1a1|Col1a2|S1pr1|Enpep|Ephb2|Fgf1|Fgf2|Ccn2|Fn1|Gja1|Glul|Adgrg1|Hmox1|Itga5|Cd47|Anpep|Lrp1|Mfge8|Mmp2|Nedd4|Nrp1|Enpp1|Pkd1|Ptgs2|Robo1|Sema3c|Sema4a|Tgfb2|Thy1|Sgcd|Plpp3|Pxdn|Emc10|Ptk7|Rapgef2|Ccdc134|Myh10|Jam3|Mcam|Jmjd6|Cspg4|Mib1|Npr2|Itgb8
0	0	0	-2.4322	-1.62381	GO:0001570	GO Biological Processes	vasculogenesis	20999	90	147	4	2.72109	Cav1|Fgf1|Nrp1|Npr2
-2.90004	-2.94752	0	0	0	GO:0001573	GO Biological Processes	ganglioside metabolic process	20999	28	155	3	1.93548	Hexb|Neu1|Itgb8
0	0	0	0	-1.30271	GO:0001649	GO Biological Processes	osteoblast differentiation	20999	114	254	4	1.5748	Col1a1|Fgf2|Enpp1|Cthrc1
0	-1.47455	-1.32802	-2.06529	0	GO:0001654	GO Biological Processes	eye development	20999	412	588	24	4.08163	Apc|Bsg|Cntf|Col8a1|Cryab|Egfr|Ephb2|Gja1|Gnb1|Hmgb1|Lrp6|Nf2|Nrp1|Tgfb2|Thy1|Tulp3|Pxdn|Pds5a|Myh10|Bbs4|Jmjd6|Lpcat1|Gpm6a|Crb2
-1.86467	0	-1.82237	0	0	GO:0001655	GO Biological Processes	urogenital system development	20999	65	588	7	1.19048	Apc|Cd44|Ephb2|Igf1r|Anxa1|Mmp2|Psap
0	0	0	-1.54712	-3.00479	GO:0001657	GO Biological Processes	ureteric bud development	20999	94	254	6	2.3622	Cat|Cd44|Crlf1|Fgf1|Fgf2|Fat4
0	0	0	0	-2.53908	GO:0001658	GO Biological Processes	branching involved in ureteric bud morphogenesis	20999	49	254	4	1.5748	Cd44|Fgf1|Fgf2|Fat4
0	0	0	0	-2.71196	GO:0001662	GO Biological Processes	behavioral fear response	20999	44	254	4	1.5748	Dbi|Gng7|Penk|Atp1a2
0	0	0	-3.16261	-3.61698	GO:0001666	GO Biological Processes	response to hypoxia	20999	209	254	10	3.93701	Ada|Aldh3a1|Atp1b1|Cat|Casp1|Cav1|Cryab|Gnb1|Hmox1|Ptgis
0	0	-1.47338	0	-1.70866	GO:0001667	GO Biological Processes	ameboidal-type cell migration	20999	224	588	22	3.7415	Apc|Cdc42|Coro1a|Col18a1|Fgf2|Fn1|Hmgb1|Itgb2|Lrp6|Nrp1|Pip5k1a|Pxn|Robo1|Sema3c|Sema4a|Nherf1|Lpxn|Epb41l5|Crb2|Itga11|Pkn1|Irs2
0	0	0	0	-1.67719	GO:0001676	GO Biological Processes	long-chain fatty acid metabolic process	20999	130	588	9	1.53061	Ephx1|Gstm1|Gstm2|Gstp1|Ptgs2|Slc27a4|Acsl4|Acsbg1|Acsl5
-1.35849	0	0	-1.45695	0	GO:0001704	GO Biological Processes	formation of primary germ layer	20999	102	588	8	1.36054	Macf1|Col12a1|Fn1|Itga5|Nf2|Wls|Epb41l5|Crb2
0	0	0	0	-2.35682	GO:0001738	GO Biological Processes	morphogenesis of a polarized epithelium	20999	55	588	6	1.02041	Cdc42|Msn|Nherf1|Cthrc1|Ptk7|Fat4
0	0	0	-1.86712	0	GO:0001756	GO Biological Processes	somitogenesis	20999	71	147	3	2.04082	Sema3c|Ror2|Crb2
-1.6292	-1.69209	0	-3.91073	-2.36945	GO:0001763	GO Biological Processes	morphogenesis of a branching structure	20999	211	588	19	3.23129	Ddr1|Cd44|Ctsh|Dag1|Fgf1|Fgf2|Lrp6|Mgp|Mmp14|Ctnnd2|Nrp1|Pkd1|Plxna1|Pxn|Sema3c|Tgm2|Ctsz|Fat4|Tmem67
0	0	0	-2.25534	0	GO:0001764	GO Biological Processes	neuron migration	20999	161	147	5	3.40136	Col3a1|Itga3|Nrp1|Prkg1|Myh10
0	0	-2.60791	0	-2.10039	GO:0001774	GO Biological Processes	microglial cell activation	20999	34	588	6	1.02041	Aif1|C1qa|C5ar1|Casp1|Clu|Tlr2
-4.98296	-2.66344	-2.78989	0	-2.81087	GO:0001775	GO Biological Processes	cell activation	20999	789	588	53	9.01361	Ada|Aif1|Apc|Slc7a2|Btk|C1qa|C5ar1|Casp1|Entpd2|Cd44|Cd80|Coro1a|Clu|Cntf|Ctsl|Egfr|Ephb2|Fadd|Fas|Fcer1g|Fn1|Gba|Gja1|Gnas|Ptpn6|Hmgb1|Icam1|Itch|Itgb2|Itm2a|Anxa1|Lrp1|Msn|Myd88|Myo1f|Ndrg1|Nedd4|Enpp1|Lcp1|Ppp3cb|Psap|Sema4a|Serpine2|Tshr|Tlr2|Clcf1|Rap2b|Dock8|Pi4k2a|Dock2|Jmjd6|Npr2|Itgb8
-2.55455	-5.3802	0	0	-1.74291	GO:0001776	GO Biological Processes	leukocyte homeostasis	20999	125	155	8	5.16129	Ada|Btk|Fadd|Fas|Hmgb1|Anxa1|Jam3|Pkn1
0	-4.56794	0	0	0	GO:0001780	GO Biological Processes	neutrophil homeostasis	20999	24	155	4	2.58065	Btk|Hmgb1|Anxa1|Jam3
0	0	0	0	-1.90563	GO:0001782	GO Biological Processes	B cell homeostasis	20999	40	254	3	1.1811	Ada|Enpp1|Sos2
-2.25457	-1.70795	-2.17888	0	0	GO:0001816	GO Biological Processes	cytokine production	20999	209	588	15	2.55102	Casp1|Cd36|Col3a1|S1pr3|Fcer1g|Gba|Adgrg1|Il1rap|Myd88|Enpp1|Tlr2|Frmd8|Tlr7|Irak4|Nlrx1
-3.2158	-2.69658	-1.44456	0	-1.47805	GO:0001818	GO Biological Processes	negative regulation of cytokine production	20999	306	588	21	3.57143	Aqp4|Arg1|Btk|Ephb2|Fn1|Gba|Gstp1|Ptpn6|Hmgb1|Hmox1|Inpp5d|Anxa1|Cd200|Sirpa|Tgfb2|Ezr|Tlr2|Serpinb1a|Gpnmb|Arrb2|Nlrx1
-2.12549	-3.83028	-3.51049	0	-2.29752	GO:0001819	GO Biological Processes	positive regulation of cytokine production	20999	526	588	34	5.78231	Agtr2|Aif1|Bsg|Btk|C5ar1|Casp1|Cd14|Cd36|Clu|Ephb2|Fadd|Fcer1g|Hmgb1|Hspb1|Il1rap|Arhgef2|Anxa1|Lrp1|Mif|Cd200|Myd88|Ptgs2|Sorl1|Tlr2|Mapk9|Postn|Atp6ap2|Sting1|Akap12|Hmgb2|Grk2|Tlr7|Afap1l2|Btnl2
0	0	0	-5.57796	-3.26731	GO:0001822	GO Biological Processes	kidney development	20999	319	147	12	8.16327	Agtr2|Crlf1|Enpep|Fgf1|Itga3|Nrp1|Pkd1|Tgfb2|Ptk7|Jmjd6|Itga8|Fat4
0	0	0	-1.46775	-2.84303	GO:0001823	GO Biological Processes	mesonephros development	20999	101	254	6	2.3622	Cat|Cd44|Crlf1|Fgf1|Fgf2|Fat4
0	-2.21651	0	0	0	GO:0001838	GO Biological Processes	embryonic epithelial tube formation	20999	156	155	5	3.22581	Tulp3|Shroom3|Cthrc1|Ptk7|Bbs4
0	-2.52347	0	0	0	GO:0001841	GO Biological Processes	neural tube formation	20999	132	155	5	3.22581	Tulp3|Shroom3|Cthrc1|Ptk7|Bbs4
0	-2.83528	0	0	0	GO:0001843	GO Biological Processes	neural tube closure	20999	112	155	5	3.22581	Tulp3|Shroom3|Cthrc1|Ptk7|Bbs4
0	0	-3.05341	0	0	GO:0001881	GO Biological Processes	receptor recycling	20999	24	167	3	1.79641	Ide|Sorl1|Ehd3
0	0	0	-2.23802	-5.53261	GO:0001885	GO Biological Processes	endothelial cell development	20999	52	588	10	1.70068	Col18a1|Icam1|Msn|Myd88|Tjp1|Tjp2|Ezr|Myadm|Rap2c|Rapgef2
-1.91095	0	0	-1.31807	0	GO:0001889	GO Biological Processes	liver development	20999	116	161	4	2.48447	Ada|Igf2r|Itpr1|Anxa1
0	0	0	-1.39888	0	GO:0001890	GO Biological Processes	placenta development	20999	183	147	4	2.72109	Ctsl|Egfr|Pkd1|Ptgs2
0	-1.55778	-1.99381	-2.93105	-6.07956	GO:0001894	GO Biological Processes	tissue homeostasis	20999	229	588	22	3.7415	Ada|Alpl|Akr1b3|Ank|Atp1b2|Bsg|Coro1a|Col2a1|Col3a1|Ctss|Ccn2|Gnas|Idua|Enpp1|Ptgs2|Rab3d|Tjp1|Tjp2|Bbs4|Adgrv1|Crocc|Crb2
0	0	0	0	-1.47954	GO:0001895	GO Biological Processes	retina homeostasis	20999	58	588	6	1.02041	Atp1b2|Bsg|Bbs4|Adgrv1|Crocc|Crb2
-1.67154	0	0	0	-2.18668	GO:0001906	GO Biological Processes	cell killing	20999	137	254	6	2.3622	Coro1a|Ptpn6|Hmgn2|Lgals3|Lyz2|Myd88
-1.84687	0	0	0	-1.33857	GO:0001909	GO Biological Processes	leukocyte mediated cytotoxicity	20999	66	588	6	1.02041	Coro1a|Ctsc|Ctsh|Ptpn6|Myd88|Ppp3cb
-3.09942	0	0	0	0	GO:0001913	GO Biological Processes	T cell mediated cytotoxicity	20999	24	161	3	1.86335	Ctsc|Ctsh|Ppp3cb
0	0	-2.76627	0	0	GO:0001919	GO Biological Processes	regulation of receptor recycling	20999	30	167	3	1.79641	Gria2|Arap1|Chmp5
-1.70735	-1.32021	-2.66524	0	-5.14672	GO:0001933	GO Biological Processes	negative regulation of protein phosphorylation	20999	354	588	32	5.44218	Adnp|Apc|Apoe|Cav1|Ephb2|Gba|Gnaq|Gstp1|Ptpn6|Hspb1|Inppl1|Lrp1|Lrp6|Nf2|Enpp1|Inpp5k|Prkar2b|Ptpn13|Sirpa|Smpd1|Sorl1|Thy1|Uchl1|Myadm|Niban1|Plpp3|Dtnbp1|Grk2|Kirrel|Arrb2|Cd109|Pkn1
-1.43897	-2.30744	-2.87146	-6.31564	-6.06569	GO:0001934	GO Biological Processes	positive regulation of protein phosphorylation	20999	774	588	60	10.2041	Adnp|Aif1|Cav1|Cd36|Cd44|Cd80|Clu|Cntf|Crlf1|Csnk2b|Dag1|Egfr|Fas|Fgf1|Fgf2|Ccn2|Fmr1|Aktip|Gnas|Hcls1|Hdac6|Hmgb1|Icam1|Il1rn|Itga5|Arhgef2|Mif|Nedd9|Nrp1|Ddr2|Pkd1|Ptgs2|Ptprz1|Pxn|Robo1|Tgfb2|Tfrc|Xrcc5|Hax1|Mapk9|Ror2|Mapk8ip3|Sdcbp|Clcf1|Niban1|Plpp3|Ccny|Dipk2a|Rap2c|Rap2b|Rapgef2|Rap2a|Gpnmb|Dtnbp1|Maged1|Ccdc88a|Cspg4|Prom2|Arrb2|Atp2b4
0	0	0	-3.76151	-2.86742	GO:0001935	GO Biological Processes	endothelial cell proliferation	20999	40	588	7	1.19048	Apc|Cav1|Col18a1|Col8a1|Enpep|Fgf2|Hmgb1
0	-1.55228	-2.81732	-1.62589	-1.39327	GO:0001936	GO Biological Processes	regulation of endothelial cell proliferation	20999	155	588	12	2.04082	Apc|Apoe|Arg1|Cav1|Col18a1|Fgf2|Gja1|Hmgb1|Hmox1|Sparc|Emc10|Hmgb2
0	0	-2.18219	0	0	GO:0001937	GO Biological Processes	negative regulation of endothelial cell proliferation	20999	48	167	3	1.79641	Apc|Apoe|Sparc
0	-2.10098	0	-1.41501	-1.39906	GO:0001938	GO Biological Processes	positive regulation of endothelial cell proliferation	20999	106	155	4	2.58065	Arg1|Hmgb1|Hmox1|Hmgb2
-2.0303	0	0	-3.96902	-1.3865	GO:0001942	GO Biological Processes	hair follicle development	20999	107	147	6	4.08163	Ctsl|Egfr|Ptgs2|Tgfb2|Lamc1|Cd109
-5.32228	-1.42687	-2.44491	-12.0203	-7.53354	GO:0001944	GO Biological Processes	vasculature development	20999	610	588	55	9.35374	Gla|Apoe|Rhob|Bsg|Cav1|Cdc42|Col18a1|Col3a1|Col8a1|Col1a1|Col1a2|S1pr1|Enpep|Ephb2|Fgf1|Fgf2|Ccn2|Fn1|Gja1|Glul|Adgrg1|Hmox1|Itga5|Cd47|Anpep|Lrp1|Mfge8|Mmp2|Nedd4|Nrp1|Enpp1|Pkd1|Ppp3cb|Ptgs2|Robo1|Sema3c|Sema4a|Tgfb2|Thy1|Sgcb|Sgcd|Plpp3|Pxdn|Emc10|Ptk7|Rapgef2|Ccdc134|Myh10|Jam3|Mcam|Jmjd6|Cspg4|Mib1|Npr2|Itgb8
-4.1834	-1.80043	0	-2.65168	-2.9817	GO:0001952	GO Biological Processes	regulation of cell-matrix adhesion	20999	130	588	18	3.06122	Macf1|Ddr1|Cask|Cd36|Dag1|Gpm6b|Lrp1|Mmp14|Nrp1|Rras|S100a10|Thy1|Vcl|Postn|Plekha2|Rcc2|Phldb2|Epb41l5
-3.78554	-1.87333	0	-1.93502	0	GO:0001954	GO Biological Processes	positive regulation of cell-matrix adhesion	20999	67	161	5	3.10559	Dag1|Rras|Thy1|Plekha2|Epb41l5
0	0	0	0	-4.10194	GO:0001958	GO Biological Processes	endochondral ossification	20999	37	588	8	1.36054	Alpl|Col2a1|Col1a1|Gnas|Inppl1|Mmp14|Enpp1|Npr2
0	0	0	-1.74972	-1.53238	GO:0001959	GO Biological Processes	regulation of cytokine-mediated signaling pathway	20999	142	147	4	2.72109	Cav1|Fadd|Il1rn|Ptprf
0	0	0	-1.83479	0	GO:0001960	GO Biological Processes	negative regulation of cytokine-mediated signaling pathway	20999	73	147	3	2.04082	Cav1|Il1rn|Ptprf
0	0	0	0	-1.96659	GO:0001964	GO Biological Processes	startle response	20999	38	254	3	1.1811	Ctnna2|Penk|Npr2
0	0	0	-2.26162	0	GO:0001974	GO Biological Processes	blood vessel remodeling	20999	51	147	3	2.04082	Sema3c|Tgfb2|Npr2
-3.06597	-2.68622	0	-5.28086	-6.8114	GO:0002009	GO Biological Processes	morphogenesis of an epithelium	20999	533	588	47	7.9932	Rhob|Bsg|Ddr1|Car2|Cd44|Cdc42|Csnk2b|Ctsh|Ctsl|Dag1|Egfr|Fgf1|Fgf2|Gja1|Igf1r|Igfbp5|Lrp6|Mgp|Mmp14|Mmp2|Msn|Nrp1|Enpp1|Pkd1|Plxna1|Pxn|Robo1|Ryr2|Sema3c|Tgfb2|Tgm2|Tulp3|Vcl|Lin7c|Nherf1|Shroom3|Pals1|Ctsz|Cthrc1|Ptk7|Arhgap12|Bbs4|Mib1|Epb41l5|Lamc1|Fat4|Tmem67
0	0	0	0	-3.31387	GO:0002011	GO Biological Processes	morphogenesis of an epithelial sheet	20999	54	254	5	1.9685	Ddr1|Cd44|Lin7c|Pals1|Arhgap12
0	0	0	0	-1.79365	GO:0002021	GO Biological Processes	response to dietary excess	20999	44	254	3	1.1811	Apoe|Enpp1|Sorl1
0	0	0	-2.88321	-3.29351	GO:0002026	GO Biological Processes	regulation of the force of heart contraction	20999	31	588	7	1.19048	Atp1a1|Cav1|Ryr2|Slc9a1|Atp1a2|Grk2|Atp2b4
0	0	0	-2.08431	-1.31425	GO:0002027	GO Biological Processes	regulation of heart rate	20999	113	147	4	2.72109	Agtr2|Cacna2d1|Cav1|Ryr2
0	0	-3.78043	-1.45695	-4.47123	GO:0002028	GO Biological Processes	regulation of sodium ion transport	20999	102	588	14	2.38095	Atp1a1|Atp1b1|Atp1b2|Atp1b3|Gnas|Nedd4|P2rx4|Slc9a1|Serpine2|Nherf1|Fxyd6|Slmap|Atp1a2|Atp2b4
0	0	0	-3.34653	-3.07865	GO:0002062	GO Biological Processes	chondrocyte differentiation	20999	91	147	5	3.40136	Col2a1|Col3a1|Ccn2|Ror2|Npr2
-2.16764	0	0	0	-2.8548	GO:0002064	GO Biological Processes	epithelial cell development	20999	218	588	15	2.55102	Akr1b3|Col18a1|Gja1|Icam1|Msn|Myd88|Psap|Tjp1|Tjp2|Ezr|Shroom3|Myadm|Rap2c|Rapgef2|Epb41l5
0	0	0	0	-3.29082	GO:0002090	GO Biological Processes	regulation of receptor internalization	20999	83	588	10	1.70068	Cd63|Fmr1|Hpca|Nedd4|Sdcbp|Atad1|Ankrd13a|Dtnbp1|Synj1|Arrb2
0	0	0	0	-4.22137	GO:0002092	GO Biological Processes	positive regulation of receptor internalization	20999	35	254	5	1.9685	Cd63|Fmr1|Atad1|Dtnbp1|Arrb2
0	0	0	0	-2.64021	GO:0002209	GO Biological Processes	behavioral defense response	20999	46	254	4	1.5748	Dbi|Gng7|Penk|Atp1a2
-1.46552	0	0	0	0	GO:0002218	GO Biological Processes	activation of innate immune response	20999	159	161	4	2.48447	Casp1|Xrcc5|Tlr2|Tlr7
-1.30736	0	0	0	0	GO:0002221	GO Biological Processes	pattern recognition receptor signaling pathway	20999	107	161	3	1.86335	Casp1|Tlr2|Tlr7
0	-1.52385	-1.37536	0	0	GO:0002237	GO Biological Processes	response to molecule of bacterial origin	20999	402	588	20	3.40136	Abca1|Btk|C5ar1|Casp1|Cd14|Cd36|Cd68|Cd80|Fer|Gstp1|Hmgb1|Mrc1|Myd88|Ptgs2|Sirpa|Tlr2|Plscr3|Chmp5|Hmgb2|Gbp6
-2.09765	-2.74861	-3.09785	0	0	GO:0002250	GO Biological Processes	adaptive immune response	20999	371	167	10	5.98802	Alcam|Arg1|C1qa|C1qb|C1qc|Ctsc|Inpp5d|Anxa1|Nedd4|Sema4a
-1.83742	-2.43802	0	0	-3.26796	GO:0002252	GO Biological Processes	immune effector process	20999	413	588	28	4.7619	Ada|Btk|C1qa|C1qb|C1qc|Coro1a|Clu|Ctsc|Ctsh|Fas|Fcer1g|Gba|Ptpn6|Hmgb1|Icam1|Inpp5d|Cd47|Itm2a|Lrp1|Myd88|Myo1f|Enpp1|Lcp1|Ppp3cb|Sema4a|Pi4k2a|Dock2|Irak4
0	-1.81907	-1.66007	0	-1.57287	GO:0002253	GO Biological Processes	activation of immune response	20999	349	588	20	3.40136	Ada|Btk|C1qa|C1qb|C1qc|C5ar1|Casp1|Cd14|Fcer1g|Ptpn6|Hmgb1|Myd88|Thy1|Xrcc5|Fyb|Tlr2|Sting1|Tlr7|Eif2b1|Btnl2
-1.54519	-2.42095	0	-1.64691	-1.6881	GO:0002260	GO Biological Processes	lymphocyte homeostasis	20999	86	588	9	1.53061	Ada|Coro1a|Fadd|Fas|Enpp1|Ppp3cb|Sos2|Tgfb2|Pkn1
0	-2.79104	0	0	0	GO:0002262	GO Biological Processes	myeloid cell homeostasis	20999	169	155	6	3.87097	Btk|Hbb-b1|Hmgb1|Hmox1|Anxa1|Jam3
0	-1.64568	0	0	-2.8686	GO:0002263	GO Biological Processes	cell activation involved in immune response	20999	217	588	15	2.55102	Ada|Btk|Coro1a|Fcer1g|Hmgb1|Icam1|Itm2a|Lrp1|Myd88|Myo1f|Enpp1|Lcp1|Sema4a|Pi4k2a|Dock2
0	0	-2.46885	0	-4.04495	GO:0002269	GO Biological Processes	leukocyte activation involved in inflammatory response	20999	38	588	8	1.36054	Aif1|C1qa|C5ar1|Casp1|Clu|Myd88|Enpp1|Tlr2
-2.03797	-3.62483	-2.66677	0	-1.80215	GO:0002274	GO Biological Processes	myeloid leukocyte activation	20999	166	588	18	3.06122	Aif1|Slc7a2|Btk|C1qa|C5ar1|Casp1|Clu|Fcer1g|Hmgb1|Anxa1|Myd88|Myo1f|Ndrg1|Tlr2|Pi4k2a|Dock2|Jmjd6|Itgb8
0	-2.79278	0	0	-1.3066	GO:0002275	GO Biological Processes	myeloid cell activation involved in immune response	20999	68	155	4	2.58065	Btk|Hmgb1|Myo1f|Pi4k2a
0	0	0	0	-2.62514	GO:0002285	GO Biological Processes	lymphocyte activation involved in immune response	20999	150	254	7	2.75591	Ada|Coro1a|Fcer1g|Icam1|Itm2a|Enpp1|Lcp1
0	0	0	0	-1.40626	GO:0002312	GO Biological Processes	B cell activation involved in immune response	20999	62	254	3	1.1811	Ada|Itm2a|Enpp1
0	0	0	0	-2.25347	GO:0002313	GO Biological Processes	mature B cell differentiation involved in immune response	20999	30	254	3	1.1811	Ada|Itm2a|Enpp1
0	0	0	0	-1.93566	GO:0002335	GO Biological Processes	mature B cell differentiation	20999	39	254	3	1.1811	Ada|Itm2a|Enpp1
0	-1.67643	0	0	-2.92469	GO:0002366	GO Biological Processes	leukocyte activation involved in immune response	20999	213	254	9	3.54331	Ada|Coro1a|Fcer1g|Icam1|Itm2a|Myd88|Enpp1|Lcp1|Dock2
-3.81655	0	-1.80466	0	-1.33857	GO:0002367	GO Biological Processes	cytokine production involved in immune response	20999	66	161	5	3.10559	Casp1|Gba|Tlr2|Tlr7|Nlrx1
0	-1.79888	0	0	0	GO:0002429	GO Biological Processes	immune response-activating cell surface receptor signaling pathway	20999	198	588	12	2.04082	Ada|Btk|C5ar1|Cd14|Fcer1g|Ptpn6|Myd88|Thy1|Fyb|Tlr2|Eif2b1|Btnl2
0	0	0	-2.33564	-1.69298	GO:0002437	GO Biological Processes	inflammatory response to antigenic stimulus	20999	48	147	3	2.04082	Icam1|Il1rn|Hmgb2
-1.32842	-2.53598	0	0	-1.89586	GO:0002443	GO Biological Processes	leukocyte mediated immunity	20999	255	588	19	3.23129	Btk|C1qa|C1qb|C1qc|Coro1a|Ctsc|Ctsh|Fas|Fcer1g|Gba|Ptpn6|Icam1|Inpp5d|Myd88|Myo1f|Enpp1|Ppp3cb|Pi4k2a|Irak4
0	-2.89069	0	0	0	GO:0002444	GO Biological Processes	myeloid leukocyte mediated immunity	20999	64	155	4	2.58065	Btk|Myo1f|Pi4k2a|Irak4
0	0	-1.64062	0	-2.48355	GO:0002449	GO Biological Processes	lymphocyte mediated immunity	20999	202	588	16	2.72109	Btk|C1qa|C1qb|C1qc|Coro1a|Ctsc|Ctsh|Fas|Fcer1g|Gba|Ptpn6|Icam1|Inpp5d|Myd88|Enpp1|Ppp3cb
0	0	-2.4366	0	0	GO:0002455	GO Biological Processes	humoral immune response mediated by circulating immunoglobulin	20999	39	167	3	1.79641	C1qa|C1qb|C1qc
-2.96202	0	0	0	0	GO:0002456	GO Biological Processes	T cell mediated immunity	20999	59	161	4	2.48447	Ctsc|Ctsh|Gba|Ppp3cb
-1.58335	-2.25566	-2.10219	0	-1.77616	GO:0002460	GO Biological Processes	adaptive immune response based on somatic recombination of immune receptors built from immunoglobulin superfamily domains	20999	217	588	17	2.89116	Ada|Btk|C1qa|C1qb|C1qc|Ctsc|Ctsh|Fas|Fcer1g|Gba|Hmgb1|Icam1|Inpp5d|Myd88|Enpp1|Ppp3cb|Sema4a
0	-2.48057	0	0	0	GO:0002520	GO Biological Processes	immune system development	20999	195	155	6	3.87097	Ada|Fadd|Fas|Hmgb1|Itch|Pkn1
-2.84151	-1.97011	-1.77584	0	0	GO:0002521	GO Biological Processes	leukocyte differentiation	20999	490	161	11	6.8323	Ada|Ctsl|Fadd|Gba|Anxa1|Ppp3cb|Psap|Rras|Tfrc|Tlr2|Cd109
0	0	0	-1.78816	0	GO:0002526	GO Biological Processes	acute inflammatory response	20999	76	147	3	2.04082	Icam1|Il1rn|Vnn1
[truncated: 1,599 more rows]

## Sheet: Shared_BP
Table S6_C. Commonly enriched Biological Process clusters of surface Differential Expressed Proteins (DEPs) in human and mouse cells.
[truncated: 1,228 more rows]

[truncated: 1 more sheets: Unique_BP]
