# Supplementary material for: Analysis of the senescence‐associated cell surfaceome reveals potential senotherapeutic targets
Source: Aging Cell. 2024 Sep 3;23(12):e14312. doi: 10.1111/acel.14312 (PMC11634743; doi:10.1111/acel.14312)
Supplement: Supplementary file 7 — Table S7. [file ACEL-23-e14312-s002.xlsx]

## Sheet: Shared S_DEPs_human 
Table S7. Cell surface Differentially Expressed Proteins (DEPs) shared among three human senscencent cell models.
Description: The following primary cells were used: human- human umbilical vein endothelial cells (HUVEC) and normal human lung fibroblasts (NHLF); Senescence conditions are denoted as follows: H2O2- hydrogen peroxide treatment and ETO- etoposide treatment.
			LOG2FC
Uniprot Accession	Gene Symbol	UniProt Protein Name	HUVEC_H2O2	NHLF_ETO	NHLF_H2O2
P31749	AKT1	RAC-alpha serine/threonine-protein kinase	6.64386	-4.60823	4.11911
P13716	ALAD	Delta-aminolevulinic acid dehydratase	6.64386	6.64386	6.64386
Q4KMQ2	ANO6	Anoctamin-6	6.64386	6.64386	6.64386
Q06481	APLP2	Amyloid beta precursor like protein 2	4.16181	6.64386	6.64386
Q9BQE5	APOL2	Apolipoprotein L2	2.82741	2.25972	2.4547
O75348	ATP6V1G1	V-type proton ATPase subunit G 1	6.64386	6.64386	6.64386
P13987	CD59	CD59 glycoprotein	1.86829	2.57749	2.15316
P10619	CTSA	Lysosomal protective protein	6.43853	2.13881	2.32855
Q9UBR2	CTSZ	Cathepsin Z	2.1398	3.28125	3.10383
Q9UHQ9	CYB5R1	NADH-cytochrome b5 reductase 1	2.19755	2.48723	2.38128
Q8IUD2	ERC1	ELKS/Rab6-interacting/CAST family member 1	4.2814	6.64386	2.47716
Q9Y4F1	FARP1	FERM, ARHGEF and pleckstrin domain-containing protein 1	-6.64386	6.64386	6.64386
P04066	FUCA1	Tissue alpha-L-fucosidase	6.64386	6.64386	6.64386
P28161	GSTM2	Glutathione S-transferase Mu 2	-6.15843	-1.62593	-2.59074
Q96RW7	HMCN1	Hemicentin-1	1.45154	-1.58641	-2.13289
P17066	HSPA6	Heat shock 70 kDa protein 6	6.64386	-6.64386	-6.64386
Q8IZA0	KIAA0319L	Dyslexia-associated protein KIAA0319-like protein	6.64386	6.64386	6.64386
P52292	KPNA2	Importin subunit alpha-1	-3.9885	-2.85726	-2.73697
P11279	LAMP1	Lysosome-associated membrane glycoprotein 1	1.69243	2.80591	2.54251
Q9UBF9	MYOT	Myotilin	-6.64386	-6.64386	-6.64386
P61916	NPC2	NPC intracellular cholesterol transporter 2	2.6318	3.67785	2.79909
P68402	PAFAH1B2	Platelet-activating factor acetylhydrolase IB subunit alpha2	-6.64386	6.64386	6.64386
Q9BUL8	PDCD10	Programmed cell death protein 10	-2.87832	6.64386	-4.53952
Q92626	PXDN	Peroxidasin homolog	2.73574	-4.92139	-6.64386
Q2TAL8	QRICH1	Transcriptional regulator QRICH1	6.64386	6.64386	6.64386
Q6P1K1	SLC48A1	Heme transporter HRG1	6.64386	6.64386	6.64386
Q9Y5X3	SNX5	Sorting nexin-5	-6.64386	6.64386	6.64386
