# Supplementary material for: Analysis of the senescence‐associated cell surfaceome reveals potential senotherapeutic targets
Source: Aging Cell. 2024 Sep 3;23(12):e14312. doi: 10.1111/acel.14312 (PMC11634743; doi:10.1111/acel.14312)
Supplement: Supplementary file 8 — Table S8. [file ACEL-23-e14312-s009.xlsx]

## Sheet: Cell type_specific_BP_complete
Table S8_A. Complete Biological Process clusters of surface Differentially Expressed Proteins (DEPs) in each comparison (Related to Figure S5).
Significantly enriched clusters (p-value < 0.05 and min enrichment 1.5)
Description: The following primary cells were used: human- human umbilical vein endothelial cells (HUVEC) and normal human lung fibroblasts (NHLF); mouse- mouse embryonic fibroblasts (MEF) and AST (astrocytes). Senescence conditions are denoted as follows: H2O2- hydrogen peroxide treatment and ETO- etoposide treatment. This analysis was carried out by GO from the Metascape Database (https://metas…
HUVEC_H2O2_UP vs. NHLF_H2O2_UP				HUVEC_H2O2_DOWN vs. NHLF_H2O2_DOWN					AST_H2O2_UP vs. MEF_H2O2_UP				AST_H2O2_DOWN vs. MEF_H2O2_DOWN					AST_ETO_UP vs. MEF_ETO_UP				AST_ETO_DOWN vs. MEF_ETO_DOWN
Enriched clusters	Description	LogP_HUVEC_H2O2_UP	LogP_NHLF_H2O2_UP	Enriched clusters	Description	LogP_HUVEC_H2O2_DOWN	LogP_NHLF_H2O2_DOWN		Enriched clusters	Description	LogP_AST_H2O2_UP	LogP_MEF_H2O2_UP	Enriched clusters	Description	LogP_AST_H2O2_DOWN	LogP_MEF_H2O2_DOWN		Enriched clusters	Description	LogP_AST_ETO_UP	LogP_MEF_ETO_UP	Enriched clusters	Description	LogP_AST_ETO_DOWN	LogP_MEF_ETO_DOWN
GO:0030855	epithelial cell differentiation	-3.0243	-4.48739	R-HSA-109582	Hemostasis	-4.47023	-3.66543		GO:0030335	positive regulation of cell migration	-5.09072	-4.2734	GO:0045724	positive regulation of cilium assembly	-3.8706	0		GO:0051493	regulation of cytoskeleton organization	-3.64296	-4.8874	R-MMU-5357801	Programmed Cell Death	-4.47574	-3.91197
GO:0016197	endosomal transport	-3.72554	-4.38342	GO:0035239	tube morphogenesis	-4.22536	-3.40603		GO:0007162	negative regulation of cell adhesion	-4.26169	-3.69773	GO:0045744	negative regulation of G protein-coupled receptor signaling pathway	-3.12397	0		R-MMU-1442490	Collagen degradation	-3.8427	-5.08759	GO:0051345	positive regulation of hydrolase activity	-5.65738	-2.42837
R-HSA-9658195	Leishmania infection	-3.95668	-5.06332	GO:0098657	import into cell	-4.12311	-3.29834		GO:0046434	organophosphate catabolic process	-3.56188	-4.17413	GO:0031329	regulation of cellular catabolic process	-3.2031	-1.55598		R-MMU-397014	Muscle contraction	-3.05689	-3.91431	GO:0051129	negative regulation of cellular component organization	-3.60189	-3.21933
GO:0016485	protein processing	-3.54974	-4.49005	GO:0003013	circulatory system process	-5.08592	-3.48895		GO:0035239	tube morphogenesis	-3.4586	-5.85602	GO:0048872	homeostasis of number of cells	-3.95344	0		GO:0051345	positive regulation of hydrolase activity	-2.3371	-3.4166	GO:0030335	positive regulation of cell migration	-4.39146	-5.74836
GO:0007507	heart development	-3.38616	-5.05793	GO:0048729	tissue morphogenesis	-3.73723	-3.15434		R-MMU-216083	Integrin cell surface interactions	-3.76287	-7.3745	GO:0051640	organelle localization	-3.42633	0		WP2573	Primary focal segmental glomerulosclerosis (FSGS)	-2.30974	-3.35021	GO:0007507	heart development	-2.81154	-2.19399
GO:0009617	response to bacterium	-5.29122	-4.73599	GO:0030029	actin filament-based process	-3.61281	-3.77648		GO:0098609	cell-cell adhesion	-3.8711	-7.09166	mmu04064	NF-kappa B signaling pathway - Mus musculus (house mouse)	-2.36352	-1.43368		GO:0048771	tissue remodeling	-2.38142	-3.22657	GO:0007264	small GTPase mediated signal transduction	-2.33338	-2.91652
WP4217	Ebola virus infection in host	-5.63415	-5.08279	GO:0051129	negative regulation of cellular component organization	-3.19844	-3.25424		R-MMU-1474244	Extracellular matrix organization	-4.26475	-12.1358	GO:0007264	small GTPase mediated signal transduction	-4.98777	-1.56689		GO:0050807	regulation of synapse organization	-2.41437	-3.0274	GO:0009611	response to wounding	-1.60338	-2.14215
GO:0098609	cell-cell adhesion	-4.84406	-4.28636	GO:1903522	regulation of blood circulation	-3.26103	-4.26385		GO:0120035	regulation of plasma membrane bounded cell projection organization	-2.25623	-3.23148	R-MMU-5357801	Programmed Cell Death	-5.45437	0		GO:0048812	neuron projection morphogenesis	-2.35148	-3.43561	GO:0043523	regulation of neuron apoptotic process	0	-2.52505
R-HSA-71387	Metabolism of carbohydrates	-4.53108	-4.16362	GO:0051668	localization within membrane	-3.77478	-4.82531		GO:0031589	cell-substrate adhesion	-2.9342	-3.42104	GO:2001236	regulation of extrinsic apoptotic signaling pathway	-4.80945	0		GO:0043086	negative regulation of catalytic activity	-2.35784	-3.35159	GO:0044089	positive regulation of cellular component biogenesis	0	-2.39118
GO:0043954	cellular component maintenance	-4.29028	-4.39942	R-HSA-5653656	Vesicle-mediated transport	-5.22736	-4.1924		GO:0032963	collagen metabolic process	-2.68415	-4.88047	WP151	IL-5 signaling pathway	0	-1.9266		GO:0022604	regulation of cell morphogenesis	-3.40796	-2.56439	GO:0062013	positive regulation of small molecule metabolic process	0	-2.25394
GO:1903829	positive regulation of protein localization	-5.44433	-4.95606	GO:0071417	cellular response to organonitrogen compound	-2.7463	-3.04497		GO:0043408	regulation of MAPK cascade	-2.91672	-2.32355	R-MMU-6798695	Neutrophil degranulation	-5.33017	-6.12791		GO:0060627	regulation of vesicle-mediated transport	-3.09588	-2.96613	GO:0050678	regulation of epithelial cell proliferation	0	-2.87535
GO:0003013	circulatory system process	-5.22051	-4.70522	GO:0042060	wound healing	-2.90354	-4.70955		GO:0071692	protein localization to extracellular region	-2.56004	-2.27403	GO:0060627	regulation of vesicle-mediated transport	-4.69274	-7.22204		GO:0007162	negative regulation of cell adhesion	-3.84204	-2.97895	GO:0007423	sensory organ development	0	-2.84447
GO:0070482	response to oxygen levels	-4.87766	-4.98505	R-HSA-6798695	Neutrophil degranulation	-4.1266	-14.2009		GO:1901184	regulation of ERBB signaling pathway	-2.51096	-2.28657	GO:0098657	import into cell	-5.23613	-14.7847		GO:1905475	regulation of protein localization to membrane	-3.24382	-2.36608	mmu05222	Small cell lung cancer - Mus musculus (house mouse)	0	-3.1101
GO:0006979	response to oxidative stress	-4.47668	-5.80023	GO:0006858	extracellular transport	-4.35246	0		GO:0044089	positive regulation of cellular component biogenesis	-3.97412	-2.7148	GO:0048871	multicellular organismal-level homeostasis	-4.7824	-5.40177		GO:1901888	regulation of cell junction assembly	-3.72036	-2.82276	GO:0098657	import into cell	-1.99453	-3.59712
GO:0010959	regulation of metal ion transport	-4.1497	-5.98884	R-HSA-382551	Transport of small molecules	-4.97927	-1.92456		GO:0050900	leukocyte migration	-3.23812	-2.81984	GO:0140352	export from cell	-2.28463	-6.23865		GO:0046434	organophosphate catabolic process	-3.28831	-2.31076	GO:0019058	viral life cycle	0	-3.07003
GO:1904645	response to amyloid-beta	-4.58844	-4.75293	GO:0098739	import across plasma membrane	-5.27276	0		GO:0048729	tissue morphogenesis	-4.07496	-2.25584	GO:0032680	regulation of tumor necrosis factor production	-3.24407	-4.68315		GO:0010810	regulation of cell-substrate adhesion	-4.83102	-2.23381	GO:0098742	cell-cell adhesion via plasma-membrane adhesion molecules	0	-4.48523
hsa05170	Human immunodeficiency virus 1 infection	-5.81359	-4.10894	WP5066	FOXA2 pathway	-5.3986	0		GO:0009395	phospholipid catabolic process	-4.23609	-2.68349	mmu04724	Glutamatergic synapse - Mus musculus (house mouse)	-3.35156	-4.82497		GO:0034330	cell junction organization	-4.07371	-2.6849	GO:0030903	notochord development	0	-4.82184
hsa04144	Endocytosis	-5.17653	-6.40748	R-HSA-112315	Transmission across Chemical Synapses	-4.30634	0		R-MMU-6798695	Neutrophil degranulation	-12.3307	-4.87843	GO:0050670	regulation of lymphocyte proliferation	-3.57485	-3.74574		GO:0098609	cell-cell adhesion	-5.66305	-5.48506	R-MMU-1474244	Extracellular matrix organization	-1.57392	-5.28576
R-HSA-9007101	Rab regulation of trafficking	-4.72942	-6.16027	R-HSA-199977	ER to Golgi Anterograde Transport	-4.09017	0		mmu00511	Other glycan degradation - Mus musculus (house mouse)	-12.2513	-4.01306	GO:0006979	response to oxidative stress	-3.08615	-3.07371		GO:0048729	tissue morphogenesis	-4.85602	-4.01586	GO:0090287	regulation of cellular response to growth factor stimulus	0	-5.58435
GO:0071417	cellular response to organonitrogen compound	-5.01582	-7.15705	GO:0003158	endothelium development	-3.34934	0		mmu04142	Lysosome - Mus musculus (house mouse)	-21.7064	-3.20799	GO:2001233	regulation of apoptotic signaling pathway	-3.38091	-3.60973		GO:0040013	negative regulation of locomotion	-5.04205	-4.89323	GO:0048871	multicellular organismal-level homeostasis	-1.77539	-5.96681
GO:0030162	regulation of proteolysis	-4.79713	-6.82449	GO:0098876	vesicle-mediated transport to the plasma membrane	-3.0374	0		GO:0000165	MAPK cascade	-2.15176	-1.87765	GO:0048660	regulation of smooth muscle cell proliferation	-2.5072	-4.20348		R-MMU-2022090	Assembly of collagen fibrils and other multimeric structures	-5.60722	-4.1212	R-MMU-425407	SLC-mediated transmembrane transport	0	-4.22135
GO:0042327	positive regulation of phosphorylation	-4.46838	-9.45253	GO:0090100	positive regulation of transmembrane receptor protein serine/threonine kinase signaling pathway	-3.29953	0		GO:0051384	response to glucocorticoid	-2.1357	-1.91802	GO:0042327	positive regulation of phosphorylation	-2.50353	-4.9982		GO:0120035	regulation of plasma membrane bounded cell projection organization	-4.64387	-3.843	GO:2001233	regulation of apoptotic signaling pathway	0	-4.72809
GO:0016241	regulation of macroautophagy	-4.96202	-7.90596	GO:0048732	gland development	-2.46084	0		GO:0032526	response to retinoic acid	-2.16141	0	GO:0051651	maintenance of location in cell	-2.28536	-3.87775		GO:0043068	positive regulation of programmed cell death	-6.16607	-4.54967	GO:0031589	cell-substrate adhesion	0	-5.81596
GO:0002009	morphogenesis of an epithelium	-4.31042	-7.8898	GO:0045859	regulation of protein kinase activity	-2.1852	0		GO:0048660	regulation of smooth muscle cell proliferation	-2.04746	-1.777	GO:0051492	regulation of stress fiber assembly	-2.43519	-3.19401		GO:0030335	positive regulation of cell migration	-9.24524	-4.31388	GO:0001525	angiogenesis	0	-7.81167
GO:0007167	enzyme-linked receptor protein signaling pathway	-5.45199	-7.46848	GO:0031329	regulation of cellular catabolic process	-2.37577	-1.9409		GO:0042063	gliogenesis	-2.7396	0	GO:0002683	negative regulation of immune system process	-2.73081	-3.22464		mmu05410	Hypertrophic cardiomyopathy - Mus musculus (house mouse)	-3.00614	-7.73829	GO:0008360	regulation of cell shape	-2.1361	0
GO:0016050	vesicle organization	-7.2338	-8.53816	GO:1902115	regulation of organelle assembly	-2.37976	0		GO:0019058	viral life cycle	-2.11058	0	GO:1900076	regulation of cellular response to insulin stimulus	-2.55206	-2.44408		GO:0031589	cell-substrate adhesion	-3.53305	-6.37089	GO:0009991	response to extracellular stimulus	-2.08868	0
hsa05165	Human papillomavirus infection	-8.2167	-9.4815	GO:0048667	cell morphogenesis involved in neuron differentiation	-2.39257	0		GO:0045862	positive regulation of proteolysis	-2.31499	-1.39109	GO:0014070	response to organic cyclic compound	-2.48357	-2.41984		R-MMU-1474244	Extracellular matrix organization	-4.79004	-7.636	R-MMU-446652	Interleukin-1 family signaling	-2.39005	0
GO:0001568	blood vessel development	-8.67476	-8.83548	hsa04261	Adrenergic signaling in cardiomyocytes	-2.8064	0		GO:0042552	myelination	-2.46151	0	GO:0030162	regulation of proteolysis	-2.56806	-2.99742		R-MMU-6798695	Neutrophil degranulation	-17.5792	-9.03567	GO:0016311	dephosphorylation	-2.50173	0
GO:0032103	positive regulation of response to external stimulus	-9.02072	-7.63672	M3008	NABA ECM GLYCOPROTEINS	0	-2.75781		GO:0006897	endocytosis	-2.99384	-1.43241	GO:0051046	regulation of secretion	-2.55088	-2.97075		mmu04142	Lysosome - Mus musculus (house mouse)	-25.4784	-8.82099	mmu04010	MAPK signaling pathway - Mus musculus (house mouse)	-2.00481	0
GO:0010035	response to inorganic substance	-7.12534	-5.0079	hsa04066	HIF-1 signaling pathway	0	-2.53238		R-MMU-199992	trans-Golgi Network Vesicle Budding	-2.52896	0	GO:0044089	positive regulation of cellular component biogenesis	-2.13326	-2.78226		mmu04923	Regulation of lipolysis in adipocytes - Mus musculus (house mouse)	0	-2.5321	mmu04724	Glutamatergic synapse - Mus musculus (house mouse)	-2.40067	0
GO:1904375	regulation of protein localization to cell periphery	-8.71872	-4.02924	GO:0007163	establishment or maintenance of cell polarity	0	-2.6946		GO:0051129	negative regulation of cellular component organization	-2.3139	-1.39601	GO:0043065	positive regulation of apoptotic process	-2.42937	-2.76119		mmu05144	Malaria - Mus musculus (house mouse)	0	-2.5321	GO:0022618	protein-RNA complex assembly	-2.86836	0
GO:0045785	positive regulation of cell adhesion	-6.09946	-4.3173	GO:0040008	regulation of growth	0	-2.26243		GO:0071675	regulation of mononuclear cell migration	-3.6528	0	GO:0009725	response to hormone	-2.85642	-2.94217		GO:1904645	response to amyloid-beta	0	-2.85591	R-MMU-1483257	Phospholipid metabolism	-2.72687	0
R-HSA-202733	Cell surface interactions at the vascular wall	-6.48292	-4.02924	GO:1990748	cellular detoxification	0	-2.53238		GO:0051492	regulation of stress fiber assembly	-3.09072	0	GO:0002274	myeloid leukocyte activation	-2.64266	-2.82299		GO:0021695	cerebellar cortex development	0	-2.26327	GO:0007610	behavior	-2.30604	0
R-HSA-1660662	Glycosphingolipid metabolism	-6.25206	-5.11593	GO:0051301	cell division	0	-2.64995		GO:1903975	regulation of glial cell migration	-3.75868	0	GO:0030336	negative regulation of cell migration	-4.27232	-2.19755		GO:0001558	regulation of cell growth	-1.62481	-2.07836	GO:1903829	positive regulation of protein localization	-2.45009	-1.71957
hsa04145	Phagosome	-6.1018	-5.35591	GO:0050804	modulation of chemical synaptic transmission	0	-2.04141		GO:0034113	heterotypic cell-cell adhesion	-3.44602	0	GO:0045087	innate immune response	-4.6858	-2.17398		GO:1902074	response to salt	-1.60216	-2.12322	R-MMU-199418	Negative regulation of the PI3K/AKT network	-2.48951	0
GO:0030163	protein catabolic process	-7.28875	-5.27947	GO:0061041	regulation of wound healing	0	-2.2903		R-MMU-9012999	RHO GTPase cycle	-3.58568	0	GO:0098609	cell-cell adhesion	0	-6.11852		GO:0001935	endothelial cell proliferation	0	-2.97687	GO:0051960	regulation of nervous system development	-2.88979	-1.55968
GO:0008360	regulation of cell shape	-6.40305	-4.79595	GO:0030855	epithelial cell differentiation	-1.86129	-2.22916		mmu05135	Yersinia infection - Mus musculus (house mouse)	-3.57672	0	GO:0031175	neuron projection development	0	-7.62052		GO:0055017	cardiac muscle tissue growth	0	-2.72042	GO:0010035	response to inorganic substance	-3.16326	-1.71155
R-HSA-1280218	Adaptive Immune System	-6.0577	-4.23562	GO:0050778	positive regulation of immune response	0	-2.78142		GO:0035148	tube formation	-3.04064	0	GO:0030036	actin cytoskeleton organization	0	-9.14478		GO:0042060	wound healing	-1.43504	-2.70984	GO:0014074	response to purine-containing compound	-3.50981	0
GO:0030029	actin filament-based process	-10.082	-4.2343	R-HSA-9007101	Rab regulation of trafficking	0	-2.37505		GO:0034330	cell junction organization	-3.9039	0	GO:0010632	regulation of epithelial cell migration	-1.36381	-8.62576		GO:0051017	actin filament bundle assembly	0	-2.40888	R-MMU-9696273	RND1 GTPase cycle	-3.69143	0
GO:0009612	response to mechanical stimulus	-4.05689	-3.40009	GO:0007162	negative regulation of cell adhesion	-1.9528	-2.04356		GO:2000045	regulation of G1/S transition of mitotic cell cycle	-3.16595	0	R-MMU-109582	Hemostasis	-1.72973	-6.46845		mmu04145	Phagosome - Mus musculus (house mouse)	0	-2.64974	GO:1901889	negative regulation of cell junction assembly	-3.86119	0
R-HSA-1227986	Signaling by ERBB2	-4.71326	-3.78294	GO:1905475	regulation of protein localization to membrane	0	-2.88447		GO:0003014	renal system process	-3.76494	0	GO:1902532	negative regulation of intracellular signal transduction	0	-6.82298		GO:0007423	sensory organ development	0	-2.82256	GO:0010934	macrophage cytokine production	-5.47373	0
R-HSA-9009391	Extra-nuclear estrogen signaling	-4.92208	-3.82898	R-HSA-2467813	Separation of Sister Chromatids	0	-2.7988		GO:0050858	negative regulation of antigen receptor-mediated signaling pathway	-3.52753	0	mmu04530	Tight junction - Mus musculus (house mouse)	0	-6.54758		GO:0007517	muscle organ development	0	-2.27928	GO:0070233	negative regulation of T cell apoptotic process	-4.05785	0
GO:0007162	negative regulation of cell adhesion	-5.11771	-3.96147	GO:0022407	regulation of cell-cell adhesion	-1.43538	-2.02712		GO:0009268	response to pH	-4.41825	0	GO:0031589	cell-substrate adhesion	0	-7.09895		R-MMU-8856828	Clathrin-mediated endocytosis	-1.57596	-2.345	GO:1901873	regulation of post-translational protein modification	-1.30777	0
WP2380	Brain-derived neurotrophic factor (BDNF) signaling pathway	-4.31217	-3.87861	WP3915	Angiopoietin-like protein 8 regulatory pathway	0	-2.2994		GO:0051345	positive regulation of hydrolase activity	-4.04609	-1.70271	GO:0010324	membrane invagination	0	-9.2325		GO:0061041	regulation of wound healing	-1.61884	-2.4041	R-MMU-109582	Hemostasis	-1.31653	0
GO:0043123	positive regulation of canonical NF-kappaB signal transduction	-3.48185	-3.66578	GO:0014910	regulation of smooth muscle cell migration	0	-2.78303		R-MMU-2024096	HS-GAG degradation	-4.17808	0	mmu04964	Proximal tubule bicarbonate reclamation - Mus musculus (house mouse)	0	-9.9762		GO:0072659	protein localization to plasma membrane	-1.64677	-3.05136	R-MMU-983712	Ion channel transport	-1.93076	0
R-HSA-1500931	Cell-Cell communication	-5.25595	-2.39149	GO:0033365	protein localization to organelle	0	-2.4868		mmu04530	Tight junction - Mus musculus (house mouse)	-4.1125	0	GO:0002009	morphogenesis of an epithelium	0	-6.72698		GO:0006644	phospholipid metabolic process	-1.65582	-3.5804	GO:0032102	negative regulation of response to external stimulus	-1.96378	0
R-HSA-168898	Toll-like Receptor Cascades	-4.7883	-2.72541	WP4352	Ciliary landscape	0	-3.59778		GO:0043068	positive regulation of programmed cell death	-4.66072	0	GO:1903829	positive regulation of protein localization	0	-6.75004		GO:0001502	cartilage condensation	0	-3.81777	GO:1902115	regulation of organelle assembly	-1.58361	0
R-HSA-1280215	Cytokine Signaling in Immune system	-6.37766	-2.75995	GO:0001667	ameboidal-type cell migration	0	-3.74318		GO:0008360	regulation of cell shape	-6.82219	-1.4508	GO:0007610	behavior	0	-7.87219		GO:0048660	regulation of smooth muscle cell proliferation	-1.84623	-3.37003	GO:0062197	cellular response to chemical stress	0	-1.78116
GO:0032963	collagen metabolic process	-6.71663	-2.38499	GO:0006886	intracellular protein transport	-1.70103	-3.31867		R-MMU-388396	GPCR downstream signalling	0	-2.09028	GO:0051668	localization within membrane	-1.47475	-8.4815		GO:0031579	membrane raft organization	0	-3.75568	GO:0019725	cellular homeostasis	-1.91209	-1.35847
hsa04933	AGE-RAGE signaling pathway in diabetic complications	-6.47704	-3.21354	hsa04915	Estrogen signaling pathway	0	-3.33546		GO:0048771	tissue remodeling	-1.7131	-2.30765	GO:0043254	regulation of protein-containing complex assembly	-1.93185	-6.38711		WP1270	Endochondral ossification	0	-3.60351	GO:0007283	spermatogenesis	-1.41082	0
GO:0006886	intracellular protein transport	-6.00917	-3.39605	hsa04140	Autophagy - animal	0	-3.03302		mmu05144	Malaria - Mus musculus (house mouse)	0	-2.52058	GO:1902996	regulation of neurofibrillary tangle assembly	0	-6.48357		GO:0051235	maintenance of location	-1.84623	-3.37003	GO:0006468	protein phosphorylation	-1.33826	0
GO:0002011	morphogenesis of an epithelial sheet	-2.33654	-7.28999	GO:0097435	supramolecular fiber organization	0	-3.09239		GO:0002526	acute inflammatory response	0	-2.25196	GO:0051051	negative regulation of transport	-1.64089	-5.46064		GO:0045737	positive regulation of cyclin-dependent protein serine/threonine kinase activity	0	-3.75568	GO:0032386	regulation of intracellular transport	-1.80159	0
GO:0050804	modulation of chemical synaptic transmission	-2.8086	-8.69161	R-HSA-9824446	Viral Infection Pathways	0	-3.76383		GO:0021795	cerebral cortex cell migration	0	-2.58757	GO:1903651	positive regulation of cytoplasmic transport	0	-5.67379		GO:0072001	renal system development	0	-3.54535	GO:0006325	chromatin organization	0	-1.43236
GO:0031344	regulation of cell projection organization	-2.31294	-8.67877	GO:0030335	positive regulation of cell migration	0	-3.89274		GO:0007610	behavior	0	-2.80562	GO:0050900	leukocyte migration	0	-5.08384		GO:0007610	behavior	-1.9633	-3.38921	GO:0010563	negative regulation of phosphorus metabolic process	-1.49678	0
GO:0043068	positive regulation of programmed cell death	-2.37115	-7.55171	GO:1902532	negative regulation of intracellular signal transduction	0	-3.0707		GO:0030705	cytoskeleton-dependent intracellular transport	0	-2.40141	GO:0002011	morphogenesis of an epithelial sheet	0	-4.43981		GO:0010921	regulation of phosphatase activity	0	-3.15358	GO:0120032	regulation of plasma membrane bounded cell projection assembly	-1.67023	0
GO:0140352	export from cell	-2.91547	-7.55103	R-HSA-75153	Apoptotic execution phase	0	-3.46382		GO:0032102	negative regulation of response to external stimulus	0	-2.5118	GO:0019751	polyol metabolic process	0	-4.3276		GO:0035904	aorta development	0	-3.37373	GO:0030099	myeloid cell differentiation	0	-1.61788
GO:0019725	cellular homeostasis	-2.29869	-8.63723	R-HSA-9013026	RHOB GTPase cycle	0	-3.08455		GO:0043903	regulation of biological process involved in symbiotic interaction	0	-2.30429	GO:0034330	cell junction organization	0	-5.0458		GO:0010959	regulation of metal ion transport	0	-6.27478
GO:0044409	entry into host	-3.05435	-6.57283	WP2572	Primary focal segmental glomerulosclerosis (FSGS)	0	-4.41499		GO:1901888	regulation of cell junction assembly	0	-2.80187	GO:0042063	gliogenesis	0	-5.01369		GO:0003013	circulatory system process	-1.54599	-6.91673
WP2572	Primary focal segmental glomerulosclerosis (FSGS)	-3.94422	-6.09751	GO:0008360	regulation of cell shape	0	-4.47437		mmu00480	Glutathione metabolism - Mus musculus (house mouse)	0	-2.23505	GO:0050860	negative regulation of T cell receptor signaling pathway	0	-4.59796		GO:0060537	muscle tissue development	0	-8.01286
hsa04070	Phosphatidylinositol signaling system	-3.33837	-7.16682	GO:0006979	response to oxidative stress	0	-4.3129		GO:0070613	regulation of protein processing	0	-2.28657	GO:0035088	establishment or maintenance of apical/basal cell polarity	0	-5.70113		WP523	Regulation of actin cytoskeleton	0	-4.97502
GO:0002685	regulation of leukocyte migration	-3.06945	-6.84864	GO:0046037	GMP metabolic process	0	-4.32172		GO:0030048	actin filament-based movement	0	-2.96478	WP3626	Microglia pathogen phagocytosis pathway	0	-5.03363		GO:0050999	regulation of nitric-oxide synthase activity	0	-4.66239
WP437	EGF/EGFR signaling pathway	-3.98991	-8.78278	GO:0098609	cell-cell adhesion	0	-4.09178		GO:0007584	response to nutrient	0	-2.23505	GO:0007626	locomotory behavior	0	-4.77246		GO:0001501	skeletal system development	0	-5.64652
GO:0044089	positive regulation of cellular component biogenesis	-3.87265	-6.45172	R-HSA-2454202	Fc epsilon receptor (FCERI) signaling	0	-5.84628		GO:0010810	regulation of cell-substrate adhesion	0	-2.97034	GO:0031344	regulation of cell projection organization	-1.93104	-4.41007		R-MMU-109582	Hemostasis	-1.49721	-5.95823
R-HSA-9675108	Nervous system development	-3.32575	-7.99223	GO:0051336	regulation of hydrolase activity	0	-4.47497		GO:0050878	regulation of body fluid levels	0	-2.86928	GO:0060081	membrane hyperpolarization	0	-4.0494		R-MMU-75205	Dissolution of Fibrin Clot	0	-4.58494
GO:0000902	cell morphogenesis	-2.27515	-11.2726	GO:1903902	positive regulation of viral life cycle	0	-4.47919		mmu04921	Oxytocin signaling pathway - Mus musculus (house mouse)	0	-2.11783	GO:0002269	leukocyte activation involved in inflammatory response	0	-5.14325		mmu05416	Viral myocarditis - Mus musculus (house mouse)	0	-4.09283
R-HSA-5668914	Diseases of metabolism	-2.87019	-4.91112	GO:0031579	membrane raft organization	0	-4.42449		GO:0060627	regulation of vesicle-mediated transport	-1.33724	-2.93476	GO:0051897	positive regulation of phosphatidylinositol 3-kinase/protein kinase B signal transduction	0	-4.20348		GO:0061024	membrane organization	-1.74172	-4.39735
GO:0031589	cell-substrate adhesion	-2.85262	-5.42984	GO:1903829	positive regulation of protein localization	0	-5.37705		GO:0060537	muscle tissue development	0	-3.07592	GO:0040008	regulation of growth	0	-4.01614		GO:0043171	peptide catabolic process	0	-5.3104
GO:0051051	negative regulation of transport	-2.39693	-4.45827	hsa05170	Human immunodeficiency virus 1 infection	0	-5.85234		R-MMU-109582	Hemostasis	0	-3.70455	GO:0008360	regulation of cell shape	0	-4.21108		mmu04713	Circadian entrainment - Mus musculus (house mouse)	0	-5.00334
GO:0040008	regulation of growth	-2.57622	-5.11595	GO:1900024	regulation of substrate adhesion-dependent cell spreading	0	-4.70033		GO:0045428	regulation of nitric oxide biosynthetic process	0	-3.26636	GO:0009611	response to wounding	0	-5.36318		GO:0070848	response to growth factor	0	-5.27773
GO:0099504	synaptic vesicle cycle	-2.61244	-5.64933	GO:0051606	detection of stimulus	0	-1.51886		GO:0008217	regulation of blood pressure	0	-3.04019	R-MMU-9012999	RHO GTPase cycle	0	-3.34599		GO:0043627	response to estrogen	0	-4.29115
hsa04210	Apoptosis	-2.68059	-5.79177	GO:0090066	regulation of anatomical structure size	0	-1.35257		GO:0014074	response to purine-containing compound	0	-3.50987	GO:0000768	syncytium formation by plasma membrane fusion	0	-3.8177		R-MMU-9009391	Extra-nuclear estrogen signaling	0	-4.60243
GO:0098657	import into cell	-3.59689	-18.4306	GO:0001933	negative regulation of protein phosphorylation	0	-1.34429		mmu04540	Gap junction - Mus musculus (house mouse)	0	-3.02037	GO:0043524	negative regulation of neuron apoptotic process	0	-3.94787		GO:0042063	gliogenesis	-3.93829	0
R-HSA-382551	Transport of small molecules	-3.99192	-11.8406	GO:0021700	developmental maturation	0	-1.44059		GO:0010720	positive regulation of cell development	0	-3.8986	mmu00061	Fatty acid biosynthesis - Mus musculus (house mouse)	0	-3.53272		GO:0090162	establishment of epithelial cell polarity	-3.02521	0
GO:0051668	localization within membrane	-4.04859	-12.6609	GO:0031647	regulation of protein stability	-1.90523	0		GO:0030336	negative regulation of cell migration	-1.98468	-3.71651	GO:0019755	one-carbon compound transport	0	-3.65085		GO:0051896	regulation of phosphatidylinositol 3-kinase/protein kinase B signal transduction	-3.51386	-1.9607
GO:0042060	wound healing	-5.85308	-10.6708	GO:0048545	response to steroid hormone	0	-1.45239		GO:0090263	positive regulation of canonical Wnt signaling pathway	0	-3.63537	mmu04213	Longevity regulating pathway - multiple species - Mus musculus (house mouse)	0	-3.06664		GO:0002693	positive regulation of cellular extravasation	-3.74594	0
GO:0051336	regulation of hydrolase activity	-4.22761	-10.4282						GO:0051051	negative regulation of transport	0	-3.51945	mmu04520	Adherens junction - Mus musculus (house mouse)	0	-3.33984		GO:0010977	negative regulation of neuron projection development	-3.827	0
GO:0060627	regulation of vesicle-mediated transport	-5.59159	-16.5857						GO:0018126	protein hydroxylation	0	-3.42538	GO:0046324	regulation of glucose import	0	-3.86635		GO:0060996	dendritic spine development	-3.05756	0
GO:0040017	positive regulation of locomotion	-9.86465	-14.6802						GO:1900019	regulation of protein kinase C activity	0	-4.98607	WP4466	Oxidative stress and redox pathway	0	-3.33984		GO:0046477	glycosylceramide catabolic process	-5.66724	0
R-HSA-1474244	Extracellular matrix organization	-8.79495	-13.9099						mmu04614	Renin-angiotensin system - Mus musculus (house mouse)	0	-4.44516	GO:0006639	acylglycerol metabolic process	0	-3.00495		WP2432	Spinal cord injury	-5.07415	0
GO:0061024	membrane organization	-8.87283	-13.4593						GO:0048705	skeletal system morphogenesis	0	-4.2619	R-MMU-556833	Metabolism of lipids	-1.43125	-3.59888		R-MMU-2024096	HS-GAG degradation	-4.00175	0
GO:0034330	cell junction organization	-7.11348	-13.3888						GO:0048588	developmental cell growth	0	-4.17413	GO:0021670	lateral ventricle development	0	-3.94688		GO:0031954	positive regulation of protein autophosphorylation	-5.15433	0
R-HSA-109582	Hemostasis	-15.8678	-10.7597						GO:0071900	regulation of protein serine/threonine kinase activity	0	-4.2088	GO:0038065	collagen-activated signaling pathway	0	-3.76422		GO:0032429	regulation of phospholipase A2 activity	-4.23532	0
R-HSA-5653656	Vesicle-mediated transport	-14.0657	-15.0646						GO:0060348	bone development	0	-5.69926	GO:0016055	Wnt signaling pathway	0	-3.01159		GO:1903975	regulation of glial cell migration	-5.15433	0
R-HSA-6798695	Neutrophil degranulation	-32.7031	-38.7763						GO:1901699	cellular response to nitrogen compound	0	-5.01593	GO:0046847	filopodium assembly	0	-3.11954		GO:0010634	positive regulation of epithelial cell migration	-2.94595	-1.31895
GO:0016310	phosphorylation	-1.66719	-6.21142						mmu05414	Dilated cardiomyopathy - Mus musculus (house mouse)	0	-5.08433	GO:0048678	response to axon injury	0	-3.69091		GO:0050900	leukocyte migration	-2.18158	-1.46335
GO:0015748	organophosphate ester transport	0	-6.36034						GO:0008015	blood circulation	-1.4014	-7.2575	GO:0045933	positive regulation of muscle contraction	0	-3.26784		GO:0043408	regulation of MAPK cascade	-2.47268	-1.88156
GO:0051960	regulation of nervous system development	0	-6.97964						GO:0045926	negative regulation of growth	-1.60171	0	GO:0001906	cell killing	0	-3.12024		GO:0009268	response to pH	-2.87556	0
GO:0044092	negative regulation of molecular function	-1.43702	-7.7462						GO:0042060	wound healing	-1.62306	-1.37085	GO:0019915	lipid storage	0	-3.33068		GO:0007040	lysosome organization	-2.98843	0
WP5124	Alzheimer's disease	0	-6.1432						GO:0009636	response to toxic substance	-1.73872	0	GO:0042026	protein refolding	0	-3.39962		GO:0002456	T cell mediated immunity	-2.55786	0
WP3286	Copper homeostasis	0	-8.45005						GO:0034614	cellular response to reactive oxygen species	-1.77394	0	R-MMU-202733	Cell surface interactions at the vascular wall	0	-3.40625		GO:1902532	negative regulation of intracellular signal transduction	-2.11672	0
hsa05120	Epithelial cell signaling in Helicobacter pylori infection	0	-7.35023						GO:0007264	small GTPase mediated signal transduction	-1.71859	-1.46172	WP5242	Comprehensive IL-17A signaling	0	-3.13507		GO:0001655	urogenital system development	-2.41748	0
GO:0042552	myelination	0	-7.36684						GO:0055074	calcium ion homeostasis	0	-1.41262	GO:0055062	phosphate ion homeostasis	0	-3.27967		R-MMU-9013423	RAC3 GTPase cycle	-2.0793	0
GO:0010810	regulation of cell-substrate adhesion	-1.81413	-7.08699						GO:0050954	sensory perception of mechanical stimulus	-1.34866	-1.64753	R-MMU-449147	Signaling by Interleukins	0	-2.58116		GO:0002064	epithelial cell development	-2.37758	0
R-HSA-381426	Regulation of Insulin-like Growth Factor (IGF) transport and uptake by Insulin-like Growth Factor Binding Proteins (IGFBPs)	-1.30514	-7.10729						GO:0032890	regulation of organic acid transport	0	-1.83445	GO:0033006	regulation of mast cell activation involved in immune response	0	-2.53978		GO:0051898	negative regulation of phosphatidylinositol 3-kinase/protein kinase B signal transduction	-2.55786	0
GO:0034329	cell junction assembly	-1.98347	-5.85759						GO:0001890	placenta development	0	-1.85366	GO:0043588	skin development	0	-2.84508		R-MMU-1660662	Glycosphingolipid metabolism	-11.0195	0
GO:0060322	head development	-1.89663	-5.77227						R-MMU-8856828	Clathrin-mediated endocytosis	-1.73011	-1.52274	mmu04216	Ferroptosis - Mus musculus (house mouse)	0	-2.57058		GO:0043502	regulation of muscle adaptation	0	-1.78952
hsa04530	Tight junction	-1.5834	-5.7636						GO:0051259	protein complex oligomerization	0	-1.37598	GO:1902105	regulation of leukocyte differentiation	0	-2.99725		GO:0051384	response to glucocorticoid	0	-1.92899
R-HSA-194315	Signaling by Rho GTPases	-7.29873	-1.4815						GO:0035265	organ growth	0	-1.49813	GO:0008015	blood circulation	0	-2.95001		GO:0001889	liver development	-1.72051	-1.67677
R-HSA-392451	G beta:gamma signalling through PI3Kgamma	-6.25616	0						GO:1990778	protein localization to cell periphery	0	-1.84985	mmu05152	Tuberculosis - Mus musculus (house mouse)	-1.72765	-2.06932		GO:0006954	inflammatory response	-1.31936	-1.70721
GO:0031400	negative regulation of protein modification process	-5.8748	-1.79246						R-MMU-196854	Metabolism of vitamins and cofactors	0	-1.98751	R-MMU-8856828	Clathrin-mediated endocytosis	0	-2.62301		GO:0007188	adenylate cyclase-modulating G protein-coupled receptor signaling pathway	0	-1.57425

## Sheet: Cell type_specific_BP_top10
Table S8_B. Top 10 enriched Biological Process clusters of surface Differentially Expressed Proteins (DEPs) in each comparison (Related to Figure S5).
Significantly enriched clusters ( Benjamini-Hochberg adjusted p-value < 0.05 and min enrichment 1.5)
Description: The following primary cells were used: human- human umbilical vein endothelial cells (HUVEC) and normal human lung fibroblasts (NHLF); mouse- mouse embryonic fibroblasts (MEF) and AST (astrocytes). Senescence conditions are denoted as follows: H2O2- hydrogen peroxide treatment and ETO- etoposide treatment. This analysis was carried out by GO from the Metascape Database (https://metas…
HUVEC_H2O2_UP vs. NHLF_H2O2_UP					HUVEC_H2O2_DOWN vs. NHLF_H2O2_DOWN
Enriched clusters	Description	LogQ_HUVEC_H2O2	Hits		Enriched clusters	Description	LogQ_HUVEC_H2O2	Hits
R-HSA-6798695	Neutrophil degranulation	-28.4195	ALAD,ANPEP,ARG1,ARSA,ASAH1,BST2,CD59,CTSB,CTSS,CTSZ,DIAPH1,DNASE1L1,DSP,FUCA1,GAA,GALNS,GLB1,GNS,HEXB,HLA-B,HSPA6,LAMP1,MAN2B1,CTSA,PRCP,S100A8,S100P,CPNE3,SNAP29,ATP6AP2,NPC2,FAF2,COTL1,RAB14,CALML5,SLC44A2,GSDMD,ADGRE3,SIRPA,ANO6,SLCO4C1,SMPD1		WP5066	FOXA2 pathway	-1.58971	APOB,FASN,GSTM2,APOC3,SERPINB2,SLC2A1,FADS2
R-HSA-109582	Hemostasis	-11.8853	AAMP,AKT1,ANGPT2,APLP2,COL1A1,COL1A2,DGKA,FYN,GLG1,GNB2,GNG5,CD99,PDPK1,SERPINB8,PPP2CA,PRCP,PRKCA,STXBP2,TTN,VWF,SLC7A5,SLC16A3,VTI1B,MAGED2,SCCPDH,CYB5R1,PCYOX1L,SIRPA,PIK3R6		GO:0098739	import across plasma membrane	-1.58971	ATP1B1,CACNA2D1,SLC2A1,NHERF1,SLC38A2,ACVRL1,SNX5,DNAH5,SPTBN2,ABCB6,TWSG1
R-HSA-5653656	Vesicle-mediated transport	-10.481	AKT1,ARF5,CD59,COL1A1,COL1A2,COL4A1,CTSZ,DVL2,GNS,UBB,TRIP10,SNAP29,TGOLN2,RAB35,PACSIN2,DCTN3,BICD2,RAB3GAP2,UBQLN2,VPS28,RAB14,FNBP1L,TBC1D2,USE1,TBC1D24,REPS1,EXOC8,RAB12		R-HSA-5653656	Vesicle-mediated transport	-1.58971	APOB,SCARB1,CD55,F8,PAFAH1B2,SPTBN2,TUBA4A,SNX5,ATP1B1,GNAI3,SERPINB2,EHD3
GO:0030029	actin filament-based process	-6.64348	ADD1,DIAPH1,DLG1,EPB41L2,MARCKS,PDPK1,SVIL,TTN,PSTPIP2,TRIP10,ELMO1,CORO1A,PACSIN2,GPD1L,SRGAP2,ATP2C1,FNBP1L,ENAH,PARVA,MARCKSL1,HMCN1,FGD5,COL1A1,COL1A2,COL5A1,DSP,LTBP2,NUMA1,PXDN,TPX2		GO:0034381	plasma lipoprotein particle clearance	-1.58971	APOB,APOC3,SCARB1,ATP1B1,SLC2A1,ABCB6,SLC38A2,MLKL,SNX5,EHD3,PAFAH1B2,SDCBP
GO:0040017	positive regulation of locomotion	-6.48412	AAMP,AKT1,CD151,CDH13,COL1A1,IGF1R,SMAD3,CD99,MMP2,MMP14,PDPK1,PRKCA,STX3,CPNE3,PLAA,HDAC6,CORO1A,AGO2,S100A14,TBC1D24,SMURF2,ANO6,ANGPT2,DPP4		GO:1901021	positive regulation of calcium ion transmembrane transporter activity	-1.58971	ATP1B1,CACNA2D1,GSTM2,NHERF1,EHD3,MYOT,GNAI3,SYAP1,ACVRL1,SNX5,HHIP,SLC2A1
R-HSA-2022090	Assembly of collagen fibrils and other multimeric structures	-6.30048	DST,CD151,COL1A1,COL1A2,COL4A1,COL5A1,CTSB,CTSS,PXDN,AKT1,DIAPH1,FYN,IGF1R,LAMA5,PPP1R12A,PDPK1,PRKCA,VWF,PARVA,LTBP2,MMP2,MMP14,DLG1,DVL2,HLA-A,HLA-B,HLA-E,MX1,PPP2CA,ATP6V1G1,ISG15,AAMP,GRB10,RALB,UBB,ELMO1,ANGPT2,GNB2,GNG5,RAB14,PIK3R6,GLG1,CD99,SLC7A5,SLC16A3,SIRPA,SMAD3,PLXNA1,ARHGEF1,ALAD,TGM1,HMCN1,EXOC8,S100A6,TLR6,ARG1,DPP4,PRCP,BMP6,TJP2		GO:0003351	epithelial cilium movement involved in extracellular fluid movement	-1.30565	DNAH5,NHERF1,CCDC40,APOB,SDCBP,EHD3,ACVRL1,HHIP,SPTBN2,TUBA4A
GO:0032103	positive regulation of response to external stimulus	-5.85105	ARG1,BMP6,CDH13,CTSS,FYN,HLA-E,IGF1R,LAMP1,SMAD3,NPY5R,PPP2CA,PRKCA,S100A8,STX3,TLR6,RFTN1,IRAK4,S100A14,GSDMD,ANO6,AKT1,HLA-A,HLA-B,PDPK1,TSPAN6,ISG15,PIK3R6,STX7		R-HSA-112315	Transmission across Chemical Synapses	-1.278	CACNA2D1,GNAI3,KPNA2,TUBA4A,SLC38A2,GSTM2,FASN
GO:0061024	membrane organization	-5.7653	AKT1,COL5A1,DLG1,DPP4,PIP4K2A,PRKCA,SMPD1,STX3,STX7,SNAP29,ELMO1,VTI1B,NPC2,CORO1A,PACSIN2,RFTN1,ATP2C1,VPS28,FNBP1L,USE1,EXOC8,ANO6,RAB12,ATP6AP2,SYNE1		GO:0035239	tube morphogenesis	-1.256	ACVRL1,APOB,PTPRB,PDCD10,CCDC40,HHIP,UNC5B,NHERF1,TWSG1,FASN,SCARB1,F8,SYAP1
GO:1904375	regulation of protein localization to cell periphery	-5.69037	AKT1,DLG1,EPB41L2,MMP14,NUMA1,PDPK1,PRNP,STX3,STX7,VTI1B,ATP2C1,FYN,ENAH,GNB2,ANO6,ACTL6A,PPP2CA,ARID2,PCYT1A,ARG1,BMP6,GPD1L		R-HSA-6798695	Neutrophil degranulation	-1.20122	CST3,CD55,PAFAH1B2,PTPRB,SDCBP,CMTM6
GO:0001568	blood vessel development	-5.66989	AAMP,AKT1,ANGPT2,ANPEP,CDH13,COL1A1,COL1A2,COL4A1,COL5A1,GAA,MMP2,MMP14,PRCP,PRKCA,PXDN,ESM1,PARVA,PIK3R6,ARID2,CTSZ,DLG1,DVL2,LAMA5,SMAD3,ARG1,BMP6,PLXNA1,PRNP,IGF1R,SLC7A5		GO:0098657	import into cell	-1.20122	ATP1B1,CACNA2D1,SCARB1,SLC2A1,SNX5,EHD3,SLC38A2,SYAP1
Enriched clusters	Description	LogQ_NHLF_H2O2	Hits		Enriched clusters	Description	LogQ_NHLF_H2O2	Hits
R-HSA-6798695	Neutrophil degranulation	-34.4298	ADAM10,AGA,AGL,ALAD,ARSA,BST1,CD36,CD59,CD63,CSNK2B,CTSZ,FUCA1,GLA,GUSB,HLA-C,LAMP1,LAMP2,LGALS3,MAN2B1,MGST1,MME,NEU1,PAFAH1B2,CTSA,PSAP,QSOX1,PTX3,RAB3A,SLC2A3,SRP14,STK10,TIMP2,DEGS1,CDK13,RNASET2,RAB3D,ATP6AP2,PPIE,NPC2,RAB10,GLIPR1,RAB31,NFASC,COMMD3,PYCARD,YPEL5,RAB4B,KCMF1,RAP2C,TRAPPC1,MAGT1,CYSTM1,SLC15A4,ANO6		R-HSA-6798695	Neutrophil degranulation	-9.85442	DSC1,DSP,HMGB1,HSPA6,IMPDH1,IMPDH2,PSMB1,PSMD7,S100A7,S100A9,AP1M1,ATG7,RAB18,DNAJC13,CALML5,NAPRT,STK11IP
hsa04142	Lysosome	-15.615	AGA,ARSA,CD63,CTSK,CTSO,CTSZ,FUCA1,GLA,GUSB,LAMP1,LAMP2,MAN2B1,NAGLU,NEU1,CTSA,LGMN,PSAP,SORT1,AP1S2,NPC2,ATP6V0A2,ATP6V1H		hsa05170	Human immunodeficiency virus 1 infection	-1.97693	CRK,GNA11,ITPR1,PLCG1,CUL1,AP1M1,CALML5,INS,RDX,TSG101,PDCD10,GPD1L,ZDHHC5,PPP1R9B,AGRN,KPNA2,HSPA6,SHC2,GSTM2,GAPVD1,KCNIP2,DTNA
GO:0098657	import into cell	-14.5613	BIN1,APP,ATP4A,CAV2,CD36,SCARB1,CSNK1D,GAS6,INPPL1,NEDD4,PAK1,SORT1,SLC1A1,SLC2A3,SLC9A1,SLC16A2,SRC,TYRO3,YES1,SYNJ2,RIN1,ATP9A,SLC9A6,RAB31,EPN2,FNBP1,NECAP1,LRP10,SNX5,PYCARD,PACSIN3,PACSIN1,SCARA3,ATP6V1H,LRP1B,TRPM4,RAB22A,MIB1,FCHO2,SLC15A4,SLC27A1,AKT1,APOB,CD59,COL4A2,CTSZ,OCRL,PAFAH1B2,RAB3A,VAMP4,AP1S2,ARPC2,RAB10,GABARAP,KIFAP3,TBC1D10B,TRAPPC1,KLC2,TBC1D10A,RAB12,NPC2,LOXL4		R-HSA-2454202	Fc epsilon receptor (FCERI) signaling	-1.97693	ITPR1,PLCG1,PSMB1,PSMD7,CUL1,CARD11,HMGB1,S100A9,AP1M1,ATG7,ATP5PF,CALML5,INS,KPNA2,CRK,TIMP1,HSPA6,MARK3,MAPRE1,RCC2,HM13,TSG101,FAP,SHC2,AZGP1,NPC1,SLC38A1
GO:0060627	regulation of vesicle-mediated transport	-12.8413	BIN1,CD36,SCARB1,CD63,CD151,LPAR1,GAS6,LAMP1,LGALS3,PTX3,RAB3A,SRC,NUMB,VAMP4,SNX4,RAB29,RAB3D,ATP9A,RAB31,SYNE1,ERC2,GREM1,PYCARD,PACSIN3,PACSIN1,RAB4B,APPL2,PIP4P2,MIB1,ATAD1,ANKRD13A,STXBP5,ANO6,RAB12		GO:0051668	localization within membrane	-1.41094	CDH2,CRK,NPC1,RDX,RFTN1,ZDHHC5,EXOC1,SNX27,AGRN,PACSIN2,TSG101,KCNIP2
GO:2000147	positive regulation of cell motility	-11.5316	AAMP,ADAM10,AKT1,APP,AQP1,SCARB1,CD151,LPAR1,EPHA2,F2R,FN1,GAS6,ICAM1,CCN1,LGALS3,MMP2,PAK1,LGMN,SRC,ADAM17,THY1,NUMB,TRADD,ADAM9,RAPGEF2,GPNMB,SEMA3C,PYCARD,CCDC25,CEMIP,WNT5B,GLIPR2,ANO6,EMC10,FAS,CD36,CSNK1D,ERBB2,OSBP,PKD2,TYRO3,YES1,RIPK1,TNFRSF10B,TNIK,GREM1,NPTN,RAP2C,SYAP1,TMEM119,CAV2,CYLD,DAG1,NOTCH2,PTEN,ATP6AP2,PLCE1,TNFAIP8L3,CDC6,PRKAR2A,GPRC5A,GSK3B		hsa04935	Growth hormone synthesis, secretion and action	-1.41094	CRK,GNA11,ITPR1,PLCG1,SHC2,CDH2,ILK,AGRN,MYO10,MAPRE1,CARD11,CALML5,CUL1,CLIC1,DSC1,HMGB1,INS,PKN1,PXDN,RDX,TPM1,PPP1R9B
GO:0010256	endomembrane system organization	-11.0155	AKT1,BIN1,AQP1,CAV2,COL5A1,CSNK1D,F2R,NAGLU,SERPINE2,PTEN,RAB3A,DEGS1,VAMP4,AP1S2,RAB29,ATP6AP2,RTN3,RAB10,EPB41L3,SYNE1,PACSIN3,PACSIN1,ATP6V1H,SMPD4,PLSCR3,RAB22A,PALS1,VMP1,YIPF4,TJAP1,ANO6,EMC10,SLC25A4,APOB,CD36,GAS6,GSK3B,OCRL,OSBP,SLC9A1,PIP4K2B,SYNJ2,ATP9A,NPC2,TRAPPC1,FCHO2,APOOL,RAB12,RILPL1,TNFAIP8L3		GO:0042060	wound healing	-1.41094	CLIC1,DSP,ILK,INS,TIMP1,TPM1,PDCD10,DLC1,CCDC39,TGFB1I1,GNA11,EMILIN1,IQGAP3
R-HSA-1474244	Extracellular matrix organization	-10.6426	ADAM10,APP,BGN,CD151,COL4A2,COL5A1,COL16A1,VCAN,CTSK,DAG1,FN1,ICAM1,ITGA7,LAMA5,LAMB3,LTBP1,LTBP2,MMP2,PTPRS,ADAM17,TIMP2,ADAM9,COL18A1,LOXL4,CAV2,GAS6,CCN1,QSOX1,PTX3,GREM1,OLFML2A,MME,SLC1A1		GO:1900024	regulation of substrate adhesion-dependent cell spreading	-1.41094	CRK,ILK,RCC2,DOCK5,EMILIN1,SHC2,MAPRE1,SNX27
GO:0034330	cell junction organization	-10.2184	ADAM10,APP,DRP2,ERBB2,F2R,FN1,LAMA5,NEDD4,PKN2,LGMN,PTEN,PTPRS,RAB3A,SORT1,SLC1A1,SRC,TBCD,THY1,NUMB,MPDZ,RAB29,FARP1,ERC1,EPB41L3,CD2AP,ERC2,PCDHB5,NPTN,VMP1,PLXNA4		GO:0010810	regulation of cell-substrate adhesion	-1.41094	CRK,ILK,DLC1,EMILIN1,RCC2,DOCK5,AGRN
GO:1990778	protein localization to cell periphery	-9.74722	EPHA2,ERBB2,GAS6,IKBKB,KRT18,LAMA5,RAB3A,SLC1A1,RAB29,RAB3D,RAPGEF2,RAB10,RAB31,TNIK,EPB41L3,PACSIN1,LIN7C,PALS1,FCHO2,RAB12,RILPL1,CPE,PSAP,PEX19,SRP14,THY1,VAMP4,SNX4,ATAD1,EMC10		GO:1903902	positive regulation of viral life cycle	-1.41094	HMGB1,KPNA2,TSG101,NPC1,JPT2,S100A9,ATG7,SNX27,RDX,PACSIN2,DNAJC13
R-HSA-382551	Transport of small molecules	-8.77288	SLC25A4,APOB,AQP1,ATP4A,ATP6V1B1,SCARB1,SLC31A1,GNB1,PRKAR2A,PEX19,RYR1,SLC1A1,SLC2A3,SLC9A1,SLC16A2,SLC20A2,SLC30A1,RIPK1,SLC33A1,ATP6V1G1,ATP9A,ABCC4,SLC9A6,NPC2,ATP6V0A2,ATP6V1H,CYB5R1,TRPM4,CYBRD1,MAGT1,SLC15A4,ANO6,SLC27A1,APP,CALB2,CAV2,GAS6,ICAM1,LAMP2,NAGLU,PKD2,STIM1,TYRO3,ATP6AP2,ERC2,NPTN,F2R,COMMD3,PLCE1,SLC48A1,JPH4		GO:0051336	regulation of hydrolase activity	-1.41094	CRK,HMGB1,HMGB2,RDX,S100A9,TIMP1,DLC1,RCC2,TBC1D15,AGRN,DSP,PSMB1,PSMD7,INS,EMILIN1,RFTN1,ZDHHC5,FAP,PLCG1,ATG7,S100A7,CUL1,MARK3,TGFB1I1,HMCN1
AST_H2O2_UP vs. MEF_H2O2_UP					AST_H2O2_DOWN vs. MEF_H2O2_DOWN
Enriched clusters	Description	LogQ_AST_H2O2	Hits		Enriched clusters	Description	LogQ_AST_H2O2	Hits
mmu04142	Lysosome - Mus musculus (house mouse)	-17.4605	Aga,Gla,Arsa,Glb1,Scarb2,Cd68,Ctsb,Ctsh,Ctss,Gba1,Hexb,Neu1,Lgmn,Psap,Ctsz,Gusb,Manba,Pla2g15,Arg1,Anpep,Lyz2,Rap2b,Dpp7,Creg1		R-MMU-5357801	Programmed Cell Death	-1.44888	Cd14,Fadd,Hmgb1,Itch,Diablo,Hmgb2,Hdac6,S100a10,Timp3,Grk2,Hmox1,Slc27a4
mmu00511	Other glycan degradation - Mus musculus (house mouse)	-8.48254	Aga,Glb1,Gba1,Hexb,Man2b2,Neu1,Manba,Gla,Gpc4,Gusb		R-MMU-6798695	Neutrophil degranulation	-1.44888	Cd14,Eef2,Hmgb1,Mif,Pafah1b2,Vapa,Prdx4,Snap29,Rap2c,Lpcat1
R-MMU-1660662	Glycosphingolipid metabolism	-6.03866	Arsa,Glb1,Gba1,Hexb,Neu1,Psap,Esyt1,Gla,Smpdl3b,Pla2g7,Plbd2,Pla2g15,Gusb,Manba,Pip5k1a,Pi4k2a,Pon3,Arg1,Ctsh,Anpep,Ctss		GO:0007264	small GTPase mediated signal transduction	-1.42143	Adgrg1,Hmox1,Nucb2,Rap2c,Rap2a,Ccdc88a,Dgki
GO:0008360	regulation of cell shape	-3.66572	Hexb,Anxa1,Myo10,Nf2,Plxna1,Tpm1,Shroom3,Arhgef18,Mapk9,Chmp2a,Katnb1,Jam3,Synpo,Kirrel1,Svil,Pip5k1a,Ptk7,Fas,Gba1,Thy1,Itm2c,Ankrd13a,P2rx4,Scpep1,Itga1		GO:2001236	regulation of extrinsic apoptotic signaling pathway	-1.42143	Fadd,Hmox1,Timp3,Traf1,Hmgb2,Acsl5,Mif,Ndrg4,Grk2,Nsun2
GO:0030335	positive regulation of cell migration	-2.22508	Ctsh,Anxa1,Ddr2,P2rx4,Lgmn,Thy1,Pla2g7,Rras2,Jam2,Akap12,Jam3,Gpnmb,Cd200		GO:0048871	multicellular organismal-level homeostasis	-1.42143	Ada,Alpl,Btk,Fadd,Adgrg1,Hbb-b1,Hmgb1,Hmox1,Bbs4,Lpcat1,Crocc,Cd14,Fau,Hck,Itch,Mif,Mrc1,Hmgb2,Tlr7,Myo1f,Dnm3,Grk2,Pld2,S100a10,Plekha2,Itgb8,Traf1,Hdac6
R-MMU-1679131	Trafficking and processing of endosomal TLR	-2.10545	Ctsb,Ctss,Lgmn,Arsa,Gba1,Ctsh,Psap,Ctsz,Chmp2a,Dpp7,Gusb,Manba,Col8a1,Arg1,Mapk9,Katnb1		GO:0060627	regulation of vesicle-mediated transport	-1.42143	Btk,Cd14,Hck,Hmgb1,Hmox1,Pld2,S100a10,Snap29,Ndrg4,Atp2c1,Wdfy3
GO:0043068	positive regulation of programmed cell death	-1.89198	Arg1,Ctsh,Ctss,Fas,Anxa1,Siglec1,Tgm2,Mapk9,Itm2c,Katnb1,Akap12,Itga1,Ctsb,Ctsz,Cd200,Pip5k1a,Lgmn,Psap,Thy1,Gba1,Anpep		GO:0030336	negative regulation of cell migration	-1.08713	Ada,Adgrg1,Hmgb1,Mif,Rap2c,Rap2a,Ndrg4,Ddr1,Aktip,Hdac6,Ccdc88a,Timp3,Itch
GO:0002683	negative regulation of immune system process	-1.86539	Arg1,Cd68,Fas,Anxa1,Cd200,Thy1,Gpnmb,Smpdl3b,Dgkz,Lpxn,Pkn1,Nf2,Plxna1,Jam2,Jam3,Gba1,Siglec1,Ddr2,Myo10		GO:0090407	organophosphate biosynthetic process	-1.00417	Ada,Pld2,Vapa,Adcy2,Lpcat1,Flad1,Dgki,Acsl5,Pafah1b2,Dnm3,Mif,Plekha2,Atp1b3,Them4
GO:0007040	lysosome organization	-1.68576	Abca1,Gba1,Hexb,Chmp2a,Creg1,Arsa		GO:0045724	positive regulation of cilium assembly	-1.00417	Bbs4,Ccdc88a,Crocc,Dnm3,Grk2,Snap29,Cfap410,Rap2a,Ddr1,Ndrg4,S100a10,Hck,Myo1f,Hdac6,Btk
R-MMU-1474244	Extracellular matrix organization	-1.62861	Col8a1,Ctsb,Ctss,Ddr2,Jam2,Jam3,Itga1,Gba1,Anxa1,Irak4,Siglec1		GO:0051640	organelle localization	-0.702488	Btk,Hdac6,Myo1f,Vapa,Snap29,Dnm3,Crocc,Ndrg4,Ccdc88a
Enriched clusters	Description	LogQ_MEF_H2O2	Hits		Enriched clusters	Description	LogQ_MEF_H2O2	Hits
R-MMU-1474244	Extracellular matrix organization	-7.87145	Col11a1,Col12a1,Col3a1,Col8a1,Col1a1,Col1a2,Fbn2,Icam1,Cd47,Mmp14,Sdc1,P3h1,Crtap,Pxdn,Itga1,Cav1,Postn,Hmcn1,Thbs2,Itga11,Egfr,Vcl,Sos2,Mme,Ifitm3,Ifitm2,Adcy9,Cd63,Pls3,Myo1d,Myo1a,Osmr,Prkg1,Agtr2,Fer,Mrc2,Wls		GO:0006897	endocytosis	-8.47058	Abca1,Aif1,Apoe,Cd44,Coro1a,Fcer1g,Fnbp1,Inppl1,Itgb2,Myd88,Sirpa,Sorl1,Ezr,Cltb,Arhgap12,Dock2,Synj1,Arrb2,Fcho2,Mib1,Arhgap25,Creg1,Bin2
GO:0008015	blood circulation	-4.07231	Agtr2,Aoc3,Cacna2d1,Cav1,Col1a2,Egfr,Enpep,Icam1,Prkg1,Sgcd,Postn,Scpep1,Itga1,Npr2,Fer,Myadm,Borcs5,Cdc42ep2,Ada,Inpp5k,Serpine2,Dtnbp1,Fmr1,Ldlrap1,Robo1,Wls,Asph		mmu04964	Proximal tubule bicarbonate reclamation - Mus musculus (house mouse)	-6.20747	Atp1a1,Atp1b1,Atp1b2,Car2,Slc4a4,Slc38a3,Atp1a2,Abca1,Ank,Apoe,Aqp4,Cp,Gnb1,Gng5,Gng7,Hmox1,Slc1a2,Slc5a3,Pex3,Slc14a1,Nceh1,Atp2b4,Ckb,Glul,Gsr,Hexb,Hk2,Enpp1,Nherf1,Creg1,Cltb,Coro1a,Ctss,Dbi,Fhl1,Ptpn6,Sorbs1,Irs2,Ezr,Lyz2,Aif1,Ccn2,Itga2,Ptgs2,Fgf2,Lgals3,Arrb2,Gnao1,Abhd12
GO:0098609	cell-cell adhesion	-3.97342	Cdh11,Egfr,Fer,Icam1,Cd47,Robo1,Vcl,Vnn1,Efr3a,Itga1,Vezt,Itga11,Fat4,Hmcn1		GO:0030036	actin cytoskeleton organization	-5.67707	Aif1,Coro1a,Epb41l2,Hcls1,Inppl1,Lcp1,Sirpa,Sorbs1,Tjp1,Ezr,Nherf1,Shroom3,Pdlim4,Arpc1a,Arhgap12,Dock2,Daam1,Ppp1r9b,Micall2,Arhgap25,Ccn2
GO:0001944	vasculature development	-3.30983	Cav1,Col3a1,Col8a1,Col1a1,Col1a2,Enpep,Cd47,Anpep,Mfge8,Robo1,Sgcb,Sgcd,Pxdn,Emc10,Npr2,Egfr,Mmp14,Cthrc1,Fat4,Serpinb1a		GO:0010632	regulation of epithelial cell migration	-5.28299	Macf1,Apoe,Bsg,Csnk2b,Fgf1,Fgf2,Glul,Hmox1,Hspb1,Itga2,Itga3,Ptgs2,Atp2b4,Irs2,Aif1,Coro1a,Itga6,Lgals3,Tjp1,Akap12,Mcam,Gpnmb,Hk2,Itgb2,Ccn2,Enpp1,Mib1
GO:0060348	bone development	-2.8151	Col3a1,Col1a1,Mmp14,P3h1,Pls3,Npr2,Plxnb1,Chsy1,Fat4,Col11a1,Col1a2,Fbn2,Ror2,Mrc2,Col8a1,Vcl,Postn,Myadm,Cthrc1,Robo1,Egfr		GO:0051668	localization within membrane	-5.18988	Macf1,Apoe,Atp1b1,Bsg,Cpe,Fcer1g,Itgb2,S100a10,Sorl1,Lin7c,Ezr,Nherf1,Pals1,Pex3,Atad1,Rab35,Dock2,Lin7a,Fcho2,Micall2,Ppp1r9b
mmu05414	Dilated cardiomyopathy - Mus musculus (house mouse)	-2.26712	Adcy9,Cacna2d1,Sgcb,Sgcd,Itga1,Itga11,Cd63,Cdh11,Col3a1,Fer,Cav1,Vcl,Egfr,Sos2		GO:0007610	behavior	-4.74027	Apoe,Atp1b2,Casp1,Cnp,Dbi,Gm2a,Gnao1,Gng7,Hexb,Itga3,Ctnnd2,Enpp1,Ptgs2,Slc16a1,Slc1a2,Uchl1,Atad1,Abhd12,Atp1a2,Bbs4,Synj1,Arrb2
GO:1901699	cellular response to nitrogen compound	-2.25318	Agtr2,Cacna2d1,Cav1,Col3a1,Col1a1,Col1a2,Egfr,Fer,Icam1,Inpp5k,Sos2,Sgcb,Sting1,Npr2,Aldh3a1,Arsa,Il1rn,Mme,Mmp14,Timp2,Fbn2		GO:0031175	neuron projection development	-4.55075	Apoe,Bsg,Ddr1,Ctnna2,Cd44,Clu,Cnp,Cntf,Dst,Gap43,Gpm6b,Mpdz,Map2,Ctnnd2,Enpp1,Uchl1,Nherf1,Acsl4,Rab35,Bbs4,Ppp1r9b,Micall2,Ptpn6,Pals1
GO:1900019	regulation of protein kinase C activity	-2.25318	Egfr,Ror2,Dipk2a,Cav1,Il1rn,Inpp5k,Prkar2b,Robo1,Dtnbp1,Serpine2,Fmr1,Icam1,Niban1,Timp2,Nenf,Itga1,Mme,Cdh11,Penk		GO:0060627	regulation of vesicle-mediated transport	-4.1803	Apoe,Coro1a,Clu,Fcer1g,Hmox1,Itga2,Itgb2,Lgals3,Msn,Sirpa,S100a10,Sorl1,Ezr,Atad1,Dock2,Synj1,Prom2,Arrb2,Mib1
R-MMU-6798695	Neutrophil degranulation	-2.18226	Aga,Arsa,Cd63,Dnajc5,Cd47,Anpep,Man2b1,Mme,Vcl,Vnn1,Serpinb1a,Sting1,Man2b2,Pla2g15		GO:0031589	cell-substrate adhesion	-4.16067	Atp1b2,Ddr1,Coro1a,Ccn2,Itga2,Itga3,Itga6,Itgb2,Sirpa,Sorbs1,Micall2,Aqp4,Arvcf,Ctnna2,Cd44,Ptpn6,Msn,Ctnnd2,Tjp1,Tjp2,Mcam,Fcer1g,Fgf2,Ctss,Ptgs2,Nherf1,Pals1
mmu04614	Renin-angiotensin system - Mus musculus (house mouse)	-1.80404	Agtr2,Enpep,Anpep,Mme,Mmp14,Asph,Dnajc5,P3h1,Itga1,Ada,Egfr,Vnn1,Smpdl3b,Pla2g15		GO:0001894	tissue homeostasis	-4.16067	Akr1b1,Ank,Atp1b2,Bsg,Coro1a,Ctss,Ccn2,Enpp1,Ptgs2,Tjp1,Tjp2,Bbs4,Apoe,Aqp4,Fcer1g,Hcls1,Hmox1,Sorl1
AST_ETO_UP vs. MEF_ETO_UP					AST_ETO_DOWN vs. MEF_ETO_DOWN
Enriched clusters	Description	LogQ_AST_ETO	Hits		Enriched clusters	Description	LogQ_AST_ETO	Hits
mmu04142	Lysosome - Mus musculus (house mouse)	-21.214	Aga,Gla,Glb1,Cd68,Ctsb,Ctsc,Ctsh,Ctsl,Ctss,Gba1,Gm2a,Hexb,Igf2r,Neu1,Ppt1,Psap,Smpd1,Ctsz,Gusb,Manba,Pla2g15,Arg1,Cd47,Anpep,Lyz2,Rnaset2b,Slc44a2,Rap2c,Rap2b,Dpp7,Creg1		GO:0051345	positive regulation of hydrolase activity	-1.52891	Casp1,Fadd,Hpca,Diablo,Arap1,Dock8,Rapgef2,Hmgb2,Rcc2,Pkp4,Dgki,Nucb2
mmu00511	Other glycan degradation - Mus musculus (house mouse)	-8.03844	Aga,Glb1,Gba1,Hexb,Man2b2,Neu1,Manba,Gm2a,Psap,Smpd1,Arsk,Gla,Entpd5,Ctsl,Gusb,Lrp1,Ppt1,Plbd2,Pla2g15,Nceh1,Slc44a2,Pi4k2a,Pon3,Itpr1,Synm,Arg1,Ctsh,Anpep,Anxa1,Slco1a5,Gja1		GO:0010934	macrophage cytokine production	-1.52891	Casp1,Tlr2,Tlr7,Nlrx1,Fadd,Itch,Diablo,Hmgb2,Fau,Il1rap,Xrcc5,Pld2,Ppp3cb,Tfrc,Ada,Fn1,Ptpn13,Metap2
GO:0030335	positive regulation of cell migration	-6.02227	Rhoc,Cdc42,Ctsh,S1pr1,Ephb2,Igfbp5,Cd47,Anxa1,Lrp1,P2rx4,Ptprz1,Rras,Thy1,Trip6,Jam3,Mcam,Gpnmb,Epb41l5,Col8a1,Dag1,Gja1,Anpep,Tgm2,Shroom3,Ctsz,Ptk7,Gla		GO:0030335	positive regulation of cell migration	-1.06695	Fadd,Fgf1,Fn1,Pld2,Tlr2,Carmil1,Dock8,Rapgef2,Mgat5,Il1rap,Ptpn13,Xrcc5,Hmgb2,Ndrg4,Itch,Ada
mmu04210	Apoptosis - Mus musculus (house mouse)	-3.60289	Ctsb,Ctsc,Ctsh,Ctsl,Ctss,Itpr1,Traf1,Ctsz,Arg1,Camk2a,Cdc42,Igf2r,Anxa1,Smpd1,Siglec1,Tgm2,Phlda3,Itm2c,Dnm3,Gba1,Ppt1,Psap,Vps28,Dpp7,Gusb,Manba,Itgb5,Jam3,Lyz2,Cd47,Lrp1,Pi4k2a		GO:0070233	negative regulation of T cell apoptotic process	-0.958125	Ada,Fadd,Dock8,Fn1,Pld2,Tfrc,Carmil1,Plekha2,Rapgef2,Ppp3cb,Tlr2,Itch,Casp1,Nlrx1,Alpl,Tns2,Lpcat1
GO:0046477	glycosylceramide catabolic process	-2.83004	Gla,Gba1,Psap,Gusb		GO:1901889	negative regulation of cell junction assembly	-0.870603	Ptpn13,Tlr2,Rcc2,Tfrc,Xrcc5,Carmil1,Arap1,Rapgef2,Fez1,Il1rap,Homer1,Itch
GO:0098609	cell-cell adhesion	-2.83004	Cdc42,Gpc4,Itgb5,Cd47,Cd200,Thy1,Igdcc4,Ttyh1,Nexn,Rap2b,Jam3,Mcam,Col8a1,Dag1,Epb41l5,Anxa1,P2rx4		R-MMU-9696273	RND1 GTPase cycle	-0.746601	Ptpn13,Tfrc,Pkp4,Pld2,Arap1,Dock8,Arf5,Itch,Rcc2,Atp1a4,Carmil1,Slc6a11
R-MMU-2022090	Assembly of collagen fibrils and other multimeric structures	-2.80525	Col12a1,Col8a1,Ctsb,Ctsl,Ctss,Itgb5,Cd47,Jam3,Arg1,Camk2a,Cdc42,Itpr1,Rras,Dnm3,Hexb,Igfbp5,Pla2g15		GO:0120035	regulation of plasma membrane bounded cell projection organization	-0.702855	Fn1,Homer1,Syne1,Carmil1,Arap1,Rapgef2,Rcc2,Ndrg4,Fez1,Hpca,Nsun2
GO:0030336	negative regulation of cell migration	-2.7686	Dag1,Igfbp5,Lrp1,Cd200,Rras,Thy1,Tpm1,Rap2c,Rap2b,Rap2a,S1pr1,Tgm2		GO:0014074	response to purine-containing compound	-0.702855	Ada,Casp1,Rapgef2,Tlr7,Alpl,Pld2,Homer1,Hmgb2,Entpd2
GO:0031954	positive regulation of protein autophosphorylation	-2.49202	Rap2c,Rap2b,Rap2a,Gpnmb,Rhoc,Cdc42,Rab21,Thy1,Ptprz1		GO:0010035	response to inorganic substance	-0.555978	Ada,Alpl,Fn1,Hpca,Pld2,Tfrc,Homer1
GO:1903975	regulation of glial cell migration	-2.49202	Lrp1,P2rx4,Ptprz1,Rras,Cdc42,Ephb2,Itpr1,Neu1,Palm,Thy1,Itm2c,Ptk7,Rap2a,Dnm3,Rab21,Slc39a12,S1pr1,Gba1,Cd47,Tpm1,Jam3,Nexn,Camk2a,Dag1,Gja1,Epb41l5,Tgm2,Anxa1,Ctsc,Ppt1		GO:0022618	protein-RNA complex assembly	-0.37873	Fau,Srpk1,Usp4,Xrcc5
Enriched clusters	Description	LogQ_MEF_ETO	Hits		Enriched clusters	Description	LogQ_MEF_ETO	Hits
R-MMU-6798695	Neutrophil degranulation	-4.87535	Aga,Arsa,Asah1,Cd14,Cd63,Dnajc5,Ctsh,Anpep,Man2b1,Mme,S100a11,Vnn1,Atp11a,Serpinb1a,Slc44a2,Rap2c,Gsn		GO:0001525	angiogenesis	-3.56582	Col18a1,Fgf1,Ccn2,Itga5,Nrp1,Ptgs2,Mcam,Jmjd6,Cspg4,Ddr1,Fadd,Itga3,Sdcbp,Crlf1,Crb2,Slc1a3,Lamc1,Col2a1,Fas
mmu04142	Lysosome - Mus musculus (house mouse)	-4.87535	Aga,Gla,Arsa,Asah1,Cd63,Ctsh,Ctsl,Man2b1,Ppt1,Pla2g15,Plbd2		GO:0042327	positive regulation of phosphorylation	-2.90319	Ddr1,Crlf1,Fas,Fgf1,Ccn2,Itga5,Nrp1,Ptgs2,Tfrc,Sdcbp,Cspg4,Col2a1,Lamc1
GO:0060537	muscle tissue development	-4.24331	Agtr2,Cav1,Col3a1,Ryr2,Sema3c,Slc9a1,Tgfb2,Sgcb,Sgcd,Myh10,Svil,Pgm5,Npr2,Itga8,Gnaq,Mmp2,Pkd1,Ptk7,Fat4,Syne1,Gla,Serpine2,Thbd,Prkg1		GO:0048871	multicellular organismal-level homeostasis	-2.4152	Col2a1,Ctss,Fadd,Fas,Ccn2,Ptgs2,Rrp8,Jmjd6,Adgrv1,Crb2,Col18a1,Lamc1
mmu05410	Hypertrophic cardiomyopathy - Mus musculus (house mouse)	-4.22488	Cacna2d1,Itgb5,Ryr2,Tgfb2,Sgcb,Sgcd,Itga1,Itga8,Myo1c,Myh10,Epdr1,Gsn,Cav1,Agtr2,Prkg1		GO:0031589	cell-substrate adhesion	-2.4152	Ddr1,Ccn2,Itga3,Itga5,Nrp1,Lamc1,Col18a1,Col2a1,Ctss,Fgf1,Fadd,Tfrc,Ptgs2
GO:0007160	cell-matrix adhesion	-4.22488	Cd63,Cdh11,Col3a1,Itgb5,Thy1,Ston1,Epdr1,Itga1,Itga8,Col12a1,Col8a1,Ctsl,Icam1,Mmp2,Sparc,Tgfb2,Egfr,Pkd1,Serpinb8,Vnn1,Fat4,Cav1,Dbn1,Thbs2,Gng12,Ror2		GO:0090287	regulation of cellular response to growth factor stimulus	-2.37988	Fgf1,Itga3,Nrp1,Ptprf,Sdcbp,Cd109,Crb2,Tfrc,Jmjd6,Cspg4,Itga5,Lamc1,Crlf1,Fas,Ddr1,Adgrv1,Hmgb2
GO:0008015	blood circulation	-3.96652	Agtr2,Cacna2d1,Cav1,Egfr,Enpep,Gnaq,Icam1,Mmp2,Prkg1,Ryr2,Sgcd,Itga1,Gsn,Npr2,Col3a1,Itpr1,Slc9a1,Tshr,Sgcb,Tgfb2,Aldh3a1,Arsa,Il1rn,Mme,Timp3,Dbn1,Cmya5,Gla,Myo1c,Sema3c,Svil,Cask,Cd63,Itga8,Gnai1,Pkd1		mmu05165	Human papillomavirus infection - Mus musculus (house mouse)	-2.21697	Col2a1,Fadd,Fas,Itga3,Itga5,Ptgs2,Lamc1,Ctss,Ccn2,Cd109,Crb2,Sdcbp,Hmgb2,Col18a1,Ptprf,Rrp8,Jmjd6,Fgf1,Tfrc,Kpna2,Gsr
GO:0001944	vasculature development	-3.86412	Gla,Cav1,Col3a1,Col8a1,Enpep,Anpep,Mmp2,Pkd1,Sema3c,Tgfb2,Thy1,Sgcb,Sgcd,Ptk7,Myh10,Npr2,Ctsh,Egfr,Mgp,Ryr2,Fat4,Arsa,Mme,Ctsl,Serpinb1a,Itga8		GO:0030903	notochord development	-1.87702	Col18a1,Col2a1,Crb2,Ddr1,Nrp1,Jmjd6,Adgrv1,Fadd,Fgf1
mmu05205	Proteoglycans in cancer - Mus musculus (house mouse)	-3.8345	Cav1,Cd63,Ctsl,Egfr,Itgb5,Itpr1,Mmp2,Slc9a1,Tgfb2,Timp3,Cacna2d1,Cask,Gnaq,Icam1,Ryr2,Serpine2,Thy1,Slmap,Pkd1,Gsn,Aldh3a1,Agtr2,Gnai1,Il1rn,Npr2,Prkg1,Dbn1,Cmya5,Ppt1,Sgcd,Synpo,Serpinb1a,Slc48a1,Ano10		GO:2001233	regulation of apoptotic signaling pathway	-1.80445	Col2a1,Ctss,Fadd,Fas,Nrp1,Ptgs2,Hmgb2
R-MMU-109582	Hemostasis	-2.99032	Cd63,Gnai1,Gnaq,Gng12,Itpr1,Prkg1,S100a10,Sparc,Serpine2,Serpinb8,Tgfb2,Thbd,Timp3,Ryr2,Slc9a1,Egfr,Cask,Myo1c,Mtcl1,Myh10,Col3a1,Septin5,Npr2,Agtr2,Tshr,Gpsm1,Plxnb1,Il1rn,Mme,Ctsl,Asah1,Sema3c		GO:0098742	cell-cell adhesion via plasma-membrane adhesion molecules	-1.67073	Itga3,Itga5,Ptprf,Mcam,Crb2,Adgrv1
GO:0001501	skeletal system development	-2.72587	Col3a1,Gnaq,Mgp,Mmp2,Pkd1,Sparc,Tgfb2,Timp3,Ror2,Pls3,Npr2,Plxnb1,Fat4,Cd63,Ctsl		R-MMU-425407	SLC-mediated transmembrane transport	-1.45064	Slc1a3,Slc5a3,Slc4a4,Slc38a4,Slc6a11,Ccn2,Tfrc,Ptgs2,Ptprf,Gsr
