# Supplementary material for: Analysis of the senescence‐associated cell surfaceome reveals potential senotherapeutic targets
Source: Aging Cell. 2024 Sep 3;23(12):e14312. doi: 10.1111/acel.14312 (PMC11634743; doi:10.1111/acel.14312)
Supplement: Supplementary file 9 — Table S9. [file ACEL-23-e14312-s007.xlsx]

## Sheet: ETO_Specific_BP
Table S9_A. Uniquely enriched Biological Process clusters of up-regulated surface proteins in each comparison (Related to Figure 3).
Significantly enriched clusters (p-value < 0.05 and min enrichment 1.5)
Description: The following primary cells were used: human- human umbilical vein endothelial cells (HUVEC) and normal human lung fibroblasts (NHLF); mouse- mouse embryonic fibroblasts (MEF) and AST (astrocytes). Senescence conditions are denoted as follows: H2O2- hydrogen peroxide treatment, ETO- etoposide treatment and EPO- epoxomicin treatment. This analysis was carried out by GO from the Metasc…
AST_ETO vs. AST_H2O2 vs. AST_EPO				MEF_ETO vs. MEF_H2O2				NHLF_ETO vs. NHLF_H2O2
Enriched clusters	Description	LogP_AST_ETO		Enriched clusters	Description	LogP_MEF_ETO		Enriched clusters	Description	LogP_NHLF_ETO
GO:0045807	positive regulation of endocytosis	-6.76949		mmu04371	Apelin signaling pathway - Mus musculus (house mouse)	-5.50223		GO:1902074	response to salt	-6.46402
GO:1900147	regulation of Schwann cell migration	-5.9158		WP232	G protein signaling pathways	-5.18505		R-HSA-9716542	Signaling by Rho GTPases, Miro GTPases and RHOBTB3	-5.99508
GO:0030100	regulation of endocytosis	-5.30078		GO:0030048	actin filament-based movement	-5.18505		R-HSA-194315	Signaling by Rho GTPases	-5.35401
GO:0051489	regulation of filopodium assembly	-5.23597		mmu04713	Circadian entrainment - Mus musculus (house mouse)	-4.98007		GO:0048023	positive regulation of melanin biosynthetic process	-5.30948
GO:0010810	regulation of cell-substrate adhesion	-5.21452		GO:0060537	muscle tissue development	-4.75559		GO:1900378	positive regulation of secondary metabolite biosynthetic process	-5.30948
GO:1903975	regulation of glial cell migration	-4.72738		GO:0002009	morphogenesis of an epithelium	-4.60103		R-HSA-9012999	RHO GTPase cycle	-4.92616
GO:0048814	regulation of dendrite morphogenesis	-4.34354		GO:0035994	response to muscle stretch	-4.50329		WP3679	Cell-type dependent selectivity of CCK2R signaling	-4.7824
mmu05205	Proteoglycans in cancer - Mus musculus (house mouse)	-4.27123		WP1270	Endochondral ossification	-4.49908		M41	PID ER NONGENOMIC PATHWAY	-4.72905
GO:1905475	regulation of protein localization to membrane	-4.2612		R-MMU-422356	Regulation of insulin secretion	-4.49908		GO:0010762	regulation of fibroblast migration	-4.72905
R-MMU-1660662	Glycosphingolipid metabolism	-4.22347		GO:0007160	cell-matrix adhesion	-4.35496		GO:0090148	membrane fission	-4.64364
GO:0051491	positive regulation of filopodium assembly	-4.22347		GO:0014706	striated muscle tissue development	-4.33207		GO:0008610	lipid biosynthetic process	-4.59713
GO:0060996	dendritic spine development	-4.18932		mmu04142	Lysosome - Mus musculus (house mouse)	-4.30835		GO:0043455	regulation of secondary metabolic process	-4.58325
GO:0048812	neuron projection morphogenesis	-4.09931		WP553	Calcium regulation in cardiac cells	-4.17497		GO:0048021	regulation of melanin biosynthetic process	-4.58325
GO:0120039	plasma membrane bounded cell projection morphogenesis	-4.0688		GO:0051222	positive regulation of protein transport	-4.17006		GO:1900376	regulation of secondary metabolite biosynthetic process	-4.58325
GO:0048858	cell projection morphogenesis	-4.02871		GO:0007507	heart development	-4.15761		R-HSA-418346	Platelet homeostasis	-4.58239
GO:0035239	tube morphogenesis	-3.94532		mmu04971	Gastric acid secretion - Mus musculus (house mouse)	-4.1453		GO:0051496	positive regulation of stress fiber assembly	-4.27324
GO:1901888	regulation of cell junction assembly	-3.93124		R-MMU-163685	Integration of energy metabolism	-4.10057		GO:0044070	regulation of monoatomic anion transport	-4.25993
GO:0032990	cell part morphogenesis	-3.89349		WP523	Regulation of actin cytoskeleton	-4.09098		M99	PID TXA2PATHWAY	-4.14602
GO:0001952	regulation of cell-matrix adhesion	-3.88336		GO:0051928	positive regulation of calcium ion transport	-4.06379		WP3646	Hepatitis C and hepatocellular carcinoma	-4.14602
R-MMU-422475	Axon guidance	-3.87327		GO:1904951	positive regulation of establishment of protein localization	-4.04662		WP4760	PKC-gamma calcium signaling pathway in ataxia	-4.06248
GO:0000904	cell morphogenesis involved in differentiation	-3.87014		GO:0043065	positive regulation of apoptotic process	-4.02926		hsa04670	Leukocyte transendothelial migration	-4.04398
R-MMU-9675108	Nervous system development	-3.86514		GO:0007015	actin filament organization	-3.95938		GO:0032233	positive regulation of actin filament bundle assembly	-3.97241
GO:0010811	positive regulation of cell-substrate adhesion	-3.73579		R-MMU-2129379	Molecules associated with elastic fibres	-3.94171		WP1539	Angiogenesis	-3.94628
GO:0050773	regulation of dendrite development	-3.70096		GO:0043068	positive regulation of programmed cell death	-3.92669		M268	PID S1P S1P2 PATHWAY	-3.94628
WP385	Myometrial relaxation and contraction pathways	-3.65571		R-MMU-392518	Signal amplification	-3.90123		M8	PID ENDOTHELIN PATHWAY	-3.94524
GO:1904375	regulation of protein localization to cell periphery	-3.6446		GO:1903829	positive regulation of protein localization	-3.84828		GO:0072010	glomerular epithelium development	-3.89201
GO:0016042	lipid catabolic process	-3.59375		R-MMU-6798695	Neutrophil degranulation	-3.84257		hsa04611	Platelet activation	-3.87181
GO:0001558	regulation of cell growth	-3.55151		R-MMU-2173789	TGF-beta receptor signaling activates SMADs	-3.82402		GO:0032388	positive regulation of intracellular transport	-3.86296
GO:0048514	blood vessel morphogenesis	-3.54137		mmu05410	Hypertrophic cardiomyopathy - Mus musculus (house mouse)	-3.8184		GO:1903532	positive regulation of secretion by cell	-3.81751
GO:0010977	negative regulation of neuron projection development	-3.49686		GO:2001235	positive regulation of apoptotic signaling pathway	-3.77652		hsa04924	Renin secretion	-3.79137
GO:0001954	positive regulation of cell-matrix adhesion	-3.48674		mmu05414	Dilated cardiomyopathy - Mus musculus (house mouse)	-3.76399		GO:0007178	transmembrane receptor protein serine/threonine kinase signaling pathway	-3.78096
GO:0050807	regulation of synapse organization	-3.46524		GO:0061024	membrane organization	-3.76076		GO:0072175	epithelial tube formation	-3.76013
GO:0032989	cellular component morphogenesis	-3.45836		GO:0010942	positive regulation of cell death	-3.72317		GO:1902115	regulation of organelle assembly	-3.69104
GO:0050803	regulation of synapse structure or activity	-3.41375		GO:0061061	muscle structure development	-3.69856		hsa05418	Fluid shear stress and atherosclerosis	-3.6403
GO:0030336	negative regulation of cell migration	-3.40742		R-MMU-1566948	Elastic fibre formation	-3.68269		GO:1903036	positive regulation of response to wounding	-3.62911
GO:0048667	cell morphogenesis involved in neuron differentiation	-3.39511		GO:0031589	cell-substrate adhesion	-3.64263		GO:0016331	morphogenesis of embryonic epithelium	-3.55534
R-MMU-428157	Sphingolipid metabolism	-3.34248		GO:0009612	response to mechanical stimulus	-3.6319		GO:0035148	tube formation	-3.52789
mmu04360	Axon guidance - Mus musculus (house mouse)	-3.33467		GO:0051924	regulation of calcium ion transport	-3.62651		R-HSA-392518	Signal amplification	-3.52683
GO:1903034	regulation of response to wounding	-3.33467		GO:0045185	maintenance of protein location	-3.61127		GO:0090407	organophosphate biosynthetic process	-3.52633
GO:2000146	negative regulation of cell motility	-3.32706		GO:0050714	positive regulation of protein secretion	-3.61063		GO:0051592	response to calcium ion	-3.50084
GO:0050769	positive regulation of neurogenesis	-3.32102		GO:0051235	maintenance of location	-3.58961		GO:0048010	vascular endothelial growth factor receptor signaling pathway	-3.48796
mmu05412	Arrhythmogenic right ventricular cardiomyopathy - Mus musculus (house mouse)	-3.30894		R-MMU-3000178	ECM proteoglycans	-3.58638		GO:0030032	lamellipodium assembly	-3.41374
GO:0048813	dendrite morphogenesis	-3.2603		GO:0003205	cardiac chamber development	-3.51789		GO:0090316	positive regulation of intracellular protein transport	-3.40929
GO:0051222	positive regulation of protein transport	-3.22718		mmu04725	Cholinergic synapse - Mus musculus (house mouse)	-3.47227		WP722	Serotonin HTR1 group and FOS pathway	-3.37826
GO:0060998	regulation of dendritic spine development	-3.16853		mmu04724	Glutamatergic synapse - Mus musculus (house mouse)	-3.45757		GO:0001843	neural tube closure	-3.34828
GO:0034103	regulation of tissue remodeling	-3.15389		mmu04972	Pancreatic secretion - Mus musculus (house mouse)	-3.44301		WP35	G protein signaling pathways	-3.33007
mmu04512	ECM-receptor interaction - Mus musculus (house mouse)	-3.13943		GO:0001666	response to hypoxia	-3.42015		GO:0060606	tube closure	-3.33007
GO:1904951	positive regulation of establishment of protein localization	-3.13809		GO:0010959	regulation of metal ion transport	-3.38433		hsa04970	Salivary secretion	-3.29429
GO:0040013	negative regulation of locomotion	-3.12727		GO:0072659	protein localization to plasma membrane	-3.32748		hsa04022	cGMP-PKG signaling pathway	-3.27433
GO:0099072	regulation of postsynaptic membrane neurotransmitter receptor levels	-3.12514		GO:0003279	cardiac septum development	-3.25261		GO:0014020	primary neural tube formation	-3.24218
GO:0120032	regulation of plasma membrane bounded cell projection assembly	-3.11596		GO:0072657	protein localization to membrane	-3.24275		GO:1901137	carbohydrate derivative biosynthetic process	-3.23352
mmu04912	GnRH signaling pathway - Mus musculus (house mouse)	-3.11102		mmu04726	Serotonergic synapse - Mus musculus (house mouse)	-3.21475		GO:1905521	regulation of macrophage migration	-3.15537
GO:0051129	negative regulation of cellular component organization	-3.10405		GO:0030324	lung development	-3.20539		GO:0001841	neural tube formation	-3.12719
GO:0010720	positive regulation of cell development	-3.10251		GO:0051282	regulation of sequestering of calcium ion	-3.20234		GO:0097581	lamellipodium organization	-3.12665
GO:0060491	regulation of cell projection assembly	-3.09266		GO:0030323	respiratory tube development	-3.18031		hsa05020	Prion disease	-3.12024
GO:0007204	positive regulation of cytosolic calcium ion concentration	-3.05462		mmu04915	Estrogen signaling pathway - Mus musculus (house mouse)	-3.17782		GO:1903076	regulation of protein localization to plasma membrane	-3.09591
GO:0001568	blood vessel development	-3.03865		mmu04728	Dopaminergic synapse - Mus musculus (house mouse)	-3.16572		GO:0043409	negative regulation of MAPK cascade	-3.09496
GO:0031345	negative regulation of cell projection organization	-3.03226		GO:0036293	response to decreased oxygen levels	-3.15557		GO:1990748	cellular detoxification	-3.06528
GO:0051492	regulation of stress fiber assembly	-2.99093		GO:0071560	cellular response to transforming growth factor beta stimulus	-3.14179		GO:0051604	protein maturation	-3.03941
WP2432	Spinal cord injury	-2.99093		GO:0046488	phosphatidylinositol metabolic process	-3.12997		GO:0033628	regulation of cell adhesion mediated by integrin	-3.01821
GO:0051962	positive regulation of nervous system development	-2.98743		mmu04730	Long-term depression - Mus musculus (house mouse)	-3.12846		GO:0070830	bicellular tight junction assembly	-2.99258
GO:0007507	heart development	-2.90595		GO:0070252	actin-mediated cell contraction	-3.12846		GO:0010717	regulation of epithelial to mesenchymal transition	-2.99137
GO:0071346	cellular response to type II interferon	-2.90524		GO:0071868	cellular response to monoamine stimulus	-3.12846		R-HSA-6811436	COPI-independent Golgi-to-ER retrograde traffic	-2.9675
GO:0001944	vasculature development	-2.89864		GO:0071870	cellular response to catecholamine stimulus	-3.12846		GO:0120032	regulation of plasma membrane bounded cell projection assembly	-2.95206
WP539	Wnt signaling pathway	-2.88186		GO:0060562	epithelial tube morphogenesis	-3.12002		GO:1901605	alpha-amino acid metabolic process	-2.9423
GO:0070201	regulation of establishment of protein localization	-2.88049		GO:0071559	response to transforming growth factor beta	-3.0836		GO:0097237	cellular response to toxic substance	-2.93483
GO:0110020	regulation of actomyosin structure organization	-2.83645		GO:2001238	positive regulation of extrinsic apoptotic signaling pathway	-3.06656		GO:0060491	regulation of cell projection assembly	-2.9326
GO:0032231	regulation of actin filament bundle assembly	-2.80351		GO:0071867	response to monoamine	-3.06656		GO:0071622	regulation of granulocyte chemotaxis	-2.91886
GO:0032024	positive regulation of insulin secretion	-2.80351		GO:0071869	response to catecholamine	-3.06656		R-HSA-6811442	Intra-Golgi and retrograde Golgi-to-ER traffic	-2.90382
GO:1903076	regulation of protein localization to plasma membrane	-2.77147		GO:0006650	glycerophospholipid metabolic process	-3.06004		GO:0043603	amide metabolic process	-2.90203
GO:0099536	synaptic signaling	-2.76847		mmu04723	Retrograde endocannabinoid signaling - Mus musculus (house mouse)	-3.01667		hsa04935	Growth hormone synthesis, secretion and action	-2.8804
GO:0120034	positive regulation of plasma membrane bounded cell projection assembly	-2.76098		WP385	Myometrial relaxation and contraction pathways	-3.00581		R-HSA-112040	G-protein mediated events	-2.84949
R-MMU-1266738	Developmental Biology	-2.72112		mmu04921	Oxytocin signaling pathway - Mus musculus (house mouse)	-2.96313		GO:0120192	tight junction assembly	-2.84949
GO:0048732	gland development	-2.68337		GO:0003231	cardiac ventricle development	-2.96313		GO:0001838	embryonic epithelial tube formation	-2.84088
GO:0061024	membrane organization	-2.64025		GO:0060541	respiratory system development	-2.96222		R-HSA-936837	Ion transport by P-type ATPases	-2.82725
GO:0003007	heart morphogenesis	-2.60578		R-MMU-170834	Signaling by TGF-beta Receptor Complex	-2.95165		hsa05170	Human immunodeficiency virus 1 infection	-2.81135
GO:0034341	response to type II interferon	-2.60492		R-MMU-9009391	Extra-nuclear estrogen signaling	-2.95165		GO:0000165	MAPK cascade	-2.81135
GO:0061041	regulation of wound healing	-2.59584		R-MMU-111885	Opioid Signalling	-2.93353		GO:0043297	apical junction assembly	-2.80542
GO:0099175	regulation of postsynapse organization	-2.569		GO:0035904	aorta development	-2.93353		GO:0046324	regulation of glucose import	-2.784
GO:0050767	regulation of neurogenesis	-2.54058		mmu04261	Adrenergic signaling in cardiomyocytes - Mus musculus (house mouse)	-2.93193		GO:0120193	tight junction organization	-2.784
GO:0042063	gliogenesis	-2.53079		GO:0032507	maintenance of protein location in cell	-2.91569		GO:1903053	regulation of extracellular matrix organization	-2.784
WP553	Calcium regulation in cardiac cells	-2.52563		WP2573	Primary focal segmental glomerulosclerosis (FSGS)	-2.91569		hsa04730	Long-term depression	-2.76296
GO:0016358	dendrite development	-2.48386		GO:0043270	positive regulation of monoatomic ion transport	-2.88365		GO:0006886	intracellular protein transport	-2.72927
GO:0046328	regulation of JNK cascade	-2.46757		mmu04918	Thyroid hormone synthesis - Mus musculus (house mouse)	-2.86374		hsa04728	Dopaminergic synapse	-2.72849
R-MMU-397014	Muscle contraction	-2.45151		GO:1990778	protein localization to cell periphery	-2.86284		GO:0090303	positive regulation of wound healing	-2.722
GO:0045785	positive regulation of cell adhesion	-2.44486		mmu04924	Renin secretion - Mus musculus (house mouse)	-2.83034		R-HSA-8856688	Golgi-to-ER retrograde transport	-2.71654
GO:0021700	developmental maturation	-2.41578		mmu05412	Arrhythmogenic right ventricular cardiomyopathy - Mus musculus (house mouse)	-2.81399		GO:0060560	developmental growth involved in morphogenesis	-2.71654
GO:0002009	morphogenesis of an epithelium	-2.39218		GO:0010975	regulation of neuron projection development	-2.80215		hsa04270	Vascular smooth muscle contraction	-2.70468
mmu04934	Cushing syndrome - Mus musculus (house mouse)	-2.38196		GO:0050680	negative regulation of epithelial cell proliferation	-2.79456		hsa05163	Human cytomegalovirus infection	-2.69842
GO:0007611	learning or memory	-2.37795		GO:0051223	regulation of protein transport	-2.78094		GO:0006903	vesicle targeting	-2.68244
GO:0071214	cellular response to abiotic stimulus	-2.35025		GO:0003208	cardiac ventricle morphogenesis	-2.73551		WP2374	Oncostatin M signaling pathway	-2.66315
GO:0104004	cellular response to environmental stimulus	-2.35025		GO:0051279	regulation of release of sequestered calcium ion into cytosol	-2.73551		GO:0044283	small molecule biosynthetic process	-2.65225
GO:0001525	angiogenesis	-2.32311		GO:0070482	response to oxygen levels	-2.72408		WP2032	Thyroid stimulating hormone (TSH) signaling pathway	-2.64419
GO:0050808	synapse organization	-2.30974		GO:0007229	integrin-mediated signaling pathway	-2.72043		GO:1904377	positive regulation of protein localization to cell periphery	-2.60717
WP572	EGFR1 signaling pathway	-2.28858		mmu04540	Gap junction - Mus musculus (house mouse)	-2.67634		GO:0009100	glycoprotein metabolic process	-2.59176
GO:0048762	mesenchymal cell differentiation	-2.27489		mmu04970	Salivary secretion - Mus musculus (house mouse)	-2.67634		hsa04020	Calcium signaling pathway	-2.57722
GO:0051896	regulation of protein kinase B signaling	-2.26811		GO:0070201	regulation of establishment of protein localization	-2.66226		GO:0045765	regulation of angiogenesis	-2.57328
GO:0051223	regulation of protein transport	-2.21929		mmu05323	Rheumatoid arthritis - Mus musculus (house mouse)	-2.66201		hsa04723	Retrograde endocannabinoid signaling	-2.54844
GO:0050905	neuromuscular process	-2.21531		GO:0050848	regulation of calcium-mediated signaling	-2.63387		GO:1901342	regulation of vasculature development	-2.53689
GO:0050890	cognition	-2.21149		GO:0071363	cellular response to growth factor stimulus	-2.6041		R-HSA-1445148	Translocation of SLC2A4 (GLUT4) to the plasma membrane	-2.53656
GO:0031589	cell-substrate adhesion	-2.20888		GO:0042692	muscle cell differentiation	-2.57873		hsa04921	Oxytocin signaling pathway	-2.48652
R-MMU-556833	Metabolism of lipids	-2.20396		GO:0043269	regulation of monoatomic ion transport	-2.57681		hsa04514	Cell adhesion molecules	-2.45658
GO:0050714	positive regulation of protein secretion	-2.18983		GO:0007179	transforming growth factor beta receptor signaling pathway	-2.55337		GO:0045834	positive regulation of lipid metabolic process	-2.45658
GO:0044242	cellular lipid catabolic process	-2.17731		R-MMU-382551	Transport of small molecules	-2.5504		GO:0030433	ubiquitin-dependent ERAD pathway	-2.43826
GO:0045216	cell-cell junction organization	-2.1588		GO:0006644	phospholipid metabolic process	-2.54436		GO:0098742	cell-cell adhesion via plasma-membrane adhesion molecules	-2.4218
GO:0007409	axonogenesis	-2.12009		GO:0046486	glycerolipid metabolic process	-2.54436		GO:0060828	regulation of canonical Wnt signaling pathway	-2.41478
GO:0032872	regulation of stress-activated MAPK cascade	-2.11681		R-MMU-9006936	Signaling by TGFB family members	-2.54049		GO:0045921	positive regulation of exocytosis	-2.40732
GO:1902075	cellular response to salt	-2.11681		mmu04070	Phosphatidylinositol signaling system - Mus musculus (house mouse)	-2.54049		hsa05012	Parkinson disease	-2.38699
GO:0070302	regulation of stress-activated protein kinase signaling cascade	-2.09353		GO:0061138	morphogenesis of a branching epithelium	-2.53843		GO:0000281	mitotic cytokinesis	-2.37721
GO:0048738	cardiac muscle tissue development	-2.04843		GO:0048562	embryonic organ morphogenesis	-2.53306		M115	PID REG GR PATHWAY	-2.37721
GO:0014706	striated muscle tissue development	-2.01583		GO:0070848	response to growth factor	-2.53147		GO:0050848	regulation of calcium-mediated signaling	-2.37721
GO:0050796	regulation of insulin secretion	-2.01049		GO:1903169	regulation of calcium ion transmembrane transport	-2.52292		GO:0051603	proteolysis involved in protein catabolic process	-2.37195
mmu04810	Regulation of actin cytoskeleton - Mus musculus (house mouse)	-1.95855		GO:0050708	regulation of protein secretion	-2.50518		GO:0006518	peptide metabolic process	-2.37109
GO:0061564	axon development	-1.93807		GO:0071407	cellular response to organic cyclic compound	-2.47891		GO:1902117	positive regulation of organelle assembly	-2.36246
GO:0007411	axon guidance	-1.90424		mmu04933	AGE-RAGE signaling pathway in diabetic complications - Mus musculus (house mouse)	-2.47819		GO:0009141	nucleoside triphosphate metabolic process	-2.36131
GO:0097485	neuron projection guidance	-1.90424		GO:0001763	morphogenesis of a branching structure	-2.45518		GO:0007034	vacuolar transport	-2.35215
GO:0060485	mesenchyme development	-1.89467		mmu05142	Chagas disease - Mus musculus (house mouse)	-2.4542		GO:0046394	carboxylic acid biosynthetic process	-2.33289
R-MMU-76002	Platelet activation, signaling and aggregation	-1.88992		GO:0048738	cardiac muscle tissue development	-2.43333		GO:0090101	negative regulation of transmembrane receptor protein serine/threonine kinase signaling pathway	-2.32502
GO:0071695	anatomical structure maturation	-1.79487		mmu04928	Parathyroid hormone synthesis, secretion and action - Mus musculus (house mouse)	-2.39638		GO:0009101	glycoprotein biosynthetic process	-2.31966
R-MMU-109582	Hemostasis	-1.78529		GO:1904427	positive regulation of calcium ion transmembrane transport	-2.38516		GO:0016053	organic acid biosynthetic process	-2.31309
GO:0034329	cell junction assembly	-1.73206		GO:0045785	positive regulation of cell adhesion	-2.37838		GO:0007565	female pregnancy	-2.30724
GO:0006935	chemotaxis	-1.73092		GO:0051651	maintenance of location in cell	-2.36306		GO:0098869	cellular oxidant detoxification	-2.30533
GO:0042330	taxis	-1.72534		mmu04024	cAMP signaling pathway - Mus musculus (house mouse)	-2.36293		GO:0034329	cell junction assembly	-2.30003
GO:0051924	regulation of calcium ion transport	-1.67299		GO:0048568	embryonic organ development	-2.33026		GO:0006520	amino acid metabolic process	-2.28709
GO:0040011	locomotion	-1.66042		GO:0032024	positive regulation of insulin secretion	-2.32015		R-HSA-2980736	Peptide hormone metabolism	-2.27785
GO:0048589	developmental growth	-1.66042		GO:0060840	artery development	-2.32015		GO:0007032	endosome organization	-2.25103
GO:0040007	growth	-1.64734		GO:0032231	regulation of actin filament bundle assembly	-2.32015		GO:0045216	cell-cell junction organization	-2.24683
GO:0050878	regulation of body fluid levels	-1.54435		R-MMU-114608	Platelet degranulation	-2.30967		R-HSA-111885	Opioid Signalling	-2.23786
GO:0070372	regulation of ERK1 and ERK2 cascade	-1.53769		GO:0006812	monoatomic cation transport	-2.30501		WP2355	Corticotropin-releasing hormone signaling pathway	-2.23786
GO:0050708	regulation of protein secretion	-1.53107		mmu04935	Growth hormone synthesis, secretion and action - Mus musculus (house mouse)	-2.2993		hsa04912	GnRH signaling pathway	-2.22485
GO:1902074	response to salt	-1.50507		GO:0031032	actomyosin structure organization	-2.2993		R-HSA-9013423	RAC3 GTPase cycle	-2.212
GO:0015711	organic anion transport	-1.47355		mmu04670	Leukocyte transendothelial migration - Mus musculus (house mouse)	-2.28902		R-HSA-9013149	RAC1 GTPase cycle	-2.20533
GO:0042176	regulation of protein catabolic process	-1.44008		GO:0042472	inner ear morphogenesis	-2.27883		R-HSA-1592230	Mitochondrial biogenesis	-2.1993
GO:0034762	regulation of transmembrane transport	-1.42433		GO:0010976	positive regulation of neuron projection development	-2.27019		GO:0043405	regulation of MAP kinase activity	-2.19718
GO:0048598	embryonic morphogenesis	-1.41378		R-MMU-76005	Response to elevated platelet cytosolic Ca2+	-2.25874		GO:0008217	regulation of blood pressure	-2.19718
R-MMU-1280218	Adaptive Immune System	-1.41168		mmu05170	Human immunodeficiency virus 1 infection - Mus musculus (house mouse)	-2.25746		R-HSA-1852241	Organelle biogenesis and maintenance	-2.19345
GO:0099537	trans-synaptic signaling	-1.38783		GO:0060485	mesenchyme development	-2.23235		GO:0045936	negative regulation of phosphate metabolic process	-2.18109
mmu05010	Alzheimer disease - Mus musculus (house mouse)	-1.38783		GO:0051345	positive regulation of hydrolase activity	-2.23053		GO:0051896	regulation of protein kinase B signaling	-2.18105
GO:0060537	muscle tissue development	-1.37662		GO:0006816	calcium ion transport	-2.22615		GO:0010563	negative regulation of phosphorus metabolic process	-2.17625
GO:0048167	regulation of synaptic plasticity	-1.36281		GO:0034330	cell junction organization	-2.21572		R-HSA-9694516	SARS-CoV-2 Infection	-2.17542
GO:0006886	intracellular protein transport	-1.34279		mmu04071	Sphingolipid signaling pathway - Mus musculus (house mouse)	-2.21008		hsa04713	Circadian entrainment	-2.17433
GO:0048638	regulation of developmental growth	-1.32787		GO:0048771	tissue remodeling	-2.15441		GO:0036503	ERAD pathway	-2.17433
				GO:0009611	response to wounding	-2.13387		WP4540	Hippo signaling regulation pathways	-2.16205
				GO:0090257	regulation of muscle system process	-2.13074		hsa04750	Inflammatory mediator regulation of TRP channels	-2.16205
				GO:0071396	cellular response to lipid	-2.12605		hsa04925	Aldosterone synthesis and secretion	-2.16205
				mmu04210	Apoptosis - Mus musculus (house mouse)	-2.11884		GO:0006493	protein O-linked glycosylation	-2.16205
				GO:0009791	post-embryonic development	-2.11013		R-HSA-196854	Metabolism of vitamins and cofactors	-2.15722
				GO:0014070	response to organic cyclic compound	-2.10959		GO:0030168	platelet activation	-2.14992
				GO:1903522	regulation of blood circulation	-2.0967		hsa04062	Chemokine signaling pathway	-2.14937
				GO:2001233	regulation of apoptotic signaling pathway	-2.07454		R-HSA-372790	Signaling by GPCR	-2.14753
				GO:0050678	regulation of epithelial cell proliferation	-2.0704		hsa05142	Chagas disease	-2.11432
				GO:0010811	positive regulation of cell-substrate adhesion	-2.0676		GO:0030512	negative regulation of transforming growth factor beta receptor signaling pathway	-2.11432
				GO:0042471	ear morphogenesis	-2.05929		GO:0006511	ubiquitin-dependent protein catabolic process	-2.10032
				GO:0042060	wound healing	-2.05811		GO:0006914	autophagy	-2.08847
				mmu04270	Vascular smooth muscle contraction - Mus musculus (house mouse)	-2.05105		GO:0061919	process utilizing autophagic mechanism	-2.08847
				mmu05418	Fluid shear stress and atherosclerosis - Mus musculus (house mouse)	-2.0267		GO:0043473	pigmentation	-2.07987
				GO:0030003	intracellular monoatomic cation homeostasis	-2.02558		hsa04928	Parathyroid hormone synthesis, secretion and action	-2.06863
				GO:0022604	regulation of cell morphogenesis	-2.02066		R-HSA-2187338	Visual phototransduction	-2.06863
				GO:0090277	positive regulation of peptide hormone secretion	-2.01078		GO:0019941	modification-dependent protein catabolic process	-2.06163
				GO:0007009	plasma membrane organization	-2.01078		GO:0022409	positive regulation of cell-cell adhesion	-2.04964
				GO:0030001	metal ion transport	-1.99881		GO:0006631	fatty acid metabolic process	-2.04964
				GO:0035051	cardiocyte differentiation	-1.9951		GO:0048024	regulation of mRNA splicing, via spliceosome	-2.04651
				GO:0003206	cardiac chamber morphogenesis	-1.98734		GO:0001676	long-chain fatty acid metabolic process	-2.02483
				GO:0006873	intracellular monoatomic ion homeostasis	-1.98213		R-HSA-195258	RHO GTPase Effectors	-2.02254
				GO:0002793	positive regulation of peptide secretion	-1.97964		GO:0043632	modification-dependent macromolecule catabolic process	-2.01638
				R-MMU-397014	Muscle contraction	-1.97964		GO:0061640	cytoskeleton-dependent cytokinesis	-2.01416
				GO:0046474	glycerophospholipid biosynthetic process	-1.96441		GO:0120034	positive regulation of plasma membrane bounded cell projection assembly	-2.01416
				GO:0001558	regulation of cell growth	-1.94756		GO:0015931	nucleobase-containing compound transport	-2.00183
				GO:1901136	carbohydrate derivative catabolic process	-1.94198		hsa04725	Cholinergic synapse	-1.99314
				R-MMU-1280218	Adaptive Immune System	-1.93891		GO:0000910	cytokinesis	-1.99314
				GO:0007423	sensory organ development	-1.93891		hsa04724	Glutamatergic synapse	-1.98278
				R-MMU-8939211	ESR-mediated signaling	-1.9346		GO:0001933	negative regulation of protein phosphorylation	-1.98025
				GO:0052547	regulation of peptidase activity	-1.91755		WP5322	CKAP4 signaling pathway map	-1.96238
				GO:0010634	positive regulation of epithelial cell migration	-1.9128		R-HSA-9610379	HCMV Late Events	-1.96238
				mmu04934	Cushing syndrome - Mus musculus (house mouse)	-1.9128		R-HSA-9824446	Viral Infection Pathways	-1.95752
				GO:0007565	female pregnancy	-1.9128		GO:0006486	protein glycosylation	-1.95404
				GO:0050807	regulation of synapse organization	-1.9002		GO:0043413	macromolecule glycosylation	-1.95404
				GO:0010977	negative regulation of neuron projection development	-1.89851		GO:0009636	response to toxic substance	-1.94736
				GO:0048754	branching morphogenesis of an epithelial tube	-1.87745		GO:0051897	positive regulation of protein kinase B signaling	-1.94237
				mmu04530	Tight junction - Mus musculus (house mouse)	-1.87745		GO:0046034	ATP metabolic process	-1.94237
				GO:0006937	regulation of muscle contraction	-1.87053		hsa05022	Pathways of neurodegeneration - multiple diseases	-1.93913
				GO:0044057	regulation of system process	-1.86652		R-HSA-8939211	ESR-mediated signaling	-1.93412
				R-MMU-983712	Ion channel transport	-1.86365		GO:0007188	adenylate cyclase-modulating G protein-coupled receptor signaling pathway	-1.92755
				GO:0050803	regulation of synapse structure or activity	-1.86255		GO:0034976	response to endoplasmic reticulum stress	-1.92755
				GO:2001236	regulation of extrinsic apoptotic signaling pathway	-1.85681		GO:0006986	response to unfolded protein	-1.92273
				GO:0090596	sensory organ morphogenesis	-1.85331		GO:1903311	regulation of mRNA metabolic process	-1.89446
				GO:0051494	negative regulation of cytoskeleton organization	-1.85003		GO:0006753	nucleoside phosphate metabolic process	-1.89425
				GO:0006897	endocytosis	-1.84879		R-HSA-388396	GPCR downstream signalling	-1.88776
				GO:0034612	response to tumor necrosis factor	-1.84328		R-HSA-1630316	Glycosaminoglycan metabolism	-1.88456
				GO:1902904	negative regulation of supramolecular fiber organization	-1.83659		GO:0042157	lipoprotein metabolic process	-1.88456
				mmu04022	cGMP-PKG signaling pathway - Mus musculus (house mouse)	-1.83659		R-HSA-162906	HIV Infection	-1.87624
				GO:0001822	kidney development	-1.83506		GO:0051028	mRNA transport	-1.86599
				GO:1904064	positive regulation of cation transmembrane transport	-1.82993		GO:0019216	regulation of lipid metabolic process	-1.86065
				GO:0050767	regulation of neurogenesis	-1.82431		GO:0070085	glycosylation	-1.85138
				GO:0045927	positive regulation of growth	-1.81708		GO:0007043	cell-cell junction assembly	-1.83876
				GO:0048762	mesenchymal cell differentiation	-1.81023		R-HSA-1483206	Glycerophospholipid biosynthesis	-1.83876
				GO:0035107	appendage morphogenesis	-1.80374		GO:0042326	negative regulation of phosphorylation	-1.83234
				GO:0035108	limb morphogenesis	-1.80374		GO:0007189	adenylate cyclase-activating G protein-coupled receptor signaling pathway	-1.82985
				GO:0070588	calcium ion transmembrane transport	-1.7973		GO:0032787	monocarboxylic acid metabolic process	-1.79709
				GO:0040008	regulation of growth	-1.79471		GO:0071456	cellular response to hypoxia	-1.78641
				GO:0044703	multi-organism reproductive process	-1.7909		WP382	MAPK signaling pathway	-1.77978
				GO:0060041	retina development in camera-type eye	-1.77822		GO:0006913	nucleocytoplasmic transport	-1.77978
				mmu04145	Phagosome - Mus musculus (house mouse)	-1.77822		GO:0051169	nuclear transport	-1.77978
				GO:0045017	glycerolipid biosynthetic process	-1.77194		R-HSA-162599	Late Phase of HIV Life Cycle	-1.77795
				GO:0072001	renal system development	-1.76471		GO:0050863	regulation of T cell activation	-1.76854
				GO:0051301	cell division	-1.76007		GO:1903037	regulation of leukocyte cell-cell adhesion	-1.76411
				GO:0050905	neuromuscular process	-1.75333		GO:0050684	regulation of mRNA processing	-1.75298
				GO:0043549	regulation of kinase activity	-1.74785		GO:0051640	organelle localization	-1.7527
				GO:0050770	regulation of axonogenesis	-1.74721		GO:0090090	negative regulation of canonical Wnt signaling pathway	-1.74479
				GO:0030534	adult behavior	-1.72307		hsa05010	Alzheimer disease	-1.74213
				mmu04062	Chemokine signaling pathway - Mus musculus (house mouse)	-1.71713		GO:0035966	response to topologically incorrect protein	-1.72862
				GO:0055080	monoatomic cation homeostasis	-1.71468		WP2858	Ectoderm differentiation	-1.72862
				GO:0048660	regulation of smooth muscle cell proliferation	-1.71122		GO:0009205	purine ribonucleoside triphosphate metabolic process	-1.72063
				GO:0046887	positive regulation of hormone secretion	-1.70535		GO:0045727	positive regulation of translation	-1.72063
				GO:0021915	neural tube development	-1.69952		WP2853	Endoderm differentiation	-1.71271
				GO:0044706	multi-multicellular organism process	-1.69952		GO:0051656	establishment of organelle localization	-1.71199
				GO:0008016	regulation of heart contraction	-1.68795		GO:0050714	positive regulation of protein secretion	-1.69705
				GO:0019932	second-messenger-mediated signaling	-1.68795		GO:0009165	nucleotide biosynthetic process	-1.69067
				GO:0002429	immune response-activating cell surface receptor signaling pathway	-1.68221		GO:0009144	purine nucleoside triphosphate metabolic process	-1.68164
				GO:0050801	monoatomic ion homeostasis	-1.6801		GO:1901293	nucleoside phosphate biosynthetic process	-1.68
				R-MMU-416476	G alpha (q) signalling events	-1.67084		R-HSA-162587	HIV Life Cycle	-1.67403
				R-MMU-112315	Transmission across Chemical Synapses	-1.66521		GO:0017015	regulation of transforming growth factor beta receptor signaling pathway	-1.66647
				GO:0008654	phospholipid biosynthetic process	-1.65961		GO:0009199	ribonucleoside triphosphate metabolic process	-1.66647
				mmu05200	Pathways in cancer - Mus musculus (house mouse)	-1.65857		GO:0070663	regulation of leukocyte proliferation	-1.66418
				GO:0040013	negative regulation of locomotion	-1.65485		GO:0055086	nucleobase-containing small molecule metabolic process	-1.64421
				GO:0010952	positive regulation of peptidase activity	-1.65404		GO:1903844	regulation of cellular response to transforming growth factor beta stimulus	-1.64416
				GO:0008285	negative regulation of cell population proliferation	-1.6535		hsa04261	Adrenergic signaling in cardiomyocytes	-1.63683
				GO:0030308	negative regulation of cell growth	-1.63752		GO:0006820	monoatomic anion transport	-1.63683
				GO:0034767	positive regulation of monoatomic ion transmembrane transport	-1.63752		GO:0050657	nucleic acid transport	-1.63683
				GO:0007163	establishment or maintenance of cell polarity	-1.63752		GO:0050658	RNA transport	-1.63683
				GO:0051346	negative regulation of hydrolase activity	-1.63561		R-HSA-9013148	CDC42 GTPase cycle	-1.62956
				GO:0007610	behavior	-1.6284		GO:0007338	single fertilization	-1.62956
				R-MMU-9006931	Signaling by Nuclear Receptors	-1.62127		GO:0050708	regulation of protein secretion	-1.62813
				GO:0030307	positive regulation of cell growth	-1.62127		GO:0051236	establishment of RNA localization	-1.62234
				GO:1904062	regulation of monoatomic cation transmembrane transport	-1.6167		R-HSA-9679506	SARS-CoV Infections	-1.61772
				GO:0002768	immune response-regulating cell surface receptor signaling pathway	-1.61592		GO:0010976	positive regulation of neuron projection development	-1.61518
				mmu05415	Diabetic cardiomyopathy - Mus musculus (house mouse)	-1.61059		GO:0015698	inorganic anion transport	-1.61518
				GO:0048736	appendage development	-1.61059		GO:0032412	regulation of monoatomic ion transmembrane transporter activity	-1.60803
				GO:0060173	limb development	-1.61059		R-HSA-9609646	HCMV Infection	-1.59401
				GO:0007188	adenylate cyclase-modulating G protein-coupled receptor signaling pathway	-1.58959		GO:0071560	cellular response to transforming growth factor beta stimulus	-1.58016
				GO:0007204	positive regulation of cytosolic calcium ion concentration	-1.58959		GO:0050796	regulation of insulin secretion	-1.57331
				R-MMU-388396	GPCR downstream signalling	-1.58745		GO:0048639	positive regulation of developmental growth	-1.55975
				GO:0098660	inorganic ion transmembrane transport	-1.58458		GO:0016042	lipid catabolic process	-1.55934
				R-MMU-425407	SLC-mediated transmembrane transport	-1.57926		GO:0022898	regulation of transmembrane transporter activity	-1.54986
				GO:0031345	negative regulation of cell projection organization	-1.57413		GO:0007156	homophilic cell adhesion via plasma membrane adhesion molecules	-1.54639
				GO:0006874	intracellular calcium ion homeostasis	-1.56904		GO:0051250	negative regulation of lymphocyte activation	-1.53321
				GO:0048863	stem cell differentiation	-1.56397		GO:0071559	response to transforming growth factor beta	-1.53321
				GO:0055082	intracellular chemical homeostasis	-1.55899		GO:0051650	establishment of vesicle localization	-1.5267
				GO:0050796	regulation of insulin secretion	-1.55893		GO:0034250	positive regulation of amide metabolic process	-1.52022
				GO:0051960	regulation of nervous system development	-1.51479		R-HSA-9006931	Signaling by Nuclear Receptors	-1.51731
				GO:0034220	monoatomic ion transmembrane transport	-1.50938		GO:0034248	regulation of amide metabolic process	-1.5161
				R-MMU-372790	Signaling by GPCR	-1.49329		GO:0030178	negative regulation of Wnt signaling pathway	-1.50741
				mmu04020	Calcium signaling pathway - Mus musculus (house mouse)	-1.46796		GO:0006403	RNA localization	-1.50107
				GO:1901888	regulation of cell junction assembly	-1.45889		GO:0090092	regulation of transmembrane receptor protein serine/threonine kinase signaling pathway	-1.49465
				GO:0007411	axon guidance	-1.45889		GO:0007005	mitochondrion organization	-1.47986
				GO:0097485	neuron projection guidance	-1.45889		GO:0071478	cellular response to radiation	-1.47001
				GO:0051146	striated muscle cell differentiation	-1.45438		GO:0097190	apoptotic signaling pathway	-1.46371
				GO:0007178	transmembrane receptor protein serine/threonine kinase signaling pathway	-1.4499		GO:0042129	regulation of T cell proliferation	-1.4459
				GO:0010632	regulation of epithelial cell migration	-1.42782		GO:0051648	vesicle localization	-1.4459
				GO:0055074	calcium ion homeostasis	-1.41053		GO:0043484	regulation of RNA splicing	-1.4459
				GO:0050870	positive regulation of T cell activation	-1.41053		GO:0045766	positive regulation of angiogenesis	-1.43408
				GO:0007167	enzyme-linked receptor protein signaling pathway	-1.38892		GO:1904018	positive regulation of vasculature development	-1.43408
				GO:0061564	axon development	-1.38156		WP2877	Vitamin D receptor pathway	-1.42242
				GO:0002757	immune response-activating signaling pathway	-1.37282		GO:0007033	vacuole organization	-1.42242
				GO:0090276	regulation of peptide hormone secretion	-1.36465		GO:0048839	inner ear development	-1.39953
				mmu05012	Parkinson disease - Mus musculus (house mouse)	-1.36465		GO:0032409	regulation of transporter activity	-1.39628
				GO:0045926	negative regulation of growth	-1.3606		GO:0031647	regulation of protein stability	-1.39628
				GO:0043254	regulation of protein-containing complex assembly	-1.35775		GO:0090276	regulation of peptide hormone secretion	-1.3939
				GO:0071695	anatomical structure maturation	-1.35656		GO:0009117	nucleotide metabolic process	-1.38861
				GO:0098771	inorganic ion homeostasis	-1.34606		GO:0032872	regulation of stress-activated MAPK cascade	-1.38831
				GO:0002791	regulation of peptide secretion	-1.34456		GO:0044242	cellular lipid catabolic process	-1.38831
				GO:0050730	regulation of peptidyl-tyrosine phosphorylation	-1.34059		hsa05167	Kaposi sarcoma-associated herpesvirus infection	-1.38275
				GO:0048732	gland development	-1.34026		GO:0009152	purine ribonucleotide biosynthetic process	-1.38275
				GO:0090087	regulation of peptide transport	-1.33665		GO:0009566	fertilization	-1.38275
				GO:1901615	organic hydroxy compound metabolic process	-1.32876		GO:0007626	locomotory behavior	-1.37722
				GO:0032989	cellular component morphogenesis	-1.31138		GO:0002791	regulation of peptide secretion	-1.37722
				GO:0034764	positive regulation of transmembrane transport	-1.30951		GO:0031400	negative regulation of protein modification process	-1.37249
				GO:1903039	positive regulation of leukocyte cell-cell adhesion	-1.3057		GO:0070302	regulation of stress-activated protein kinase signaling cascade	-1.37173
								GO:0090087	regulation of peptide transport	-1.36628
								GO:0016236	macroautophagy	-1.36628
								GO:0022613	ribonucleoprotein complex biogenesis	-1.35661
								GO:0043161	proteasome-mediated ubiquitin-dependent protein catabolic process	-1.33686
								GO:0009150	purine ribonucleotide metabolic process	-1.33686
								GO:0006643	membrane lipid metabolic process	-1.3238
								GO:2000241	regulation of reproductive process	-1.31864
								GO:0090287	regulation of cellular response to growth factor stimulus	-1.31405
								GO:0009260	ribonucleotide biosynthetic process	-1.3084
								GO:0006469	negative regulation of protein kinase activity	-1.30332
								GO:0072594	establishment of protein localization to organelle	-1.30284

## Sheet: H2O2_Specific_BP
Table S9_B. Uniquely enriched Biological Process clusters of up-regulated surface proteins in each comparison (Related to Figure 3).
Significantly enriched clusters (p-value < 0.05 and min enrichment 1.5)
Description: The following primary cells were used: human- human umbilical vein endothelial cells (HUVEC) and normal human lung fibroblasts (NHLF); mouse- mouse embryonic fibroblasts (MEF) and AST (astrocytes). Senescence conditions are denoted as follows: H2O2- hydrogen peroxide treatment, ETO- etoposide treatment and EPO- epoxomicin treatment. This analysis was carried out by GO from the Metasc…
AST_ETO vs. AST_H2O2 vs. AST_EPO				MEF_ETO vs. MEF_H2O2				NHLF_ETO vs. NHLF_H2O2
Enriched clusters	Description	LogP_AST_H2O2		Enriched clusters	Description	LogP_MEF_H2O2		Enriched clusters	Description	LogP_NHLF_H2O2
R-MMU-194315	Signaling by Rho GTPases	-5.16353		GO:0030199	collagen fibril organization	-7.87987		GO:1990778	protein localization to cell periphery	-11.3841
R-MMU-9716542	Signaling by Rho GTPases, Miro GTPases and RHOBTB3	-5.08145		R-MMU-1474290	Collagen formation	-7.08013		GO:0072659	protein localization to plasma membrane	-9.02282
R-MMU-9035034	RHOF GTPase cycle	-4.39028		R-MMU-1650814	Collagen biosynthesis and modifying enzymes	-6.00242		GO:0140352	export from cell	-8.22313
R-MMU-9013405	RHOD GTPase cycle	-4.04872		R-MMU-3000171	Non-integrin membrane-ECM interactions	-5.60499		GO:0030100	regulation of endocytosis	-8.15647
GO:0008360	regulation of cell shape	-3.88406		mmu04512	ECM-receptor interaction - Mus musculus (house mouse)	-5.1747		GO:0002011	morphogenesis of an epithelial sheet	-7.97684
GO:1901184	regulation of ERBB signaling pathway	-3.4054		R-MMU-2022090	Assembly of collagen fibrils and other multimeric structures	-5.00032		GO:0032940	secretion by cell	-7.29339
GO:0071677	positive regulation of mononuclear cell migration	-3.38935		R-MMU-2243919	Crosslinking of collagen fibrils	-4.94264		GO:0043065	positive regulation of apoptotic process	-6.6266
GO:0003014	renal system process	-2.84636		R-MMU-1474228	Degradation of the extracellular matrix	-4.76012		GO:0051346	negative regulation of hydrolase activity	-6.55809
GO:0071675	regulation of mononuclear cell migration	-2.78705		R-MMU-1442490	Collagen degradation	-4.65041		GO:0043068	positive regulation of programmed cell death	-6.4065
GO:1901216	positive regulation of neuron death	-2.78705		R-MMU-8874081	MET activates PTK2 signaling	-4.54839		GO:0007507	heart development	-6.39675
mmu05135	Yersinia infection - Mus musculus (house mouse)	-2.7306		GO:0032963	collagen metabolic process	-4.52901		R-HSA-1474228	Degradation of the extracellular matrix	-6.02942
GO:0007346	regulation of mitotic cell cycle	-2.67206		GO:0018126	protein hydroxylation	-4.09739		GO:0046903	secretion	-5.98838
GO:0002683	negative regulation of immune system process	-2.58528		R-MMU-8875878	MET promotes cell motility	-4.00607		GO:0010942	positive regulation of cell death	-5.96096
R-MMU-9013149	RAC1 GTPase cycle	-2.49847		R-MMU-202733	Cell surface interactions at the vascular wall	-3.82867		R-HSA-8856828	Clathrin-mediated endocytosis	-5.8917
GO:2000045	regulation of G1/S transition of mitotic cell cycle	-2.46156		R-MMU-8948216	Collagen chain trimerization	-3.80333		WP3303	RAC1/PAK1/p38/MMP2 pathway	-5.74707
GO:0002687	positive regulation of leukocyte migration	-2.44713		R-MMU-198933	Immunoregulatory interactions between a Lymphoid and a non-Lymphoid cell	-3.70176		hsa05165	Human papillomavirus infection	-5.7256
GO:0051494	negative regulation of cytoskeleton organization	-2.43998		WP85	Focal adhesion	-3.63145		GO:0045807	positive regulation of endocytosis	-5.69652
GO:1902806	regulation of cell cycle G1/S phase transition	-2.28704		mmu04510	Focal adhesion - Mus musculus (house mouse)	-3.44563		GO:0052547	regulation of peptidase activity	-5.53876
GO:0046578	regulation of Ras protein signal transduction	-2.25641		GO:0030705	cytoskeleton-dependent intracellular transport	-3.42612		R-HSA-3000471	Scavenging by Class B Receptors	-5.52553
GO:0051056	regulation of small GTPase mediated signal transduction	-2.08356		GO:0031400	negative regulation of protein modification process	-3.15347		GO:0048015	phosphatidylinositol-mediated signaling	-5.49574
GO:0050900	leukocyte migration	-2.03817		GO:0034341	response to type II interferon	-3.13938		R-HSA-3000178	ECM proteoglycans	-5.46194
GO:0002685	regulation of leukocyte migration	-2.02346		GO:0010812	negative regulation of cell-substrate adhesion	-3.06656		GO:0048017	inositol lipid-mediated signaling	-5.36339
GO:0140352	export from cell	-1.91079		GO:0048260	positive regulation of receptor-mediated endocytosis	-3.02637		GO:0071900	regulation of protein serine/threonine kinase activity	-5.33055
GO:0010948	negative regulation of cell cycle process	-1.88243		GO:0045071	negative regulation of viral genome replication	-3.00677		M92	PID ANGIOPOIETIN RECEPTOR PATHWAY	-5.1849
GO:0010638	positive regulation of organelle organization	-1.81489		R-MMU-216083	Integrin cell surface interactions	-2.98749		hsa04512	ECM-receptor interaction	-5.09067
GO:0043410	positive regulation of MAPK cascade	-1.80409		R-MMU-6806834	Signaling by MET	-2.96853		R-HSA-425407	SLC-mediated transmembrane transport	-5.08403
GO:0006644	phospholipid metabolic process	-1.66848		GO:0099518	vesicle cytoskeletal trafficking	-2.94986		GO:0010886	positive regulation of cholesterol storage	-5.0818
GO:1901990	regulation of mitotic cell cycle phase transition	-1.62807		GO:0050727	regulation of inflammatory response	-2.89702		WP3286	Copper homeostasis	-5.01488
GO:0006869	lipid transport	-1.6215		GO:0035456	response to interferon-beta	-2.89555		GO:0052548	regulation of endopeptidase activity	-4.96089
GO:0045787	positive regulation of cell cycle	-1.59883		GO:1903900	regulation of viral life cycle	-2.84555		GO:0099504	synaptic vesicle cycle	-4.93906
GO:0045786	negative regulation of cell cycle	-1.57357		GO:0051650	establishment of vesicle localization	-2.81628		GO:0003007	heart morphogenesis	-4.93335
GO:0010639	negative regulation of organelle organization	-1.55506		GO:0051648	vesicle localization	-2.67831		WP4917	Proximal tubule transport	-4.8583
GO:0010876	lipid localization	-1.50159		GO:0032102	negative regulation of response to external stimulus	-2.6013		GO:1902600	proton transmembrane transport	-4.84054
GO:0010564	regulation of cell cycle process	-1.37472		GO:0008593	regulation of Notch signaling pathway	-2.58656		GO:0050804	modulation of chemical synaptic transmission	-4.83498
GO:0032940	secretion by cell	-1.35761		GO:0050792	regulation of viral process	-2.58506		GO:0044319	wound healing, spreading of cells	-4.83297
GO:1901987	regulation of cell cycle phase transition	-1.35269		WP2841	Focal adhesion: PI3K-Akt-mTOR signaling pathway	-2.58325		GO:0090505	epiboly involved in wound healing	-4.83297
				GO:0045069	regulation of viral genome replication	-2.47068		GO:0099177	regulation of trans-synaptic signaling	-4.82625
				GO:0045807	positive regulation of endocytosis	-2.45223		R-HSA-3000171	Non-integrin membrane-ECM interactions	-4.78444
				GO:0001525	angiogenesis	-2.44217		GO:0090504	epiboly	-4.77033
				GO:0071900	regulation of protein serine/threonine kinase activity	-2.40484		GO:0099003	vesicle-mediated transport in synapse	-4.74574
				GO:0001933	negative regulation of protein phosphorylation	-2.37872		R-HSA-8874081	MET activates PTK2 signaling	-4.70999
				mmu04974	Protein digestion and absorption - Mus musculus (house mouse)	-2.3768		GO:0060674	placenta blood vessel development	-4.70999
				GO:0008217	regulation of blood pressure	-2.36568		GO:0090557	establishment of endothelial intestinal barrier	-4.61765
				GO:0031214	biomineral tissue development	-2.3656		GO:0070050	neuron cellular homeostasis	-4.57822
				GO:0060348	bone development	-2.35871		WP3680	Physico-chemical features and toxicity-associated pathways	-4.54588
				GO:0060349	bone morphogenesis	-2.35451		M18	PID INTEGRIN1 PATHWAY	-4.54588
				GO:0071901	negative regulation of protein serine/threonine kinase activity	-2.35451		GO:0071257	cellular response to electrical stimulus	-4.49442
				mmu04151	PI3K-Akt signaling pathway - Mus musculus (house mouse)	-2.35304		GO:0010466	negative regulation of peptidase activity	-4.48645
				GO:0048525	negative regulation of viral process	-2.34353		GO:0098739	import across plasma membrane	-4.46462
				GO:0014074	response to purine-containing compound	-2.31123		GO:0042552	myelination	-4.44832
				GO:0043393	regulation of protein binding	-2.31093		hsa04530	Tight junction	-4.43164
				GO:1903076	regulation of protein localization to plasma membrane	-2.26959		WP3932	Focal adhesion: PI3K-Akt-mTOR-signaling pathway	-4.40896
				GO:0002685	regulation of leukocyte migration	-2.22023		GO:0007272	ensheathment of neurons	-4.4058
				GO:0042326	negative regulation of phosphorylation	-2.21676		GO:0008366	axon ensheathment	-4.4058
				GO:0045087	innate immune response	-2.18985		GO:0061000	negative regulation of dendritic spine development	-4.38219
				GO:0051656	establishment of organelle localization	-2.16646		GO:0006887	exocytosis	-4.3799
				GO:0048259	regulation of receptor-mediated endocytosis	-2.14426		GO:0051960	regulation of nervous system development	-4.31349
				R-MMU-71387	Metabolism of carbohydrates	-2.1007		GO:0032970	regulation of actin filament-based process	-4.30621
				GO:0001503	ossification	-2.0837		M160	PID AVB3 INTEGRIN PATHWAY	-4.30497
				GO:0051098	regulation of binding	-2.08345		GO:0034383	low-density lipoprotein particle clearance	-4.27917
				GO:0071692	protein localization to extracellular region	-2.08236		GO:0045737	positive regulation of cyclin-dependent protein serine/threonine kinase activity	-4.24898
				GO:0031349	positive regulation of defense response	-2.06657		GO:0006814	sodium ion transport	-4.21257
				GO:0030278	regulation of ossification	-2.04024		GO:0051345	positive regulation of hydrolase activity	-4.20656
				GO:0032869	cellular response to insulin stimulus	-2.00771		GO:0043277	apoptotic cell clearance	-4.20503
				GO:0048706	embryonic skeletal system development	-1.99974		GO:0060445	branching involved in salivary gland morphogenesis	-4.18397
				GO:1904375	regulation of protein localization to cell periphery	-1.98396		M159	PID AMB2 NEUTROPHILS PATHWAY	-4.16226
				GO:0048514	blood vessel morphogenesis	-1.91175		R-HSA-8875878	MET promotes cell motility	-4.16226
				GO:1903305	regulation of regulated secretory pathway	-1.90123		GO:0061564	axon development	-4.12499
				GO:0060560	developmental growth involved in morphogenesis	-1.87977		GO:0014065	phosphatidylinositol 3-kinase signaling	-4.1206
				R-MMU-196854	Metabolism of vitamins and cofactors	-1.85876		GO:1904031	positive regulation of cyclin-dependent protein kinase activity	-4.1206
				GO:0002687	positive regulation of leukocyte migration	-1.83816		GO:0045429	positive regulation of nitric oxide biosynthetic process	-4.1206
				GO:0010970	transport along microtubule	-1.83139		GO:0000904	cell morphogenesis involved in differentiation	-4.12021
				GO:0007162	negative regulation of cell adhesion	-1.81166		GO:0090066	regulation of anatomical structure size	-4.06606
				GO:0050728	negative regulation of inflammatory response	-1.79168		GO:1904407	positive regulation of nitric oxide metabolic process	-4.04042
				GO:0009615	response to virus	-1.76736		GO:0051602	response to electrical stimulus	-4.04042
				GO:0019221	cytokine-mediated signaling pathway	-1.76302		GO:0014067	negative regulation of phosphatidylinositol 3-kinase signaling	-4.01289
				GO:0001890	placenta development	-1.75348		GO:0031347	regulation of defense response	-4.00547
				GO:0032386	regulation of intracellular transport	-1.72468		GO:0031334	positive regulation of protein-containing complex assembly	-3.99824
				GO:0032388	positive regulation of intracellular transport	-1.72274		GO:0048667	cell morphogenesis involved in neuron differentiation	-3.99613
				GO:0015931	nucleobase-containing compound transport	-1.72274		GO:0003018	vascular process in circulatory system	-3.99257
				GO:0030100	regulation of endocytosis	-1.6998		M239	PID A6B1 A6B4 INTEGRIN PATHWAY	-3.9641
				GO:0032868	response to insulin	-1.69292		M128	PID TNF PATHWAY	-3.9641
				GO:0051051	negative regulation of transport	-1.68749		WP3967	miR-509-3p alteration of YAP1/ECM axis	-3.93542
				GO:0051640	organelle localization	-1.64693		GO:0010885	regulation of cholesterol storage	-3.93542
				GO:0043405	regulation of MAP kinase activity	-1.64143		WP4936	Perturbations to host-cell autophagy, induced by SARS-CoV-2 proteins	-3.93542
				mmu05165	Human papillomavirus infection - Mus musculus (house mouse)	-1.63212		GO:0034446	substrate adhesion-dependent cell spreading	-3.92728
				GO:0006469	negative regulation of protein kinase activity	-1.6194		GO:0051453	regulation of intracellular pH	-3.92194
				GO:0044089	positive regulation of cellular component biogenesis	-1.6166		GO:0007409	axonogenesis	-3.90106
				GO:0120032	regulation of plasma membrane bounded cell projection assembly	-1.61397		GO:0098657	import into cell	-3.87846
				GO:0060491	regulation of cell projection assembly	-1.59786		hsa05222	Small cell lung cancer	-3.8539
				GO:0010720	positive regulation of cell development	-1.58992		GO:0048167	regulation of synaptic plasticity	-3.83987
				GO:0099111	microtubule-based transport	-1.58202		GO:0048013	ephrin receptor signaling pathway	-3.82171
				GO:0071375	cellular response to peptide hormone stimulus	-1.5768		GO:0030641	regulation of cellular pH	-3.8099
				GO:0051048	negative regulation of secretion	-1.55619		GO:0010951	negative regulation of endopeptidase activity	-3.8036
				GO:0045619	regulation of lymphocyte differentiation	-1.53603		GO:0071396	cellular response to lipid	-3.7951
				R-MMU-9006934	Signaling by Receptor Tyrosine Kinases	-1.50108		GO:0032103	positive regulation of response to external stimulus	-3.78811
				GO:0033673	negative regulation of kinase activity	-1.49696		GO:0043491	protein kinase B signaling	-3.78805
				GO:0051056	regulation of small GTPase mediated signal transduction	-1.49696		GO:0007009	plasma membrane organization	-3.77207
				GO:0007264	small GTPase mediated signal transduction	-1.45948		WP4658	Small cell lung cancer	-3.76692
				GO:0050900	leukocyte migration	-1.4549		hsa04145	Phagosome	-3.75648
				GO:0031667	response to nutrient levels	-1.45084		GO:0007173	epidermal growth factor receptor signaling pathway	-3.75509
				GO:0051259	protein complex oligomerization	-1.3931		hsa04666	Fc gamma R-mediated phagocytosis	-3.7458
				GO:0002694	regulation of leukocyte activation	-1.35397		GO:0099536	synaptic signaling	-3.72408
				GO:0009991	response to extracellular stimulus	-1.34815		GO:0048146	positive regulation of fibroblast proliferation	-3.72282
				GO:1901653	cellular response to peptide	-1.34334		GO:0048488	synaptic vesicle endocytosis	-3.72282
				GO:0051607	defense response to virus	-1.33932		WP4262	Breast cancer pathway	-3.71042
				R-MMU-449147	Signaling by Interleukins	-1.33932		GO:0060998	regulation of dendritic spine development	-3.6912
				GO:0140546	defense response to symbiont	-1.33531		GO:0032102	negative regulation of response to external stimulus	-3.66378
				GO:0051348	negative regulation of transferase activity	-1.33132		GO:0050764	regulation of phagocytosis	-3.66368
								GO:0140238	presynaptic endocytosis	-3.66021
								GO:0070167	regulation of biomineral tissue development	-3.64372
								GO:0022612	gland morphogenesis	-3.62397
								GO:0061437	renal system vasculature development	-3.60744
								GO:0061440	kidney vasculature development	-3.60744
								GO:0098719	sodium ion import across plasma membrane	-3.60744
								WP4239	Epithelial to mesenchymal transition in colorectal cancer	-3.60679
								GO:0006885	regulation of pH	-3.60444
								R-HSA-75893	TNF signaling	-3.60004
								GO:0034599	cellular response to oxidative stress	-3.59809
								GO:0045088	regulation of innate immune response	-3.59526
								GO:0042886	amide transport	-3.57812
								GO:0002831	regulation of response to biotic stimulus	-3.57575
								GO:0050767	regulation of neurogenesis	-3.57065
								GO:0034381	plasma lipoprotein particle clearance	-3.55115
								M281	PID FAK PATHWAY	-3.54212
								R-HSA-425393	Transport of inorganic cations/anions and amino acids/oligopeptides	-3.52835
								R-HSA-6785807	Interleukin-4 and Interleukin-13 signaling	-3.52835
								GO:0070372	regulation of ERK1 and ERK2 cascade	-3.514
								R-HSA-5357786	TNFR1-induced proapoptotic signaling	-3.49734
								GO:0046718	viral entry into host cell	-3.49148
								GO:0062207	regulation of pattern recognition receptor signaling pathway	-3.49148
								GO:0036465	synaptic vesicle recycling	-3.48631
								GO:0045428	regulation of nitric oxide biosynthetic process	-3.48631
								GO:0098900	regulation of action potential	-3.48631
								WP3863	T-cell antigen receptor (TCR) pathway during Staphylococcus aureus infection	-3.45915
								GO:0043410	positive regulation of MAPK cascade	-3.4558
								GO:0044409	entry into host	-3.45535
								GO:0000079	regulation of cyclin-dependent protein serine/threonine kinase activity	-3.45535
								GO:0051235	maintenance of location	-3.45392
								GO:0044057	regulation of system process	-3.45268
								R-HSA-1442490	Collagen degradation	-3.40624
								GO:0038127	ERBB signaling pathway	-3.40624
								GO:0080164	regulation of nitric oxide metabolic process	-3.40624
								GO:0010884	positive regulation of lipid storage	-3.39636
								GO:0007435	salivary gland morphogenesis	-3.39636
								GO:1904029	regulation of cyclin-dependent protein kinase activity	-3.38523
								hsa04144	Endocytosis	-3.36961
								GO:0001558	regulation of cell growth	-3.34443
								GO:0010959	regulation of metal ion transport	-3.31478
								GO:0043001	Golgi to plasma membrane protein transport	-3.30313
								GO:0007431	salivary gland development	-3.30313
								hsa04919	Thyroid hormone signaling pathway	-3.30131
								GO:0023061	signal release	-3.29948
								GO:0071675	regulation of mononuclear cell migration	-3.285
								GO:0040008	regulation of growth	-3.26701
								GO:0007204	positive regulation of cytosolic calcium ion concentration	-3.26269
								GO:0046777	protein autophosphorylation	-3.26269
								hsa05120	Epithelial cell signaling in Helicobacter pylori infection	-3.25776
								GO:0034614	cellular response to reactive oxygen species	-3.22123
								GO:0051924	regulation of calcium ion transport	-3.21037
								GO:0021700	developmental maturation	-3.19128
								GO:0050766	positive regulation of phagocytosis	-3.18868
								GO:0051926	negative regulation of calcium ion transport	-3.18868
								hsa00562	Inositol phosphate metabolism	-3.18868
								M108	PID NETRIN PATHWAY	-3.17553
								GO:0032148	activation of protein kinase B activity	-3.17553
								M186	PID PDGFRB PATHWAY	-3.17489
								hsa04151	PI3K-Akt signaling pathway	-3.17087
								WP4674	Head and neck squamous cell carcinoma	-3.16635
								WP4754	IL-18 signaling pathway	-3.15361
								GO:0010595	positive regulation of endothelial cell migration	-3.14467
								GO:0007422	peripheral nervous system development	-3.14435
								R-HSA-389356	CD28 co-stimulation	-3.13584
								GO:0061028	establishment of endothelial barrier	-3.13584
								R-HSA-5357956	TNFR1-induced NF-kappa-B signaling pathway	-3.13584
								GO:0090279	regulation of calcium ion import	-3.13584
								GO:0032535	regulation of cellular component size	-3.12357
								GO:1901264	carbohydrate derivative transport	-3.1013
								GO:0035725	sodium ion transmembrane transport	-3.10032
								GO:0007035	vacuolar acidification	-3.09742
								GO:0034405	response to fluid shear stress	-3.09742
								GO:0062197	cellular response to chemical stress	-3.08927
								R-HSA-6806834	Signaling by MET	-3.05946
								hsa01521	EGFR tyrosine kinase inhibitor resistance	-3.05946
								GO:0051090	regulation of DNA-binding transcription factor activity	-3.03025
								GO:0030500	regulation of bone mineralization	-3.01879
								GO:0033135	regulation of peptidyl-serine phosphorylation	-3.01492
								GO:0006979	response to oxidative stress	-3.00954
								GO:0071402	cellular response to lipoprotein particle stimulus	-2.9891
								GO:2001235	positive regulation of apoptotic signaling pathway	-2.98739
								GO:1901888	regulation of cell junction assembly	-2.9702
								GO:0015748	organophosphate ester transport	-2.9603
								WP4806	EGFR tyrosine kinase inhibitor resistance	-2.95982
								GO:0072080	nephron tubule development	-2.95982
								GO:0009612	response to mechanical stimulus	-2.94946
								hsa04012	ErbB signaling pathway	-2.94068
								GO:0010232	vascular transport	-2.92179
								GO:0150104	transport across blood-brain barrier	-2.92179
								hsa05224	Breast cancer	-2.92046
								GO:0048145	regulation of fibroblast proliferation	-2.90315
								WP4564	Neural crest cell migration during development	-2.88987
								GO:0006468	protein phosphorylation	-2.8806
								GO:2000116	regulation of cysteine-type endopeptidase activity	-2.87865
								GO:0032869	cellular response to insulin stimulus	-2.86878
								GO:0061326	renal tubule development	-2.86657
								GO:0015833	peptide transport	-2.86657
								hsa04976	Bile secretion	-2.86657
								GO:0035272	exocrine system development	-2.85857
								GO:0031349	positive regulation of defense response	-2.85239
								R-HSA-1474290	Collagen formation	-2.84862
								GO:2000106	regulation of leukocyte apoptotic process	-2.83089
								R-HSA-3928662	EPHB-mediated forward signaling	-2.82809
								R-HSA-2173782	Binding and Uptake of Ligands by Scavenger Receptors	-2.82809
								hsa04810	Regulation of actin cytoskeleton	-2.82005
								GO:0050770	regulation of axonogenesis	-2.81867
								WP673	ErbB signaling pathway	-2.81338
								R-HSA-2682334	EPH-Ephrin signaling	-2.81338
								GO:0032273	positive regulation of protein polymerization	-2.81338
								WP4565	Neural crest cell migration in cancer	-2.79838
								WP2911	miRNA targets in ECM and membrane receptors	-2.79838
								GO:0071364	cellular response to epidermal growth factor stimulus	-2.79838
								hsa04975	Fat digestion and absorption	-2.79838
								GO:0045687	positive regulation of glial cell differentiation	-2.79838
								GO:0035987	endodermal cell differentiation	-2.79838
								GO:1903035	negative regulation of response to wounding	-2.79608
								GO:0048592	eye morphogenesis	-2.79417
								GO:0090150	establishment of protein localization to membrane	-2.79144
								GO:2001236	regulation of extrinsic apoptotic signaling pathway	-2.78206
								GO:0061061	muscle structure development	-2.77094
								GO:0030501	positive regulation of bone mineralization	-2.76941
								WP4823	Genes controlling nephrogenesis	-2.76941
								GO:1901223	negative regulation of NIK/NF-kappaB signaling	-2.76941
								GO:0032480	negative regulation of type I interferon production	-2.76941
								WP314	Fas ligand pathway and stress induction of heat shock proteins	-2.76941
								GO:0045185	maintenance of protein location	-2.7621
								GO:0050807	regulation of synapse organization	-2.75398
								M5193	SIG CHEMOTAXIS	-2.74114
								M12	PID RHOA PATHWAY	-2.74114
								GO:0071214	cellular response to abiotic stimulus	-2.7408
								GO:0104004	cellular response to environmental stimulus	-2.7408
								GO:0045596	negative regulation of cell differentiation	-2.74041
								GO:0043254	regulation of protein-containing complex assembly	-2.73191
								hsa04070	Phosphatidylinositol signaling system	-2.72891
								GO:0030307	positive regulation of cell growth	-2.72281
								M198	PID SYNDECAN 1 PATHWAY	-2.71355
								WP2038	Microtubule cytoskeleton regulation	-2.71355
								R-HSA-8854214	TBC/RABGAPs	-2.71355
								hsa01522	Endocrine resistance	-2.71261
								R-HSA-5619102	SLC transporter disorders	-2.71261
								GO:0050678	regulation of epithelial cell proliferation	-2.71249
								GO:0050803	regulation of synapse structure or activity	-2.70823
								GO:0061138	morphogenesis of a branching epithelium	-2.6997
								GO:0003158	endothelium development	-2.69649
								GO:0099175	regulation of postsynapse organization	-2.69649
								GO:0048732	gland development	-2.69326
								GO:0070849	response to epidermal growth factor	-2.68661
								GO:0071825	protein-lipid complex organization	-2.68661
								GO:0001885	endothelial cell development	-2.68661
								hsa04933	AGE-RAGE signaling pathway in diabetic complications	-2.68055
								GO:1901019	regulation of calcium ion transmembrane transporter activity	-2.66479
								GO:0070997	neuron death	-2.66479
								R-HSA-5357905	Regulation of TNFR1 signaling	-2.66027
								hsa05131	Shigellosis	-2.65482
								GO:0099537	trans-synaptic signaling	-2.64906
								GO:0050727	regulation of inflammatory response	-2.64282
								WP5300	TROP2 regulatory signaling	-2.63453
								WP3888	VEGFA-VEGFR2 signaling	-2.62423
								GO:0015850	organic hydroxy compound transport	-2.62134
								GO:0048771	tissue remodeling	-2.61856
								GO:1904063	negative regulation of cation transmembrane transport	-2.61856
								WP4172	PI3K-Akt signaling pathway	-2.61557
								R-HSA-1227986	Signaling by ERBB2	-2.60936
								GO:1902041	regulation of extrinsic apoptotic signaling pathway via death domain receptors	-2.60936
								hsa05144	Malaria	-2.60936
								GO:0061951	establishment of protein localization to plasma membrane	-2.60936
								WP5316	Primary ovarian insufficiency	-2.59964
								GO:0001763	morphogenesis of a branching structure	-2.5889
								WP1533	Vitamin B12 metabolism	-2.58473
								hsa04979	Cholesterol metabolism	-2.58473
								M220	PID CASPASE PATHWAY	-2.58473
								GO:0010634	positive regulation of epithelial cell migration	-2.57823
								GO:0051452	intracellular pH reduction	-2.56061
								GO:0045778	positive regulation of ossification	-2.56061
								GO:0007259	receptor signaling pathway via JAK-STAT	-2.56061
								GO:0032526	response to retinoic acid	-2.55921
								GO:0000302	response to reactive oxygen species	-2.55711
								GO:2001238	positive regulation of extrinsic apoptotic signaling pathway	-2.537
								GO:1900087	positive regulation of G1/S transition of mitotic cell cycle	-2.537
								GO:0030838	positive regulation of actin filament polymerization	-2.537
								GO:0010883	regulation of lipid storage	-2.537
								GO:0001706	endoderm formation	-2.537
								WP2263	Androgen receptor network in prostate cancer	-2.53046
								WP710	DNA damage response (only ATM dependent)	-2.51631
								GO:0019935	cyclic-nucleotide-mediated signaling	-2.51388
								GO:0071320	cellular response to cAMP	-2.51388
								GO:0070169	positive regulation of biomineral tissue development	-2.51388
								WP5097	CCL18 signaling pathway	-2.51388
								GO:0097696	receptor signaling pathway via STAT	-2.51388
								GO:0021782	glial cell development	-2.50231
								GO:0071356	cellular response to tumor necrosis factor	-2.49539
								GO:0046578	regulation of Ras protein signal transduction	-2.49539
								WP2272	Pathogenic Escherichia coli infection	-2.49121
								GO:1903170	negative regulation of calcium ion transmembrane transport	-2.49121
								GO:0031532	actin cytoskeleton reorganization	-2.49121
								WP5055	Burn wound healing	-2.48844
								GO:2000045	regulation of G1/S transition of mitotic cell cycle	-2.48534
								GO:0014066	regulation of phosphatidylinositol 3-kinase signaling	-2.47472
								GO:1901222	regulation of NIK/NF-kappaB signaling	-2.47472
								GO:0090596	sensory organ morphogenesis	-2.47184
								GO:0001954	positive regulation of cell-matrix adhesion	-2.46899
								GO:0001755	neural crest cell migration	-2.46899
								GO:0045862	positive regulation of proteolysis	-2.4518
								GO:0007420	brain development	-2.44949
								GO:0097006	regulation of plasma lipoprotein particle levels	-2.4472
								GO:0043547	positive regulation of GTPase activity	-2.44056
								GO:0043281	regulation of cysteine-type endopeptidase activity involved in apoptotic process	-2.43603
								R-HSA-186797	Signaling by PDGF	-2.42583
								hsa05213	Endometrial cancer	-2.42583
								GO:0090497	mesenchymal cell migration	-2.42583
								GO:0042692	muscle cell differentiation	-2.42514
								GO:0051289	protein homotetramerization	-2.40486
								R-HSA-9664407	Parasite infection	-2.40486
								R-HSA-9664417	Leishmania phagocytosis	-2.40486
								R-HSA-9664422	FCGR3A-mediated phagocytosis	-2.40486
								GO:0031345	negative regulation of cell projection organization	-2.3977
								GO:0003014	renal system process	-2.39517
								GO:0030278	regulation of ossification	-2.39517
								GO:0001503	ossification	-2.3947
								GO:0090100	positive regulation of transmembrane receptor protein serine/threonine kinase signaling pathway	-2.36966
								GO:0032271	regulation of protein polymerization	-2.36956
								GO:0051480	regulation of cytosolic calcium ion concentration	-2.36407
								R-HSA-2022090	Assembly of collagen fibrils and other multimeric structures	-2.36407
								WP61	Notch signaling pathway	-2.36407
								GO:0010803	regulation of tumor necrosis factor-mediated signaling pathway	-2.36407
								GO:0140115	export across plasma membrane	-2.36407
								GO:0048678	response to axon injury	-2.34422
								GO:0050777	negative regulation of immune response	-2.33284
								GO:0060326	cell chemotaxis	-2.33284
								GO:0051962	positive regulation of nervous system development	-2.32819
								WP4155	Endometrial cancer	-2.32472
								GO:0009617	response to bacterium	-2.32292
								GO:2001233	regulation of apoptotic signaling pathway	-2.3196
								GO:0003206	cardiac chamber morphogenesis	-2.30795
								GO:0010001	glial cell differentiation	-2.30587
								M34	PID TCR PATHWAY	-2.30556
								GO:0001947	heart looping	-2.30556
								GO:0043154	negative regulation of cysteine-type endopeptidase activity involved in apoptotic process	-2.28673
								WP3651	Pathways affected in adenoid cystic carcinoma	-2.28673
								GO:0071300	cellular response to retinoic acid	-2.28673
								GO:0001701	in utero embryonic development	-2.27171
								WP2324	AGE/RAGE pathway	-2.26822
								GO:1902808	positive regulation of cell cycle G1/S phase transition	-2.26822
								GO:0050771	negative regulation of axonogenesis	-2.26822
								GO:0034612	response to tumor necrosis factor	-2.25336
								M295	SIG PIP3 SIGNALING IN CARDIAC MYOCTES	-2.25001
								GO:0002252	immune effector process	-2.24825
								GO:0051129	negative regulation of cellular component organization	-2.24771
								GO:0042742	defense response to bacterium	-2.24348
								GO:0009581	detection of external stimulus	-2.23751
								GO:1902806	regulation of cell cycle G1/S phase transition	-2.23626
								WP4685	Melanoma	-2.2321
								GO:2000401	regulation of lymphocyte migration	-2.2321
								M153	PID P75 NTR PATHWAY	-2.2321
								GO:0030301	cholesterol transport	-2.2321
								R-HSA-3906995	Diseases associated with O-glycosylation of proteins	-2.2321
								GO:0002832	negative regulation of response to biotic stimulus	-2.21485
								R-HSA-388841	Costimulation by the CD28 family	-2.21449
								R-HSA-8948751	Regulation of PTEN stability and activity	-2.21449
								WP176	Folate metabolism	-2.21449
								GO:0061371	determination of heart left/right asymmetry	-2.21449
								GO:0140029	exocytic process	-2.21449
								hsa04920	Adipocytokine signaling pathway	-2.21449
								GO:0014015	positive regulation of gliogenesis	-2.21449
								GO:0061337	cardiac conduction	-2.21449
								GO:1901224	positive regulation of NIK/NF-kappaB signaling	-2.21449
								GO:0071695	anatomical structure maturation	-2.21098
								GO:0009582	detection of abiotic stimulus	-2.20367
								GO:0030900	forebrain development	-2.20225
								hsa05230	Central carbon metabolism in cancer	-2.19715
								M81	PID CDC42 PATHWAY	-2.19715
								GO:0003143	embryonic heart tube morphogenesis	-2.19715
								GO:0032868	response to insulin	-2.19436
								M145	PID P53 DOWNSTREAM PATHWAY	-2.19258
								GO:0048754	branching morphogenesis of an epithelial tube	-2.19258
								GO:0001764	neuron migration	-2.19258
								GO:0031348	negative regulation of defense response	-2.18937
								GO:1905039	carboxylic acid transmembrane transport	-2.18159
								GO:0045600	positive regulation of fat cell differentiation	-2.18009
								GO:1903825	organic acid transmembrane transport	-2.17069
								GO:0060411	cardiac septum morphogenesis	-2.16329
								WP5304	Cholesterol metabolism	-2.16329
								GO:0071677	positive regulation of mononuclear cell migration	-2.16329
								GO:0030072	peptide hormone secretion	-2.16329
								hsa04140	Autophagy - animal	-2.14916
								hsa01524	Platinum drug resistance	-2.14676
								hsa04115	p53 signaling pathway	-2.14676
								GO:0061045	negative regulation of wound healing	-2.14676
								GO:0071260	cellular response to mechanical stimulus	-2.14676
								GO:0070848	response to growth factor	-2.1406
								GO:0010977	negative regulation of neuron projection development	-2.13853
								GO:0050679	positive regulation of epithelial cell proliferation	-2.13766
								hsa04024	cAMP signaling pathway	-2.12973
								R-HSA-3781865	Diseases of glycosylation	-2.12798
								GO:0045055	regulated exocytosis	-2.11753
								GO:0002790	peptide secretion	-2.11443
								GO:0042698	ovulation cycle	-2.11443
								GO:0120031	plasma membrane bounded cell projection assembly	-2.10309
								WP2034	Leptin signaling pathway	-2.09862
								GO:0030177	positive regulation of Wnt signaling pathway	-2.09687
								GO:0071496	cellular response to external stimulus	-2.09263
								GO:0010817	regulation of hormone levels	-2.08409
								GO:0045685	regulation of glial cell differentiation	-2.08305
								GO:0030595	leukocyte chemotaxis	-2.07655
								GO:0030036	actin cytoskeleton organization	-2.07024
								hsa04721	Synaptic vesicle cycle	-2.0677
								GO:0061097	regulation of protein tyrosine kinase activity	-2.0677
								GO:0055117	regulation of cardiac muscle contraction	-2.0677
								GO:0007492	endoderm development	-2.0677
								GO:0031644	regulation of nervous system process	-2.0665
								GO:0048638	regulation of developmental growth	-2.06167
								GO:0050768	negative regulation of neurogenesis	-2.05654
								GO:0007276	gamete generation	-2.05636
								M48	PID MET PATHWAY	-2.05257
								GO:2000117	negative regulation of cysteine-type endopeptidase activity	-2.05257
								GO:0048709	oligodendrocyte differentiation	-2.05257
								GO:0022600	digestive system process	-2.05257
								R-HSA-9662851	Anti-inflammatory response favouring Leishmania parasite infection	-2.05257
								R-HSA-9664433	Leishmania parasite growth and survival	-2.05257
								GO:0014032	neural crest cell development	-2.05257
								GO:0009411	response to UV	-2.04666
								GO:0007292	female gamete generation	-2.04666
								R-HSA-5663202	Diseases of signal transduction by growth factor receptors and second messengers	-2.04526
								GO:0030031	cell projection assembly	-2.04011
								M223	PID BETA CATENIN NUC PATHWAY	-2.03765
								GO:0031099	regeneration	-2.02712
								GO:0050769	positive regulation of neurogenesis	-2.0159
								GO:0032496	response to lipopolysaccharide	-2.0134
								GO:0033555	multicellular organismal response to stress	-2.00844
								GO:0045446	endothelial cell differentiation	-2.00844
								GO:0050729	positive regulation of inflammatory response	-2.00789
								GO:0070507	regulation of microtubule cytoskeleton organization	-2.00789
								GO:0010720	positive regulation of cell development	-1.99942
								hsa04150	mTOR signaling pathway	-1.99838
								GO:0051961	negative regulation of nervous system development	-1.99838
								GO:0050900	leukocyte migration	-1.9942
								WP2261	Glioblastoma signaling pathways	-1.99414
								GO:0035050	embryonic heart tube development	-1.98002
								R-HSA-1483255	PI Metabolism	-1.98002
								GO:0007389	pattern specification process	-1.9745
								hsa04217	Necroptosis	-1.9703
								GO:0015918	sterol transport	-1.9661
								R-HSA-216083	Integrin cell surface interactions	-1.9661
								GO:0048864	stem cell development	-1.9661
								GO:0051259	protein complex oligomerization	-1.96579
								GO:0006869	lipid transport	-1.95515
								GO:1900407	regulation of cellular response to oxidative stress	-1.95236
								WP4298	Acute viral myocarditis	-1.95236
								R-HSA-6794362	Protein-protein interactions at synapses	-1.95236
								GO:0061025	membrane fusion	-1.95192
								R-HSA-5668914	Diseases of metabolism	-1.9518
								GO:0045824	negative regulation of innate immune response	-1.9388
								GO:0018958	phenol-containing compound metabolic process	-1.9388
								GO:0071216	cellular response to biotic stimulus	-1.93107
								GO:0001892	embryonic placenta development	-1.92542
								WP254	Apoptosis	-1.92542
								GO:0097435	supramolecular fiber organization	-1.92484
								GO:0090257	regulation of muscle system process	-1.92424
								GO:0045089	positive regulation of innate immune response	-1.92424
								GO:0032886	regulation of microtubule-based process	-1.92424
								WP4263	Pancreatic adenocarcinoma pathway	-1.91221
								hsa05235	PD-L1 expression and PD-1 checkpoint pathway in cancer	-1.91221
								GO:0051591	response to cAMP	-1.91221
								GO:0071805	potassium ion transmembrane transport	-1.90716
								GO:0051262	protein tetramerization	-1.89916
								WP69	T-cell receptor signaling pathway	-1.89916
								GO:0030516	regulation of axon extension	-1.89916
								GO:0003205	cardiac chamber development	-1.8984
								GO:1903522	regulation of blood circulation	-1.89722
								GO:0002237	response to molecule of bacterial origin	-1.89359
								GO:0003333	amino acid transmembrane transport	-1.88628
								GO:0071229	cellular response to acid chemical	-1.88628
								GO:0002028	regulation of sodium ion transport	-1.87356
								GO:0014033	neural crest cell differentiation	-1.87356
								WP1772	Apoptosis modulation and signaling	-1.87356
								GO:0046889	positive regulation of lipid biosynthetic process	-1.87356
								GO:0021675	nerve development	-1.87356
								GO:0042063	gliogenesis	-1.87074
								hsa04520	Adherens junction	-1.861
								GO:0006937	regulation of muscle contraction	-1.85554
								GO:0007229	integrin-mediated signaling pathway	-1.84859
								GO:1902882	regulation of response to oxidative stress	-1.84859
								GO:0046879	hormone secretion	-1.84859
								GO:0048477	oogenesis	-1.84859
								GO:0035282	segmentation	-1.83633
								GO:0007029	endoplasmic reticulum organization	-1.82422
								GO:0045321	leukocyte activation	-1.82257
								R-HSA-5619115	Disorders of transmembrane transporters	-1.82233
								GO:0006813	potassium ion transport	-1.81417
								hsa05215	Prostate cancer	-1.81225
								GO:0006942	regulation of striated muscle contraction	-1.81225
								GO:0051091	positive regulation of DNA-binding transcription factor activity	-1.80675
								GO:1901992	positive regulation of mitotic cell cycle phase transition	-1.80042
								GO:0051402	neuron apoptotic process	-1.80042
								hsa05152	Tuberculosis	-1.79003
								R-HSA-109581	Apoptosis	-1.79003
								GO:0015914	phospholipid transport	-1.78874
								GO:0001654	eye development	-1.78793
								GO:0002696	positive regulation of leukocyte activation	-1.78285
								GO:0050731	positive regulation of peptidyl-tyrosine phosphorylation	-1.78209
								GO:0042632	cholesterol homeostasis	-1.77718
								GO:0006906	vesicle fusion	-1.77718
								GO:0021537	telencephalon development	-1.77589
								GO:0001501	skeletal system development	-1.77512
								GO:0015711	organic anion transport	-1.77274
								GO:0007611	learning or memory	-1.7698
								GO:0150063	visual system development	-1.76771
								GO:1905952	regulation of lipid localization	-1.76637
								GO:0048863	stem cell differentiation	-1.76637
								GO:0055092	sterol homeostasis	-1.76576
								GO:0032147	activation of protein kinase activity	-1.76576
								GO:0051651	maintenance of location in cell	-1.76576
								GO:0071345	cellular response to cytokine stimulus	-1.76473
								GO:0010876	lipid localization	-1.7627
								GO:0048511	rhythmic process	-1.75771
								GO:0007610	behavior	-1.75657
								GO:0090174	organelle membrane fusion	-1.75447
								GO:0010952	positive regulation of peptidase activity	-1.75087
								GO:0002833	positive regulation of response to biotic stimulus	-1.74574
								hsa04974	Protein digestion and absorption	-1.74331
								GO:1901655	cellular response to ketone	-1.74331
								GO:0048880	sensory system development	-1.73792
								hsa04625	C-type lectin receptor signaling pathway	-1.73227
								hsa04660	T cell receptor signaling pathway	-1.73227
								R-HSA-2219528	PI3K/AKT Signaling in Cancer	-1.73227
								hsa04064	NF-kappa B signaling pathway	-1.73227
								GO:0050773	regulation of dendrite development	-1.73227
								GO:0033365	protein localization to organelle	-1.72386
								GO:0061387	regulation of extent of cell growth	-1.72135
								GO:0009914	hormone transport	-1.72135
								M164	PID ERBB1 DOWNSTREAM PATHWAY	-1.72135
								GO:0021549	cerebellum development	-1.72135
								GO:0050778	positive regulation of immune response	-1.7153
								GO:0033138	positive regulation of peptidyl-serine phosphorylation	-1.71055
								R-HSA-8856825	Cargo recognition for clathrin-mediated endocytosis	-1.71055
								GO:0002027	regulation of heart rate	-1.71055
								GO:0010721	negative regulation of cell development	-1.71047
								GO:0046890	regulation of lipid biosynthetic process	-1.70556
								WP5090	Complement system in neuronal development and plasticity	-1.69987
								GO:0003279	cardiac septum development	-1.69987
								GO:0072593	reactive oxygen species metabolic process	-1.69987
								GO:0050867	positive regulation of cell activation	-1.69916
								GO:0043433	negative regulation of DNA-binding transcription factor activity	-1.69084
								GO:0043123	positive regulation of I-kappaB kinase/NF-kappaB signaling	-1.69084
								hsa04931	Insulin resistance	-1.68931
								GO:0014013	regulation of gliogenesis	-1.68931
								GO:0046942	carboxylic acid transport	-1.68181
								GO:0015849	organic acid transport	-1.67616
								GO:0003002	regionalization	-1.67549
								GO:2000060	positive regulation of ubiquitin-dependent protein catabolic process	-1.66852
								GO:0098659	inorganic cation import across plasma membrane	-1.66852
								GO:0099587	inorganic ion import across plasma membrane	-1.66852
								GO:0090263	positive regulation of canonical Wnt signaling pathway	-1.66852
								GO:0007218	neuropeptide signaling pathway	-1.66852
								GO:0048608	reproductive structure development	-1.65935
								GO:0097191	extrinsic apoptotic signaling pathway	-1.65829
								GO:0071674	mononuclear cell migration	-1.65829
								GO:0051056	regulation of small GTPase mediated signal transduction	-1.64826
								GO:1905954	positive regulation of lipid localization	-1.64817
								GO:0007586	digestion	-1.64817
								GO:0045087	innate immune response	-1.64196
								R-HSA-199418	Negative regulation of the PI3K/AKT network	-1.63815
								GO:0061458	reproductive system development	-1.63728
								GO:0002757	immune response-activating signaling pathway	-1.63182
								hsa04668	TNF signaling pathway	-1.62824
								GO:0007268	chemical synaptic transmission	-1.62031
								GO:0098916	anterograde trans-synaptic signaling	-1.62031
								hsa05415	Diabetic cardiomyopathy	-1.62002
								GO:0001938	positive regulation of endothelial cell proliferation	-1.61843
								GO:0007219	Notch signaling pathway	-1.61843
								GO:0022037	metencephalon development	-1.61843
								GO:0048640	negative regulation of developmental growth	-1.60872
								GO:0071482	cellular response to light stimulus	-1.60872
								GO:0006865	amino acid transport	-1.60872
								GO:0046660	female sex differentiation	-1.60872
								GO:0010633	negative regulation of epithelial cell migration	-1.60872
								GO:0042445	hormone metabolic process	-1.60638
								GO:1901215	negative regulation of neuron death	-1.60638
								WP3931	Embryonic stem cell pluripotency pathways	-1.5991
								GO:0071901	negative regulation of protein serine/threonine kinase activity	-1.5991
								GO:0051702	biological process involved in interaction with symbiont	-1.58958
								R-HSA-9006925	Intracellular signaling by second messengers	-1.58902
								GO:0098609	cell-cell adhesion	-1.58775
								GO:0001704	formation of primary germ layer	-1.58016
								R-HSA-373760	L1CAM interactions	-1.58016
								GO:0008016	regulation of heart contraction	-1.5796
								hsa04015	Rap1 signaling pathway	-1.573
								R-HSA-202403	TCR signaling	-1.57083
								GO:1901989	positive regulation of cell cycle phase transition	-1.57083
								GO:0032479	regulation of type I interferon production	-1.57083
								GO:0032355	response to estradiol	-1.57083
								GO:0009416	response to light stimulus	-1.56302
								R-HSA-8878166	Transcriptional regulation by RUNX2	-1.56159
								hsa04152	AMPK signaling pathway	-1.56159
								GO:0071222	cellular response to lipopolysaccharide	-1.55993
								GO:0009410	response to xenobiotic stimulus	-1.55443
								R-HSA-5357801	Programmed Cell Death	-1.55345
								GO:0031398	positive regulation of protein ubiquitination	-1.55244
								GO:0009306	protein secretion	-1.55244
								GO:0035592	establishment of protein localization to extracellular region	-1.54338
								GO:0050890	cognition	-1.54262
								GO:0031396	regulation of protein ubiquitination	-1.53425
								GO:0000226	microtubule cytoskeleton organization	-1.52801
								R-HSA-376176	Signaling by ROBO receptors	-1.51538
								GO:0016311	dephosphorylation	-1.51538
								GO:0006457	protein folding	-1.51538
								GO:0042391	regulation of membrane potential	-1.51231
								GO:0003231	cardiac ventricle development	-1.508
								GO:0007368	determination of left/right symmetry	-1.508
								GO:0070374	positive regulation of ERK1 and ERK2 cascade	-1.50299
								GO:0045931	positive regulation of mitotic cell cycle	-1.49936
								GO:0048284	organelle fusion	-1.49936
								GO:0002758	innate immune response-activating signaling pathway	-1.49936
								GO:0051251	positive regulation of lymphocyte activation	-1.49795
								R-HSA-1500931	Cell-Cell communication	-1.49081
								GO:0048593	camera-type eye morphogenesis	-1.49081
								GO:0051928	positive regulation of calcium ion transport	-1.49081
								GO:1903131	mononuclear cell differentiation	-1.48343
								GO:0043010	camera-type eye development	-1.47863
								GO:0071219	cellular response to molecule of bacterial origin	-1.47862
								hsa04068	FoxO signaling pathway	-1.47393
								GO:0071692	protein localization to extracellular region	-1.47393
								GO:0002764	immune response-regulating signaling pathway	-1.47385
								GO:0061448	connective tissue development	-1.46665
								GO:0060972	left/right pattern formation	-1.4656
								GO:0048568	embryonic organ development	-1.45957
								GO:0019722	calcium-mediated signaling	-1.45735
								GO:0060537	muscle tissue development	-1.45493
								GO:0009855	determination of bilateral symmetry	-1.44918
								GO:0008037	cell recognition	-1.44108
								GO:0009799	specification of symmetry	-1.44108
								GO:0043270	positive regulation of monoatomic ion transport	-1.4373
								GO:0008283	cell population proliferation	-1.43329
								GO:0030833	regulation of actin filament polymerization	-1.43305
								hsa04210	Apoptosis	-1.43305
								GO:0002429	immune response-activating cell surface receptor signaling pathway	-1.43153
								GO:1903052	positive regulation of proteolysis involved in protein catabolic process	-1.42509
								GO:0008277	regulation of G protein-coupled receptor signaling pathway	-1.42509
								R-HSA-157118	Signaling by NOTCH	-1.42008
								GO:0046887	positive regulation of hormone secretion	-1.4172
								GO:0001649	osteoblast differentiation	-1.4172
								GO:0001101	response to acid chemical	-1.4172
								GO:1903322	positive regulation of protein modification by small protein conjugation or removal	-1.40938
								GO:0006836	neurotransmitter transport	-1.40938
								hsa05162	Measles	-1.40938
								GO:0048871	multicellular organismal-level homeostasis	-1.406
								R-HSA-6807070	PTEN Regulation	-1.40163
								WP5083	Neuroinflammation and glutamatergic signaling	-1.40163
								GO:0050670	regulation of lymphocyte proliferation	-1.39756
								GO:2001056	positive regulation of cysteine-type endopeptidase activity	-1.39395
								GO:0060485	mesenchyme development	-1.381
								GO:0046649	lymphocyte activation	-1.37889
								GO:0032944	regulation of mononuclear cell proliferation	-1.37553
								R-HSA-449147	Signaling by Interleukins	-1.37148
								WP2380	Brain-derived neurotrophic factor (BDNF) signaling pathway	-1.37129
								GO:0035296	regulation of tube diameter	-1.37129
								GO:0097746	blood vessel diameter maintenance	-1.37129
								GO:1903900	regulation of viral life cycle	-1.37129
								GO:1901990	regulation of mitotic cell cycle phase transition	-1.36911
								GO:0035150	regulation of tube size	-1.36386
								WP4673	Male infertility	-1.36386
								R-HSA-1280215	Cytokine Signaling in Immune system	-1.36223
								GO:0045667	regulation of osteoblast differentiation	-1.3492
								R-HSA-3700989	Transcriptional Regulation by TP53	-1.3391
								GO:0007283	spermatogenesis	-1.33488
								hsa05226	Gastric cancer	-1.33477
								GO:2000377	regulation of reactive oxygen species metabolic process	-1.33477
								GO:0042176	regulation of protein catabolic process	-1.33067
								GO:0045926	negative regulation of growth	-1.32766
								WP51	Regulation of actin cytoskeleton	-1.32765
								GO:0010508	positive regulation of autophagy	-1.32765
								GO:0015718	monocarboxylic acid transport	-1.32765
								GO:0002253	activation of immune response	-1.32231
								GO:1903038	negative regulation of leukocyte cell-cell adhesion	-1.32059
								R-HSA-9612973	Autophagy	-1.32059
								GO:0043535	regulation of blood vessel endothelial cell migration	-1.31358
								GO:0002218	activation of innate immune response	-1.31358
								GO:1903320	regulation of protein modification by small protein conjugation or removal	-1.30711
								GO:0007612	learning	-1.30663
								GO:0002274	myeloid leukocyte activation	-1.30663

## Sheet: EPO_Specific_BP
Table S9_C. Uniquely enriched Biological Process clusters of up-regulated surface proteins in each comparison (Related to Figure 3).
Significantly enriched clusters (p-value < 0.05 and min enrichment 1.5)
Description: The following primary cells were used: human- human umbilical vein endothelial cells (HUVEC) and normal human lung fibroblasts (NHLF); mouse- mouse embryonic fibroblasts (MEF) and AST (astrocytes). Senescence conditions are denoted as follows: H2O2- hydrogen peroxide treatment, ETO- etoposide treatment and EPO- epoxomicin treatment. This analysis was carried out by GO from the Metasc…
AST_ETO vs. AST_H2O2 vs. AST_EPO
Enriched clusters	Description	LogP_AST_EPO
GO:0061077	chaperone-mediated protein folding	-5.86152
GO:0046755	viral budding	-4.74937
GO:1901673	regulation of mitotic spindle assembly	-4.46181
GO:2001224	positive regulation of neuron migration	-4.28228
GO:0019068	virion assembly	-4.22771
GO:0043162	ubiquitin-dependent protein catabolic process via the multivesicular body sorting pathway	-4.03045
GO:0030163	protein catabolic process	-3.95753
GO:0090169	regulation of spindle assembly	-3.94238
GO:0051085	chaperone cofactor-dependent protein refolding	-3.90057
GO:0007040	lysosome organization	-3.76475
GO:0080171	lytic vacuole organization	-3.76475
GO:0051084	'de novo' post-translational protein folding	-3.71035
GO:0019058	viral life cycle	-3.69274
GO:0006458	'de novo' protein folding	-3.67558
GO:0046686	response to cadmium ion	-3.67558
GO:0060236	regulation of mitotic spindle organization	-3.57679
GO:0090224	regulation of spindle organization	-3.45634
GO:0007628	adult walking behavior	-3.40029
GO:0043112	receptor metabolic process	-3.40029
GO:0001934	positive regulation of protein phosphorylation	-3.27002
GO:0016032	viral process	-3.25204
GO:0090659	walking behavior	-3.24616
GO:0007041	lysosomal transport	-3.21297
GO:2001222	regulation of neuron migration	-3.13123
GO:0010171	body morphogenesis	-3.10951
GO:0009725	response to hormone	-3.05055
GO:0098930	axonal transport	-3.04662
GO:0010656	negative regulation of muscle cell apoptotic process	-2.96762
GO:0044000	movement in host	-2.89356
GO:1904036	negative regulation of epithelial cell apoptotic process	-2.79055
GO:0035418	protein localization to synapse	-2.77423
GO:0008088	axo-dendritic transport	-2.6959
GO:0031110	regulation of microtubule polymerization or depolymerization	-2.55361
GO:0045670	regulation of osteoclast differentiation	-2.51416
GO:0050821	protein stabilization	-2.49611
GO:0009408	response to heat	-2.4886
GO:0051099	positive regulation of binding	-2.48832
GO:2001237	negative regulation of extrinsic apoptotic signaling pathway	-2.43916
GO:0051701	biological process involved in interaction with host	-2.41523
GO:0032092	positive regulation of protein binding	-2.3918
GO:0043087	regulation of GTPase activity	-2.39118
GO:0010660	regulation of muscle cell apoptotic process	-2.36886
GO:1902414	protein localization to cell junction	-2.36886
GO:0010256	endomembrane system organization	-2.36331
GO:0008344	adult locomotory behavior	-2.31348
GO:0009952	anterior/posterior pattern specification	-2.29325
GO:0045860	positive regulation of protein kinase activity	-2.27378
GO:0050865	regulation of cell activation	-2.26816
GO:0016241	regulation of macroautophagy	-2.26075
GO:0051249	regulation of lymphocyte activation	-2.2545
GO:0042476	odontogenesis	-2.2505
GO:0009896	positive regulation of catabolic process	-2.23511
GO:1904035	regulation of epithelial cell apoptotic process	-2.20065
GO:2001234	negative regulation of apoptotic signaling pathway	-2.18364
GO:2000027	regulation of animal organ morphogenesis	-2.1345
GO:0007169	transmembrane receptor protein tyrosine kinase signaling pathway	-2.1333
GO:0032984	protein-containing complex disassembly	-2.11632
GO:0005975	carbohydrate metabolic process	-2.03826
GO:0032870	cellular response to hormone stimulus	-1.98495
GO:0022411	cellular component disassembly	-1.95234
GO:2001257	regulation of cation channel activity	-1.94984
GO:0002761	regulation of myeloid leukocyte differentiation	-1.93456
GO:0010506	regulation of autophagy	-1.90188
GO:0010038	response to metal ion	-1.81602
GO:0009266	response to temperature stimulus	-1.8131
GO:0016050	vesicle organization	-1.80685
GO:0043434	response to peptide hormone	-1.78872
GO:0030111	regulation of Wnt signaling pathway	-1.77086
GO:0019725	cellular homeostasis	-1.74612
GO:0022407	regulation of cell-cell adhesion	-1.72558
GO:0032680	regulation of tumor necrosis factor production	-1.71685
GO:1903555	regulation of tumor necrosis factor superfamily cytokine production	-1.69867
GO:0010035	response to inorganic substance	-1.66403
GO:0051347	positive regulation of transferase activity	-1.65458
GO:0005996	monosaccharide metabolic process	-1.64041
GO:1902105	regulation of leukocyte differentiation	-1.6137
GO:0071902	positive regulation of protein serine/threonine kinase activity	-1.60706
GO:0002695	negative regulation of leukocyte activation	-1.5962
GO:0045861	negative regulation of proteolysis	-1.58323
GO:0022408	negative regulation of cell-cell adhesion	-1.56958
GO:0016197	endosomal transport	-1.52848
GO:0001667	ameboidal-type cell migration	-1.50859
GO:0001894	tissue homeostasis	-1.48431
GO:0060249	anatomical structure homeostasis	-1.48431
GO:0050866	negative regulation of cell activation	-1.47953
GO:0045637	regulation of myeloid cell differentiation	-1.44675
GO:0007018	microtubule-based movement	-1.43916
GO:0050920	regulation of chemotaxis	-1.4376
GO:0000209	protein polyubiquitination	-1.42404
GO:0045664	regulation of neuron differentiation	-1.40627
GO:0051276	chromosome organization	-1.37852
GO:0048705	skeletal system morphogenesis	-1.34674
GO:0008015	blood circulation	-1.342
GO:0048193	Golgi vesicle transport	-1.32642
GO:1903706	regulation of hemopoiesis	-1.31837
