# Supplementary material for: Analysis of the senescence‐associated cell surfaceome reveals potential senotherapeutic targets
Source: Aging Cell. 2024 Sep 3;23(12):e14312. doi: 10.1111/acel.14312 (PMC11634743; doi:10.1111/acel.14312)
Supplement: Supplementary file 10 — Table S10. [file ACEL-23-e14312-s012.xlsx]

## Sheet: inducer-specific CS markers
Table S10. Inducer-specific senescence surface markers.
H2O2-hydrogen peroxide; ETO-etoposide; EPO-epoxomicin.
ETO
Gene Symbol	UniProt Accession	UniProt Protein Name
GNAQ	P50148	Guanine nucleotide-binding protein G(q) subunit alpha
EPDR1	Q9UM22	Mammalian ependymin-related protein 1
CNRIP1	Q96F85	CB1 cannabinoid receptor-interacting protein 1
PPT1	P50897	Palmitoyl-protein thioesterase 1
ITGB5	P18084	Integrin beta-5
ITPR1	Q14643	Inositol 1,4,5-trisphosphate receptor type 1
H2O2
Gene Symbol	UniProt Accession	UniProt Protein Name
TSPAN3	O60637	Tetraspanin-3
TIMP2	P16035	Metalloproteinase inhibitor 2
EMC10	Q5UCC4	ER membrane protein complex subunit 10
LIN7C	Q9NUP9	Protein lin-7 homolog C
SMPDL3B	Q92485	Acid sphingomyelinase-like phosphodiesterase 3b
C1QTNF5	Q9BXJ0	Complement C1q tumor necrosis factor-related protein 5
CTHRC1	Q96CG8	Collagen triple helix repeat-containing protein 1
EPO
Gene Symbol	UniProt Accession	UniProt Protein Name
Q14232	EIF2B1	Translation initiation factor eIF-2B subunit alpha
Q9BRK0	REEP2	Receptor expression-enhancing protein 2; Receptor expression-enhancing protein
Q8WUX9	CHMP7	Charged multivesicular body protein 7
Q96JB2	COG3	Conserved oligomeric Golgi complex subunit 3
P30825	SLC7A1	High affinity cationic amino acid transporter 1
Q9UI14	RABAC1	Prenylated Rab acceptor protein 1
Q8NI35	PATJ	InaD-like protein
O75581	LRP6	Low-density lipoprotein receptor-related protein 6
Q96BI1	SLC22A18	Solute carrier family 22 member 18
Q9UBD9	CLCF1	Cardiotrophin-like cytokine factor 1
P35475	IDUA	Alpha-L-iduronidase
