# Supplementary material for: Analysis of the senescence‐associated cell surfaceome reveals potential senotherapeutic targets
Source: Aging Cell. 2024 Sep 3;23(12):e14312. doi: 10.1111/acel.14312 (PMC11634743; doi:10.1111/acel.14312)
Supplement: Supplementary file 11 — Table S11. [file ACEL-23-e14312-s008.xlsx]

## Sheet: Six targets expression in mouse
Table S11. Expression levels of six potential senotherapeutic targets in normal adult mouse vital tissues.
Data available at "European Bioinformatics Institute (EMBL-EBI) Expression Atlas".
Expression Atlas # E-MTAB-2801
Expression level cutoff: 0 Transcripts Per Million
	TPM (Transcripts Per Million) in vital tissues
Targets	brain	colon	kidney	liver	lung	skeletal muscle tissue	spleen	testis
PLXNA1	54	4	13	5	66	11	27	27
PLXNA3	33	1	2	0.3	4	0.8	9	0.7
CYB5R1	15	9	20	6	28	50	40	24
PTK7	8	3	6	0.4	39	0.6	18	5
FMR1	40	4	13	5	19	4	29	8
GPX7	8	3	3	4	30	11	5	0.9
Expression Atlas # E-PROT-11
Expression level cutoff: 0 Parts Per Billion
	PPB (Parts Per Billion) in vital tissues
Targets	brown adipose tissue	cerebellum	cerebral cortex	colon	cortex of kidney	heart	liver	lung	ovary	pancreas	skeletal muscle	spleen	stomach	uterus	white adipose tissue
GPX7						3.44149			117.859					131.632
PTK7						0.742138		2.79295	8.44461			2.15544
PLXNA1		0.567792			0.0289478		0.0109475					0.0530995			0.0893968
