# Supplementary material for: Analysis of the senescence‐associated cell surfaceome reveals potential senotherapeutic targets
Source: Aging Cell. 2024 Sep 3;23(12):e14312. doi: 10.1111/acel.14312 (PMC11634743; doi:10.1111/acel.14312)
Supplement: Supplementary file 12 — Table S12. [file ACEL-23-e14312-s015.xlsx]

## Sheet: S_DEPs_both species
Table S12. Cell surface Differentially Expressed Proteins (DEPs) during senescence in human and mouse primary cells.
Significantly changed proteins (p-value < 0.05 and LOG2FC(SEN/CTL) ≥ 0.58 o r ≤ -0.58)
Description: The following primary cells were used: human- human umbilical vein endothelial cells (HUVEC) and normal human lung fibroblasts (NHLF); mouse- mouse embryonic fibroblasts (MEF) and AST (astrocytes). Senescence conditions are denoted as follows: H2O2- hydrogen peroxide treatment, ETO- etoposide treatment and EPO- epoxomicin treatment.
				LOG2FC
Uniprot Accession (human)	Uniprot Accession (mouse)	Gene Symbol	UniProt Protein Name	HUVEC_H2O2	NHLF_ETO	NHLF_H2O2	AST_ETO	AST_H2O2	AST_EPO	MEF_ETO	MEF_H2O2
Q96GR2	Q99PU5	ACSBG1	Long-chain-fatty-acid--CoA ligase ACSBG1	0	6.64386	0	0	0	0	0	-2.9105
P20933	Q64191	AGA	N(4)-(beta-N-acetylglucosaminyl)-L-asparaginase	0	0	6.64386	0.994942	0.863146	2.00612	1.93621	2.37323
Q8IZ07	Q80UP5	ANKRD13A	Ankyrin repeat domain-containing protein 13A	0	6.64386	6.64386	0	0.948601	0	0	0
P15144	P97449	ANPEP	Aminopeptidase N	1.56706	0	0	1.09085	1.53107	0	0.609755	1.66448
P84085	P84084	ARF5	ADP-ribosylation factor 5	2.918	0	0	-0.982791	0	-0.739372	0	0
P05089	Q61176	ARG1	Arginase Arginase-1	6.64386	0	0	1.68167	6.64386	6.64386	0	0
P15289	P50428	ARSA	Arylsulfatase A	6.64386	0	3.18872	0	6.64386	0	0.770618	2.50462
Q13510	Q9WV54	ASAH1	Acid ceramidase	6.64386	0	0	0	0	0	0.863146	0
Q8NBU5	Q9D5T0	ATAD1	Outer mitochondrial transmembrane helix translocase	0	0	6.64386	0	0	0	0	-1.91594
Q13733	Q9WV27	ATP1A4	Sodium/potassium-transporting ATPase subunit alpha-4	0	-6.64386	0	-1.25843	0	-6.64386	0	0
P05026	P14094	ATP1B1	Sodium/potassium-transporting ATPase subunit beta-1	-6.64386	0	0	0	0	0	0	-1.86775
P98194	Q80XR2	ATP2C1	Calcium-transporting ATPase	6.64386	6.64386	0	0	-1.22432	0	0	0
O75787	Q9CYN9	ATP6AP2	ATPase H(+)-transporting lysosomal accessory protein 2	6.64386	0	6.64386	0	0	2.00504	0	0
P80723	Q91XV3	BASP1	Brain acid soluble protein 1	2.20226	0	0	0	0.648005	0	0	0
P54289	O08532	CACNA2D1	Voltage-dependent calcium channel subunit alpha-2/delta-1	-6.64386	-4.75633	0	0	0	0	1.6731	2.11936
Q3V6T2	Q5SNZ0	CCDC88A	Girdin	0	6.64386	0	0	-6.64386	0	0	0
P29279	P29268	CCN2	CCN family member 2	0	-3.75633	0	0	0	0	-6.64386	-6.64386
P16671	Q08857	CD36	Platelet glycoprotein 4	0	0	6.64386	0	0	-1.18771	0	0
P08962	P41731	CD63	CD63 antigen	0	2.75275	2.91686	0	0	0	0.725959	1.91495
Q96F85	Q5M8N0	CNRIP1	CB1 cannabinoid receptor-interacting protein 1	0	6.64386	0	6.64386	0	0	0	0
P39060	P39061	COL18A1	Collagen alpha-1(XVIII) chain	0	6.64386	6.64386	0	0	0	-1.0619	0
P02452	P11087	COL1A1	Collagen alpha-1(I) chain	1.90188	0	0	0	0	0	0	1.29866
P08123	Q01149	COL1A2	Collagen alpha-2(I) chain	3.07468	0	0	0	0	-6.64386	0	1.46415
P31146	O89053	CORO1A	Coronin Coronin-1A	6.64386	0	0	0	0	0	0	-4.08314
Q14019	Q9CQI6	COTL1	Coactosin-like protein	3.15413	0	0	0	0	0	0	-3.75633
P16870	Q00493	CPE	Carboxypeptidase E	0	0	6.64386	0	0	0	0	-6.64386
Q6UXH1	Q9CYA0	CRELD2	Protein disulfide isomerase CRELD2	6.64386	0	0	0	-6.64386	-1.02034	0	0
P67870	P67871	CSNK2B	Casein kinase II subunit beta	0	0	6.64386	0	0	0	0	-1.35845
Q9UBT7	O88327	CTNNAL1	Alpha-catulin	0	0	6.64386	0	0	0	-0.899695	0
P07858	P10605	CTSB	Cathepsin B	1.15186	2.21847	0	1.16736	1.2857	0	0	0
P25774	O70370	CTSS	Cathepsin S	6.64386	0	0	1.84157	1.60502	0	-0.997117	-1.31473
Q9UBR2	Q9WUU7	CTSZ	Cathepsin Z	2.1398	3.28125	3.10383	0.844787	1.08882	0	0	-1.30401
Q14118	Q62165	DAG1	Dystroglycan 1	0	0	6.64386	1.63645	0	0	0	0
Q9BVM2	Q8BPA8	DPCD	Protein DPCD	0	6.64386	6.64386	0	0	0	0	-6.64386
Q9Y4J8	Q9D2N4	DTNA	Dystrobrevin alpha	0	0	-3.81604	0	0	0	0	-2.11404
Q14156	Q8BG67	EFR3A	Protein EFR3 homolog A	0	6.64386	0	0	0	0	0	6.64386
Q9NZN3	Q9QXY6	EHD3	EH domain-containing protein 3	-3.1976	0	0	0	0	1.66993	0	0
Q5UCC4	Q3TAS6	EMC10	ER membrane protein complex subunit 10	0	0	3.60526	0	0	0	0	6.64386
O43491	O70318	EPB41L2	Band 4.1-like protein 2	6.64386	-3.699	0	0	0	0	0	-1.36216
Q9UM22	Q99M71	EPDR1	Mammalian ependymin-related protein 1	0	6.64386	0	0	0	0	0.919912	0
O95208	Q8CHU3	EPN2	Epsin-2	0	6.64386	6.64386	6.64386	6.64386	0	0	0
P58107	Q8R0W0	EPPK1	Epiplakin	0	0	3.92381	-2.59074	0	0	0	0
P25445	P25446	FAS	Tumor necrosis factor receptor superfamily member 6	0	6.64386	6.64386	0	0.993493	0	-6.64386	0
Q0JRZ9	Q3UQN2	FCHO2	F-BAR domain only protein 2	0	0	6.64386	0	0	-6.64386	0.835924	-6.64386
Q8NFF5	Q8R123	FLAD1	FAD synthase	0	3.48014	0	0	-6.64386	0	0	0
Q06787	P35922	FMR1	Synaptic functional regulator FMR1	0	6.64386	0	0	0	0	0	1.23389
P02751	P11276	FN1	Fibronectin	0	0	2.28718	-0.926865	0	0	0	0
Q96RU3	Q80TY0	FNBP1	Formin-binding protein 1	0	0	6.64386	0	0	0	0	-1.63935
P17677	P06837	GAP43	Neuromodulin Axonal membrane protein GAP-43	0	6.64386	6.64386	0	0	0	0	-2.8365
P06280	P51569	GLA	Alpha-galactosidase	0	6.64386	6.64386	1.25278	1.0635	0	1.06005	0
P16278	P23780	GLB1	Acid beta-galactosidase Beta-galactosidase	1.3471	0	0	0.813114	1.00504	0	0	0
P15104	P15105	GLUL	Glutamine synthetase	0	6.64386	0	0	0	0	0	-4.57347
P63096	B2RSH2	GNAI1	Guanine nucleotide-binding protein G(i) subunit alpha-1	0	6.64386	6.64386	0	0	0	1.04334	0
P50148	P21279	GNAQ	Guanine nucleotide-binding protein G(q) subunit alpha	0	6.64386	0	0	0	0	0.621993	0
P62873	P62874	GNB1	Guanine nucleotide-binding protein G(I)/G(S)/G(T) subunit beta-1	0	2.52155	2.75937	0	0	0	0	-1.06794
P63218	Q80SZ7	GNG5	Guanine nucleotide-binding protein G(I)/G(S)/G(O) subunit gamma-5	2.66585	0	0	0	-1.39593	-3.73697	0	-1.56064
Q14956	Q99P91	GPNMB	Transmembrane glycoprotein NMB	0	6.64386	6.64386	2.42008	2.56657	0	0	-4.57347
Q86YR5	Q6IR34	GPSM1	G-protein-signaling modulator 1	0	-6.50635	0	0	0	0	0.745022	1.36345
Q96SL4	Q99LJ6	GPX7	Glutathione peroxidase 7	0	6.64386	6.64386	0	0	0	0	1.48491
P08236	P12265	GUSB	Beta-glucuronidase	0	6.64386	6.64386	1.25157	1.25882	0	0	0
Q9UBN7	Q9Z2V5	HDAC6	Histone deacetylase 6	4.2014	0	0	0	-6.64386	0	0	0
P07686	P20060	HEXB	Beta-N-acetylhexosaminidase	1.47923	0	0	1.07793	1.05102	0	0	-2.699
Q96RW7	D3YXG0	HMCN1	Hemicentin-1	1.45154	-1.58641	-2.13289	0	0	0	0	1.57773
P26583	P30681	HMGB2	High mobility group protein B2	0	-5.32193	-2.76611	-1.5951	-1.50226	-1.09542	-1.16812	0
P05362	P13597	ICAM1	Intercellular adhesion molecule 1	0	6.64386	6.64386	0	0	0	1.68706	1.65627
P08069	Q60751	IGF1R	Insulin-like growth factor 1 receptor	3.2496	0	0	0	0	-6.64386	0	0
O15357	Q6P549	INPPL1	Phosphatidylinositol 3,4,5-trisphosphate 5-phosphatase 2	0	6.64386	6.64386	0	0	0	0	-1.4344
Q9NWZ3	Q8R4K2	IRAK4	Interleukin-1 receptor-associated kinase 4	6.64386	0	0	0	6.64386	0	0	0
Q14643	P11881	ITPR1	Inositol 1,4,5-trisphosphate receptor type 1	0	6.64386	-6.64386	1.10299	0	0	1.37184	0
Q9H910	Q6PGH2	JPT2	Jupiter microtubule associated homolog 2	0	0	-3.50635	0	0	0	-1.00578	0
P52292	P52293	KPNA2	Importin subunit alpha-1 Importin subunit alpha	-3.9885	-2.85726	-2.73697	0	0	0	-1	0
P13796	Q61233	LCP1	Plastin-2	-6.64386	0	0	0	0	0	0	-2.47393
P17931	P16110	LGALS3	Galectin-3 Galectin	0	0	2.19944	0	0	1.71721	0	-2.13289
Q99538	O89017	LGMN	Asparaginyl endopeptidase Legumain	0	6.64386	6.64386	0	0.734655	0	0	0
Q9NUP9	O88952	LIN7C	Protein lin-7 homolog C	0	0	6.64386	0	0.60027	0	0	-1.43831
Q8NF37	Q3TFD2	LPCAT1	Lysophosphatidylcholine acyltransferase 1	0	6.64386	0	-6.64386	-6.64386	0	0	0
Q9Y5V3	Q9QYH6	MAGED1	Melanoma-associated antigen D1	0	0	6.64386	0	0	2.48465	0	-1.25498
O00754	O09159	MAN2B1	Lysosomal alpha-mannosidase	6.64386	0	6.64386	0	0	0	0.658097	1.73205
O00462	Q8K2I4	MANBA	Beta-mannosidase	0	6.64386	0	1.10367	1.16285	0	0	0
P49006	P28667	MARCKSL1	MARCKS-related protein	3.17887	0	0	-0.899695	0	0	0	0
P27448	Q03141	MARK3	MAP/microtubule affinity-regulating kinase 3	0	-6.64386	-6.64386	0	0	0	0	-1.64386
P50579	O08663	METAP2	Methionine aminopeptidase 2	0	6.64386	0	-1.26534	0	0	0	0
Q08431	P21956	MFGE8	Lactadherin	0	6.64386	0	0	0	0	0	1.62761
Q86YT6	Q80SY4	MIB1	E3 ubiquitin-protein ligase MIB1	0	0	6.64386	0	0	0	0	-1.59946
P08473	Q61391	MME	Neprilysin	0	6.64386	6.64386	0	0	0	2.3251	3.39999
P50281	P53690	MMP14	Matrix metalloproteinase-14	1.14274	0	0	0	0	0	0	1.6173
P08253	P33434	MMP2	72 kDa type IV collagenase 72 kDa gelatinase	6.64386	0	6.64386	0	0	0	1.19283	0
O75970	Q8VBX6	MPDZ	Multiple PDZ domain protein	0	0	6.64386	0	0	0	0	-2.03505
Q9Y4B5	Q3UHU5	MTCL1	Microtubule cross-linking factor 1	0	6.64386	0	0	0	6.64386	2.26273	0
Q9HD67	F8VQB6	MYO10	Unconventional myosin-X	0	-1.58641	-1.68966	0	3.96236	0	0	0
Q9BTX1	Q8VCB1	NDC1	Nucleoporin NDC1	0	6.64386	0	0	0	0	0	6.64386
Q8NC96	Q9CR95	NECAP1	Adaptin ear-binding coat-associated protein 1	0	6.64386	6.64386	0	6.64386	0	0	0
Q99519	O35657	NEU1	Exo-alpha-sialidase Sialidase-1	0	6.64386	6.64386	0.860764	1.02574	0	0	0
Q0ZGT2	Q7TPW1	NEXN	Nexilin	0	2.31904	2.30859	1.21599	0.862352	0	0	0
P35240	P46662	NF2	Merlin	0	6.64386	0	0	6.64386	0	0	0
Q9BZQ8	Q3UW53	NIBAN1	Protein Niban 1	6.64386	0	0	0	0	0	0	1.48749
O60551	O70311	NMT2	Glycylpeptide N-tetradecanoyltransferase 2	6.64386	0	0	0	0	0	-1.12029	0
O15118	O35604	NPC1	NPC intracellular cholesterol transporter 1	0	0	-2.47393	0	0	2.49083	0	0
Q01968	Q6NVF0	OCRL	Phosphoinositide 5-phosphatase Inositol polyphosphate 5-phosphatase OCRL	0	6.64386	6.64386	0	0	0	1.16543	1.89336
Q9H4L5	Q9DBS9	OSBPL3	Oxysterol-binding protein-related protein 3	0	3.88947	6.64386	0	0	0	-1.07097	-1.72261
Q99571	Q9JJX6	P2RX4	P2X purinoceptor 4	0	6.64386	0	1.09153	1.15769	0	0	0
P68402	Q61206	PAFAH1B2	Platelet-activating factor acetylhydrolase IB subunit alpha2	-6.64386	6.64386	6.64386	0	-6.64386	2.64985	0	0
O75781	Q9Z0P4	PALM	Paralemmin-1	6.64386	0	0	0.678072	0	0	0	0
Q8N3R9	Q9JLB2	PALS1	Protein PALS1	0	6.64386	6.64386	0	0	0	0	-6.64386
Q29RF7	Q6A026	PDS5A	Sister chromatid cohesion protein PDS5 homolog A	0	-4.32193	0	-6.64386	0	2.62901	0	0
Q93100	Q7TSH2	PHKB	Phosphorylase b kinase regulatory subunit beta	0	6.64386	6.64386	0	0	6.64386	0	0
Q86T03	Q3TWL2	PIP4P1	Type 1 phosphatidylinositol 4,5-bisphosphate 4-phosphatase	0	6.64386	2.88049	0	0	0	0.751035	0
Q16512	P70268	PKN1	Serine/threonine-protein kinase N1	0	0	-4.53952	0	3.3717	0	0	0
Q8NCC3	Q8VEB4	PLA2G15	Phospholipase A2 group XV	0	6.64386	0	1.15834	1.21661	0	1.53207	1.86433
Q8NHP8	Q3TCN2	PLBD2	Putative phospholipase B-like 2	0	3.89772	3.2561	1.09085	0.909197	0	1.08406	1.49108
Q9NRY6	Q9JIZ9	PLSCR3	Phospholipid scramblase 3	0	0	6.64386	0	0	0	0.768925	0
Q9UIW2	P70206	PLXNA1	Plexin-A1	2.44042	0	0	0	6.64386	0	0	0
Q15165	Q62086	PON2	Paraoxonase	0	6.64386	6.64386	0	0	0	0	2.27828
Q96SB3	Q6R891	PPP1R9B	Neurabin-2	0	0	-5.26534	0	0	0	0	-1.54372
P07602	Q61207	PSAP	Prosaposin	0	3.02237	3.01543	0.811471	0.680774	0	0	0
Q13308	Q8BKG3	PTK7	Inactive tyrosine-protein kinase 7	0	6.64386	0	0.883621	0.667211	0	0.786596	0
Q92626	Q3UQ28	PXDN	Peroxidasin homolog	2.73574	-4.92139	-6.64386	0	0	0	0	6.64386
Q15286	Q6PHN9	RAB35	Ras-related protein Rab-35	3.65512	0	0	0	0	0	0	-1.60823
O95716	P35276	RAB3D	Ras-related protein Rab-3	0	0	6.64386	0	0	6.64386	0	0
Q9Y3L5	Q8BU31	RAP2C	Ras-related protein Rap-2c	0	0	6.64386	2.20977	-6.64386	2.00252	0.813114	0
Q9Y4G8	Q8CHG7	RAPGEF2	Rap guanine nucleotide exchange factor 2	0	0	6.64386	-6.64386	0	2.23235	0	0
Q9P258	Q8BK67	RCC2	Protein RCC2	0	-6.64386	-6.64386	-1	0	0	0	0
O00584	C0HKG6	RNASET2	Ribonuclease T2	0	0	6.64386	0	0	0	0	0
O43159	Q9DB85	RRP8	Ribosomal RNA-processing protein 8	0	6.64386	6.64386	0	0	0	-6.64386	0
Q96FQ6	Q9D708	S100A16	Protein S100-A16	2.35643	2.06108	0	0	0	0	0	-1.82113
O00560	O08992	SDCBP	Syntenin-1	-2.29336	0	0	0	0	0	-6.64386	0
Q99985	Q62181	SEMA3C	Semaphorin-3C	0	0	6.64386	0	0	0	0.745883	0
P50452	O08800	SERPINB8	Serpin B8	4.36982	0	0	0	0	0	1.0321	0
P07093	Q07235	SERPINE2	Glia-derived nexin	0	-2.96578	6.64386	0	0	0	0.869477	2.03386
Q8TF72	Q9QXN0	SHROOM3	Protein Shroom3	0	0	6.64386	0.716332	0.751892	0	0	-1.93788
P78324	P97797	SIRPA	Tyrosine-protein phosphatase non-receptor type substrate 1	6.64386	0	0	0	0	0	0	-1.55639
Q8IWA5	Q8BY89	SLC44A2	Choline transporter-like protein 2	2.7615	0	0	0.755315	0	0	0.925999	0
Q6P1K1	Q9D8M3	SLC48A1	Heme transporter HRG1	6.64386	6.64386	6.64386	0	0	0	0.9568	0
P19634	Q61165	SLC9A1	Sodium/hydrogen exchanger 1	0	0	6.64386	0	0	0	1.21039	0
P17405	Q04519	SMPD1	Sphingomyelin phosphodiesterase	6.64386	0	0	1.10836	0	0	0	0
O95721	Q9ERB0	SNAP29	Synaptosomal-associated protein 29	2.63761	0	0	0	-1.07097	0	0	0
Q00796	Q64442	SORD	Sorbitol dehydrogenase	2.81517	0	0	0	0	1.78367	0	-1.662
Q9GZT4	Q9QZX7	SRR	L-serine ammonia-lyase	0	6.64386	6.64386	1.75702	0	1.99856	0	0
Q13586	P70302	STIM1	Stromal interaction molecule 1	0	6.64386	6.64386	0	0	1.87931	0	0
O95425	Q8K4L3	SVIL	Supervillin	3.04369	0	0	0	0.939603	0	0.652601	0
Q8NF91	Q6ZWR6	SYNE1	Nesprin-1 Nesprin-2	6.64386	0	6.64386	-6.64386	0	0	6.64386	0
P35442	Q03350	THBS2	Thrombospondin-2	0	0	6.64386	0	0	0	1.16285	1.85997
P04216	P01831	THY1	Thy-1 membrane glycoprotein Thy-1 antigen	0	2.90997	6.64386	1.28511	1.00576	0	0.77989	0
P16035	P25785	TIMP2	Metalloproteinase inhibitor 2	0	0	6.64386	0	0	0	0	6.64386
P35625	P39876	TIMP3	Metalloproteinase inhibitor 3	0	0	0	0	-6.64386	-0.72261	6.64386	0
Q9UDY2	Q9Z0U1	TJP2	Tight junction protein ZO-2	1.93847	0.834307	0	0	0	0	0	-2.07097
Q9NS93	Q9CRG1	TM7SF3	Transmembrane 7 superfamily member 3	0	0	6.64386	-6.64386	0	-6.64386	0	0
O60637	Q9QY33	TSPAN3	Tetraspanin-3	6.64386	0	6.64386	0	0	0	0	6.64386
O43657	O70401	TSPAN6	Tetraspanin-6	6.64386	0	0	0	0	-0.671164	0	0
Q9C0H2	Q6P5F7	TTYH3	Protein tweety homolog 3	2.39726	6.64386	0	-6.64386	-6.64386	-6.64386	0	0
Q9NZ43	Q9CQ56	USE1	Vesicle transport protein USE1 USE1-like protein	3.25081	0	0	0	0	6.64386	0	0
Q9UK41	Q9D1C8	VPS28	Vacuolar protein sorting-associated protein 28 homolog	3.51008	0	0	0.940355	0	0	0	0
Q9C0B5	Q8VDZ4	ZDHHC5	Palmitoyltransferase ZDHHC5	0	0	-6.64386	0	0	0	0	6.64386
