# Supplementary material for: Analysis of the senescence‐associated cell surfaceome reveals potential senotherapeutic targets
Source: Aging Cell. 2024 Sep 3;23(12):e14312. doi: 10.1111/acel.14312 (PMC11634743; doi:10.1111/acel.14312)
Supplement: Supplementary file 13 — Table S13. [file ACEL-23-e14312-s001.xlsx]

## Sheet:  RT–qPCR
Table S13. RT–qPCR analysis of four potential senotherapeutic targets in senescent cells and control cells.
Description: The CT value of a given target gene was normalized to the corresponding β-actin mRNA level using the 2^–∆CT method for each sample. Data were further normalized to the average of the corresponding control group. The expression level of a given gene was calculated as the mean of four biological replicates. Statistical significance was determined using an unpaired two-tailed Student’s …
								Ctrl vs. Sen
		HUVEC_CTRL	HUVEC_H2O2			NHLF_CTRL	NHLF_ETO	NHLF_H2O2			AST_CTRL	AST_ETO	AST_H2O2	AST_EPO			MEF_CTRL	MEF_ETO	MEF_H2O2
Plxna1	Average FC relative to CTRL	1	1.60819		Average FC relative to CTRL	1	0.743467	0.973633		Average FC relative to CTRL	1	1.59445	1.21092	5.1219		Average FC relative to CTRL	1	2.50816	2.77686
	SEM of FC	0.0271805	0.112962		SEM of FC	0.0480306	0.0465765	0.109255		SEM of FC	0.0265393	0.099532	0.0766792	0.315006		SEM of FC	0.0391117	0.253059	0.432757
	p value		0.0019		p value		0.0719	0.9626		p value		0.0857	0.7816	<0.0001		p value		0.0102	0.0038
	95.00% CI		0.3239 to 0.8925		95.00% CI of diff.		-0.02352 to 0.5366	-0.2537 to 0.3064		95.00% CI of diff.		-1.261 to 0.07192	-0.8773 to 0.4554	-4.788 to -3.456		95.00% CI of diff.		-2.607 to -0.4090	-2.876 to -0.6777
		HUVEC_CTRL	HUVEC_H2O2			NHLF_CTRL	NHLF_ETO	NHLF_H2O2			AST_CTRL	AST_ETO	AST_H2O2	AST_EPO			MEF_CTRL	MEF_ETO	MEF_H2O2
Plxna3	Average FC relative to CTRL	1	3.73543		Average FC relative to CTRL	1	1.40814	0.852869		Average FC relative to CTRL	1	3.326	1.807	4.651		Average FC relative to CTRL	1	6.03176	2.26195
	SEM of FC	0.0224797	0.974031		SEM of FC	0.0500886	0.111229	0.0506273		SEM of FC	0.194776	1.18477	0.440319	0.480668		SEM of FC	0.074206	1.89152	0.142316
	p value		0.0309		p value		0.0086	0.3689		p value		0.0960	0.8050	0.0079		p value		0.0200	0.6825
	95.00% CI		0.3514 to 5.119		95.00% CI of diff.		-0.6969 to -0.1194	-0.1416 to 0.4358		95.00% CI of diff.		-5.002 to 0.3506	-3.483 to 1.870	-6.328 to -0.9751		95.00% CI of diff.		-9.181 to -0.8821	-5.412 to 2.888
		HUVEC_CTRL	HUVEC_H2O2			NHLF_CTRL	NHLF_ETO	NHLF_H2O2			AST_CTRL	AST_ETO	AST_H2O2	AST_EPO			MEF_CTRL	MEF_ETO	MEF_H2O2
Cyb5r1	Average FC relative to CTRL	1	1.60063		Average FC relative to CTRL	1	8.58918	4.50077		Average FC relative to CTRL	1	0.916796	1.04235	0.944688		Average FC relative to CTRL	1	1.92587	2.38314
	SEM of FC	0.0166138	0.170193		SEM of FC	0.0312813	1.13276	0.476056		SEM of FC	0.273233	0.123408	0.144824	0.126015		SEM of FC	0.0356983	0.3132	0.291873
	p value		0.0126		p value		<0.0001	0.0137		p value		0.9837	0.9978	0.9951		p value		0.0531	0.0068
	95.00% CI		0.1822 to 1.019		95.00% CI of diff.		-10.28 to -4.902	-6.188 to -0.8140		95.00% CI of diff.		-0.6142 to 0.7806	-0.7397 to 0.6550	-0.6421 to 0.7527		95.00% CI of diff.		-1.865 to 0.01322	-2.322 to -0.4440
		HUVEC_CTRL	HUVEC_H2O2			NHLF_CTRL	NHLF_ETO	NHLF_H2O2			AST_CTRL	AST_ETO	AST_H2O2	AST_EPO			MEF_CTRL	MEF_ETO	MEF_H2O2
Ptk7	Average FC relative to CTRL	1	2.68131		Average FC relative to CTRL	1	1.07891	2.13112		Average FC relative to CTRL	1	1.74028	1.50501	4.57114		Average FC relative to CTRL	1	3.44318	4.78768
	SEM of FC	0.0229225	0.396299		SEM of FC	0.00703534	0.0711468	0.266524		SEM of FC	0.026993	0.0300213	0.0568432	0.147143		SEM of FC	0.0228961	0.186982	0.890749
	p value		0.0055		p value		0.9294	0.0014		p value		<0.0001	0.0024	<0.0001		p value		0.0171	0.0012
	95.00% CI		0.7100 to 2.653		95.00% CI of diff.		-0.6821 to 0.5243	-1.734 to -0.5279		95.00% CI of diff.		-1.049 to -0.4314	-0.8139 to -0.1961	-3.880 to -3.262		95.00% CI of diff.		-4.386 to -0.4999	-5.731 to -1.844
