# Supplementary material for: Analysis of the senescence‐associated cell surfaceome reveals potential senotherapeutic targets
Source: Aging Cell. 2024 Sep 3;23(12):e14312. doi: 10.1111/acel.14312 (PMC11634743; doi:10.1111/acel.14312)
Supplement: Supplementary file 14 — Table S14. [file ACEL-23-e14312-s014.xlsx]

## Sheet: RT–qPCR
Table S14. RT–qPCR analysis of four potential senotherapeutic targets in young (3-month-old) and old (20-month-old) wild-type (WT) male mice tissues and in the brain of APP/PS1 mice.
Description: The CT value of a given target gene was normalized to the corresponding β-actin mRNA level using the 2^–∆CT method for each sample. The expression level of a given gene was averaged from six biological replicates (mean). Statistical significance was determined using an unpaired two-tailed Student’s t-test. Data with p < 0.05 were highlighted in red, while those showing an increasing …
					Young vs.Old
		young	old			young	old			young	old			young	old
kidney	plxna1 (mean)	0.00249717	0.00125483		plxna3 (mean)	7.47533e-05	5.17e-07		ptk7 (mean)	0.0604757	0.0864972		cyb5r1 (mean)	0.000518667	0.000297333
	SEM	0.000686236	0.000336381		SEM	4.4326e-05	2.90407e-07		SEM	0.0188028	0.06004		SEM	0.00032558	8.8432e-05
	p value		0.1351		p value		0.4266		p value		0.6879		p value		0.661
	95% confidence interval		-0.002945 to 0.0004605		95% confidence interval		-0.0003318 to 0.0001833		95% confidence interval		-0.1142 to 0.1662		95% confidence interval		-0,001365 to 0,0009222
		young	old			young	old			young	old			young	old
spleen	plxna1 (mean)	0.0005162	0.00023945		plxna3 (mean)	3.87978e-05	3.04682e-06		ptk7 (mean)	0.055025	0.0401368		cyb5r1 (mean)	5.1729e-05	9.41935e-05
	SEM	0.000170199	6.08934e-05		SEM	3.62633e-05	2.38274e-06		SEM	0.0340471	0.0204645		SEM	1.80502e-05	4.2065e-05
	p value		0.2513		p value		0.4536		p value		0.7156		p value		0.54
	95% confidence interval		-0.0008001 to 0.0002466		95% confidence interval		-0.0001404 to 6.891e-005		95% confidence interval		-0.1034 to 0.07362		95% confidence interval		-0.0001236 to 0.0002085
		young	old			young	old			young	old			young	old
liver	plxna1 (mean)	0.00117725	0.0013574		plxna3 (mean)	1.06385e-05	6.655e-08		ptk7 (mean)	0.0863242	0.0866638		cyb5r1 (mean)	0.0001885	2.49644
	SEM	0.000155005	0.000306419		SEM	5.86674e-06	1.5906e-08		SEM	0.0324436	0.0367455		SEM	0.000134421	2.03812
	p value		0.6777		p value		0.4074		p value		0.9946		p value		0.2415
	95% confidence interval		-0.0008024 to 0.001163		95% confidence interval		-5.429e-005 to 3.315e-005		95% confidence interval		-0.1089 to 0.1096		95% confidence interval		-2.054 to 7.047
		young	old			young	old			young	old			young	old
lung	plxna1 (mean)	0.0024822	0.00181617		plxna3 (mean)	4.96336e-06	2.145e-08		ptk7 (mean)	0.00836	0.00615583		cyb5r1 (mean)	0.000201167	9.47332e-05
	SEM	0.000370017	0.000414343		SEM	2.66497e-06	6.43746e-09		SEM	0.00161674	0.002089		SEM	3.5196e-05	4.05035e-05
	p value		0.2853		p value		0.3581		p value		0.4235		p value		0.0754
	95% confidence interval		-0.001992 to 0.0006602		95% confidence interval		-1.750e-005 to 7.615e-006		95% confidence interval		-0.008090 to 0.003682		95% confidence interval		-0.0002260 to 1.313e-005
		young	old			young	old			young	old			young	old
brain	plxna1 (mean)	0.00342383	0.0060695		plxna3 (mean)	3.65351e-05	0.00022404		ptk7 (mean)	0.0120943	0.0188422		cyb5r1 (mean)	1.3733e-05	1.84723e-06
	SEM	0.000680273	0.000507339		SEM	1.92978e-05	0.00010778		SEM	0.0027181	0.00249207		SEM	9.67569e-06	1.21389e-06
	p value		0.0109		p value		0.1181		p value		0.0972		p value		0.4374
	95% confidence interval		0.0007548 to 0.004537		95% confidence interval		-5.949e-005 to 0.0004345		95% confidence interval		-0.001469 to 0.01496		95% confidence interval		-5.018e-005 to 2.640e-005
		young	old			young	old			young	old			young	old
Testis	plxna1 (mean)	0.00307	0.0116208		plxna3 (mean)	1.06283e-05	8.44783e-07		ptk7 (mean)	0.0116763	0.0114518		cyb5r1 (mean)	0.000422123	0.220462
	SEM	0.000458942	0.00220256		SEM	9.02084e-06	4.12255e-07		SEM	0.00141643	0.000699931		SEM	0.00141643	0.000699931
	p value		0.0035		p value		0.3041		p value		0.8898		p value		0.6546
	95% confidence interval		0.003538 to 0.01356		95% confidence interval		-2.990e-005 to 1.034e-005		95% confidence interval		-0.003745 to 0.003296		95% confidence interval		-0.0001075 to 7.064e-005
					WT vs. APP/PS1
4m		WT	APP/PS1			WT	APP/PS1			WT	APP/PS1			WT	APP/PS1
	plxna1 (mean)	0.00350318	0.00589731		plxna3 (mean)	2.29094e-05	0.000182612		ptk7 (mean)	0.00430333	0.00189849		cyb5r1 (mean)	1.23599e-05	1.74867e-05
	SEM	0.000541639	0.000681329		SEM	1.12388e-05	1.88784e-05		SEM	0.000998102	0.000481166		SEM	1.07925e-05	5.42479e-06
	p value		0.0205		p value		<0.0001		p value		0.0551		p value		0.6802
	95% confidence interval		0.0004548 to 0.004333		95% confidence interval		0.0001107 to 0.0002088		95% confidence interval		-0.004874 to 6.400e-005		95% confidence interval		-2.179e-005 to 3.204e-005
11m		WT	APP/PS1			WT	APP/PS1			WT	APP/PS1			WT	APP/PS1
	plxna1 (mean)	0.00372555	0.00408828		plxna3 (mean)	7.78149e-05	9.8412e-05		ptk7 (mean)	0.00184754	0.00439882		cyb5r1 (mean)	2.69029e-05	5.37711e-06
	SEM	0.000575096	0.000544967		SEM	4.59243e-05	3.69472e-05		SEM	0.000352458	0.000964824		SEM	1.14178e-05	3.12774e-06
	p value		0.6569		p value		0.734		p value		0.0323		p value		0.132
	95% confidence interval		-0.001403 to 0.002128		95% confidence interval		-0.0001107 to 0.0001519		95% confidence interval		0.0002626 to 0.004840		95% confidence interval		-5.093e-005 to 7.874e-006
