# Supplementary material for: Analysis of the senescence‐associated cell surfaceome reveals potential senotherapeutic targets
Source: Aging Cell. 2024 Sep 3;23(12):e14312. doi: 10.1111/acel.14312 (PMC11634743; doi:10.1111/acel.14312)
Supplement: Supplementary file 15 — Table S15. [file ACEL-23-e14312-s006.xlsx]

## Sheet: PLXNA1 abundance
Table S15. Normalized abundance of Plexin-A1 (PLXNA1) protein in kidney in wide-type male C57BL/6J mice.
PLXNA1	Unique Peptides	Average normalized abundance in 26-month-old mice (n=5)	Average normalized abundance in 3-month-old mice (n=7)	P value
Kidney	2	122.7	77.3	0.0272595
