# Supplementary material for: Analysis of the senescence‐associated cell surfaceome reveals potential senotherapeutic targets
Source: Aging Cell. 2024 Sep 3;23(12):e14312. doi: 10.1111/acel.14312 (PMC11634743; doi:10.1111/acel.14312)
Supplement: Supplementary file 16 — Table S16. [file ACEL-23-e14312-s018.xlsx]

## Sheet: count_all
Table S16_A. The abundance of cells positive for four senotherapeutic targets and CDKN2A in various tissue-cell types in young and old mice in vivo.
Description: The data (read counts) for each gene were preprocessed to be binarized, where a value of 1 indicates gene expression and a value of 0 indicates no expression.
Tissue-cell types	PLXNA1	PLXNA3	PTK7	CYB5R1	CDKN2A
Bladder-bladder cell	257	58	744	344	63
Bladder-bladder urothelial cell	1096	281	888	977	33
Bladder-endothelial cell	32	3	44	48	0
Bladder-leukocyte	20	3	6	39	8
Bone-Marrow-basophil	0	0	1	41	1
Bone-Marrow-erythroblast	20	3	14	179	5
Bone-Marrow-erythroid progenitor	14	7	1	22	2
Bone-Marrow-granulocyte	82	24	190	1198	6
Bone-Marrow-granulocytopoietic cell	138	40	194	888	73
Bone-Marrow-hematopoietic precursor cell	45	23	119	300	22
Bone-Marrow-immature B cell	3	2	3	116	4
Bone-Marrow-late pro-B cell	16	5	6	121	34
Bone-Marrow-macrophage	28	8	57	397	6
Bone-Marrow-megakaryocyte-erythroid progenitor cell	24	6	40	437	3
Bone-Marrow-monocyte	82	20	116	488	8
Bone-Marrow-naive B cell	3	2	11	61	16
Bone-Marrow-naive T cell	25	8	53	572	3
Bone-Marrow-NK cell	5	1	8	35	0
Bone-Marrow-plasma cell	53	1	6	85	55
Bone-Marrow-precursor B cell	28	6	55	57	0
Bone-Marrow-proerythroblast	29	6	40	395	2
Bone-Marrow-promonocyte	66	20	65	803	17
Heart_and_Aorta-cardiac neuron	3	2	3	8	6
Heart_and_Aorta-cardiomyocyte	16	0	9	39	0
Heart_and_Aorta-endocardial cell	59	10	102	185	8
Heart_and_Aorta-endothelial cell of coronary artery	194	8	21	1112	54
Heart_and_Aorta-erythrocyte	7	0	2	32	2
Heart_and_Aorta-fibroblast of cardiac tissue	275	76	249	379	21
Heart_and_Aorta-leukocyte	94	6	9	209	120
Heart_and_Aorta-mast cell	0	0	0	8	0
Heart_and_Aorta-smooth muscle cell	80	1	22	109	4
Kidney-B cell	11	3	1	82	28
Kidney-brush cell	40	2	1	50	0
Kidney-epithelial cell of proximal tubule	117	10	30	276	2
Kidney-fenestrated cell	30	2	43	178	4
Kidney-fibroblast	27	5	30	22	3
Kidney-kidney capillary endothelial cell	10	1	25	30	0
Kidney-kidney cell	0	0	1	0	0
Kidney-kidney collecting duct epithelial cell	0	0	3	6	0
Kidney-kidney collecting duct principal cell	167	56	127	202	7
Kidney-kidney cortex artery cell	24	5	14	95	1
Kidney-kidney distal convoluted tubule epithelial cell	47	12	71	138	0
Kidney-kidney loop of Henle ascending limb epithelial cell	7	1	14	17	0
Kidney-kidney loop of Henle thick ascending limb epithelial cell	123	21	171	273	6
Kidney-kidney mesangial cell	39	3	31	61	4
Kidney-kidney proximal convoluted tubule epithelial cell	294	11	32	433	1
Kidney-kidney proximal straight tubule epithelial cell	7	0	7	9	0
Kidney-leukocyte	0	0	0	0	0
Kidney-lymphocyte	28	5	6	268	29
Kidney-macrophage	120	8	10	330	46
Kidney-NK cell	0	0	0	2	2
Kidney-plasma cell	3	2	0	33	22
Kidney-podocyte	116	29	81	158	12
Kidney-T cell	7	2	1	48	21
Limb_Muscle-B cell	87	28	146	65	12
Limb_Muscle-endothelial cell	288	58	322	1105	16
Limb_Muscle-macrophage	235	44	133	339	22
Limb_Muscle-mesenchymal stem cell	1335	250	991	1077	97
Limb_Muscle-Schwann cell	16	9	15	21	5
Limb_Muscle-skeletal muscle cell	3	2	9	23	2
Limb_Muscle-skeletal muscle satellite cell	126	37	193	155	29
Limb_Muscle-smooth muscle cell	102	10	45	111	6
Limb_Muscle-T cell	79	23	127	54	15
Liver-B cell	2	3	0	16	7
Liver-duct epithelial cell	0	0	0	0	0
Liver-endothelial cell of hepatic sinusoid	48	1	17	173	19
Liver-hepatic stellate cell	11	1	6	8	0
Liver-hepatocyte	74	18	23	319	6
Liver-Kupffer cell	811	27	8	979	91
Liver-myeloid leukocyte	14	0	0	58	6
Liver-NK cell	4	1	0	35	26
Liver-plasmacytoid dendritic cell	0	0	0	2	0
Lung-adventitial cell	36	8	69	52	7
Lung-alveolar macrophage	148	4	24	186	37
Lung-B cell	22	8	19	63	28
Lung-basophil	0	0	2	5	0
Lung-bronchial smooth muscle cell	556	4	27	275	55
Lung-CD4-positive, alpha-beta T cell	13	1	19	31	11
Lung-CD8-positive, alpha-beta T cell	14	1	13	39	8
Lung-ciliated columnar cell of tracheobronchial tree	9	3	15	8	0
Lung-classical monocyte	81	3	20	1053	40
Lung-club cell of bronchiole	1	0	1	2	0
Lung-dendritic cell	5	1	0	8	3
Lung-endothelial cell of lymphatic vessel	1	1	2	4	0
Lung-fibroblast of lung	126	26	289	155	8
Lung-intermediate monocyte	28	1	5	271	30
Lung-lung macrophage	127	3	2	153	22
Lung-lung neuroendocrine cell	0	0	0	0	0
Lung-mature NK T cell	6	0	2	20	21
Lung-myeloid dendritic cell	6	0	2	43	5
Lung-neutrophil	5	0	4	79	0
Lung-NK cell	30	5	55	80	10
Lung-non-classical monocyte	20	5	23	184	2
Lung-pericyte cell	6	0	16	7	0
Lung-plasma cell	2	2	1	9	6
Lung-plasmacytoid dendritic cell	0	1	4	5	2
Lung-pulmonary interstitial fibroblast	13	8	18	15	1
Lung-regulatory T cell	1	1	0	5	5
Lung-smooth muscle cell of the pulmonary artery	16	1	1	10	1
Lung-T cell	6	0	1	23	24
Lung-type II pneumocyte	12	0	13	12	0
Lung-vein endothelial cell	45	2	13	49	1
Mammary_Gland-B cell	121	39	146	112	38
Mammary_Gland-basal cell	102	24	465	111	6
Mammary_Gland-endothelial cell	45	12	59	97	4
Mammary_Gland-luminal epithelial cell of mammary gland	230	136	505	261	61
Mammary_Gland-macrophage	47	11	29	58	11
Mammary_Gland-stromal cell	433	66	271	215	62
Mammary_Gland-T cell	244	68	310	222	40
Spleen-B cell	732	211	993	1050	488
Spleen-erythroblast	0	1	3	26	2
Spleen-granulocyte	6	0	3	169	8
Spleen-immature NKT cell	2	0	3	7	18
Spleen-macrophage	166	13	55	261	60
Spleen-macrophage dendritic cell progenitor	6	1	14	9	0
Spleen-mature NK T cell	65	16	74	117	33
Spleen-megakaryocyte-erythroid progenitor cell	45	4	2	202	27
Spleen-NK cell	21	3	29	34	1
Spleen-plasma cell	17	6	3	108	77
Spleen-proerythroblast	26	6	28	267	18
Spleen-T cell	204	62	317	275	31
Thymus-DN3 thymocyte	3	0	5	10	0
Thymus-DN4 thymocyte	29	11	13	99	19
Thymus-double negative T cell	16	5	20	63	1
Thymus-immature T cell	31	11	21	80	3
Thymus-professional antigen presenting cell	23	4	8	129	52
Thymus-thymocyte	42	18	86	251	12
Tongue-basal cell of epidermis	1356	360	2779	1052	212
Tongue-keratinocyte	2865	714	3131	1334	304
Tongue-Langerhans cell	23	0	6	20	2
Brain-microglia	76	41	69	95	21
Brain-neutrophil	1	0	0	1	0
Brain-dendritic cell	0	1	0	0	0
Brain-macrophage	27	3	5	9	1
Brain-oligodendrocyte	297	187	232	291	24
Brain-oligodendrocyte precursor cell	61	34	52	69	10
Brain-olfactory ensheathing glia	20	7	13	30	6
Brain-mature neuron	94	56	66	143	29
Brain-neuroendocrine cell	14	6	10	5	20
Brain-immature neuron	0	7	19	3	3
Brain-arachnoid barrier cell	20	13	7	6	0
Brain-vascular and leptomeningeal cell	15	7	4	11	0
Brain-endothelial cell	55	25	55	56	16
Brain-vascular smooth muscle cell	5	2	1	0	0
Brain-astrocyte	113	74	109	109	42
Brain-neural stem cell	2	1	0	1	1
Brain-astrocyte-restricted precursor	1	2	0	0	2
Brain-neuronal-restricted precursor	1	3	0	0	5
Brain-pericyte	29	17	8	16	4
Brain-hemoglobin-expressing vascular cell	0	0	0	1	0
Brain-choroid plexus epithelial cell	0	0	0	1	0
Brain-tanycyte	0	0	0	0	0
Brain-ependymocyte	3	3	1	3	0
Brain-hypendymal cell	1	0	1	0	0
Brain-monocyte	1	2	13	7	0

## Sheet: prop_all
Table S16_B. The abundance of cells positive for four senotherapeutic targets and CDKN2A in various tissue-cell types in young and old mice in vivo.
Description: The data (read counts) for each gene were preprocessed to be binarized, where a value of 1 indicates gene expression and a value of 0 indicates no expression. The proportion of cells expressing each gene was calculated as the ratio of gene-positive cell counts to total cell counts within a given tissue-cell type in young and old mice.
Tissue-cell types	PLXNA1	PLXNA3	PTK7	CYB5R1	CDKN2A
Bladder-bladder cell	0.0855811	0.019314	0.247752	0.114552	0.020979
Bladder-bladder urothelial cell	0.20952	0.0537182	0.169757	0.186771	0.00630855
Bladder-endothelial cell	0.0924855	0.00867052	0.127168	0.138728	0
Bladder-leukocyte	0.0547945	0.00821918	0.0164384	0.106849	0.0219178
Bone-Marrow-basophil	0	0	0.00806452	0.330645	0.00806452
Bone-Marrow-erythroblast	0.00847458	0.00127119	0.0059322	0.0758475	0.00211864
Bone-Marrow-erythroid progenitor	0.0342298	0.0171149	0.00244499	0.0537897	0.00488998
Bone-Marrow-granulocyte	0.00741679	0.00217077	0.0171852	0.108357	0.000542692
Bone-Marrow-granulocytopoietic cell	0.0181603	0.00526385	0.0255297	0.116857	0.00960653
Bone-Marrow-hematopoietic precursor cell	0.0209888	0.0107276	0.0555037	0.139925	0.0102612
Bone-Marrow-immature B cell	0.00363196	0.00242131	0.00363196	0.140436	0.00484262
Bone-Marrow-late pro-B cell	0.0300752	0.0093985	0.0112782	0.227444	0.0639098
Bone-Marrow-macrophage	0.0283401	0.00809717	0.0576923	0.401822	0.00607287
Bone-Marrow-megakaryocyte-erythroid progenitor cell	0.0128068	0.00320171	0.0213447	0.233191	0.00160085
Bone-Marrow-monocyte	0.0342666	0.00835771	0.0484747	0.203928	0.00334308
Bone-Marrow-naive B cell	0.00753769	0.00502513	0.0276382	0.153266	0.040201
Bone-Marrow-naive T cell	0.0159439	0.00510204	0.033801	0.364796	0.00191327
Bone-Marrow-NK cell	0.033557	0.00671141	0.0536913	0.234899	0
Bone-Marrow-plasma cell	0.119101	0.00224719	0.0134831	0.191011	0.123596
Bone-Marrow-precursor B cell	0.0306011	0.00655738	0.0601093	0.0622951	0
Bone-Marrow-proerythroblast	0.00802657	0.00166067	0.0110711	0.109327	0.000553557
Bone-Marrow-promonocyte	0.0233463	0.00707464	0.0229926	0.284047	0.00601344
Heart_and_Aorta-cardiac neuron	0.037037	0.0246914	0.037037	0.0987654	0.0740741
Heart_and_Aorta-cardiomyocyte	0.0479042	0	0.0269461	0.116766	0
Heart_and_Aorta-endocardial cell	0.0870206	0.0147493	0.150442	0.272861	0.0117994
Heart_and_Aorta-endothelial cell of coronary artery	0.0589128	0.0024294	0.00637716	0.337686	0.0163984
Heart_and_Aorta-erythrocyte	0.0196629	0	0.00561798	0.0898876	0.00561798
Heart_and_Aorta-fibroblast of cardiac tissue	0.114155	0.0315484	0.103362	0.157327	0.00871731
Heart_and_Aorta-leukocyte	0.0989474	0.00631579	0.00947368	0.22	0.126316
Heart_and_Aorta-mast cell	0	0	0	0.105263	0
Heart_and_Aorta-smooth muscle cell	0.183486	0.00229358	0.0504587	0.25	0.00917431
Kidney-B cell	0.00352113	0.000960307	0.000320102	0.0262484	0.00896287
Kidney-brush cell	0.0966184	0.00483092	0.00241546	0.120773	0
Kidney-epithelial cell of proximal tubule	0.038323	0.00327547	0.0098264	0.0904029	0.000655093
Kidney-fenestrated cell	0.0292113	0.00194742	0.0418695	0.17332	0.00389484
Kidney-fibroblast	0.167702	0.0310559	0.186335	0.136646	0.0186335
Kidney-kidney capillary endothelial cell	0.0621118	0.00621118	0.15528	0.186335	0
Kidney-kidney cell	0	0	0.333333	0	0
Kidney-kidney collecting duct epithelial cell	0	0	0.12	0.24	0
Kidney-kidney collecting duct principal cell	0.21166	0.0709759	0.160963	0.25602	0.00887199
Kidney-kidney cortex artery cell	0.0629921	0.0131234	0.0367454	0.249344	0.00262467
Kidney-kidney distal convoluted tubule epithelial cell	0.063172	0.016129	0.0954301	0.185484	0
Kidney-kidney loop of Henle ascending limb epithelial cell	0.0348259	0.00497512	0.0696517	0.0845771	0
Kidney-kidney loop of Henle thick ascending limb epithelial cell	0.0791506	0.0135135	0.110039	0.175676	0.003861
Kidney-kidney mesangial cell	0.149425	0.0114943	0.118774	0.233716	0.0153257
Kidney-kidney proximal convoluted tubule epithelial cell	0.0659193	0.00246637	0.00717489	0.0970852	0.000224215
Kidney-kidney proximal straight tubule epithelial cell	0.0736842	0	0.0736842	0.0947368	0
Kidney-leukocyte	0	0	0	0	0
Kidney-lymphocyte	0.0182292	0.00325521	0.00390625	0.174479	0.0188802
Kidney-macrophage	0.0852878	0.00568586	0.00710732	0.234542	0.0326937
Kidney-NK cell	0	0	0	0.030303	0.030303
Kidney-plasma cell	0.00923077	0.00615385	0	0.101538	0.0676923
Kidney-podocyte	0.233871	0.0584677	0.163306	0.318548	0.0241935
Kidney-T cell	0.00515085	0.00147167	0.000735835	0.0353201	0.0154525
Limb_Muscle-B cell	0.0575778	0.0185308	0.0966248	0.0430179	0.00794176
Limb_Muscle-endothelial cell	0.0417755	0.00841311	0.0467073	0.160284	0.00232086
Limb_Muscle-macrophage	0.0945674	0.0177062	0.0535211	0.136419	0.00885312
Limb_Muscle-mesenchymal stem cell	0.102401	0.0191762	0.0760144	0.082611	0.00744036
Limb_Muscle-Schwann cell	0.0583942	0.0328467	0.0547445	0.0766423	0.0182482
Limb_Muscle-skeletal muscle cell	0.015625	0.0104167	0.046875	0.119792	0.0104167
Limb_Muscle-skeletal muscle satellite cell	0.0613139	0.0180049	0.0939173	0.0754258	0.0141119
Limb_Muscle-smooth muscle cell	0.0875536	0.00858369	0.0386266	0.095279	0.00515021
Limb_Muscle-T cell	0.0629984	0.0183413	0.101276	0.0430622	0.0119617
Liver-B cell	0.00985222	0.0147783	0	0.0788177	0.0344828
Liver-duct epithelial cell	0	0	0	0	0
Liver-endothelial cell of hepatic sinusoid	0.0711111	0.00148148	0.0251852	0.256296	0.0281481
Liver-hepatic stellate cell	0.282051	0.025641	0.153846	0.205128	0
Liver-hepatocyte	0.0252646	0.00614544	0.00785251	0.108911	0.00204848
Liver-Kupffer cell	0.318539	0.0106049	0.00314218	0.384525	0.0357423
Liver-myeloid leukocyte	0.0456026	0	0	0.188925	0.019544
Liver-NK cell	0.00724638	0.00181159	0	0.0634058	0.0471014
Liver-plasmacytoid dendritic cell	0	0	0	0.0487805	0
Lung-adventitial cell	0.0684411	0.0152091	0.131179	0.0988593	0.013308
Lung-alveolar macrophage	0.108346	0.00292826	0.0175695	0.136164	0.0270864
Lung-B cell	0.0146569	0.00532978	0.0126582	0.041972	0.0186542
Lung-basophil	0	0	0.0153846	0.0384615	0
Lung-bronchial smooth muscle cell	0.237708	0.00171013	0.0115434	0.117572	0.0235143
Lung-CD4-positive, alpha-beta T cell	0.0235935	0.00181488	0.0344828	0.0562613	0.0199637
Lung-CD8-positive, alpha-beta T cell	0.016092	0.00114943	0.0149425	0.0448276	0.0091954
Lung-ciliated columnar cell of tracheobronchial tree	0.157895	0.0526316	0.263158	0.140351	0
Lung-classical monocyte	0.0102247	0.000378692	0.00252461	0.132921	0.00504923
Lung-club cell of bronchiole	0.0666667	0	0.0666667	0.133333	0
Lung-dendritic cell	0.111111	0.0222222	0	0.177778	0.0666667
Lung-endothelial cell of lymphatic vessel	0.0243902	0.0243902	0.0487805	0.097561	0
Lung-fibroblast of lung	0.0827315	0.0170716	0.189757	0.101773	0.00525279
Lung-intermediate monocyte	0.0160091	0.000571755	0.00285878	0.154946	0.0171527
Lung-lung macrophage	0.109767	0.00259291	0.00172861	0.132239	0.0190147
Lung-lung neuroendocrine cell	0	0	0	0	0
Lung-mature NK T cell	0.0142857	0	0.0047619	0.047619	0.05
Lung-myeloid dendritic cell	0.0244898	0	0.00816327	0.17551	0.0204082
Lung-neutrophil	0.00905797	0	0.00724638	0.143116	0
Lung-NK cell	0.0251467	0.00419111	0.0461023	0.0670578	0.00838223
Lung-non-classical monocyte	0.019802	0.0049505	0.0227723	0.182178	0.0019802
Lung-pericyte cell	0.0983607	0	0.262295	0.114754	0
Lung-plasma cell	0.0408163	0.0408163	0.0204082	0.183673	0.122449
Lung-plasmacytoid dendritic cell	0	0.0133333	0.0533333	0.0666667	0.0266667
Lung-pulmonary interstitial fibroblast	0.0585586	0.036036	0.0810811	0.0675676	0.0045045
Lung-regulatory T cell	0.00813008	0.00813008	0	0.0406504	0.0406504
Lung-smooth muscle cell of the pulmonary artery	0.163265	0.0102041	0.0102041	0.102041	0.0102041
Lung-T cell	0.0239044	0	0.00398406	0.0916335	0.0956175
Lung-type II pneumocyte	0.096	0	0.104	0.096	0
Lung-vein endothelial cell	0.140625	0.00625	0.040625	0.153125	0.003125
Mammary_Gland-B cell	0.0741422	0.0238971	0.0894608	0.0686275	0.0232843
Mammary_Gland-basal cell	0.0642722	0.0151229	0.293006	0.0699433	0.00378072
Mammary_Gland-endothelial cell	0.0691244	0.0184332	0.0906298	0.149002	0.00614439
Mammary_Gland-luminal epithelial cell of mammary gland	0.120862	0.0714661	0.26537	0.137152	0.0320547
Mammary_Gland-macrophage	0.0905588	0.0211946	0.0558767	0.111753	0.0211946
Mammary_Gland-stromal cell	0.155587	0.0237154	0.0973769	0.0772548	0.0222781
Mammary_Gland-T cell	0.0757764	0.021118	0.0962733	0.0689441	0.0124224
Spleen-B cell	0.0331732	0.00956222	0.0450014	0.0475845	0.0221155
Spleen-erythroblast	0	0.00214592	0.00643777	0.055794	0.00429185
Spleen-granulocyte	0.00519481	0	0.0025974	0.14632	0.00692641
Spleen-immature NKT cell	0.0238095	0	0.0357143	0.0833333	0.214286
Spleen-macrophage	0.116246	0.00910364	0.0385154	0.182773	0.0420168
Spleen-macrophage dendritic cell progenitor	0.0405405	0.00675676	0.0945946	0.0608108	0
Spleen-mature NK T cell	0.0255704	0.00629426	0.0291109	0.0460268	0.0129819
Spleen-megakaryocyte-erythroid progenitor cell	0.0536993	0.00477327	0.00238663	0.24105	0.0322196
Spleen-NK cell	0.04	0.00571429	0.0552381	0.0647619	0.00190476
Spleen-plasma cell	0.021197	0.0074813	0.00374065	0.134663	0.09601
Spleen-proerythroblast	0.0271682	0.00626959	0.0292581	0.278997	0.0188088
Spleen-T cell	0.0433397	0.0131719	0.0673465	0.0584236	0.00658594
Thymus-DN3 thymocyte	0.0205479	0	0.0342466	0.0684932	0
Thymus-DN4 thymocyte	0.0145	0.0055	0.0065	0.0495	0.0095
Thymus-double negative T cell	0.0164779	0.00514933	0.0205973	0.0648816	0.00102987
Thymus-immature T cell	0.0173767	0.00616592	0.0117713	0.044843	0.00168161
Thymus-professional antigen presenting cell	0.00926672	0.0016116	0.00322321	0.0519742	0.0209508
Thymus-thymocyte	0.0221987	0.00951374	0.0454545	0.132664	0.00634249
Tongue-basal cell of epidermis	0.144825	0.0384492	0.296807	0.112357	0.0226423
Tongue-keratinocyte	0.257135	0.0640819	0.281009	0.119727	0.0272842
Tongue-Langerhans cell	0.131429	0	0.0342857	0.114286	0.0114286
Brain-microglia	0.0194373	0.0104859	0.0176471	0.0242967	0.00537084
Brain-neutrophil	0.0344828	0	0	0.0344828	0
Brain-dendritic cell	0	0.0181818	0	0	0
Brain-macrophage	0.071618	0.00795756	0.0132626	0.0238727	0.00265252
Brain-oligodendrocyte	0.0239826	0.0151001	0.0187339	0.0234981	0.00193798
Brain-oligodendrocyte precursor cell	0.0278921	0.0155464	0.0237769	0.0315501	0.00457247
Brain-olfactory ensheathing glia	0.0224215	0.00784753	0.014574	0.0336323	0.00672646
Brain-mature neuron	0.0183057	0.0109056	0.012853	0.0278481	0.00564752
Brain-neuroendocrine cell	0.035533	0.0152284	0.0253807	0.0126904	0.0507614
Brain-immature neuron	0	0.0432099	0.117284	0.0185185	0.0185185
Brain-arachnoid barrier cell	0.0651466	0.0423453	0.0228013	0.019544	0
Brain-vascular and leptomeningeal cell	0.142857	0.0666667	0.0380952	0.104762	0
Brain-endothelial cell	0.0227932	0.0103605	0.0227932	0.0232076	0.00663075
Brain-vascular smooth muscle cell	0.0205761	0.00823045	0.00411523	0	0
Brain-astrocyte	0.0167482	0.0109678	0.0161553	0.0161553	0.00622499
Brain-neural stem cell	0.0120482	0.0060241	0	0.0060241	0.0060241
Brain-astrocyte-restricted precursor	0.00543478	0.0108696	0	0	0.0108696
Brain-neuronal-restricted precursor	0.0121951	0.0365854	0	0	0.0609756
Brain-pericyte	0.0394558	0.0231293	0.0108844	0.0217687	0.00544218
Brain-hemoglobin-expressing vascular cell	0	0	0	0.0123457	0
Brain-choroid plexus epithelial cell	0	0	0	0.011236	0
Brain-tanycyte	0	0	0	0	0
Brain-ependymocyte	0.0109489	0.0109489	0.00364964	0.0109489	0
Brain-hypendymal cell	0.0833333	0	0.0833333	0	0
Brain-monocyte	0.012987	0.025974	0.168831	0.0909091	0

## Sheet: count_young
Table S16_C. The abundance of cells positive for four senotherapeutic targets and CDKN2A in various tissue-cell types in young and old mice in vivo.
Description: The data (read counts) for each gene were preprocessed to be binarized, where a value of 1 indicates gene expression and a value of 0 indicates no expression.
Tissue-cell types	PLXNA1	PLXNA3	PTK7	CYB5R1	CDKN2A
Bladder-bladder cell	165	40	434	253	28
Bladder-bladder urothelial cell	130	25	177	222	19
Bladder-endothelial cell	18	2	40	28	0
Bladder-leukocyte	8	2	5	13	2
Bone-Marrow-basophil	0	0	0	4	0
Bone-Marrow-erythroblast	15	2	14	30	1
Bone-Marrow-erythroid progenitor	0	0	0	0	0
Bone-Marrow-granulocyte	79	22	189	168	3
Bone-Marrow-granulocytopoietic cell	120	30	193	222	8
Bone-Marrow-hematopoietic precursor cell	28	12	88	86	0
Bone-Marrow-immature B cell	3	1	3	11	0
Bone-Marrow-late pro-B cell	5	2	5	5	2
Bone-Marrow-macrophage	18	6	33	56	4
Bone-Marrow-megakaryocyte-erythroid progenitor cell	24	6	36	83	1
Bone-Marrow-monocyte	70	18	116	131	3
Bone-Marrow-naive B cell	2	2	10	12	0
Bone-Marrow-naive T cell	20	7	41	106	3
Bone-Marrow-NK cell	5	1	8	5	0
Bone-Marrow-plasma cell	7	1	6	13	0
Bone-Marrow-precursor B cell	27	6	54	29	0
Bone-Marrow-proerythroblast	29	5	40	51	1
Bone-Marrow-promonocyte	39	11	62	110	4
Heart_and_Aorta-cardiac neuron	1	0	2	2	0
Heart_and_Aorta-cardiomyocyte	8	0	4	15	0
Heart_and_Aorta-endocardial cell	12	4	16	30	1
Heart_and_Aorta-endothelial cell of coronary artery	30	7	11	161	0
Heart_and_Aorta-erythrocyte	0	0	0	2	0
Heart_and_Aorta-fibroblast of cardiac tissue	40	11	42	80	3
Heart_and_Aorta-leukocyte	11	0	5	30	1
Heart_and_Aorta-mast cell	0	0	0	0	0
Heart_and_Aorta-smooth muscle cell	26	0	8	37	1
Kidney-B cell	1	0	1	0	0
Kidney-brush cell	5	0	1	13	0
Kidney-epithelial cell of proximal tubule	18	6	25	34	1
Kidney-fenestrated cell	20	1	35	54	1
Kidney-fibroblast	4	1	5	4	0
Kidney-kidney capillary endothelial cell	8	1	22	22	0
Kidney-kidney cell	0	0	1	0	0
Kidney-kidney collecting duct epithelial cell	0	0	3	6	0
Kidney-kidney collecting duct principal cell	23	2	26	37	0
Kidney-kidney cortex artery cell	7	2	12	23	0
Kidney-kidney distal convoluted tubule epithelial cell	8	4	18	33	0
Kidney-kidney loop of Henle ascending limb epithelial cell	5	0	10	13	0
Kidney-kidney loop of Henle thick ascending limb epithelial cell	50	6	93	156	2
Kidney-kidney mesangial cell	21	2	24	30	1
Kidney-kidney proximal convoluted tubule epithelial cell	60	5	31	180	0
Kidney-kidney proximal straight tubule epithelial cell	7	0	7	9	0
Kidney-leukocyte	0	0	0	0	0
Kidney-lymphocyte	5	0	5	7	0
Kidney-macrophage	12	2	9	35	1
Kidney-NK cell	0	0	0	0	0
Kidney-plasma cell	0	0	0	0	0
Kidney-podocyte	28	7	37	53	0
Kidney-T cell	0	0	1	3	0
Limb_Muscle-B cell	81	26	146	35	1
Limb_Muscle-endothelial cell	191	52	295	316	8
Limb_Muscle-macrophage	90	20	123	68	3
Limb_Muscle-mesenchymal stem cell	628	124	769	443	16
Limb_Muscle-Schwann cell	11	5	13	10	2
Limb_Muscle-skeletal muscle cell	2	2	9	8	1
Limb_Muscle-skeletal muscle satellite cell	108	25	153	93	5
Limb_Muscle-smooth muscle cell	50	10	41	42	2
Limb_Muscle-T cell	73	23	126	36	3
Liver-B cell	0	0	0	1	0
Liver-duct epithelial cell	0	0	0	0	0
Liver-endothelial cell of hepatic sinusoid	35	1	14	126	4
Liver-hepatic stellate cell	8	0	5	4	0
Liver-hepatocyte	68	17	23	298	4
Liver-Kupffer cell	56	3	3	152	1
Liver-myeloid leukocyte	2	0	0	8	0
Liver-NK cell	2	1	0	13	1
Liver-plasmacytoid dendritic cell	0	0	0	0	0
Lung-adventitial cell	28	7	29	36	5
Lung-alveolar macrophage	72	3	22	107	7
Lung-B cell	11	2	17	19	0
Lung-basophil	0	0	1	1	0
Lung-bronchial smooth muscle cell	99	3	17	37	19
Lung-CD4-positive, alpha-beta T cell	11	0	19	16	2
Lung-CD8-positive, alpha-beta T cell	6	1	12	9	0
Lung-ciliated columnar cell of tracheobronchial tree	6	2	10	5	0
Lung-classical monocyte	19	0	14	114	1
Lung-club cell of bronchiole	0	0	0	0	0
Lung-dendritic cell	0	1	0	2	1
Lung-endothelial cell of lymphatic vessel	0	0	0	2	0
Lung-fibroblast of lung	93	18	144	115	8
Lung-intermediate monocyte	9	0	3	32	0
Lung-lung macrophage	2	0	0	3	0
Lung-lung neuroendocrine cell	0	0	0	0	0
Lung-mature NK T cell	1	0	0	2	0
Lung-myeloid dendritic cell	4	0	2	13	1
Lung-neutrophil	3	0	2	19	0
Lung-NK cell	30	4	54	57	3
Lung-non-classical monocyte	15	5	21	42	0
Lung-pericyte cell	3	0	11	5	0
Lung-plasma cell	0	1	0	1	0
Lung-plasmacytoid dendritic cell	0	1	4	1	2
Lung-pulmonary interstitial fibroblast	11	7	16	14	1
Lung-regulatory T cell	1	0	0	1	1
Lung-smooth muscle cell of the pulmonary artery	3	0	1	2	0
Lung-T cell	4	0	1	4	4
Lung-type II pneumocyte	4	0	4	4	0
Lung-vein endothelial cell	6	1	10	10	0
Mammary_Gland-B cell	113	33	136	85	4
Mammary_Gland-basal cell	36	8	43	45	0
Mammary_Gland-endothelial cell	27	9	34	15	1
Mammary_Gland-luminal epithelial cell of mammary gland	56	20	59	48	2
Mammary_Gland-macrophage	23	9	23	15	0
Mammary_Gland-stromal cell	84	28	92	58	2
Mammary_Gland-T cell	225	63	298	174	6
Spleen-B cell	601	166	993	528	22
Spleen-erythroblast	0	0	3	3	0
Spleen-granulocyte	1	0	3	2	0
Spleen-immature NKT cell	2	0	3	2	1
Spleen-macrophage	37	8	54	51	4
Spleen-macrophage dendritic cell progenitor	4	1	14	2	0
Spleen-mature NK T cell	56	14	73	36	1
Spleen-megakaryocyte-erythroid progenitor cell	2	0	2	10	0
Spleen-NK cell	21	3	29	24	0
Spleen-plasma cell	4	1	3	7	1
Spleen-proerythroblast	12	1	26	34	1
Spleen-T cell	191	46	317	211	8
Thymus-DN3 thymocyte	3	0	1	4	0
Thymus-DN4 thymocyte	20	7	11	12	1
Thymus-double negative T cell	13	4	13	17	1
Thymus-immature T cell	25	10	14	28	1
Thymus-professional antigen presenting cell	1	0	3	3	0
Thymus-thymocyte	26	13	27	46	1
Tongue-basal cell of epidermis	634	145	1143	563	8
Tongue-keratinocyte	1426	328	1268	751	27
Tongue-Langerhans cell	8	0	3	5	0
Brain-microglia	35	21	22	52	12
Brain-neutrophil	1	0	0	1	0
Brain-dendritic cell	0	1	0	0	0
Brain-macrophage	22	3	3	3	0
Brain-oligodendrocyte	129	78	106	118	10
Brain-oligodendrocyte precursor cell	49	25	31	34	3
Brain-olfactory ensheathing glia	14	5	7	3	0
Brain-mature neuron	16	7	2	64	11
Brain-neuroendocrine cell	4	2	2	2	6
Brain-immature neuron	0	5	18	2	3
Brain-arachnoid barrier cell	4	7	1	0	0
Brain-vascular and leptomeningeal cell	7	5	3	6	0
Brain-endothelial cell	33	16	18	23	1
Brain-vascular smooth muscle cell	2	0	0	0	0
Brain-astrocyte	78	44	70	49	22
Brain-neural stem cell	1	0	0	0	1
Brain-astrocyte-restricted precursor	0	0	0	0	0
Brain-neuronal-restricted precursor	1	2	0	0	3
Brain-pericyte	3	6	1	4	3
Brain-hemoglobin-expressing vascular cell	0	0	0	1	0
Brain-choroid plexus epithelial cell	0	0	0	0	0
Brain-tanycyte	0	0	0	0	0
Brain-ependymocyte	1	1	0	0	0
Brain-hypendymal cell	1	0	0	0	0
Brain-monocyte	0	1	3	3	0

## Sheet: prop_young
Table S16_D. The abundance of cells positive for four senotherapeutic targets and CDKN2A in various tissue-cell types in young and old mice in vivo.
Description: The data (read counts) for each gene were preprocessed to be binarized, where a value of 1 indicates gene expression and a value of 0 indicates no expression. The proportion of cells expressing each gene was calculated as the ratio of gene-positive cell counts to total cell counts within a given tissue-cell type in young mice.
Tissue-cell types	PLXNA1	PLXNA3	PTK7	CYB5R1	CDKN2A
Bladder-bladder cell	0.0885193	0.0214592	0.232833	0.13573	0.0150215
Bladder-bladder urothelial cell	0.0981873	0.0188822	0.133686	0.167674	0.0143505
Bladder-endothelial cell	0.102857	0.0114286	0.228571	0.16	0
Bladder-leukocyte	0.0761905	0.0190476	0.047619	0.12381	0.0190476
Bone-Marrow-basophil	0	0	0	0.363636	0
Bone-Marrow-erythroblast	0.0614754	0.00819672	0.057377	0.122951	0.00409836
Bone-Marrow-erythroid progenitor	0	0	0	0	0
Bone-Marrow-granulocyte	0.0560681	0.0156139	0.134138	0.119233	0.00212917
Bone-Marrow-granulocytopoietic cell	0.0813008	0.0203252	0.130759	0.150407	0.00542005
Bone-Marrow-hematopoietic precursor cell	0.0619469	0.0265487	0.19469	0.190265	0
Bone-Marrow-immature B cell	0.0555556	0.0185185	0.0555556	0.203704	0
Bone-Marrow-late pro-B cell	0.131579	0.0526316	0.131579	0.131579	0.0526316
Bone-Marrow-macrophage	0.1	0.0333333	0.183333	0.311111	0.0222222
Bone-Marrow-megakaryocyte-erythroid progenitor cell	0.0833333	0.0208333	0.125	0.288194	0.00347222
Bone-Marrow-monocyte	0.0899743	0.0231362	0.1491	0.16838	0.00385604
Bone-Marrow-naive B cell	0.0215054	0.0215054	0.107527	0.129032	0
Bone-Marrow-naive T cell	0.0671141	0.0234899	0.137584	0.355705	0.0100671
Bone-Marrow-NK cell	0.147059	0.0294118	0.235294	0.147059	0
Bone-Marrow-plasma cell	0.122807	0.0175439	0.105263	0.22807	0
Bone-Marrow-precursor B cell	0.071618	0.0159151	0.143236	0.0769231	0
Bone-Marrow-proerythroblast	0.0926518	0.0159744	0.127796	0.162939	0.00319489
Bone-Marrow-promonocyte	0.0942029	0.02657	0.149758	0.2657	0.00966184
Heart_and_Aorta-cardiac neuron	0.0454545	0	0.0909091	0.0909091	0
Heart_and_Aorta-cardiomyocyte	0.08	0	0.04	0.15	0
Heart_and_Aorta-endocardial cell	0.111111	0.037037	0.148148	0.277778	0.00925926
Heart_and_Aorta-endothelial cell of coronary artery	0.0606061	0.0141414	0.0222222	0.325253	0
Heart_and_Aorta-erythrocyte	0	0	0	0.153846	0
Heart_and_Aorta-fibroblast of cardiac tissue	0.0840336	0.0231092	0.0882353	0.168067	0.00630252
Heart_and_Aorta-leukocyte	0.0791367	0	0.0359712	0.215827	0.00719424
Heart_and_Aorta-mast cell	0	0	0	0	0
Heart_and_Aorta-smooth muscle cell	0.204724	0	0.0629921	0.291339	0.00787402
Kidney-B cell	0.0526316	0	0.0526316	0	0
Kidney-brush cell	0.0588235	0	0.0117647	0.152941	0
Kidney-epithelial cell of proximal tubule	0.0494505	0.0164835	0.0686813	0.0934066	0.00274725
Kidney-fenestrated cell	0.0516796	0.00258398	0.0904393	0.139535	0.00258398
Kidney-fibroblast	0.142857	0.0357143	0.178571	0.142857	0
Kidney-kidney capillary endothelial cell	0.0655738	0.00819672	0.180328	0.180328	0
Kidney-kidney cell	0	0	0.333333	0	0
Kidney-kidney collecting duct epithelial cell	0	0	0.12	0.24	0
Kidney-kidney collecting duct principal cell	0.117347	0.0102041	0.132653	0.188776	0
Kidney-kidney cortex artery cell	0.0538462	0.0153846	0.0923077	0.176923	0
Kidney-kidney distal convoluted tubule epithelial cell	0.0355556	0.0177778	0.08	0.146667	0
Kidney-kidney loop of Henle ascending limb epithelial cell	0.05	0	0.1	0.13	0
Kidney-kidney loop of Henle thick ascending limb epithelial cell	0.0649351	0.00779221	0.120779	0.202597	0.0025974
Kidney-kidney mesangial cell	0.12	0.0114286	0.137143	0.171429	0.00571429
Kidney-kidney proximal convoluted tubule epithelial cell	0.0370599	0.00308833	0.0191476	0.11118	0
Kidney-kidney proximal straight tubule epithelial cell	0.0736842	0	0.0736842	0.0947368	0
Kidney-leukocyte	0	0	0	0	0
Kidney-lymphocyte	0.113636	0	0.113636	0.159091	0
Kidney-macrophage	0.0597015	0.00995025	0.0447761	0.174129	0.00497512
Kidney-NK cell	0	0	0	0	0
Kidney-plasma cell	0	0	0	0	0
Kidney-podocyte	0.148148	0.037037	0.195767	0.280423	0
Kidney-T cell	0	0	0.0322581	0.0967742	0
Limb_Muscle-B cell	0.127962	0.0410742	0.230648	0.0552923	0.00157978
Limb_Muscle-endothelial cell	0.0871748	0.0237335	0.134642	0.144226	0.0036513
Limb_Muscle-macrophage	0.154639	0.0343643	0.21134	0.116838	0.00515464
Limb_Muscle-mesenchymal stem cell	0.164226	0.0324268	0.201098	0.115847	0.0041841
Limb_Muscle-Schwann cell	0.100917	0.0458716	0.119266	0.0917431	0.0183486
Limb_Muscle-skeletal muscle cell	0.0606061	0.0606061	0.272727	0.242424	0.030303
Limb_Muscle-skeletal muscle satellite cell	0.12766	0.0295508	0.180851	0.109929	0.00591017
Limb_Muscle-smooth muscle cell	0.105932	0.0211864	0.0868644	0.0889831	0.00423729
Limb_Muscle-T cell	0.118314	0.0372771	0.204214	0.0583468	0.00486224
Liver-B cell	0	0	0	0.0588235	0
Liver-duct epithelial cell	0	0	0	0	0
Liver-endothelial cell of hepatic sinusoid	0.0649351	0.00185529	0.025974	0.233766	0.00742115
Liver-hepatic stellate cell	0.275862	0	0.172414	0.137931	0
Liver-hepatocyte	0.0295139	0.00737847	0.00998264	0.12934	0.00173611
Liver-Kupffer cell	0.0893142	0.00478469	0.00478469	0.242424	0.0015949
Liver-myeloid leukocyte	0.0571429	0	0	0.228571	0
Liver-NK cell	0.00803213	0.00401606	0	0.0522088	0.00401606
Liver-plasmacytoid dendritic cell	0	0	0	0	0
Lung-adventitial cell	0.0693069	0.0173267	0.0717822	0.0891089	0.0123762
Lung-alveolar macrophage	0.0917197	0.00382166	0.0280255	0.136306	0.0089172
Lung-B cell	0.0376712	0.00684932	0.0582192	0.0650685	0
Lung-basophil	0	0	0.04	0.04	0
Lung-bronchial smooth muscle cell	0.207547	0.00628931	0.0356394	0.0775681	0.0398323
Lung-CD4-positive, alpha-beta T cell	0.0413534	0	0.0714286	0.0601504	0.0075188
Lung-CD8-positive, alpha-beta T cell	0.0555556	0.00925926	0.111111	0.0833333	0
Lung-ciliated columnar cell of tracheobronchial tree	0.146341	0.0487805	0.243902	0.121951	0
Lung-classical monocyte	0.0310966	0	0.0229133	0.186579	0.00163666
Lung-club cell of bronchiole	0	0	0	0	0
Lung-dendritic cell	0	0.0909091	0	0.181818	0.0909091
Lung-endothelial cell of lymphatic vessel	0	0	0	0.25	0
Lung-fibroblast of lung	0.0756098	0.0146341	0.117073	0.0934959	0.00650407
Lung-intermediate monocyte	0.0642857	0	0.0214286	0.228571	0
Lung-lung macrophage	0.0909091	0	0	0.136364	0
Lung-lung neuroendocrine cell	0	0	0	0	0
Lung-mature NK T cell	0.037037	0	0	0.0740741	0
Lung-myeloid dendritic cell	0.0470588	0	0.0235294	0.152941	0.0117647
Lung-neutrophil	0.0340909	0	0.0227273	0.215909	0
Lung-NK cell	0.0441826	0.00589102	0.0795287	0.083947	0.00441826
Lung-non-classical monocyte	0.0438596	0.0146199	0.0614035	0.122807	0
Lung-pericyte cell	0.0681818	0	0.25	0.113636	0
Lung-plasma cell	0	0.2	0	0.2	0
Lung-plasmacytoid dendritic cell	0	0.0277778	0.111111	0.0277778	0.0555556
Lung-pulmonary interstitial fibroblast	0.0539216	0.0343137	0.0784314	0.0686275	0.00490196
Lung-regulatory T cell	0.05	0	0	0.05	0.05
Lung-smooth muscle cell of the pulmonary artery	0.103448	0	0.0344828	0.0689655	0
Lung-T cell	0.153846	0	0.0384615	0.153846	0.153846
Lung-type II pneumocyte	0.0655738	0	0.0655738	0.0655738	0
Lung-vein endothelial cell	0.12766	0.0212766	0.212766	0.212766	0
Mammary_Gland-B cell	0.155433	0.045392	0.18707	0.116919	0.00550206
Mammary_Gland-basal cell	0.0904523	0.0201005	0.10804	0.113065	0
Mammary_Gland-endothelial cell	0.106299	0.0354331	0.133858	0.0590551	0.00393701
Mammary_Gland-luminal epithelial cell of mammary gland	0.117895	0.0421053	0.124211	0.101053	0.00421053
Mammary_Gland-macrophage	0.139394	0.0545455	0.139394	0.0909091	0
Mammary_Gland-stromal cell	0.132701	0.0442338	0.14534	0.0916272	0.00315956
Mammary_Gland-T cell	0.123018	0.0344451	0.162931	0.095134	0.00328048
Spleen-B cell	0.09357	0.0258446	0.154601	0.0822046	0.00342519
Spleen-erythroblast	0	0	0.176471	0.176471	0
Spleen-granulocyte	0.0588235	0	0.176471	0.117647	0
Spleen-immature NKT cell	0.0714286	0	0.107143	0.0714286	0.0357143
Spleen-macrophage	0.100543	0.0217391	0.146739	0.138587	0.0108696
Spleen-macrophage dendritic cell progenitor	0.0816327	0.0204082	0.285714	0.0408163	0
Spleen-mature NK T cell	0.119149	0.0297872	0.155319	0.0765957	0.00212766
Spleen-megakaryocyte-erythroid progenitor cell	0.0526316	0	0.0526316	0.263158	0
Spleen-NK cell	0.0995261	0.014218	0.137441	0.113744	0
Spleen-plasma cell	0.121212	0.030303	0.0909091	0.212121	0.030303
Spleen-proerythroblast	0.06	0.005	0.13	0.17	0.005
Spleen-T cell	0.0841781	0.0202732	0.139709	0.0929925	0.00352578
Thymus-DN3 thymocyte	0.0909091	0	0.030303	0.121212	0
Thymus-DN4 thymocyte	0.0787402	0.0275591	0.0433071	0.0472441	0.00393701
Thymus-double negative T cell	0.0687831	0.021164	0.0687831	0.0899471	0.00529101
Thymus-immature T cell	0.0629723	0.0251889	0.0352645	0.070529	0.00251889
Thymus-professional antigen presenting cell	0.0333333	0	0.1	0.1	0
Thymus-thymocyte	0.0493359	0.0246679	0.0512334	0.0872865	0.00189753
Tongue-basal cell of epidermis	0.110414	0.0252525	0.19906	0.0980495	0.00139324
Tongue-keratinocyte	0.22827	0.0525052	0.202977	0.120218	0.00432207
Tongue-Langerhans cell	0.142857	0	0.0535714	0.0892857	0
Brain-microglia	0.0211353	0.0126812	0.013285	0.031401	0.00724638
Brain-neutrophil	0.05	0	0	0.05	0
Brain-dendritic cell	0	0.0333333	0	0	0
Brain-macrophage	0.111675	0.0152284	0.0152284	0.0152284	0
Brain-oligodendrocyte	0.0263966	0.0159607	0.0216902	0.0241457	0.00204625
Brain-oligodendrocyte precursor cell	0.0424242	0.021645	0.0268398	0.0294372	0.0025974
Brain-olfactory ensheathing glia	0.0369393	0.0131926	0.0184697	0.00791557	0
Brain-mature neuron	0.0078125	0.00341797	0.000976562	0.03125	0.00537109
Brain-neuroendocrine cell	0.0277778	0.0138889	0.0138889	0.0138889	0.0416667
Brain-immature neuron	0	0.0384615	0.138462	0.0153846	0.0230769
Brain-arachnoid barrier cell	0.0327869	0.057377	0.00819672	0	0
Brain-vascular and leptomeningeal cell	0.125	0.0892857	0.0535714	0.107143	0
Brain-endothelial cell	0.0326409	0.0158259	0.0178042	0.0227498	0.00098912
Brain-vascular smooth muscle cell	0.0263158	0	0	0	0
Brain-astrocyte	0.0234445	0.0132251	0.02104	0.014728	0.00661256
Brain-neural stem cell	0.00990099	0	0	0	0.00990099
Brain-astrocyte-restricted precursor	0	0	0	0	0
Brain-neuronal-restricted precursor	0.0169492	0.0338983	0	0	0.0508475
Brain-pericyte	0.00946372	0.0189274	0.00315457	0.0126183	0.00946372
Brain-hemoglobin-expressing vascular cell	0	0	0	0.0212766	0
Brain-choroid plexus epithelial cell	0	0	0	0	0
Brain-tanycyte	0	0	0	0	0
Brain-ependymocyte	0.00961538	0.00961538	0	0	0
Brain-hypendymal cell	0.142857	0	0	0	0
Brain-monocyte	0	0.0294118	0.0882353	0.0882353	0

## Sheet: count_old
Table S16_E. The abundance of cells positive for four senotherapeutic targets and CDKN2A in various tissue-cell types in young and old mice in vivo.
Description: The data (read counts) for each gene were preprocessed to be binarized, where a value of 1 indicates gene expression and a value of 0 indicates no expression.
Tissue-cell types	PLXNA1	PLXNA3	PTK7	CYB5R1	CDKN2A
Bladder-bladder cell	92	18	310	91	35
Bladder-bladder urothelial cell	966	256	711	755	14
Bladder-endothelial cell	14	1	4	20	0
Bladder-leukocyte	12	1	1	26	6
Bone-Marrow-basophil	0	0	1	37	1
Bone-Marrow-erythroblast	5	1	0	149	4
Bone-Marrow-erythroid progenitor	14	7	1	22	2
Bone-Marrow-granulocyte	3	2	1	1030	3
Bone-Marrow-granulocytopoietic cell	18	10	1	666	65
Bone-Marrow-hematopoietic precursor cell	17	11	31	214	22
Bone-Marrow-immature B cell	0	1	0	105	4
Bone-Marrow-late pro-B cell	11	3	1	116	32
Bone-Marrow-macrophage	10	2	24	341	2
Bone-Marrow-megakaryocyte-erythroid progenitor cell	0	0	4	354	2
Bone-Marrow-monocyte	12	2	0	357	5
Bone-Marrow-naive B cell	1	0	1	49	16
Bone-Marrow-naive T cell	5	1	12	466	0
Bone-Marrow-NK cell	0	0	0	30	0
Bone-Marrow-plasma cell	46	0	0	72	55
Bone-Marrow-precursor B cell	1	0	1	28	0
Bone-Marrow-proerythroblast	0	1	0	344	1
Bone-Marrow-promonocyte	27	9	3	693	13
Heart_and_Aorta-cardiac neuron	2	2	1	6	6
Heart_and_Aorta-cardiomyocyte	8	0	5	24	0
Heart_and_Aorta-endocardial cell	47	6	86	155	7
Heart_and_Aorta-endothelial cell of coronary artery	164	1	10	951	54
Heart_and_Aorta-erythrocyte	7	0	2	30	2
Heart_and_Aorta-fibroblast of cardiac tissue	235	65	207	299	18
Heart_and_Aorta-leukocyte	83	6	4	179	119
Heart_and_Aorta-mast cell	0	0	0	8	0
Heart_and_Aorta-smooth muscle cell	54	1	14	72	3
Kidney-B cell	10	3	0	82	28
Kidney-brush cell	35	2	0	37	0
Kidney-epithelial cell of proximal tubule	99	4	5	242	1
Kidney-fenestrated cell	10	1	8	124	3
Kidney-fibroblast	23	4	25	18	3
Kidney-kidney capillary endothelial cell	2	0	3	8	0
Kidney-kidney cell	0	0	0	0	0
Kidney-kidney collecting duct epithelial cell	0	0	0	0	0
Kidney-kidney collecting duct principal cell	144	54	101	165	7
Kidney-kidney cortex artery cell	17	3	2	72	1
Kidney-kidney distal convoluted tubule epithelial cell	39	8	53	105	0
Kidney-kidney loop of Henle ascending limb epithelial cell	2	1	4	4	0
Kidney-kidney loop of Henle thick ascending limb epithelial cell	73	15	78	117	4
Kidney-kidney mesangial cell	18	1	7	31	3
Kidney-kidney proximal convoluted tubule epithelial cell	234	6	1	253	1
Kidney-kidney proximal straight tubule epithelial cell	0	0	0	0	0
Kidney-leukocyte	0	0	0	0	0
Kidney-lymphocyte	23	5	1	261	29
Kidney-macrophage	108	6	1	295	45
Kidney-NK cell	0	0	0	2	2
Kidney-plasma cell	3	2	0	33	22
Kidney-podocyte	88	22	44	105	12
Kidney-T cell	7	2	0	45	21
Limb_Muscle-B cell	6	2	0	30	11
Limb_Muscle-endothelial cell	97	6	27	789	8
Limb_Muscle-macrophage	145	24	10	271	19
Limb_Muscle-mesenchymal stem cell	707	126	222	634	81
Limb_Muscle-Schwann cell	5	4	2	11	3
Limb_Muscle-skeletal muscle cell	1	0	0	15	1
Limb_Muscle-skeletal muscle satellite cell	18	12	40	62	24
Limb_Muscle-smooth muscle cell	52	0	4	69	4
Limb_Muscle-T cell	6	0	1	18	12
Liver-B cell	2	3	0	15	7
Liver-duct epithelial cell	0	0	0	0	0
Liver-endothelial cell of hepatic sinusoid	13	0	3	47	15
Liver-hepatic stellate cell	3	1	1	4	0
Liver-hepatocyte	6	1	0	21	2
Liver-Kupffer cell	755	24	5	827	90
Liver-myeloid leukocyte	12	0	0	50	6
Liver-NK cell	2	0	0	22	25
Liver-plasmacytoid dendritic cell	0	0	0	2	0
Lung-adventitial cell	8	1	40	16	2
Lung-alveolar macrophage	76	1	2	79	30
Lung-B cell	11	6	2	44	28
Lung-basophil	0	0	1	4	0
Lung-bronchial smooth muscle cell	457	1	10	238	36
Lung-CD4-positive, alpha-beta T cell	2	1	0	15	9
Lung-CD8-positive, alpha-beta T cell	8	0	1	30	8
Lung-ciliated columnar cell of tracheobronchial tree	3	1	5	3	0
Lung-classical monocyte	62	3	6	939	39
Lung-club cell of bronchiole	1	0	1	2	0
Lung-dendritic cell	5	0	0	6	2
Lung-endothelial cell of lymphatic vessel	1	1	2	2	0
Lung-fibroblast of lung	33	8	145	40	0
Lung-intermediate monocyte	19	1	2	239	30
Lung-lung macrophage	125	3	2	150	22
Lung-lung neuroendocrine cell	0	0	0	0	0
Lung-mature NK T cell	5	0	2	18	21
Lung-myeloid dendritic cell	2	0	0	30	4
Lung-neutrophil	2	0	2	60	0
Lung-NK cell	0	1	1	23	7
Lung-non-classical monocyte	5	0	2	142	2
Lung-pericyte cell	3	0	5	2	0
Lung-plasma cell	2	1	1	8	6
Lung-plasmacytoid dendritic cell	0	0	0	4	0
Lung-pulmonary interstitial fibroblast	2	1	2	1	0
Lung-regulatory T cell	0	1	0	4	4
Lung-smooth muscle cell of the pulmonary artery	13	1	0	8	1
Lung-T cell	2	0	0	19	20
Lung-type II pneumocyte	8	0	9	8	0
Lung-vein endothelial cell	39	1	3	39	1
Mammary_Gland-B cell	8	6	10	27	34
Mammary_Gland-basal cell	66	16	422	66	6
Mammary_Gland-endothelial cell	18	3	25	82	3
Mammary_Gland-luminal epithelial cell of mammary gland	174	116	446	213	59
Mammary_Gland-macrophage	24	2	6	43	11
Mammary_Gland-stromal cell	349	38	179	157	60
Mammary_Gland-T cell	19	5	12	48	34
Spleen-B cell	131	45	0	522	466
Spleen-erythroblast	0	1	0	23	2
Spleen-granulocyte	5	0	0	167	8
Spleen-immature NKT cell	0	0	0	5	17
Spleen-macrophage	129	5	1	210	56
Spleen-macrophage dendritic cell progenitor	2	0	0	7	0
Spleen-mature NK T cell	9	2	1	81	32
Spleen-megakaryocyte-erythroid progenitor cell	43	4	0	192	27
Spleen-NK cell	0	0	0	10	1
Spleen-plasma cell	13	5	0	101	76
Spleen-proerythroblast	14	5	2	233	17
Spleen-T cell	13	16	0	64	23
Thymus-DN3 thymocyte	0	0	4	6	0
Thymus-DN4 thymocyte	9	4	2	87	18
Thymus-double negative T cell	3	1	7	46	0
Thymus-immature T cell	6	1	7	52	2
Thymus-professional antigen presenting cell	22	4	5	126	52
Thymus-thymocyte	16	5	59	205	11
Tongue-basal cell of epidermis	722	215	1636	489	204
Tongue-keratinocyte	1439	386	1863	583	277
Tongue-Langerhans cell	15	0	3	15	2
Brain-microglia	41	20	47	43	9
Brain-neutrophil	0	0	0	0	0
Brain-dendritic cell	0	0	0	0	0
Brain-macrophage	5	0	2	6	1
Brain-oligodendrocyte	168	109	126	173	14
Brain-oligodendrocyte precursor cell	12	9	21	35	7
Brain-olfactory ensheathing glia	6	2	6	27	6
Brain-mature neuron	78	49	64	79	18
Brain-neuroendocrine cell	10	4	8	3	14
Brain-immature neuron	0	2	1	1	0
Brain-arachnoid barrier cell	16	6	6	6	0
Brain-vascular and leptomeningeal cell	8	2	1	5	0
Brain-endothelial cell	22	9	37	33	15
Brain-vascular smooth muscle cell	3	2	1	0	0
Brain-astrocyte	35	30	39	60	20
Brain-neural stem cell	1	1	0	1	0
Brain-astrocyte-restricted precursor	1	2	0	0	2
Brain-neuronal-restricted precursor	0	1	0	0	2
Brain-pericyte	26	11	7	12	1
Brain-hemoglobin-expressing vascular cell	0	0	0	0	0
Brain-choroid plexus epithelial cell	0	0	0	1	0
Brain-tanycyte	0	0	0	0	0
Brain-ependymocyte	2	2	1	3	0
Brain-hypendymal cell	0	0	1	0	0
Brain-monocyte	1	1	10	4	0

## Sheet: prop_old
Table S16_F. The abundance of cells positive for four senotherapeutic targets and CDKN2A in various tissue-cell types in young and old mice in vivo.
Description: The data (read counts) for each gene were preprocessed to be binarized, where a value of 1 indicates gene expression and a value of 0 indicates no expression. The proportion of cells expressing each gene was calculated as the ratio of gene-positive cell counts to total cell counts within a given tissue-cell type in old mice.
Tissue-cell types	PLXNA1	PLXNA3	PTK7	CYB5R1	CDKN2A
Bladder-bladder cell	0.0807726	0.0158033	0.272169	0.0798946	0.0307287
Bladder-bladder urothelial cell	0.247249	0.0655234	0.181981	0.193243	0.00358331
Bladder-endothelial cell	0.0818713	0.00584795	0.0233918	0.116959	0
Bladder-leukocyte	0.0461538	0.00384615	0.00384615	0.1	0.0230769
Bone-Marrow-basophil	0	0	0.00884956	0.327434	0.00884956
Bone-Marrow-erythroblast	0.00236295	0.00047259	0	0.0704159	0.00189036
Bone-Marrow-erythroid progenitor	0.0343137	0.0171569	0.00245098	0.0539216	0.00490196
Bone-Marrow-granulocyte	0.000310978	0.000207318	0.000103659	0.106769	0.000310978
Bone-Marrow-granulocytopoietic cell	0.00293974	0.00163319	0.000163319	0.10877	0.0106157
Bone-Marrow-hematopoietic precursor cell	0.0100473	0.00650118	0.0183215	0.126478	0.0130024
Bone-Marrow-immature B cell	0	0.00129534	0	0.13601	0.00518135
Bone-Marrow-late pro-B cell	0.0222672	0.00607287	0.00202429	0.234818	0.0647773
Bone-Marrow-macrophage	0.0123762	0.00247525	0.029703	0.42203	0.00247525
Bone-Marrow-megakaryocyte-erythroid progenitor cell	0	0	0.00252207	0.223203	0.00126103
Bone-Marrow-monocyte	0.00743034	0.00123839	0	0.221053	0.00309598
Bone-Marrow-naive B cell	0.00327869	0	0.00327869	0.160656	0.052459
Bone-Marrow-naive T cell	0.00393701	0.000787402	0.00944882	0.366929	0
Bone-Marrow-NK cell	0	0	0	0.26087	0
Bone-Marrow-plasma cell	0.118557	0	0	0.185567	0.141753
Bone-Marrow-precursor B cell	0.00185874	0	0.00185874	0.0520446	0
Bone-Marrow-proerythroblast	0	0.00030303	0	0.104242	0.00030303
Bone-Marrow-promonocyte	0.0111894	0.0037298	0.00124327	0.287194	0.00538748
Heart_and_Aorta-cardiac neuron	0.0338983	0.0338983	0.0169492	0.101695	0.101695
Heart_and_Aorta-cardiomyocyte	0.034188	0	0.0213675	0.102564	0
Heart_and_Aorta-endocardial cell	0.0824561	0.0105263	0.150877	0.27193	0.0122807
Heart_and_Aorta-endothelial cell of coronary artery	0.0586133	0.000357398	0.00357398	0.339886	0.0192995
Heart_and_Aorta-erythrocyte	0.0204082	0	0.0058309	0.0874636	0.0058309
Heart_and_Aorta-fibroblast of cardiac tissue	0.121573	0.0336265	0.107087	0.154682	0.00931195
Heart_and_Aorta-leukocyte	0.102343	0.00739827	0.00493218	0.220715	0.146732
Heart_and_Aorta-mast cell	0	0	0	0.105263	0
Heart_and_Aorta-smooth muscle cell	0.174757	0.00323625	0.0453074	0.23301	0.00970874
Kidney-B cell	0.00322061	0.000966184	0	0.026409	0.00901771
Kidney-brush cell	0.106383	0.00607903	0	0.112462	0
Kidney-epithelial cell of proximal tubule	0.0368167	0.00148754	0.00185943	0.0899963	0.000371885
Kidney-fenestrated cell	0.015625	0.0015625	0.0125	0.19375	0.0046875
Kidney-fibroblast	0.172932	0.0300752	0.18797	0.135338	0.0225564
Kidney-kidney capillary endothelial cell	0.0512821	0	0.0769231	0.205128	0
Kidney-kidney cell	0	0	0	0	0
Kidney-kidney collecting duct epithelial cell	0	0	0	0	0
Kidney-kidney collecting duct principal cell	0.242833	0.0910624	0.17032	0.278246	0.0118044
Kidney-kidney cortex artery cell	0.0677291	0.0119522	0.00796813	0.286853	0.00398406
Kidney-kidney distal convoluted tubule epithelial cell	0.0751445	0.0154143	0.102119	0.202312	0
Kidney-kidney loop of Henle ascending limb epithelial cell	0.019802	0.00990099	0.039604	0.039604	0
Kidney-kidney loop of Henle thick ascending limb epithelial cell	0.0931122	0.0191327	0.0994898	0.149235	0.00510204
Kidney-kidney mesangial cell	0.209302	0.0116279	0.0813953	0.360465	0.0348837
Kidney-kidney proximal convoluted tubule epithelial cell	0.0823654	0.00211193	0.000351989	0.0890532	0.000351989
Kidney-kidney proximal straight tubule epithelial cell	0	0	0	0	0
Kidney-leukocyte	0	0	0	0	0
Kidney-lymphocyte	0.0154155	0.00335121	0.000670241	0.174933	0.019437
Kidney-macrophage	0.0895522	0.00497512	0.000829187	0.24461	0.0373134
Kidney-NK cell	0	0	0	0.0327869	0.0327869
Kidney-plasma cell	0.00923077	0.00615385	0	0.101538	0.0676923
Kidney-podocyte	0.286645	0.0716612	0.143322	0.34202	0.0390879
Kidney-T cell	0.00527108	0.00150602	0	0.0338855	0.0158133
Limb_Muscle-B cell	0.00683371	0.0022779	0	0.0341686	0.0125285
Limb_Muscle-endothelial cell	0.0206251	0.00127578	0.00574102	0.167765	0.00170104
Limb_Muscle-macrophage	0.0761955	0.0126117	0.00525486	0.142407	0.00998424
Limb_Muscle-mesenchymal stem cell	0.0767394	0.0136763	0.0240964	0.0688158	0.00879192
Limb_Muscle-Schwann cell	0.030303	0.0242424	0.0121212	0.0666667	0.0181818
Limb_Muscle-skeletal muscle cell	0.00628931	0	0	0.0943396	0.00628931
Limb_Muscle-skeletal muscle satellite cell	0.0148883	0.00992556	0.0330852	0.0512821	0.0198511
Limb_Muscle-smooth muscle cell	0.0750361	0	0.00577201	0.0995671	0.00577201
Limb_Muscle-T cell	0.00941915	0	0.00156986	0.0282575	0.0188383
Liver-B cell	0.0107527	0.016129	0	0.0806452	0.0376344
Liver-duct epithelial cell	0	0	0	0	0
Liver-endothelial cell of hepatic sinusoid	0.0955882	0	0.0220588	0.345588	0.110294
Liver-hepatic stellate cell	0.3	0.1	0.1	0.4	0
Liver-hepatocyte	0.0096	0.0016	0	0.0336	0.0032
Liver-Kupffer cell	0.393434	0.0125065	0.00260552	0.430954	0.0468994
Liver-myeloid leukocyte	0.0441176	0	0	0.183824	0.0220588
Liver-NK cell	0.00660066	0	0	0.0726073	0.0825083
Liver-plasmacytoid dendritic cell	0	0	0	0.0769231	0
Lung-adventitial cell	0.0655738	0.00819672	0.327869	0.131148	0.0163934
Lung-alveolar macrophage	0.130809	0.00172117	0.00344234	0.135972	0.0516351
Lung-B cell	0.00909843	0.00496278	0.00165426	0.0363937	0.0231596
Lung-basophil	0	0	0.00952381	0.0380952	0
Lung-bronchial smooth muscle cell	0.245435	0.000537057	0.00537057	0.12782	0.019334
Lung-CD4-positive, alpha-beta T cell	0.00701754	0.00350877	0	0.0526316	0.0315789
Lung-CD8-positive, alpha-beta T cell	0.0104987	0	0.00131234	0.0393701	0.0104987
Lung-ciliated columnar cell of tracheobronchial tree	0.1875	0.0625	0.3125	0.1875	0
Lung-classical monocyte	0.00848037	0.000410341	0.000820681	0.128437	0.00533443
Lung-club cell of bronchiole	0.0833333	0	0.0833333	0.166667	0
Lung-dendritic cell	0.147059	0	0	0.176471	0.0588235
Lung-endothelial cell of lymphatic vessel	0.030303	0.030303	0.0606061	0.0606061	0
Lung-fibroblast of lung	0.112628	0.0273038	0.494881	0.136519	0
Lung-intermediate monocyte	0.0118086	0.000621504	0.00124301	0.148539	0.0186451
Lung-lung macrophage	0.110132	0.00264317	0.00176211	0.132159	0.0193833
Lung-lung neuroendocrine cell	0	0	0	0	0
Lung-mature NK T cell	0.0127226	0	0.00508906	0.0458015	0.0534351
Lung-myeloid dendritic cell	0.0125	0	0	0.1875	0.025
Lung-neutrophil	0.00431034	0	0.00431034	0.12931	0
Lung-NK cell	0	0.00194553	0.00194553	0.0447471	0.0136187
Lung-non-classical monocyte	0.00748503	0	0.00299401	0.212575	0.00299401
Lung-pericyte cell	0.176471	0	0.294118	0.117647	0
Lung-plasma cell	0.0454545	0.0227273	0.0227273	0.181818	0.136364
Lung-plasmacytoid dendritic cell	0	0	0	0.102564	0
Lung-pulmonary interstitial fibroblast	0.111111	0.0555556	0.111111	0.0555556	0
Lung-regulatory T cell	0	0.00970874	0	0.038835	0.038835
Lung-smooth muscle cell of the pulmonary artery	0.188406	0.0144928	0	0.115942	0.0144928
Lung-T cell	0.00888889	0	0	0.0844444	0.0888889
Lung-type II pneumocyte	0.125	0	0.140625	0.125	0
Lung-vein endothelial cell	0.142857	0.003663	0.010989	0.142857	0.003663
Mammary_Gland-B cell	0.00883978	0.00662983	0.0110497	0.0298343	0.0375691
Mammary_Gland-basal cell	0.0555088	0.0134567	0.35492	0.0555088	0.00504626
Mammary_Gland-endothelial cell	0.0453401	0.00755668	0.0629723	0.206549	0.00755668
Mammary_Gland-luminal epithelial cell of mammary gland	0.121849	0.0812325	0.312325	0.14916	0.0413165
Mammary_Gland-macrophage	0.0677966	0.00564972	0.0169492	0.121469	0.0310734
Mammary_Gland-stromal cell	0.162326	0.0176744	0.0832558	0.0730233	0.027907
Mammary_Gland-T cell	0.0136592	0.00359454	0.00862689	0.0345075	0.0244428
Spleen-B cell	0.00837435	0.00287669	0	0.0333696	0.0297897
Spleen-erythroblast	0	0.00222717	0	0.0512249	0.00445434
Spleen-granulocyte	0.00439367	0	0	0.146749	0.00702988
Spleen-immature NKT cell	0	0	0	0.0892857	0.303571
Spleen-macrophage	0.121698	0.00471698	0.000943396	0.198113	0.0528302
Spleen-macrophage dendritic cell progenitor	0.020202	0	0	0.0707071	0
Spleen-mature NK T cell	0.00434363	0.000965251	0.000482625	0.0390927	0.015444
Spleen-megakaryocyte-erythroid progenitor cell	0.05375	0.005	0	0.24	0.03375
Spleen-NK cell	0	0	0	0.0318471	0.00318471
Spleen-plasma cell	0.0169051	0.00650195	0	0.131339	0.0988296
Spleen-proerythroblast	0.0184941	0.00660502	0.00264201	0.307794	0.0224571
Spleen-T cell	0.00533224	0.00656276	0	0.026251	0.00943396
Thymus-DN3 thymocyte	0	0	0.0353982	0.0530973	0
Thymus-DN4 thymocyte	0.00515464	0.00229095	0.00114548	0.0498282	0.0103093
Thymus-double negative T cell	0.00383632	0.00127877	0.00895141	0.0588235	0
Thymus-immature T cell	0.00432588	0.000720981	0.00504686	0.037491	0.00144196
Thymus-professional antigen presenting cell	0.00897227	0.00163132	0.00203915	0.0513866	0.0212072
Thymus-thymocyte	0.0117216	0.003663	0.0432234	0.150183	0.00805861
Tongue-basal cell of epidermis	0.199392	0.0593759	0.451809	0.135046	0.056338
Tongue-keratinocyte	0.293973	0.078856	0.380592	0.119101	0.0565884
Tongue-Langerhans cell	0.12605	0	0.0252101	0.12605	0.0168067
Brain-microglia	0.0181899	0.00887311	0.0208518	0.0190772	0.0039929
Brain-neutrophil	0	0	0	0	0
Brain-dendritic cell	0	0	0	0	0
Brain-macrophage	0.0277778	0	0.0111111	0.0333333	0.00555556
Brain-oligodendrocyte	0.022409	0.0145391	0.0168067	0.0230759	0.00186741
Brain-oligodendrocyte precursor cell	0.0116279	0.00872093	0.0203488	0.0339147	0.00678295
Brain-olfactory ensheathing glia	0.0116959	0.00389864	0.0116959	0.0526316	0.0116959
Brain-mature neuron	0.0252672	0.015873	0.0207321	0.0255912	0.0058309
Brain-neuroendocrine cell	0.04	0.016	0.032	0.012	0.056
Brain-immature neuron	0	0.0625	0.03125	0.03125	0
Brain-arachnoid barrier cell	0.0864865	0.0324324	0.0324324	0.0324324	0
Brain-vascular and leptomeningeal cell	0.163265	0.0408163	0.0204082	0.102041	0
Brain-endothelial cell	0.0156919	0.0064194	0.0263909	0.0235378	0.010699
Brain-vascular smooth muscle cell	0.0179641	0.011976	0.00598802	0	0
Brain-astrocyte	0.0102339	0.00877193	0.0114035	0.0175439	0.00584795
Brain-neural stem cell	0.0153846	0.0153846	0	0.0153846	0
Brain-astrocyte-restricted precursor	0.00884956	0.0176991	0	0	0.0176991
Brain-neuronal-restricted precursor	0	0.0434783	0	0	0.0869565
Brain-pericyte	0.062201	0.0263158	0.0167464	0.0287081	0.00239234
Brain-hemoglobin-expressing vascular cell	0	0	0	0	0
Brain-choroid plexus epithelial cell	0	0	0	0.0196078	0
Brain-tanycyte	0	0	0	0	0
Brain-ependymocyte	0.0117647	0.0117647	0.00588235	0.0176471	0
Brain-hypendymal cell	0	0	0.2	0	0
Brain-monocyte	0.0232558	0.0232558	0.232558	0.0930233	0

## Sheet: logodds_ratios
Table S16_G. Log-odds ratio (LOR) analysis of CDKN2A gene presence and each of the four senotherapeutic targets within a given tissue-cell types in mice in vivo.
Description: The data (read counts) for each gene were preprocessed to be binarized, where a value of 1 indicates gene expression and a value of 0 indicates no expression. P value was determined by Fisher's exact test.
Log-odds ratios						P values
Tissue-cell types	PLXNA1	PLXNA3	PTK7	CYB5R1		Tissue-cell types	PLXNA1	PLXNA3	PTK7	CYB5R1
Bladder-bladder cell	0.721316	-0.203599	0.843855	0.386724		Bladder-bladder cell	0.0625971	1	0.00165715	0.31343
Bladder-bladder urothelial cell	0.498499	0.896248	1.03649	0.160002		Bladder-bladder urothelial cell	0.197559	0.0982942	0.00792	0.657001
Bladder-endothelial cell	0	0	0	0		Bladder-endothelial cell	1	1	1	1
Bladder-leukocyte	0	0	0	0.181695		Bladder-leukocyte	1	1	1	0.598807
Bone-Marrow-basophil	0	0	0	0		Bone-Bone-Marrow-basophil	1	1	1	0.330645
Bone-Marrow-erythroblast	0	0	0	0		Bone-Bone-Marrow-erythroblast	1	1	1	1
Bone-Marrow-erythroid progenitor	0	0	0	0		Bone-Bone-Marrow-erythroid progenitor	1	1	1	1
Bone-Marrow-granulocyte	3.29894	0	2.44175	0		Bone-Bone-Marrow-granulocyte	0.0436934	1	0.098803	1
Bone-Marrow-granulocytopoietic cell	-0.288899	0.980696	-0.639216	-0.0730972		Bone-Bone-Marrow-granulocytopoietic cell	1	0.320989	1	1
Bone-Marrow-hematopoietic precursor cell	0.810449	0	0	-0.0302236		Bone-Bone-Marrow-hematopoietic precursor cell	0.374369	1	0.63042	1
Bone-Marrow-immature B cell	0	0	0	0		Bone-Bone-Marrow-immature B cell	1	1	1	1
Bone-Marrow-late pro-B cell	-0.0245411	2.33336	0	0.215687		Bone-Bone-Marrow-late pro-B cell	1	0.0351294	1	0.672
Bone-Marrow-macrophage	1.95644	3.32709	2.13147	1.09776		Bone-Bone-Marrow-macrophage	0.158813	0.0477286	0.0422339	0.226372
Bone-Marrow-megakaryocyte-erythroid progenitor cell	3.69322	0	3.15645	0.498131		Bone-Bone-Marrow-megakaryocyte-erythroid progenitor cell	0.0379505	1	0.0627098	0.549339
Bone-Marrow-monocyte	1.40204	2.87861	1.89316	0		Bone-Bone-Marrow-monocyte	0.243729	0.0650306	0.0538591	0.372337
Bone-Marrow-naive B cell	0	0	0	0.253963		Bone-Bone-Marrow-naive B cell	1	1	1	0.721286
Bone-Marrow-naive T cell	4.89849	0	4.08383	0		Bone-Bone-Marrow-naive T cell	0.000725411	1	0.00329194	0.55803
Bone-Marrow-NK cell	0	0	0	0		Bone-Bone-Marrow-NK cell	1	1	1	1
Bone-Marrow-plasma cell	-0.605469	0	0	-0.212757		Bone-Bone-Marrow-plasma cell	0.372486	1	1	0.714682
Bone-Marrow-precursor B cell	0	0	0	0		Bone-Bone-Marrow-precursor B cell	1	1	1	1
Bone-Marrow-proerythroblast	0	0	4.51732	0		Bone-Bone-Marrow-proerythroblast	1	1	0.0220227	1
Bone-Marrow-promonocyte	0	0	1.76023	1.04957		Bone-Bone-Marrow-promonocyte	1	1	0.0567147	0.0315638
Fat-B cell	2.61191	0	0	1.48852		Fat-B cell	0.00353602	1	1	0.045542
Fat-endothelial cell	0.868627	0	1.14233	0.910785		Fat-endothelial cell	0.170534	1	0.293539	0.0954242
Fat-epithelial cell	1.51455	0.484929	0.983864	1.53248		Fat-epithelial cell	0.0063555	0.489005	0.0709914	0.00360549
Fat-erythroblast	0	0	0	0		Fat-erythroblast	1	1	1	1
Fat-lymphocyte	0	0	0	0		Fat-lymphocyte	1	1	1	1
Fat-mesenchymal stem cell of adipose	0.726207	1.15632	0.672796	1.24368		Fat-mesenchymal stem cell of adipose	0.00544684	0.00748086	0.0456662	4.37516e-06
Fat-myeloid cell	0.139523	0	0	1.03075		Fat-myeloid cell	0.743825	1	1	0.00731253
Fat-T cell	0	0	0	0		Fat-T cell	1	1	1	1
Heart_and_Aorta-cardiac neuron	1.98787	0	0	0.66416		Heart_and_Aorta-cardiac neuron	0.208568	1	1	0.475472
Heart_and_Aorta-cardiomyocyte	0	0	0	0		Heart_and_Aorta-cardiomyocyte	1	1	1	1
Heart_and_Aorta-endocardial cell	1.2767	2.35062	-0.21715	0.475483		Heart_and_Aorta-endocardial cell	0.148386	0.112632	1	0.455865
Heart_and_Aorta-endothelial cell of coronary artery	1.04893	0	2.71882	0.989788		Heart_and_Aorta-endothelial cell of coronary artery	0.0125676	1	0.000314476	0.000394025
Heart_and_Aorta-erythrocyte	0	0	0	0		Heart_and_Aorta-erythrocyte	1	1	1	1
Heart_and_Aorta-fibroblast of cardiac tissue	-0.203954	0	1.48928	-0.114464		Heart_and_Aorta-fibroblast of cardiac tissue	1	1	0.003773	1
Heart_and_Aorta-leukocyte	0.860092	0.326822	-0.146825	-0.0223381		Heart_and_Aorta-leukocyte	0.00270248	0.556257	1	1
Heart_and_Aorta-mast cell	0	0	0	0		Heart_and_Aorta-mast cell	1	1	1	1
Heart_and_Aorta-smooth muscle cell	0.398408	0	0	1.111		Heart_and_Aorta-smooth muscle cell	0.556899	1	1	0.261231
Kidney-B cell	0	0	0	0		Kidney-B cell	1	1	1	1
Kidney-brush cell	0	0	0	0		Kidney-brush cell	1	1	1	1
Kidney-epithelial cell of proximal tubule	0	0	0	2.312		Kidney-epithelial cell of proximal tubule	1	1	1	0.17266
Kidney-fenestrated cell	0	0	2.05229	0.465757		Kidney-fenestrated cell	1	1	0.157466	0.533539
Kidney-fibroblast	0.931558	0	0.799369	0		Kidney-fibroblast	0.425636	1	0.463634	1
Kidney-kidney capillary endothelial cell	0	0	0	0		Kidney-kidney capillary endothelial cell	1	1	1	1
Kidney-kidney cell	0	0	0	0		Kidney-kidney cell	1	1	1	1
Kidney-kidney collecting duct epithelial cell	0	0	0	0		Kidney-kidney collecting duct epithelial cell	1	1	1	1
Kidney-kidney collecting duct principal cell	2.25841	0	0.74308	2.88696		Kidney-kidney collecting duct principal cell	0.00583429	1	0.3141	0.00146416
Kidney-kidney cortex artery cell	0	0	0	0		Kidney-kidney cortex artery cell	1	1	1	0.249344
Kidney-kidney distal convoluted tubule epithelial cell	0	0	0	0		Kidney-kidney distal convoluted tubule epithelial cell	1	1	1	1
Kidney-kidney loop of Henle ascending limb epithelial cell	0	0	0	0		Kidney-kidney loop of Henle ascending limb epithelial cell	1	1	1	1
Kidney-kidney loop of Henle thick ascending limb epithelial cell	1.77439	2.72654	2.10587	2.25227		Kidney-kidney loop of Henle thick ascending limb epithelial cell	0.0754972	0.0785129	0.0203743	0.0104144
Kidney-kidney mesangial cell	1.78271	0	0	1.21073		Kidney-kidney mesangial cell	0.107382	1	1	0.233603
Kidney-kidney proximal convoluted tubule epithelial cell	0	0	0	0		Kidney-kidney proximal convoluted tubule epithelial cell	1	1	1	1
Kidney-kidney proximal straight tubule epithelial cell	0	0	0	0		Kidney-kidney proximal straight tubule epithelial cell	1	1	1	1
Kidney-leukocyte	0	0	0	0		Kidney-leukocyte	1	1	1	1
Kidney-lymphocyte	1.43969	0	0	0.602733		Kidney-lymphocyte	0.0961672	1	1	0.14337
Kidney-macrophage	0.684258	0	0	0.474219		Kidney-macrophage	0.105402	1	1	0.155885
Kidney-NK cell	0	0	0	0		Kidney-NK cell	1	1	1	1
Kidney-plasma cell	0	0	0	1.34373		Kidney-plasma cell	1	1	1	0.0157153
Kidney-podocyte	1.57205	0.392393	0.551032	0.0689929		Kidney-podocyte	0.0089364	0.518745	0.424548	1
Kidney-T cell	0	0	0	1.08401		Kidney-T cell	1	1	1	0.167895
Large_Intestine-enterocyte of epithelium of large intestine	0	0	0	0		Large_Intestine-enterocyte of epithelium of large intestine	1	1	1	1
Large_Intestine-epithelial cell of large intestine	0	0	0	0		Large_Intestine-epithelial cell of large intestine	1	1	1	1
Large_Intestine-hematopoietic stem cell	0	0	0	0		Large_Intestine-hematopoietic stem cell	1	1	1	1
Large_Intestine-intestinal crypt stem cell	0	0	0	0		Large_Intestine-intestinal crypt stem cell	1	1	1	1
Large_Intestine-large intestine goblet cell	0	0	0	0		Large_Intestine-large intestine goblet cell	1	1	1	1
Limb_Muscle-B cell	0	0	0	0		Limb_Muscle-B cell	1	1	0.619553	1
Limb_Muscle-endothelial cell	1.19171	0	0.308797	-0.290406		Limb_Muscle-endothelial cell	0.142223	1	0.535218	1
Limb_Muscle-macrophage	0.764158	0.9858	-0.173272	-0.46067		Limb_Muscle-macrophage	0.147892	0.326126	1	0.75799
Limb_Muscle-mesenchymal stem cell	-0.551574	-0.633153	-0.0565369	0.715865		Limb_Muscle-mesenchymal stem cell	0.237963	1	1	0.0152617
Limb_Muscle-Schwann cell	0	0	0	0		Limb_Muscle-Schwann cell	1	1	1	1
Limb_Muscle-skeletal muscle cell	0	0	0	0		Limb_Muscle-skeletal muscle cell	1	1	1	1
Limb_Muscle-skeletal muscle satellite cell	-0.610383	0	-1.07545	-0.834394		Limb_Muscle-skeletal muscle satellite cell	1	1	0.514485	0.720245
Limb_Muscle-smooth muscle cell	0	0	0	0		Limb_Muscle-smooth muscle cell	1	1	1	1
Limb_Muscle-T cell	0	1.37404	0	0		Limb_Muscle-T cell	0.617592	0.24365	0.387735	1
Liver-B cell	0	0	0	0		Liver-B cell	1	1	1	1
Liver-duct epithelial cell	0	0	0	0		Liver-duct epithelial cell	1	1	1	1
Liver-endothelial cell of hepatic sinusoid	0.934458	0	2.15155	0.772045		Liver-endothelial cell of hepatic sinusoid	0.146434	1	0.0100345	0.110334
Liver-hepatic stellate cell	0	0	0	0		Liver-hepatic stellate cell	1	1	1	1
Liver-hepatocyte	0	0	0	0		Liver-hepatocyte	1	1	1	1
Liver-Kupffer cell	-0.275486	0	1.35731	-0.0969756		Liver-Kupffer cell	0.30239	0.623334	0.25292	0.742258
Liver-myeloid leukocyte	0	0	0	0.782759		Liver-myeloid leukocyte	1	1	1	0.317209
Liver-NK cell	0	0	0	-0.546758		Liver-NK cell	1	1	1	1
Liver-plasmacytoid dendritic cell	0	0	0	0		Liver-plasmacytoid dendritic cell	1	1	1	1
Lung-adventitial cell	0	0	0	0.424883		Lung-adventitial cell	1	1	0.60222	0.519571
Lung-alveolar macrophage	0.259199	0	1.22225	0.404844		Lung-alveolar macrophage	0.58876	1	0.13582	0.330802
Lung-B cell	0.940338	2.04855	0	0		Lung-B cell	0.341126	0.140152	1	0.627858
Lung-basophil	0	0	0	0		Lung-basophil	1	1	1	1
Lung-bronchial smooth muscle cell	1.16287	0	0.475154	-0.0863977		Lung-bronchial smooth muscle cell	3.60919e-05	1	0.47592	1
Lung-CD4-positive, alpha-beta T cell	0	0	0	1.365		Lung-CD4-positive, alpha-beta T cell	1	1	1	0.122777
Lung-CD8-positive, alpha-beta T cell	0	0	0	0		Lung-CD8-positive, alpha-beta T cell	1	1	1	1
Lung-ciliated columnar cell of tracheobronchial tree	0	0	0	0		Lung-ciliated columnar cell of tracheobronchial tree	1	1	1	1
Lung-classical monocyte	0.916547	0	0	-0.323298		Lung-classical monocyte	0.337751	1	1	0.814103
Lung-club cell of bronchiole	0	0	0	0		Lung-club cell of bronchiole	1	1	1	1
Lung-dendritic cell	0	0	0	0		Lung-dendritic cell	1	1	1	1
Lung-endothelial cell of lymphatic vessel	0	0	0	0		Lung-endothelial cell of lymphatic vessel	1	1	1	1
Lung-fibroblast of lung	0.462835	0	0.355048	0.233112		Lung-fibroblast of lung	0.499678	1	0.651511	0.577154
Lung-intermediate monocyte	0	0	0	-0.178354		Lung-intermediate monocyte	1	1	1	1
Lung-lung macrophage	-0.964089	0	0	0.0361797		Lung-lung macrophage	0.500066	1	1	1
Lung-lung neuroendocrine cell	0	0	0	0		Lung-lung neuroendocrine cell	1	1	1	1
Lung-mature NK T cell	0	0	0	0		Lung-mature NK T cell	1	1	1	1
Lung-myeloid dendritic cell	0	0	0	1.17427		Lung-myeloid dendritic cell	1	1	1	0.212254
Lung-neutrophil	0	0	0	0		Lung-neutrophil	1	1	1	1
Lung-NK cell	1.48647	0	0	0.440023		Lung-NK cell	0.225596	1	1	0.501846
Lung-non-classical monocyte	0	0	0	1.5059		Lung-non-classical monocyte	1	1	1	0.331315
Lung-pericyte cell	0	0	0	0		Lung-pericyte cell	1	1	1	1
Lung-plasma cell	0	0	0	-0.133531		Lung-plasma cell	1	1	1	1
Lung-plasmacytoid dendritic cell	0	0	0	0		Lung-plasmacytoid dendritic cell	1	1	1	1
Lung-pulmonary interstitial fibroblast	0	0	0	0		Lung-pulmonary interstitial fibroblast	1	1	0.0810811	1
Lung-regulatory T cell	0	0	0	0		Lung-regulatory T cell	1	1	1	1
Lung-smooth muscle cell of the pulmonary artery	0	0	0	0		Lung-smooth muscle cell of the pulmonary artery	1	1	1	1
Lung-T cell	0.657745	0	0	0.783661		Lung-T cell	0.456342	1	1	0.251739
Lung-type II pneumocyte	0	0	0	0		Lung-type II pneumocyte	1	1	1	1
Lung-vein endothelial cell	0	0	0	0		Lung-vein endothelial cell	1	1	1	1
Mammary_Gland-B cell	-0.373082	0	-0.139572	-1.01863		Mammary_Gland-B cell	1	1	1	0.512684
Mammary_Gland-basal cell	0	0	0.884626	0		Mammary_Gland-basal cell	1	1	0.366929	1
Mammary_Gland-endothelial cell	0	0	0	0.648774		Mammary_Gland-endothelial cell	1	1	1	0.476386
Mammary_Gland-luminal epithelial cell of mammary gland	0.707114	0.543115	1.16118	0.928364		Mammary_Gland-luminal epithelial cell of mammary gland	0.0422674	0.199376	1.20509e-05	0.00353781
Mammary_Gland-macrophage	0.0043384	0	0.538997	-0.234169		Mammary_Gland-macrophage	1	1	0.472098	1
Mammary_Gland-stromal cell	-0.222708	-0.400685	0.929305	0.430271		Mammary_Gland-stromal cell	0.722701	1	0.00714482	0.32884
Mammary_Gland-T cell	-0.447892	0.175088	-0.711775	0.884416		Mammary_Gland-T cell	0.765687	0.57643	0.426093	0.053604
Pancreas-endothelial cell	0	0	0	0		Pancreas-endothelial cell	1	1	1	1
Pancreas-leukocyte	1.22255	0	0	-0.0129034		Pancreas-leukocyte	0.315602	1	1	1
Pancreas-pancreatic A cell	0	0	0	0		Pancreas-pancreatic A cell	1	1	1	1
Pancreas-pancreatic acinar cell	0	0	0	0		Pancreas-pancreatic acinar cell	1	1	1	1
Pancreas-pancreatic B cell	-0.757512	-0.862383	0	0.82126		Pancreas-pancreatic B cell	0.721393	0.726584	1	0.0398703
Pancreas-pancreatic D cell	0	0	0	0		Pancreas-pancreatic D cell	1	1	1	1
Pancreas-pancreatic ductal cel	0	0	0	0		Pancreas-pancreatic ductal cel	0.100592	1	0.174556	0.136095
Pancreas-pancreatic PP cell	0	0	0	0		Pancreas-pancreatic PP cell	1	1	1	1
Pancreas-pancreatic stellate cell	0	0	0	0		Pancreas-pancreatic stellate cell	1	1	1	1
Skin-basal cell of epidermis	0.400357	0.418516	0.988376	-0.0282748		Skin-basal cell of epidermis	0.570701	0.642011	0.107838	1
Skin-epidermal cell	0.857458	0.66304	1.18431	0.31607		Skin-epidermal cell	0.0826768	0.203881	0.0148185	0.56752
Skin-keratinocyte stem cell	2.06514	1.54045	-0.271474	0		Skin-keratinocyte stem cell	0.0336611	0.237898	1	0.589095
Skin-stem cell of epidermis	0.176624	0.229458	0.195974	-0.456758		Skin-stem cell of epidermis	0.789111	0.674766	0.788378	0.431932
Skin-T cell	0	0	0	0		Skin-T cell	1	1	1	1
Spleen-B cell	-0.0123858	0.260689	-1.19096	0.448061		Spleen-B cell	1	0.476135	0.000240777	0.017263
Spleen-erythroblast	0	0	0	0		Spleen-erythroblast	1	1	1	1
Spleen-granulocyte	0	0	0	0.670946		Spleen-granulocyte	1	1	1	0.331185
Spleen-immature NKT cell	0	0	0	0.421994		Spleen-immature NKT cell	1	1	1	0.638921
Spleen-macrophage	-0.383406	0	0	0.00391071		Spleen-macrophage	0.538442	1	0.166817	1
Spleen-macrophage dendritic cell progenitor	0	0	0	0		Spleen-macrophage dendritic cell progenitor	1	1	1	1
Spleen-mature NK T cell	0	0	0	0.294949		Spleen-mature NK T cell	1	1	0.624217	0.662665
Spleen-megakaryocyte-erythroid progenitor cell	-0.399799	0	0	0.470651		Spleen-megakaryocyte-erythroid progenitor cell	1	1	1	0.256722
Spleen-NK cell	0	0	0	0		Spleen-NK cell	1	1	1	1
Spleen-plasma cell	0.722162	0.63908	0	0.0760697		Spleen-plasma cell	0.218403	0.455353	1	0.860382
Spleen-proerythroblast	0.765741	0	0	0.970603		Spleen-proerythroblast	0.39366	1	1	0.0583784
Spleen-T cell	-0.308589	1.66879	0.397701	0.550874		Spleen-T cell	1	0.0621816	0.462157	0.42426
Thymus-DN3 thymocyte	0	0	0	0		Thymus-DN3 thymocyte	1	1	1	1
Thymus-DN4 thymocyte	0	0	0	1.96983		Thymus-DN4 thymocyte	1	1	1	0.00179425
Thymus-double negative T cell	0	0	0	0		Thymus-double negative T cell	1	1	1	1
Thymus-immature T cell	0	0	0	2.37696		Thymus-immature T cell	1	1	1	0.128655
Thymus-professional antigen presenting cell	0.763684	2.76397	0	1.24403		Thymus-professional antigen presenting cell	0.386873	0.0812539	1	0.00465086
Thymus-thymocyte	0	0	0.652214	1.19564		Thymus-thymocyte	1	1	0.428739	0.0629705
Tongue-basal cell of epidermis	0.670765	0.664491	0.982264	0.719378		Tongue-basal cell of epidermis	9.87243e-05	0.0271883	3.03508e-12	9.85018e-05
Tongue-keratinocyte	1.01495	0.631863	0.513615	0.454472		Tongue-keratinocyte	2.80844e-17	0.00178245	2.43904e-05	0.00524899
Tongue-Langerhans cell	0	0	0	0		Tongue-Langerhans cell	1	1	1	1
Trachea-basal epithelial cell of tracheobronchial tree	2.98366	0	0	0		Trachea-basal epithelial cell of tracheobronchial tree	0.0974088	1	1	1
Trachea-blood cell	0	0	0	0		Trachea-blood cell	1	1	1	1
Trachea-chondrocyte	0	0	0	-0.195262		Trachea-chondrocyte	1	1	1	1
Trachea-endothelial cell	0	0	0	1.92961		Trachea-endothelial cell	1	1	1	0.24088
Trachea-epithelial cell	0	0	0	0		Trachea-epithelial cell	1	1	1	1
Trachea-fibroblast	0	3.12212	0	1.02415		Trachea-fibroblast	1	0.0533049	1	0.140413
Trachea-granulocyte	0	0	0	0		Trachea-granulocyte	1	1	1	1
Trachea-macrophage	0	0	0	0		Trachea-macrophage	1	1	1	1
Trachea-mesenchymal cell	0	0	0	0		Trachea-mesenchymal cell	1	1	1	1
Trachea-mesenchymal progenitor cell	0	0	0	0		Trachea-mesenchymal progenitor cell	1	1	1	0.609226
Trachea-neuroendocrine cell	0	0	0	0		Trachea-neuroendocrine cell	1	1	1	1
Trachea-smooth muscle cell of trachea	0	0	0	1.2164		Trachea-smooth muscle cell of trachea	1	1	1	0.352621
Brain-microglia	0.933213	1.57096	2.92728	0		Brain-microglia	0.338517	0.199035	2.41677e-05	1
Brain-neutrophil	0	0	0	0		Brain-neutrophil	1	1	1	1
Brain-dendritic cell	0	0	0	0		Brain-dendritic cell	1	1	1	1
Brain-macrophage	0	0	0	0		Brain-macrophage	1	1	1	1
Brain-oligodendrocyte	0.572127	0	2.02389	0		Brain-oligodendrocyte	0.441859	1	0.0098244	1
Brain-oligodendrocyte precursor cell	0	0	0	2.06346		Brain-oligodendrocyte precursor cell	1	1	1	0.0374882
Brain-olfactory ensheathing glia	0	0	0	1.7767		Brain-olfactory ensheathing glia	1	1	1	0.186047
Brain-mature neuron	0.654986	0	2.22314	0		Brain-mature neuron	0.415656	1	0.00583743	1
Brain-neuroendocrine cell	1.20951	0	1.62597	0		Brain-neuroendocrine cell	0.154501	1	0.0862818	1
Brain-immature neuron	0	0	1.36524	0		Brain-immature neuron	1	1	0.313908	1
Brain-arachnoid barrier cell	0	0	0	0		Brain-arachnoid barrier cell	1	1	1	1
Brain-vascular and leptomeningeal cell	0	0	0	0		Brain-vascular and leptomeningeal cell	1	1	1	1
Brain-endothelial cell	1.06215	0	0	0		Brain-endothelial cell	0.309319	1	1	1
Brain-vascular smooth muscle cell	0	0	0	0		Brain-vascular smooth muscle cell	1	1	1	1
Brain-astrocyte	1.08865	0	0	0		Brain-astrocyte	0.155765	1	1	1
Brain-neural stem cell	0	0	0	0		Brain-neural stem cell	1	1	1	1
Brain-astrocyte-restricted precursor	0	5.1985	0	0		Brain-astrocyte-restricted precursor	1	0.0216797	1	1
Brain-neuronal-restricted precursor	0	0	0	0		Brain-neuronal-restricted precursor	1	1	1	1
Brain-pericyte	0	0	0	0		Brain-pericyte	1	1	1	1
Brain-hemoglobin-expressing vascular cell	0	0	0	0		Brain-hemoglobin-expressing vascular cell	1	1	1	1
Brain-choroid plexus epithelial cell	0	0	0	0		Brain-choroid plexus epithelial cell	1	1	1	1
Brain-tanycyte	0	0	0	0		Brain-tanycyte	1	1	1	1
Brain-ependymocyte	0	0	0	0		Brain-ependymocyte	1	1	1	1
Brain-hypendymal cell	0	0	0	0		Brain-hypendymal cell	1	1	1	1
Brain-monocyte	0	0	0	0		Brain-monocyte	1	1	1	1
