# Supplementary material for: Analysis of the senescence‐associated cell surfaceome reveals potential senotherapeutic targets
Source: Aging Cell. 2024 Sep 3;23(12):e14312. doi: 10.1111/acel.14312 (PMC11634743; doi:10.1111/acel.14312)
Supplement: Supplementary file 17 — Table S17. [file ACEL-23-e14312-s004.xlsx]

## Sheet: Cell adhesion and EV related
Table S17. Surface Differential Expressed Proteins (DEPs) during senesence enriched in "GO: 0098609 cell-cell adhesion" and "GO:0060627 regulation of vesicle-mediated transport".																	CS surface proteins enriched in "GO: 0098609 cell-cell adhesion " in mouse cells					Table S3D.Uniquely enriched Molecular Function clusters of surface Differential Expressed Proteins (DEPs) in human and mouse cells
Significantly enriched clusters (p-value < 0.05 and min enrichment 1.5)															ICAM1		Uniprot_Accession	Gene Symbol	Protein Name
GO analysis is based on Metascape Database (https://metascape.org/gp/index.html) using the GO Biological Processes resource
GO: 0098609 cell-cell adhesion			GO:0060627 regulation of vesicle-mediated transport												SERPINB8			ICAM1	ICAM1	Intercellular adhesion molecule 1;
Gene Symbol	UniProt Protein Name		Gene Symbol	UniProt Protein Name											THY1			SERPINB8	SERPINB8	Serpin B8;
ICAM1	Intercellular adhesion molecule 1		CD36	Platelet glycoprotein 4											TJP2			THY1	THY1	; Thy-1 membrane glycoprotein; Thy-1 antigen
SERPINB8	Serpin B8		CD63	CD63 antigen											NEXN			TJP2	TJP2	Tight junction protein ZO-2;
THY1	Thy-1 membrane glycoprotein		FMR1	Synaptic functional regulator FMR1											ATP2C1			NEXN	NEXN	Nexilin;
TJP2	Tight junction protein ZO-2		HMGB1	High mobility group protein B1											HMCN1			ATP2C1	ATP2C1	Calcium-transporting ATPase; ; Calcium-transporting ATPase type 2C member 1; ATP-dependent Ca(2+) pump PMR1
NEXN	Nexilin		LGALS3	Galectin-3											AQP4			HMCN1	HMCN1	Hemicentin-1;
ATP2C1	Calcium-transporting ATPase		NF2	Merlin											ARVCF			AQP4	AQP4	Aquaporin-4;
HMCN1	Hemicentin-1		SDCBP	Syntenin-1											ATP1B2			ARVCF	ARVCF	; Armadillo repeat protein deleted in velo-cardio-facial syndrome
AQP4	Aquaporin-4		SMPD1	Sphingomyelin phosphodiesterase											CTNNA2			ATP1B2	ATP1B2	Sodium/potassium-transporting ATPase subunit beta-2; Sodium/potassium-transporting ATPase subunit beta;
ARVCF	Armadillo repeat protein deleted in velo-cardio-facial syndrome		RAB3D	Ras-related protein Rab-3											CD44			CTNNA2	CTNNA2	Catenin alpha-2; Alpha N-catenin;
ATP1B2	Sodium/potassium-transporting ATPase subunit beta-2		CORO1A	Coronin Coronin-1A											CDC42			CD44	CD44	CD44 antigen; ; Extracellular matrix receptor III
CTNNA2	Catenin alpha-2		ATP2C1	Calcium-transporting ATPase											CDH11			CDC42	CDC42	; Cell division control protein 42 homolog
CD44	CD44 antigen		VPS28	Vacuolar protein sorting-associated protein 28 homolog											PCDHA4			CDH11	CDH11	; Cadherin-11
CDC42	Cell division control protein 42 homolog		MIB1	E3 ubiquitin-protein ligase MIB1											EGFR			PCDHA4	PCDHA4	Protocadherin alpha-4;
CDH11	Cadherin-11		ATAD1	Outer mitochondrial transmembrane helix translocase											FER			EGFR	EGFR	; Receptor protein-tyrosine kinase; Epidermal growth factor receptor
PCDHA4	Protocadherin alpha-4		ANKRD13A	Ankyrin repeat domain-containing protein 13A											GNAS			FER	FER	Tyrosine-protein kinase Fer; ; Tyrosine-protein kinase
EGFR	Receptor protein-tyrosine kinase		SIRPA	Tyrosine-protein phosphatase non-receptor type substrate 1											GPC4			GNAS	GNAS	Guanine nucleotide-binding protein G(s) subunit alpha isoforms short; Neuroendocrine secretory protein 55; ; Protein ALEX; Guanine nucleotide-binding protein G(s) subunit alpha isoforms XLas
FER	Tyrosine-protein kinase Fer		BIN1	Myc box-dependent-interacting protein 1											PTPN6			GPC4	GPC4	Glypican-4;
GNAS	Guanine nucleotide-binding protein G(s) subunit alpha isoforms short		APOC3	Apolipoprotein C-III											IL1RAP			PTPN6	PTPN6	; Tyrosine-protein phosphatase non-receptor type 6; Tyrosine-protein phosphatase non-receptor type
GPC4	Glypican-4		SCARB1	Scavenger receptor class B member 1											ITGA2			IL1RAP	IL1RAP	; Interleukin-1 receptor accessory protein
PTPN6	Tyrosine-protein phosphatase non-receptor type 6		CD151	Tetraspanin CD151 antigen											ITGA3			ITGA2	ITGA2	Integrin alpha-2;
IL1RAP	Interleukin-1 receptor accessory protein		CDH13	Cadherin-13											ITGA5			ITGA3	ITGA3	Integrin alpha-3;
ITGA2	Integrin alpha-2		DNM2	Dynamin-2											ITGA6			ITGA5	ITGA5	Integrin alpha-5;
ITGA3	Integrin alpha-3		LPAR1	Lysophosphatidic acid receptor 1											ITGB2			ITGA6	ITGA6	Integrin alpha-6;
ITGA5	Integrin alpha-5		GAS6	Growth arrest-specific protein 6											ITGB5			ITGB2	ITGB2	Integrin beta-2; ; Integrin beta
ITGA6	Integrin alpha-6		LAMP1	Lysosome-associated membrane glycoprotein 1											CD47			ITGB5	ITGB5	Integrin beta; ; Integrin beta-5
ITGB2	Integrin beta-2		PDPK1	3-phosphoinositide-dependent protein kinase 1											LRP6			CD47	CD47	Leukocyte surface antigen CD47; ; Integrin-associated protein
ITGB5	Integrin beta		PRKD1	Serine/threonine-protein kinase D1											CD200			LRP6	LRP6	; Low-density lipoprotein receptor-related protein 6; Low-density lipoprotein receptor-related protein
CD47	Leukocyte surface antigen CD47		PTX3	Pentraxin-related protein PTX3											MSN			CD200	CD200	OX-2 membrane glycoprotein;
LRP6	Low-density lipoprotein receptor-related protein 6		RAB3A	Ras-related protein Rab-3A											CTNND2			MSN	MSN	; Moesin
CD200	OX-2 membrane glycoprotein		RAC2	Ras-related C3 botulinum toxin substrate 2											PKD1			CTNND2	CTNND2	Catenin delta-2;
MSN	Moesin		RDX	Radixin											PTPRF			PKD1	PKD1	Polycystin-1;
CTNND2	Catenin delta-2		SDC4	Syndecan-4 Syndecan											ROBO1			PTPRF	PTPRF	Receptor-type tyrosine-protein phosphatase F; Protein-tyrosine-phosphatase;
PKD1	Polycystin-1		SRC	Proto-oncogene tyrosine-protein kinase Src											TGFB2			ROBO1	ROBO1	Roundabout homolog 1;
PTPRF	Receptor-type tyrosine-protein phosphatase F		STXBP2	Syntaxin-binding protein 2											TJP1			TGFB2	TGFB2	Transforming growth factor beta-2 proprotein
ROBO1	Roundabout homolog 1		TSG101	Tumor susceptibility gene 101 protein											VCL			TJP1	TJP1	; Tight junction protein ZO-1
TGFB2	Transforming growth factor beta-2 proprotein		NUMB	Protein numb homolog											VNN1			VCL	VCL	Vinculin; Metavinculin;
TJP1	Tight junction protein ZO-1		VAMP4	Vesicle-associated membrane protein 4											IGDCC4			VNN1	VNN1	Pantetheinase
VCL	Vinculin		SNX4	Sorting nexin-4											TTYH1			IGDCC4	IGDCC4	Immunoglobulin superfamily DCC subclass member 4
VNN1	Pantetheinase		RAB29	Ras-related protein Rab-7L1											JAM2			TTYH1	TTYH1	Protein tweety homolog 1; Protein tweety homolog;
IGDCC4	Immunoglobulin superfamily DCC subclass member 4		WASL	Neural Wiskott-Aldrich syndrome protein											PLPP3			JAM2	JAM2	Junctional adhesion molecule B;
TTYH1	Protein tweety homolog 1		RAB9A	Ras-related protein Rab-9A											RAP2B			PLPP3	PLPP3	Phospholipid phosphatase 3
JAM2	Junctional adhesion molecule B		ATP9A	Probable phospholipid-transporting ATPase IIA											EFR3A			RAP2B	RAP2B	Ras-related protein Rap-2b
PLPP3	Phospholipid phosphatase 3		RAB31	Ras-related protein Rab-31											JAM3			EFR3A	EFR3A	; Protein EFR3 homolog A
RAP2B	Ras-related protein Rap-2b		PACSIN2	Protein kinase C and casein kinase substrate in neurons protein 2											MCAM			JAM3	JAM3	Junctional adhesion molecule C;
EFR3A	Protein EFR3 homolog A		INPP5F	Phosphatidylinositide phosphatase SAC2											PCDHGA4			MCAM	MCAM	; Cell surface glycoprotein MUC18
JAM3	Junctional adhesion molecule C		DNAJC13	DnaJ homolog subfamily C member 13											ITGA1			PCDHGA4	PCDHGA4	Protocadherin gamma-A4
MCAM	Cell surface glycoprotein MUC18		CD2AP	CD2-associated protein											ADGRV1			ITGA1	ITGA1	Integrin alpha-1;
PCDHGA4	Protocadherin gamma-A4		ERC2	ERC protein 2											KIRREL			ADGRV1	ADGRV1	; Adhesion G-protein coupled receptor V1
ITGA1	Integrin alpha-1		APPL1	DCC-interacting protein 13-alpha											VEZT			KIRREL	KIRREL	-
ADGRV1	Adhesion G-protein coupled receptor V1		GREM1	Gremlin-1 Gremlin											PKP4			VEZT	VEZT	Vezatin;
KIRREL	Kin of IRRE-like protein 1		VPS4A	Vacuolar protein sorting-associated protein 4A											ITGA8			PKP4	PKP4	; Plakophilin-4
VEZT	Vezatin		PYCARD	Apoptosis-associated speck-like protein containing a CARD											CRB2			ITGA8	ITGA8	Integrin alpha-8
PKP4	Plakophilin-4		PACSIN3	Protein kinase C and casein kinase substrate in neurons protein 3											ITGA11			CRB2	CRB2	Protein crumbs homolog 2
ITGA8	Integrin alpha-8		UBQLN2	Ubiquilin-2											FAT4			ITGA11	ITGA11	Integrin alpha-11
CRB2	Protein crumbs homolog 2		PACSIN1	Protein kinase C and casein kinase substrate in neurons protein 1											CDH13			FAT4	FAT4	; Protocadherin Fat 4
ITGA11	Integrin alpha-11		RAB4B	Ras-related protein Rab-4B											CDSN
FAT4	Protocadherin Fat 4		APPL2	DCC-interacting protein 13-beta											CLIC1
CDH13	Cadherin-13		PIP4P2	Phosphatidylinositol-4,5-bisphosphate 4-phosphatase											DLG1
CDSN	Corneodesmosin		STXBP5	Syntaxin-binding protein 5											DSC1
CLIC1	Chloride intracellular channel protein 1		ANO6	Anoctamin Anoctamin-6											DSC3
DLG1	Disks large homolog 1		RAB12	Ras-related protein Rab-12											DSP
DSC1	Desmocollin-1		RAB15	Ras-related protein Rab-15											CCN1
DSC3	Desmocollin-3		APOE	Apolipoprotein E											ILK
DSP	Desmoplakin		BTK	Tyrosine-protein kinase											ITGA7
CCN1	CCN family member 1		CASK	Peripheral plasma membrane protein CASK											KRT18
ILK	Integrin-linked protein kinase		CAV1	Caveolin Caveolin-1											CD99
ITGA7	Integrin alpha-7		CD14	Monocyte differentiation antigen CD14											NT5E
KRT18	Keratin, type I cytoskeletal 18		CDC42	Cell division control protein 42 homolog											CLDN11
CD99	CD99 antigen		CLU	Clusterin											PCDH1
NT5E	5'-nucleotidase Ecto-5'-nucleotidase		DNAJC5	DnaJ homolog subfamily C member 5											PECAM1
CLDN11	Claudin-11		EPN2	Epsin-2											PTK7
PCDH1	Protocadherin-1		FCER1G	High affinity immunoglobulin epsilon receptor subunit gamma											PTPRS
PECAM1	Platelet endothelial cell adhesion molecule		FER	Tyrosine-protein kinase Fer											RAC2
PTK7	Inactive tyrosine-protein kinase 7		HCK	Tyrosine-protein kinase HCK											S100A8
PTPRS	Receptor-type tyrosine-protein phosphatase S		HMOX1	Heme oxygenase (biliverdin-producing)											S100A9
RAC2	Ras-related C3 botulinum toxin substrate 2		HPCA	Neuron-specific calcium-binding protein hippocalcin											SRC
S100A8	Protein S100-A8		ITGA2	Integrin alpha-2											STK10
S100A9	Protein S100-A9		ITGB2	Integrin beta-2											TYRO3
SRC	Proto-oncogene tyrosine-protein kinase Src		CD47	Leukocyte surface antigen CD47											ADAM9
STK10	Serine/threonine-protein kinase 10		ANXA1	Annexin A1 Annexin											MYOT
TYRO3	Tyrosine-protein kinase receptor TYRO3		LRP1	Prolow-density lipoprotein receptor-related protein 1											RAB10
ADAM9	Disintegrin and metalloproteinase domain-containing protein 9		MSN	Moesin											NFASC
MYOT	Myotilin		NEDD4	E3 ubiquitin-protein ligase NEDD4											CD2AP
RAB10	Ras-related protein Rab-10		PLD2	Phospholipase D2 Phospholipase D											PLXNB2
NFASC	Neurofascin		SEPTIN5	Septin-5											PCDHB5
CD2AP	CD2-associated protein		PPP3CB	Serine/threonine-protein phosphatase 2B catalytic subunit beta isoform											NPTN
PLXNB2	Plexin-B2		PPT1	Palmitoyl-protein hydrolase 1											CERCAM
PCDHB5	Protocadherin beta-5		RAB4A	Ras-related protein Rab-4A											PARVA
NPTN	Neuroplastin		S100A10	Protein S100-A10 Calpactin I light chain											VMP1
CERCAM	Inactive glycosyltransferase 25 family member 3		SORL1	Sortilin-related receptor											SIRPA
PARVA	Alpha-parvin		SDC1	Syndecan-1
VMP1	Vacuole membrane protein 1		TGM2	Protein-glutamine gamma-glutamyltransferase 2
SIRPA	Tyrosine-protein phosphatase non-receptor type substrate 1		EZR	Ezrin
			TLR2	Toll-like receptor 2
			USE1	Vesicle transport protein USE1
			SNAP29	Synaptosomal-associated protein 29
			CHMP2A	Charged multivesicular body protein 2a
			STON1	Stonin-1
			DOCK2	Dedicator of cytokinesis protein 2
			DTNBP1	Dysbindin
			LDLRAP1	Low density lipoprotein receptor adapter protein 1
			PLS3	Plastin-3
			SYNJ1	Phosphoinositide 5-phosphatase Synaptojanin-1
			PROM2	Prominin-2
			RAB21	Ras-related protein Rab-21
			ARRB2	Beta-arrestin-2
			NDRG4	Protein NDRG4
